# Supplementary material for: Development and Validation of a Neurosurgical Phantom for Simulating External Ventricular Drain Placement
Source: J Med Syst. 2025 Jan 3;49(1):1. doi: 10.1007/s10916-024-02133-4 (PMC11698783; doi:10.1007/s10916-024-02133-4)
Supplement: Supplementary file 1 — Supplementary file1 stl meshes of outer shell, brain mold and skin mold of phantom (ZIP 114975 KB) [file 10916_2024_2133_MOESM1_ESM.zip]

Archive with 44 entries (29 files):
- PhantomModels/
- PhantomModels/Phantom1/
- PhantomModels/Phantom1/Mold_Brain/
- PhantomModels/Phantom1/Mold_Brain/Gcode/
- PhantomModels/Phantom1/Mold_Brain/Gcode/CE3MAXNEO_Mold_Basic1_Brain_V2_L_Gcode.gcode
- PhantomModels/Phantom1/Mold_Brain/Gcode/CE3MAXNEO_Mold_Basic1_Brain_V2_R_Gcode.gcode
- PhantomModels/Phantom1/Mold_Brain/Mold_Basic1_Brain_V2_Pt1.stl
- PhantomModels/Phantom1/Mold_Brain/Mold_Basic1_Brain_V2_Pt2A.stl
- PhantomModels/Phantom1/Mold_Brain/Mold_Basic1_Brain_V2_Pt2B.stl
- PhantomModels/Phantom1/Mold_Brain/Mold_Basic1_Brain_V2_Pt3.stl
- PhantomModels/Phantom1/Mold_Skin/
- PhantomModels/Phantom1/Mold_Skin/Gcode/
- PhantomModels/Phantom1/Mold_Skin/Gcode/Basic1_Skin_Bisected.gcode
- PhantomModels/Phantom1/Mold_Skin/Mold_Pt1.stl
- PhantomModels/Phantom1/Mold_Skin/Mold_Pt2A.stl
- PhantomModels/Phantom1/Mold_Skin/Mold_Pt2B.stl
- PhantomModels/Phantom1/Skull/
- PhantomModels/Phantom1/Skull/Basic1_SkullBase_V2.stl
- PhantomModels/Phantom1/Skull/Calvaria_Pt1.stl
- PhantomModels/Phantom1/Skull/Calvaria_Pt2.stl
- PhantomModels/Phantom2/
- PhantomModels/Phantom2/Mold_Brain/
- PhantomModels/Phantom2/Mold_Brain/Fusion360/
- PhantomModels/Phantom2/Mold_Brain/Gcode/
- PhantomModels/Phantom2/Mold_Brain/Gcode/CE3MAXNEO_Mold_Basic2_Brain_V2_L.gcode
- PhantomModels/Phantom2/Mold_Brain/Gcode/CE3MAXNEO_Mold_Basic2_Brain_V2_R.gcode
- PhantomModels/Phantom2/Mold_Brain/Mold_Pt1.stl
- PhantomModels/Phantom2/Mold_Brain/Mold_pt2A.stl
- PhantomModels/Phantom2/Mold_Brain/Mold_Pt2B.stl
- PhantomModels/Phantom2/Mold_Brain/Mold_Pt3.stl
- PhantomModels/Phantom2/Mold_Skin/
- PhantomModels/Phantom2/Mold_Skin/Gcode/
- PhantomModels/Phantom2/Mold_Skin/Gcode/Basic2_Skin_Bisected.gcode
- PhantomModels/Phantom2/Mold_Skin/Mold_Pt1.stl
- PhantomModels/Phantom2/Mold_Skin/Mold_Pt2A.stl
- PhantomModels/Phantom2/Mold_Skin/Mold_Pt2B.stl
- PhantomModels/Phantom2/Skull/
- PhantomModels/Phantom2/Skull/Basic2_SkullBase_V2.stl
- PhantomModels/Phantom2/Skull/Calvaria_Pt1.stl
- PhantomModels/Phantom2/Skull/Calvaria_Pt2.stl
- PhantomModels/Phantom2/Skull/gcode/
- PhantomModels/Phantom2/Skull/gcode/Basic2_SkullBase_V2.gcode
- PhantomModels/Phantom2/Skull/gcode/CalvariaOperable4X.gcode
- PhantomModels/Phantom2/Skull/gcode/CalvariaPermanent2X.gcode
