# Supplementary material for: Development and Validation of a Neurosurgical Phantom for Simulating External Ventricular Drain Placement
Source: J Med Syst. 2025 Jan 3;49(1):1. doi: 10.1007/s10916-024-02133-4 (PMC11698783; doi:10.1007/s10916-024-02133-4)
Supplement: Supplementary file 1 — Supplementary file1 stl meshes of outer shell, brain mold and skin mold of phantom (ZIP 114975 KB) [file 10916_2024_2133_MOESM1_ESM.zip › PhantomModels/Phantom1/Mold_Brain/Gcode/CE3MAXNEO_Mold_Basic1_Brain_V2_L_Gcode.gcode]

;FLAVOR:Marlin
;TIME:145603
;Filament used: 131.916m
;Layer height: 0.28
;MINX:50.319
;MINY:45.045
;MINZ:0.28
;MAXX:299.889
;MAXY:268.504
;MAXZ:148.96
;Generated with Creality Slicer 4.8.2-234
M140 S60
M105
M190 S60
M104 S200
M105
M109 S200
M82 ;absolute extrusion mode

G28 ;Home

G92 E0 ;Reset Extruder
G1 Z2.0 F3000 ;Move Z Axis up
G1 X10.1 Y20 Z0.28 F5000.0 ;Move to start position
G1 X10.1 Y200.0 Z0.28 F1500.0 E15 ;Draw the first line
G1 X10.4 Y200.0 Z0.28 F5000.0 ;Move to side a little
G1 X10.4 Y20 Z0.28 F1500.0 E30 ;Draw the second line
G92 E0 ;Reset Extruder
G1 Z2.0 F3000 ;Move Z Axis up

G92 E0
G92 E0
G1 F3600 E-5
;LAYER_COUNT:532
;LAYER:0
M107
G0 F7500 X229.352 Y146.344 Z0.28
;TYPE:SKIRT
G1 F3600 E0
G1 F1500 X229.098 Y147.035 E0.03428
G1 X228.926 Y147.586 E0.06116
G1 X228.805 Y147.907 E0.07713
G1 X228.608 Y148.593 E0.11037
G1 X228.543 Y148.769 E0.1191
G1 X228.307 Y149.721 E0.16477
G1 X228.079 Y150.477 E0.20154
G1 X227.847 Y151.028 E0.22938
G1 X227.758 Y151.387 E0.2466
G1 X227.733 Y151.533 E0.2535
G1 X227.674 Y151.844 E0.26824
G1 X227.424 Y153.027 E0.32454
G1 X227.336 Y153.503 E0.34708
G1 X227.304 Y153.707 E0.3567
G1 X227.254 Y153.958 E0.36862
G1 X227.158 Y154.765 E0.40646
G1 X227.027 Y155.72 E0.45134
G1 X226.961 Y156.119 E0.47017
G1 X226.835 Y156.78 E0.50151
G1 X226.761 Y157.409 E0.531
G1 X226.738 Y157.661 E0.54278
G1 X226.718 Y157.977 E0.55752
G1 X226.613 Y159.273 E0.61807
G1 X226.745 Y161.353 E0.71512
G1 X226.76 Y161.664 E0.72962
G1 X226.848 Y162.112 E0.75088
G1 X227.118 Y162.816 E0.78599
G1 X227.448 Y163.907 E0.83906
G1 X227.464 Y163.98 E0.84254
G1 X227.79 Y165.151 E0.89914
G1 X228.148 Y166.417 E0.9604
G1 X228.306 Y167.089 E0.99255
G1 X228.529 Y168.268 E1.04842
G1 X228.656 Y169.342 E1.09878
G1 X228.687 Y169.985 E1.12875
G1 X228.687 Y170.681 E1.16116
G1 X228.7 Y171.625 E1.20512
G1 X228.685 Y172.238 E1.23367
G1 X228.643 Y172.887 E1.26396
G1 X228.604 Y173.269 E1.28184
G1 X228.575 Y174.404 E1.33471
G1 X228.553 Y174.99 E1.36201
G1 X228.558 Y175.231 E1.37324
G1 X228.585 Y175.169 E1.37638
G1 X228.977 Y174.484 E1.41313
G1 X229.437 Y173.841 E1.44995
G1 X229.635 Y173.616 E1.4639
G1 X230.003 Y173.096 E1.49357
G1 X230.521 Y172.501 E1.5303
G1 X230.917 Y172.131 E1.55554
G1 X230.952 Y172.092 E1.55798
G1 X231.291 Y171.607 E1.58553
G1 X231.306 Y171.589 E1.58662
G1 X231.68 Y170.906 E1.62288
G1 X232.127 Y170.255 E1.65965
G1 X232.637 Y169.652 E1.69643
G1 X233.206 Y169.105 E1.73318
G1 X233.363 Y168.952 E1.74339
G1 X233.884 Y167.67 E1.80782
G1 X233.906 Y167.605 E1.81102
G1 X234.051 Y167.236 E1.82948
G1 X233.78 Y166.734 E1.85604
G1 X233.477 Y166.005 E1.8928
G1 X233.249 Y165.248 E1.92962
G1 X233.195 Y164.946 E1.9439
G1 X232.9 Y164.25 E1.9791
G1 X232.668 Y163.495 E2.01588
G1 X232.54 Y162.886 E2.04486
G1 X232.483 Y162.55 E2.06073
G1 X232.254 Y162.27 E2.07757
G1 X231.818 Y161.612 E2.11433
G1 X231.451 Y160.913 E2.15109
G1 X231.157 Y160.18 E2.18786
G1 X230.938 Y159.421 E2.22465
G1 X230.859 Y158.988 E2.24514
G1 X230.512 Y158.503 E2.27291
G1 X230.12 Y157.818 E2.30966
G1 X229.799 Y157.096 E2.34645
G1 X229.552 Y156.346 E2.38322
G1 X229.383 Y155.575 E2.41997
G1 X229.292 Y154.79 E2.45677
G1 X229.281 Y154.001 E2.49351
G1 X229.348 Y153.228 E2.52964
G1 X229.498 Y152.135 E2.58101
G1 X229.645 Y151.36 E2.61775
G1 X229.87 Y150.602 E2.65456
G1 X229.902 Y150.519 E2.65871
G1 X229.926 Y150.13 E2.67685
G1 X230.055 Y149.351 E2.71362
G1 X230.263 Y148.589 E2.7504
G1 X230.407 Y148.184 E2.77042
G1 X230.727 Y147.362 E2.81149
G1 X230.838 Y147.116 E2.82406
G1 X230.4 Y146.941 E2.84602
G1 X229.7 Y146.576 E2.88278
G1 X229.352 Y146.344 E2.90225
G0 F7500 X229.664 Y146.084
G1 F1500 X229.217 Y145.774 E2.92758
G1 X229.128 Y145.707 E2.93277
G1 X229.113 Y145.77 E2.93579
G1 X229.029 Y146.065 E2.95007
G1 X228.724 Y146.893 E2.99116
G1 X228.552 Y147.444 E3.01804
G1 X228.43 Y147.768 E3.03416
G1 X228.233 Y148.455 E3.06743
G1 X228.159 Y148.655 E3.07736
G1 X227.919 Y149.624 E3.12385
G1 X227.695 Y150.36 E3.15967
G1 X227.465 Y150.908 E3.18735
G1 X227.366 Y151.309 E3.20658
G1 X227.339 Y151.466 E3.214
G1 X227.283 Y151.761 E3.22798
G1 X227.024 Y152.987 E3.28633
G1 X226.941 Y153.43 E3.30731
G1 X226.912 Y153.628 E3.31663
G1 X226.859 Y153.893 E3.32921
G1 X226.78 Y154.566 E3.36077
G1 X226.63 Y155.666 E3.41246
G1 X226.568 Y156.044 E3.4303
G1 X226.44 Y156.715 E3.46211
G1 X226.364 Y157.356 E3.49216
G1 X226.338 Y157.645 E3.50567
G1 X226.32 Y157.945 E3.51967
G1 X226.212 Y159.273 E3.58171
G1 X226.346 Y161.378 E3.67993
G1 X226.361 Y161.705 E3.69517
G1 X226.463 Y162.225 E3.71984
G1 X226.745 Y162.96 E3.7565
G1 X227.058 Y163.994 E3.80681
G1 X227.076 Y164.075 E3.81067
G1 X227.405 Y165.259 E3.86789
G1 X227.763 Y166.525 E3.92915
G1 X227.913 Y167.164 E3.95972
G1 X228.136 Y168.343 E4.01559
G1 X228.256 Y169.362 E4.06337
G1 X228.287 Y170.005 E4.09334
G1 X228.287 Y170.727 E4.12696
G1 X228.3 Y171.63 E4.16901
G1 X228.286 Y172.212 E4.19612
G1 X228.244 Y172.861 E4.2264
G1 X228.204 Y173.254 E4.2448
G1 X228.175 Y174.389 E4.29767
G1 X228.153 Y174.982 E4.3253
G1 X228.167 Y175.738 E4.36051
G1 X228.161 Y176.193 E4.38169
G1 X228.156 Y176.311 E4.38719
G1 X228.175 Y177.021 E4.42027
G1 X228.204 Y177.584 E4.44652
G1 X228.21 Y177.764 E4.4549
G1 X228.246 Y177.458 E4.46925
G1 X228.414 Y176.708 E4.50504
G1 X228.659 Y175.979 E4.54085
G1 X228.978 Y175.279 E4.57667
G1 X229.368 Y174.616 E4.61249
G1 X229.825 Y173.997 E4.64831
G1 X229.944 Y173.867 E4.65652
G1 X230.367 Y173.28 E4.69021
G1 X230.879 Y172.707 E4.72599
G1 X231.183 Y172.43 E4.74514
G1 X231.257 Y172.351 E4.75018
G1 X231.653 Y171.794 E4.78201
G1 X231.67 Y171.755 E4.78399
G1 X232.042 Y171.081 E4.81983
G1 X232.481 Y170.45 E4.85563
G1 X232.984 Y169.868 E4.89145
G1 X233.545 Y169.341 E4.92729
G1 X233.706 Y169.17 E4.93822
G1 X234.261 Y167.804 E5.00688
G1 X234.285 Y167.732 E5.01041
G1 X234.494 Y167.204 E5.03686
G1 X234.405 Y167.066 E5.0445
G1 X234.057 Y166.38 E5.08032
G1 X233.783 Y165.662 E5.11611
G1 X233.584 Y164.919 E5.15192
G1 X233.525 Y164.713 E5.1619
G1 X233.236 Y164 E5.19772
G1 X233.023 Y163.261 E5.23354
G1 X232.934 Y162.819 E5.25453
G1 X232.861 Y162.386 E5.27498
G1 X232.471 Y161.887 E5.30447
G1 X232.063 Y161.235 E5.34028
G1 X231.725 Y160.544 E5.3761
G1 X231.461 Y159.822 E5.4119
G1 X231.273 Y159.076 E5.44772
G1 X231.245 Y158.84 E5.45879
G1 X231.199 Y158.786 E5.46209
G1 X230.764 Y158.151 E5.49793
G1 X230.397 Y157.475 E5.53375
G1 X230.103 Y156.765 E5.56953
G1 X229.883 Y156.028 E5.60534
G1 X229.742 Y155.272 E5.64115
G1 X229.679 Y154.505 E5.67699
G1 X229.697 Y153.736 E5.71281
G1 X229.745 Y153.283 E5.73402
G1 X229.895 Y152.19 E5.78539
G1 X230.039 Y151.434 E5.82122
G1 X230.286 Y150.684 E5.85799
G1 X230.352 Y149.957 E5.89198
G1 X230.501 Y149.202 E5.92782
G1 X230.78 Y148.329 E5.97049
G1 X231.1 Y147.507 E6.01157
G1 X231.38 Y146.885 E6.04333
G1 X231.037 Y146.775 E6.0601
G1 X230.333 Y146.465 E6.09592
G1 X229.664 Y146.084 E6.13177
G0 F7500 X228.644 Y145.955
G1 F1500 X228.345 Y146.768 E6.17211
G1 X228.178 Y147.303 E6.1982
G1 X228.051 Y147.64 E6.21497
G1 X227.857 Y148.317 E6.24777
G1 X227.779 Y148.529 E6.25828
G1 X227.531 Y149.528 E6.30621
G1 X227.312 Y150.243 E6.34103
G1 X227.082 Y150.788 E6.36858
G1 X226.973 Y151.233 E6.38991
G1 X226.945 Y151.399 E6.39775
G1 X226.892 Y151.678 E6.41097
G1 X226.636 Y152.888 E6.46856
G1 X226.548 Y153.358 E6.49083
G1 X226.52 Y153.549 E6.49982
G1 X226.461 Y153.841 E6.51369
G1 X226.365 Y154.656 E6.5519
G1 X226.234 Y155.611 E6.59679
G1 X226.175 Y155.969 E6.61368
G1 X226.043 Y156.662 E6.64653
G1 X225.967 Y157.304 E6.67663
G1 X225.938 Y157.629 E6.69183
G1 X225.921 Y157.912 E6.70503
G1 X225.811 Y159.266 E6.76829
G1 X225.947 Y161.404 E6.86804
G1 X225.962 Y161.752 E6.88426
G1 X226.076 Y162.336 E6.91197
G1 X226.371 Y163.103 E6.95023
G1 X226.667 Y164.082 E6.99786
G1 X226.686 Y164.167 E7.00191
G1 X227.02 Y165.368 E7.05996
G1 X227.378 Y166.634 E7.12122
G1 X227.52 Y167.238 E7.15011
G1 X227.743 Y168.417 E7.20598
G1 X227.857 Y169.381 E7.25118
G1 X227.888 Y170.024 E7.28116
G1 X227.887 Y170.713 E7.31324
G1 X227.9 Y171.636 E7.35623
G1 X227.886 Y172.186 E7.38184
G1 X227.844 Y172.835 E7.41213
G1 X227.806 Y173.222 E7.43024
G1 X227.775 Y174.374 E7.4839
G1 X227.753 Y174.975 E7.5119
G1 X227.767 Y175.746 E7.54781
G1 X227.762 Y176.176 E7.56783
G1 X227.756 Y176.31 E7.57408
G1 X227.775 Y177.017 E7.60701
G1 X227.805 Y177.598 E7.6341
G1 X227.853 Y178.957 E7.69742
G1 X227.926 Y179.73 E7.73357
G1 X227.963 Y180.2 E7.75553
G1 X228.049 Y180.779 E7.78278
G1 X228.073 Y180.955 E7.79105
G1 X228.15 Y181.585 E7.82061
G1 X228.402 Y182.998 E7.88744
G1 X228.591 Y183.835 E7.9274
G1 X228.986 Y185.217 E7.99433
G1 X229.076 Y185.525 E8.00927
G1 X229.31 Y186.218 E8.04333
G1 X229.446 Y186.735 E8.06822
G1 X229.592 Y187.435 E8.10152
G1 X229.607 Y187.531 E8.10604
G1 X229.653 Y187.883 E8.12257
G1 X229.69 Y188.087 E8.13222
G1 X229.758 Y188.493 E8.15139
G1 X229.83 Y189.075 E8.1787
G1 X229.859 Y189.433 E8.19542
G1 X230.038 Y190.641 E8.25229
G1 X230.122 Y190.906 E8.26523
G1 X230.648 Y192.642 E8.3497
G1 X230.889 Y193.149 E8.37584
G1 X231.304 Y193.681 E8.40725
G1 X231.797 Y194.138 E8.43856
G1 X232.125 Y194.215 E8.45424
G1 X232.68 Y194.255 E8.48015
G1 X233.163 Y194.306 E8.50277
G1 X235.19 Y194.593 E8.5981
G1 X235.924 Y194.737 E8.63293
G1 X236.639 Y194.959 E8.66779
G1 X237.297 Y195.242 E8.70114
G1 X237.356 Y195.271 E8.7042
G1 X237.744 Y195.488 E8.7249
G1 X237.506 Y195.312 E8.73869
G1 X236.838 Y194.681 E8.78147
G1 X236.349 Y194.155 E8.81492
G1 X233.934 Y192.449 E8.9526
G1 X233.194 Y191.921 E8.99493
G1 X232.741 Y191.569 E9.02164
G1 X232.094 Y191.022 E9.06109
G1 X231.549 Y190.509 E9.09594
G1 X231.062 Y189.941 E9.13078
G1 X230.639 Y189.324 E9.16561
G1 X230.284 Y188.666 E9.20043
G1 X230.001 Y187.973 E9.23528
G1 X229.793 Y187.254 E9.27014
G1 X229.691 Y186.673 E9.2976
G1 X229.408 Y185.983 E9.33233
G1 X229.2 Y185.264 E9.36718
G1 X229.069 Y184.528 E9.40199
G1 X229.018 Y183.781 E9.43686
G1 X229.046 Y183.034 E9.47167
G1 X229.019 Y182.885 E9.47872
G1 X228.911 Y182.382 E9.50267
G1 X228.602 Y180.626 E9.5857
G1 X228.512 Y179.884 E9.6205
G1 X228.51 Y178.965 E9.66329
G1 X228.556 Y178.248 E9.69675
G1 X228.644 Y177.505 E9.73159
G1 X228.811 Y176.776 E9.76641
G1 X229.054 Y176.068 E9.80127
G1 X229.371 Y175.391 E9.83607
G1 X229.759 Y174.751 E9.87092
G1 X230.213 Y174.157 E9.90574
G1 X230.287 Y174.069 E9.91109
G1 X230.73 Y173.467 E9.94589
G1 X231.236 Y172.916 E9.98073
G1 X231.435 Y172.741 E9.99307
G1 X231.562 Y172.608 E10.00163
G1 X232.002 Y171.999 E10.03662
G1 X232.039 Y171.911 E10.04106
G1 X232.403 Y171.258 E10.07587
G1 X232.835 Y170.647 E10.11072
G1 X233.33 Y170.086 E10.14555
G1 X233.856 Y169.605 E10.17874
G1 X234.049 Y169.388 E10.19227
G1 X234.633 Y167.952 E10.26445
G1 X234.664 Y167.86 E10.26897
G1 X234.941 Y167.163 E10.30389
G1 X234.662 Y166.706 E10.32883
G1 X234.343 Y166.029 E10.36368
G1 X234.097 Y165.323 E10.39849
G1 X233.935 Y164.625 E10.43185
G1 X233.845 Y164.45 E10.44102
G1 X233.575 Y163.753 E10.47582
G1 X233.329 Y162.752 E10.52382
G1 X233.237 Y162.212 E10.54933
G1 X233.14 Y162.106 E10.55602
G1 X232.695 Y161.505 E10.59084
G1 X232.316 Y160.86 E10.62567
G1 X232.008 Y160.178 E10.66052
G1 X231.775 Y159.467 E10.69536
G1 X231.619 Y158.736 E10.73016
G1 X231.61 Y158.647 E10.73433
G1 X231.431 Y158.428 E10.7475
G1 X231.021 Y157.802 E10.78234
G1 X230.681 Y157.136 E10.81716
G1 X230.414 Y156.437 E10.85201
G1 X230.222 Y155.714 E10.88684
G1 X230.11 Y154.974 E10.92169
G1 X230.076 Y154.227 E10.95651
G1 X230.141 Y153.337 E10.99806
G1 X230.291 Y152.244 E11.04943
G1 X230.432 Y151.51 E11.08423
G1 X230.689 Y150.732 E11.12239
G1 X230.692 Y150.534 E11.13161
G1 X230.784 Y149.791 E11.16647
G1 X230.953 Y149.063 E11.20127
G1 X231.153 Y148.475 E11.23019
G1 X231.473 Y147.653 E11.27126
G1 X231.781 Y146.971 E11.30611
G1 X231.967 Y146.637 E11.32391
G1 X231.654 Y146.561 E11.33891
G1 X230.95 Y146.309 E11.37373
G1 X230.276 Y145.984 E11.40857
G1 X229.457 Y145.454 E11.45399
G1 X229.009 Y145.118 E11.48007
G1 X228.877 Y145.008 E11.48807
G1 X228.867 Y145.081 E11.4915
G1 X228.728 Y145.66 E11.51923
G1 X228.644 Y145.955 E11.53351
G0 F7500 X228.26 Y145.845
G1 F1500 X227.965 Y146.646 E11.57326
G1 X227.804 Y147.162 E11.59843
G1 X227.679 Y147.492 E11.61486
G1 X227.482 Y148.179 E11.64814
G1 X227.396 Y148.414 E11.65979
G1 X227.143 Y149.432 E11.70863
G1 X226.929 Y150.126 E11.74245
G1 X226.701 Y150.662 E11.76957
G1 X226.59 Y151.107 E11.79093
G1 X226.5 Y151.596 E11.81408
G1 X226.249 Y152.781 E11.87048
G1 X226.155 Y153.285 E11.89436
G1 X226.128 Y153.471 E11.90311
G1 X226.066 Y153.778 E11.91769
G1 X225.969 Y154.602 E11.95633
G1 X225.838 Y155.557 E12.00121
G1 X225.782 Y155.895 E12.01717
G1 X225.648 Y156.599 E12.05053
G1 X225.571 Y157.251 E12.08111
G1 X225.539 Y157.613 E12.09803
G1 X225.522 Y157.88 E12.11049
G1 X225.41 Y159.259 E12.17491
G1 X225.548 Y161.429 E12.27616
G1 X225.564 Y161.8 E12.29345
G1 X225.691 Y162.449 E12.32424
G1 X225.998 Y163.247 E12.36406
G1 X226.277 Y164.169 E12.40891
G1 X226.3 Y164.274 E12.41392
G1 X226.635 Y165.477 E12.47206
G1 X226.993 Y166.743 E12.53333
G1 X227.127 Y167.312 E12.56054
G1 X227.35 Y168.491 E12.61642
G1 X227.457 Y169.4 E12.65904
G1 X227.488 Y170.043 E12.68901
G1 X227.489 Y170.675 E12.71844
G1 X227.487 Y170.707 E12.71993
G1 X227.5 Y171.642 E12.76348
G1 X227.487 Y172.16 E12.7876
G1 X227.445 Y172.809 E12.81789
G1 X227.407 Y173.187 E12.83558
G1 X227.375 Y174.359 E12.89017
G1 X227.352 Y174.967 E12.9185
G1 X227.367 Y175.753 E12.95511
G1 X227.362 Y176.159 E12.97401
G1 X227.356 Y176.298 E12.98049
G1 X227.377 Y177.082 E13.01701
G1 X227.405 Y177.612 E13.04173
G1 X227.452 Y178.961 E13.10458
G1 X227.527 Y179.761 E13.14199
G1 X227.566 Y180.251 E13.16488
G1 X227.676 Y181.004 E13.20032
G1 X227.755 Y181.648 E13.23053
G1 X228.008 Y183.069 E13.29774
G1 X228.202 Y183.928 E13.33874
G1 X228.602 Y185.327 E13.4065
G1 X228.691 Y185.632 E13.42129
G1 X228.923 Y186.32 E13.4551
G1 X229.059 Y186.837 E13.47999
G1 X229.197 Y187.497 E13.51139
G1 X229.212 Y187.593 E13.51591
G1 X229.26 Y187.96 E13.53315
G1 X229.295 Y188.153 E13.54228
G1 X229.363 Y188.559 E13.56145
G1 X229.432 Y189.108 E13.58722
G1 X229.463 Y189.487 E13.60492
G1 X229.648 Y190.736 E13.66372
G1 X229.74 Y191.023 E13.67775
G1 X230.274 Y192.788 E13.76361
G1 X230.544 Y193.356 E13.7929
G1 X231.012 Y193.956 E13.82833
G1 X231.565 Y194.47 E13.86349
G1 X231.817 Y194.57 E13.87611
G1 X232.071 Y194.613 E13.88811
G1 X232.651 Y194.654 E13.91518
G1 X233.107 Y194.702 E13.93653
G1 X235.134 Y194.989 E14.03186
G1 X235.847 Y195.13 E14.0657
G1 X236.539 Y195.349 E14.0995
G1 X237.12 Y195.601 E14.12899
G1 X237.179 Y195.63 E14.13205
G1 X237.813 Y195.986 E14.16591
G1 X238.403 Y196.409 E14.19971
G1 X238.915 Y196.873 E14.23189
G1 X239.49 Y197.356 E14.26685
G1 X240.02 Y197.853 E14.30068
G1 X240.492 Y198.405 E14.3345
G1 X241.04 Y199.25 E14.3814
G1 X241.076 Y199.316 E14.3849
G1 X241.366 Y199.926 E14.41635
G1 X241.414 Y199.49 E14.43678
G1 X241.573 Y198.781 E14.47061
G1 X241.808 Y198.094 E14.50442
G1 X242.118 Y197.437 E14.53825
G1 X242.497 Y196.818 E14.57204
G1 X242.777 Y196.458 E14.59328
G1 X242.241 Y196.51 E14.61836
G1 X241.515 Y196.501 E14.65216
G1 X240.794 Y196.411 E14.686
G1 X240.088 Y196.243 E14.71979
G1 X239.404 Y195.998 E14.75362
G1 X238.751 Y195.68 E14.78744
G1 X238.137 Y195.292 E14.82126
G1 X237.569 Y194.838 E14.85512
G1 X237.131 Y194.409 E14.88367
G1 X236.612 Y193.85 E14.91919
G1 X234.167 Y192.124 E15.05855
G1 X233.427 Y191.596 E15.10088
G1 X232.999 Y191.263 E15.12613
G1 X232.352 Y190.716 E15.16558
G1 X231.824 Y190.217 E15.19941
G1 X231.354 Y189.664 E15.2332
G1 X230.947 Y189.062 E15.26704
G1 X230.61 Y188.418 E15.30088
G1 X230.345 Y187.742 E15.33469
G1 X230.156 Y187.041 E15.3685
G1 X230.08 Y186.546 E15.39182
G1 X230.036 Y186.465 E15.39611
G1 X229.765 Y185.791 E15.42994
G1 X229.571 Y185.091 E15.46376
G1 X229.454 Y184.374 E15.49759
G1 X229.417 Y183.649 E15.53139
G1 X229.458 Y182.951 E15.56395
G1 X229.396 Y182.746 E15.57392
G1 X229.305 Y182.313 E15.59452
G1 X228.996 Y180.557 E15.67755
G1 X228.91 Y179.836 E15.71136
G1 X228.91 Y178.99 E15.75075
G1 X228.956 Y178.273 E15.78421
G1 X229.042 Y177.552 E15.81802
G1 X229.207 Y176.845 E15.85182
G1 X229.449 Y176.16 E15.88565
G1 X229.764 Y175.506 E15.91945
G1 X230.15 Y174.89 E15.9533
G1 X230.601 Y174.321 E15.98711
G1 X230.656 Y174.237 E15.99179
G1 X231.093 Y173.657 E16.0256
G1 X231.592 Y173.129 E16.05943
G1 X231.89 Y172.842 E16.07869
G1 X231.918 Y172.793 E16.08132
G1 X232.348 Y172.206 E16.1152
G1 X232.407 Y172.068 E16.12219
G1 X232.764 Y171.435 E16.15603
G1 X233.188 Y170.846 E16.18983
G1 X233.675 Y170.306 E16.22369
G1 X234.102 Y169.927 E16.25027
G1 X234.39 Y169.609 E16.27025
G1 X235.011 Y168.083 E16.34696
G1 X235.043 Y167.988 E16.35163
G1 X235.312 Y167.313 E16.38547
G1 X235.405 Y167.138 E16.39469
G1 X235.288 Y166.977 E16.40396
G1 X234.927 Y166.347 E16.43777
G1 X234.636 Y165.682 E16.47157
G1 X234.421 Y164.988 E16.5054
G1 X234.339 Y164.535 E16.52684
G1 X234.167 Y164.19 E16.54479
G1 X233.917 Y163.508 E16.57861
G1 X233.723 Y162.686 E16.61794
G1 X233.611 Y162.025 E16.64916
G1 X233.343 Y161.72 E16.66806
G1 X232.926 Y161.125 E16.7019
G1 X232.577 Y160.487 E16.73576
G1 X232.301 Y159.816 E16.76954
G1 X232.1 Y159.118 E16.80337
G1 X231.991 Y158.484 E16.83332
G1 X231.667 Y158.071 E16.85776
G1 X231.284 Y157.454 E16.89158
G1 X230.972 Y156.799 E16.92536
G1 X230.733 Y156.113 E16.95919
G1 X230.571 Y155.404 E16.99305
G1 X230.488 Y154.683 E17.02685
G1 X230.484 Y153.957 E17.06065
G1 X230.537 Y153.392 E17.08708
G1 X230.687 Y152.299 E17.13845
G1 X230.825 Y151.586 E17.17227
G1 X231.089 Y150.792 E17.21123
G1 X231.109 Y150.351 E17.23178
G1 X231.222 Y149.634 E17.26558
G1 X231.526 Y148.62 E17.31487
G1 X231.846 Y147.798 E17.35595
G1 X232.146 Y147.136 E17.38979
G1 X232.334 Y146.8 E17.40772
G1 X232.598 Y146.359 E17.43165
G1 X232.248 Y146.302 E17.44816
G1 X231.548 Y146.108 E17.48199
G1 X230.873 Y145.838 E17.51584
G1 X230.232 Y145.496 E17.54967
G1 X229.697 Y145.134 E17.57975
G1 X229.249 Y144.798 E17.60582
G1 X228.693 Y144.331 E17.63964
G1 X228.58 Y144.213 E17.64724
G1 X228.572 Y144.306 E17.65159
G1 X228.47 Y145.025 E17.6854
G1 X228.344 Y145.55 E17.71054
G1 X228.26 Y145.845 E17.72483
G0 F7500 X227.875 Y145.736
G1 F1500 X227.581 Y146.533 E17.76438
G1 X227.429 Y147.021 E17.78818
G1 X227.304 Y147.351 E17.80462
G1 X227.106 Y148.041 E17.83804
G1 X227.011 Y148.299 E17.85084
G1 X226.754 Y149.335 E17.90055
G1 X226.546 Y150.008 E17.93335
G1 X226.319 Y150.541 E17.96032
G1 X226.187 Y151.08 E17.98616
G1 X226.156 Y151.265 E17.9949
G1 X226.109 Y151.513 E18.00665
G1 X225.849 Y152.74 E18.06505
G1 X225.762 Y153.213 E18.08745
G1 X225.736 Y153.392 E18.09587
G1 X225.671 Y153.714 E18.11117
G1 X225.588 Y154.426 E18.14454
G1 X225.441 Y155.503 E18.19516
G1 X225.39 Y155.82 E18.21011
G1 X225.252 Y156.546 E18.24452
G1 X225.174 Y157.199 E18.27514
G1 X225.139 Y157.596 E18.2937
G1 X225.124 Y157.848 E18.30545
G1 X225.009 Y159.26 E18.37142
G1 X225.149 Y161.455 E18.47384
G1 X225.165 Y161.847 E18.49211
G1 X225.307 Y162.565 E18.52619
G1 X225.624 Y163.39 E18.56734
G1 X225.887 Y164.257 E18.60953
G1 X225.911 Y164.365 E18.61468
G1 X226.25 Y165.586 E18.67368
G1 X226.608 Y166.852 E18.73495
G1 X226.734 Y167.387 E18.76054
G1 X226.957 Y168.566 E18.81641
G1 X227.058 Y169.419 E18.85641
G1 X227.089 Y170.062 E18.88639
G1 X227.089 Y170.656 E18.91404
G1 X227.087 Y170.703 E18.91623
G1 X227.1 Y171.647 E18.9602
G1 X227.088 Y172.134 E18.98288
G1 X227.046 Y172.783 E19.01316
G1 X227.007 Y173.18 E19.03174
G1 X226.976 Y174.344 E19.08596
G1 X226.952 Y174.978 E19.1155
G1 X226.967 Y175.761 E19.15197
G1 X226.962 Y176.142 E19.16971
G1 X226.956 Y176.292 E19.1767
G1 X226.977 Y177.082 E19.2135
G1 X227.005 Y177.626 E19.23886
G1 X227.053 Y178.994 E19.3026
G1 X227.129 Y179.793 E19.33997
G1 X227.169 Y180.3 E19.36366
G1 X227.258 Y180.897 E19.39176
G1 X227.279 Y181.053 E19.39909
G1 X227.358 Y181.694 E19.42916
G1 X227.617 Y183.15 E19.49803
G1 X227.817 Y184.037 E19.54037
G1 X228.299 Y185.717 E19.62175
G1 X228.536 Y186.422 E19.65638
G1 X228.672 Y186.939 E19.68128
G1 X228.802 Y187.559 E19.71077
G1 X228.817 Y187.655 E19.7153
G1 X228.861 Y188.004 E19.73168
G1 X228.901 Y188.219 E19.74186
G1 X228.969 Y188.625 E19.76103
G1 X229.033 Y189.141 E19.78524
G1 X229.065 Y189.531 E19.80346
G1 X229.257 Y190.828 E19.86451
G1 X229.357 Y191.139 E19.87972
G1 X229.898 Y192.926 E19.96666
G1 X230.204 Y193.571 E19.99991
G1 X230.714 Y194.226 E20.03856
G1 X231.334 Y194.799 E20.07787
G1 X231.612 Y194.921 E20.09201
G1 X231.712 Y194.957 E20.09696
G1 X232.027 Y195.01 E20.11183
G1 X232.623 Y195.053 E20.13966
G1 X233.051 Y195.098 E20.1597
G1 X235.078 Y195.385 E20.25502
G1 X235.768 Y195.523 E20.28779
G1 X236.439 Y195.739 E20.32061
G1 X236.944 Y195.96 E20.34628
G1 X237.003 Y195.989 E20.34934
G1 X237.616 Y196.335 E20.38212
G1 X238.186 Y196.748 E20.41489
G1 X238.669 Y197.188 E20.44532
G1 X239.233 Y197.662 E20.47962
G1 X239.746 Y198.145 E20.51243
G1 X240.2 Y198.682 E20.54518
G1 X240.689 Y199.441 E20.58722
G1 X240.725 Y199.507 E20.59072
G1 X241.026 Y200.143 E20.62348
G1 X241.254 Y200.81 E20.6563
G1 X241.406 Y201.51 E20.68966
G1 X241.587 Y202.658 E20.74378
G1 X241.657 Y203.359 E20.77658
G1 X241.662 Y203.749 E20.79474
G1 X241.659 Y203.898 E20.80168
G1 X241.642 Y204.246 E20.8179
G1 X241.618 Y204.554 E20.83229
G1 X241.55 Y206.264 E20.91198
G1 X241.602 Y207.491 E20.96916
G1 X241.782 Y208.035 E20.99584
G1 X241.932 Y208.391 E21.01383
G1 X242.079 Y208.768 E21.03267
G1 X242.24 Y208.948 E21.04392
G1 X242.633 Y209.227 E21.06636
G1 X242.914 Y209.287 E21.07974
G1 X243.37 Y209.431 E21.10201
G1 X244.02 Y209.701 E21.13478
G1 X244.434 Y209.922 E21.15663
G1 X246.537 Y211.146 E21.26994
G1 X246.227 Y210.546 E21.30138
G1 X246.163 Y210.377 E21.3098
G1 X245.236 Y209.364 E21.37374
G1 X244.791 Y208.819 E21.4065
G1 X244.411 Y208.226 E21.4393
G1 X244.1 Y207.595 E21.47205
G1 X243.864 Y206.932 E21.50482
G1 X243.703 Y206.246 E21.53763
G1 X243.622 Y205.547 E21.5704
G1 X243.622 Y205.517 E21.5718
G1 X242.987 Y204.561 E21.62524
G1 X242.631 Y203.954 E21.658
G1 X242.408 Y203.465 E21.68303
G1 X242.181 Y202.906 E21.71112
G1 X241.953 Y202.239 E21.74395
G1 X241.803 Y201.552 E21.77669
G1 X241.731 Y200.851 E21.8095
G1 X241.74 Y200.147 E21.84229
G1 X241.828 Y199.449 E21.87505
G1 X241.994 Y198.765 E21.90782
G1 X242.238 Y198.104 E21.94063
G1 X242.554 Y197.476 E21.97337
G1 X242.94 Y196.887 E22.00616
G1 X243.271 Y196.489 E22.03026
G1 X243.106 Y196 E22.05429
G1 X242.818 Y196.057 E22.06796
G1 X242.116 Y196.114 E22.10076
G1 X241.413 Y196.091 E22.13351
G1 X240.716 Y195.989 E22.16631
G1 X240.036 Y195.808 E22.19908
G1 X239.38 Y195.551 E22.23188
G1 X238.758 Y195.222 E22.26465
G1 X238.178 Y194.824 E22.2974
G1 X237.424 Y194.136 E22.34493
G1 X236.879 Y193.55 E22.3822
G1 X234.399 Y191.798 E22.52358
G1 X233.659 Y191.27 E22.56591
G1 X233.257 Y190.958 E22.58961
G1 X232.61 Y190.411 E22.62906
G1 X232.099 Y189.926 E22.66187
G1 X231.646 Y189.387 E22.69465
G1 X231.258 Y188.8 E22.72741
G1 X230.938 Y188.173 E22.76019
G1 X230.692 Y187.514 E22.79295
G1 X230.521 Y186.831 E22.82573
G1 X230.468 Y186.423 E22.84489
G1 X230.38 Y186.257 E22.85364
G1 X230.124 Y185.601 E22.88643
G1 X229.943 Y184.92 E22.91924
G1 X229.841 Y184.224 E22.95199
G1 X229.819 Y183.52 E22.98479
G1 X229.868 Y182.921 E23.01278
G1 X229.774 Y182.608 E23.02799
G1 X229.699 Y182.243 E23.04535
G1 X229.39 Y180.487 E23.12837
G1 X229.307 Y179.788 E23.16115
G1 X229.309 Y179.016 E23.19709
G1 X229.355 Y178.299 E23.23055
G1 X229.44 Y177.6 E23.26334
G1 X229.603 Y176.915 E23.29612
G1 X229.843 Y176.254 E23.32887
G1 X230.157 Y175.623 E23.36169
G1 X230.54 Y175.033 E23.39444
G1 X230.936 Y174.551 E23.42349
G1 X231.024 Y174.406 E23.43139
G1 X231.455 Y173.849 E23.46418
G1 X231.946 Y173.345 E23.49694
G1 X232.219 Y173.075 E23.51482
G1 X232.277 Y172.975 E23.52021
G1 X232.693 Y172.418 E23.55258
G1 X232.775 Y172.226 E23.5623
G1 X233.125 Y171.614 E23.59513
G1 X233.541 Y171.047 E23.62787
G1 X234.019 Y170.53 E23.66066
G1 X234.356 Y170.239 E23.68139
G1 X234.732 Y169.831 E23.70723
G1 X235.382 Y168.235 E23.78747
G1 X235.422 Y168.115 E23.79336
G1 X235.684 Y167.462 E23.82612
G1 X235.875 Y167.109 E23.84481
G1 X235.531 Y166.613 E23.87292
G1 X235.199 Y165.992 E23.90571
G1 X234.939 Y165.338 E23.93848
G1 X234.755 Y164.658 E23.97128
G1 X234.711 Y164.389 E23.98398
G1 X234.493 Y163.932 E24.00755
G1 X234.263 Y163.266 E24.04036
G1 X234.117 Y162.619 E24.07125
G1 X233.988 Y161.858 E24.10719
G1 X233.552 Y161.335 E24.13889
G1 X233.166 Y160.746 E24.17168
G1 X232.848 Y160.118 E24.20446
G1 X232.604 Y159.457 E24.23727
G1 X232.437 Y158.774 E24.27001
G1 X232.387 Y158.339 E24.2904
G1 X232.332 Y158.28 E24.29415
G1 X231.91 Y157.717 E24.32692
G1 X231.554 Y157.109 E24.35972
G1 X231.27 Y156.465 E24.3925
G1 X231.061 Y155.793 E24.42527
G1 X230.929 Y155.101 E24.45807
G1 X230.877 Y154.399 E24.49085
G1 X230.934 Y153.446 E24.5353
G1 X231.084 Y152.353 E24.58668
G1 X231.219 Y151.662 E24.61946
G1 X231.477 Y150.889 E24.65741
G1 X231.533 Y150.176 E24.69071
G1 X231.667 Y149.485 E24.72348
G1 X231.898 Y148.765 E24.75869
G1 X232.218 Y147.943 E24.79977
G1 X232.678 Y147.005 E24.84841
G1 X233.11 Y146.284 E24.88755
G1 X233.281 Y146.033 E24.90169
G1 X232.813 Y145.996 E24.92355
G1 X232.122 Y145.861 E24.95634
G1 X231.451 Y145.648 E24.98912
G1 X230.808 Y145.361 E25.02191
G1 X229.937 Y144.814 E25.0698
G1 X229.489 Y144.478 E25.09587
G1 X228.951 Y144.024 E25.12865
G1 X228.467 Y143.513 E25.16143
G1 X228.324 Y143.321 E25.17257
G1 X228.317 Y143.364 E25.1746
G1 X228.202 Y143.931 E25.20154
G1 X228.173 Y144.272 E25.21748
G1 X228.074 Y144.969 E25.25026
G1 X227.959 Y145.441 E25.27288
G1 X227.875 Y145.736 E25.28716
G0 F7500 X227.49 Y145.626
G1 F1500 X227.205 Y146.401 E25.32561
G1 X227.055 Y146.879 E25.34894
G1 X226.929 Y147.214 E25.36561
G1 X226.731 Y147.903 E25.39899
G1 X226.628 Y148.183 E25.41288
G1 X226.366 Y149.239 E25.46354
G1 X226.164 Y149.889 E25.49524
G1 X225.958 Y150.369 E25.51956
G1 X225.881 Y150.647 E25.53299
G1 X225.819 Y150.892 E25.54476
G1 X225.717 Y151.43 E25.57026
G1 X225.462 Y152.635 E25.62761
G1 X225.369 Y153.14 E25.65152
G1 X225.344 Y153.313 E25.65966
G1 X225.277 Y153.649 E25.67561
G1 X225.191 Y154.38 E25.70989
G1 X225.045 Y155.448 E25.76008
G1 X224.997 Y155.745 E25.77409
G1 X224.857 Y156.481 E25.80897
G1 X224.778 Y157.146 E25.84016
G1 X224.739 Y157.58 E25.86045
G1 X224.725 Y157.815 E25.87141
G1 X224.608 Y159.257 E25.93878
G1 X224.749 Y161.48 E26.0425
G1 X224.766 Y161.885 E26.06137
G1 X224.915 Y162.646 E26.09748
G1 X224.929 Y162.697 E26.09994
G1 X225.251 Y163.534 E26.1417
G1 X225.496 Y164.344 E26.1811
G1 X225.523 Y164.464 E26.18683
G1 X225.865 Y165.695 E26.24632
G1 X226.223 Y166.961 E26.30759
G1 X226.341 Y167.461 E26.33151
G1 X226.564 Y168.64 E26.38738
G1 X226.658 Y169.439 E26.42484
G1 X226.689 Y170.082 E26.45482
G1 X226.689 Y170.637 E26.48066
G1 X226.687 Y170.689 E26.48308
G1 X226.7 Y171.653 E26.52798
G1 X226.689 Y172.109 E26.54921
G1 X226.647 Y172.758 E26.5795
G1 X226.607 Y173.153 E26.59798
G1 X226.576 Y174.33 E26.65281
G1 X226.552 Y174.971 E26.68268
G1 X226.567 Y175.768 E26.7198
G1 X226.563 Y176.125 E26.73642
G1 X226.556 Y176.3 E26.74458
G1 X226.576 Y177.079 E26.78086
G1 X226.605 Y177.64 E26.80702
G1 X226.653 Y179.013 E26.87099
G1 X226.73 Y179.825 E26.90897
G1 X226.771 Y180.346 E26.93331
G1 X226.862 Y180.956 E26.96202
G1 X226.882 Y181.102 E26.96889
G1 X226.963 Y181.763 E26.9999
G1 X227.224 Y183.225 E27.06905
G1 X227.432 Y184.146 E27.11301
G1 X227.834 Y185.552 E27.18111
G1 X227.918 Y185.839 E27.19503
G1 X228.149 Y186.523 E27.22865
G1 X228.285 Y187.04 E27.25354
G1 X228.406 Y187.621 E27.28118
G1 X228.421 Y187.717 E27.2857
G1 X228.466 Y188.07 E27.30227
G1 X228.506 Y188.285 E27.31245
G1 X228.574 Y188.691 E27.33162
G1 X228.634 Y189.174 E27.35428
G1 X228.666 Y189.567 E27.37265
G1 X228.866 Y190.917 E27.43619
G1 X228.974 Y191.255 E27.45272
G1 X229.472 Y192.897 E27.53261
G1 X229.522 Y193.068 E27.54091
G1 X229.861 Y193.782 E27.57771
G1 X230.419 Y194.497 E27.61995
G1 X231.097 Y195.126 E27.66301
G1 X231.366 Y195.258 E27.67696
G1 X231.608 Y195.345 E27.68894
G1 X231.983 Y195.408 E27.70664
G1 X232.594 Y195.452 E27.73517
G1 X232.995 Y195.494 E27.75394
G1 X235.022 Y195.781 E27.84927
G1 X235.689 Y195.916 E27.88096
G1 X236.336 Y196.128 E27.91266
G1 X236.767 Y196.319 E27.93461
G1 X236.826 Y196.348 E27.93767
G1 X237.419 Y196.683 E27.96939
G1 X237.968 Y197.086 E28.0011
G1 X238.406 Y197.49 E28.02884
G1 X238.976 Y197.968 E28.06348
G1 X239.471 Y198.436 E28.0952
G1 X239.907 Y198.959 E28.12691
G1 X240.338 Y199.633 E28.16416
G1 X240.374 Y199.699 E28.16766
G1 X240.664 Y200.315 E28.19937
G1 X240.88 Y200.96 E28.23104
G1 X241.011 Y201.573 E28.26023
G1 X241.192 Y202.721 E28.31434
G1 X241.259 Y203.398 E28.34602
G1 X241.262 Y203.741 E28.36199
G1 X241.259 Y203.89 E28.36893
G1 X241.243 Y204.216 E28.38413
G1 X241.218 Y204.536 E28.39908
G1 X241.149 Y206.252 E28.47905
G1 X241.206 Y207.56 E28.54001
G1 X241.412 Y208.185 E28.57065
G1 X241.56 Y208.537 E28.58843
G1 X241.735 Y208.986 E28.61087
G1 X241.804 Y209.057 E28.61548
G1 X241.971 Y209.248 E28.6273
G1 X242.47 Y209.601 E28.65576
G1 X242.83 Y209.679 E28.67291
G1 X243.238 Y209.808 E28.69283
G1 X243.866 Y210.071 E28.72454
G1 X244.233 Y210.267 E28.74391
G1 X246.389 Y211.522 E28.86007
G1 X247.093 Y212.005 E28.89983
G1 X249.859 Y214.216 E29.06472
G1 X249.986 Y214.244 E29.07077
G1 X250.355 Y214.348 E29.08862
G1 X250.289 Y214.239 E29.09456
G1 X249.101 Y213.356 E29.16348
G1 X248.683 Y213.014 E29.18863
G1 X248.525 Y212.872 E29.19852
G1 X248.201 Y212.557 E29.21956
G1 X247.687 Y212.017 E29.25428
G1 X247.247 Y211.497 E29.286
G1 X246.871 Y210.929 E29.31771
G1 X246.565 Y210.321 E29.34941
G1 X246.507 Y210.162 E29.35729
G1 X245.531 Y209.095 E29.42462
G1 X245.102 Y208.566 E29.45634
G1 X244.738 Y207.991 E29.48803
G1 X244.443 Y207.377 E29.51975
G1 X244.223 Y206.733 E29.55143
G1 X244.079 Y206.067 E29.58316
G1 X244.015 Y205.387 E29.61497
G1 X243.32 Y204.34 E29.67348
G1 X242.977 Y203.752 E29.70518
G1 X242.778 Y203.314 E29.72758
G1 X242.551 Y202.755 E29.75568
G1 X242.332 Y202.11 E29.78739
G1 X242.191 Y201.444 E29.81909
G1 X242.128 Y200.766 E29.8508
G1 X242.146 Y200.086 E29.88247
G1 X242.242 Y199.412 E29.91417
G1 X242.418 Y198.754 E29.94589
G1 X242.669 Y198.121 E29.9776
G1 X242.992 Y197.522 E30.00929
G1 X243.384 Y196.965 E30.041
G1 X243.724 Y196.585 E30.06475
G1 X243.435 Y195.728 E30.10686
G1 X243.387 Y195.537 E30.11603
G1 X243.344 Y195.55 E30.11812
G1 X242.674 Y195.673 E30.14984
G1 X241.995 Y195.716 E30.18152
G1 X241.315 Y195.679 E30.21323
G1 X240.644 Y195.563 E30.24494
G1 X239.991 Y195.37 E30.27665
G1 X239.366 Y195.101 E30.30833
G1 X238.776 Y194.76 E30.34006
G1 X238.231 Y194.353 E30.37173
G1 X237.717 Y193.864 E30.40477
G1 X237.145 Y193.248 E30.44391
G1 X234.631 Y191.472 E30.58724
G1 X233.891 Y190.944 E30.62957
G1 X233.515 Y190.652 E30.65174
G1 X232.868 Y190.105 E30.69119
G1 X232.375 Y189.636 E30.72287
G1 X231.94 Y189.112 E30.75458
G1 X231.57 Y188.541 E30.78627
G1 X231.269 Y187.93 E30.81798
G1 X231.042 Y187.288 E30.84969
G1 X230.891 Y186.624 E30.8814
G1 X230.857 Y186.302 E30.89647
G1 X230.725 Y186.049 E30.90976
G1 X230.483 Y185.413 E30.94145
G1 X230.318 Y184.752 E30.97317
G1 X230.231 Y184.077 E31.00486
G1 X230.224 Y183.396 E31.03657
G1 X230.279 Y182.877 E31.06088
G1 X230.093 Y182.174 E31.09474
G1 X229.784 Y180.418 E31.17776
G1 X229.705 Y179.742 E31.20945
G1 X229.708 Y179.042 E31.24205
G1 X229.754 Y178.325 E31.2755
G1 X229.837 Y177.649 E31.30722
G1 X229.999 Y176.988 E31.33891
G1 X230.238 Y176.35 E31.37063
G1 X230.549 Y175.744 E31.40235
G1 X230.93 Y175.18 E31.43404
G1 X231.25 Y174.806 E31.45696
G1 X231.392 Y174.577 E31.46951
G1 X231.816 Y174.044 E31.50122
G1 X232.3 Y173.565 E31.53293
G1 X232.548 Y173.308 E31.54956
G1 X232.636 Y173.158 E31.55766
G1 X233.037 Y172.631 E31.58849
G1 X233.143 Y172.384 E31.60101
G1 X233.485 Y171.795 E31.63272
G1 X233.892 Y171.249 E31.66443
G1 X234.361 Y170.756 E31.69612
G1 X234.636 Y170.527 E31.71278
G1 X234.66 Y170.495 E31.71464
G1 X235.072 Y170.058 E31.74261
G1 X235.762 Y168.36 E31.82795
G1 X235.801 Y168.243 E31.8337
G1 X236.056 Y167.612 E31.86539
G1 X236.355 Y167.064 E31.89446
G1 X236.153 Y166.821 E31.90917
G1 X235.782 Y166.25 E31.94088
G1 X235.48 Y165.64 E31.97257
G1 X235.252 Y164.998 E32.0043
G1 X235.115 Y164.314 E32.03678
G1 X235.104 Y164.296 E32.03776
G1 X234.821 Y163.677 E32.06945
G1 X234.613 Y163.028 E32.10119
G1 X234.512 Y162.552 E32.12385
G1 X234.377 Y161.756 E32.16144
G1 X234.365 Y161.663 E32.16581
G1 X234.19 Y161.487 E32.17736
G1 X233.769 Y160.951 E32.2091
G1 X233.414 Y160.37 E32.2408
G1 X233.13 Y159.752 E32.27247
G1 X232.92 Y159.104 E32.30419
G1 X232.787 Y158.436 E32.33591
G1 X232.762 Y158.15 E32.34928
G1 X232.553 Y157.919 E32.36378
G1 X232.158 Y157.364 E32.3955
G1 X231.832 Y156.767 E32.42717
G1 X231.578 Y156.135 E32.45889
G1 X231.399 Y155.478 E32.4906
G1 X231.299 Y154.804 E32.52233
G1 X231.278 Y154.124 E32.55401
G1 X231.33 Y153.5 E32.58316
G1 X231.48 Y152.407 E32.63453
G1 X231.612 Y151.739 E32.66624
G1 X231.873 Y150.964 E32.70432
G1 X231.885 Y150.686 E32.71728
G1 X231.964 Y150.009 E32.74901
G1 X232.121 Y149.347 E32.78069
G1 X232.271 Y148.91 E32.80221
G1 X232.591 Y148.088 E32.84328
G1 X233.021 Y147.211 E32.88876
G1 X233.453 Y146.49 E32.9279
G1 X233.841 Y145.922 E32.95993
G1 X234.061 Y145.638 E32.97666
G1 X234.026 Y145.642 E32.9783
G1 X233.345 Y145.646 E33.01001
G1 X232.669 Y145.569 E33.04169
G1 X232.006 Y145.414 E33.0734
G1 X231.365 Y145.182 E33.10514
G1 X230.757 Y144.877 E33.13681
G1 X230.177 Y144.494 E33.16918
G1 X229.729 Y144.158 E33.19525
G1 X229.209 Y143.718 E33.22697
G1 X228.745 Y143.221 E33.25863
G1 X228.341 Y142.672 E33.29037
G1 X228.128 Y142.297 E33.31045
G1 X228.067 Y142.618 E33.32567
G1 X227.968 Y142.977 E33.34301
G1 X227.921 Y143.303 E33.35834
G1 X227.807 Y143.864 E33.385
G1 X227.775 Y144.238 E33.40248
G1 X227.677 Y144.912 E33.43419
G1 X227.574 Y145.331 E33.45428
G1 X227.49 Y145.626 E33.46857
G0 F7500 X226.721 Y145.407
G1 F1500 X226.462 Y146.11 E33.50345
G1 X226.451 Y146.134 E33.50468
G1 X226.307 Y146.597 E33.52726
G1 X226.176 Y146.944 E33.54453
G1 X225.98 Y147.627 E33.57762
G1 X225.865 Y147.939 E33.5931
G1 X225.59 Y149.046 E33.64621
G1 X225.399 Y149.649 E33.67567
G1 X225.238 Y150.02 E33.6945
G1 X225.183 Y150.133 E33.70035
G1 X225.034 Y150.735 E33.72923
G1 X224.935 Y151.265 E33.75433
G1 X224.67 Y152.516 E33.81388
G1 X224.586 Y152.972 E33.83547
G1 X224.559 Y153.156 E33.84413
G1 X224.486 Y153.522 E33.86151
G1 X224.384 Y154.385 E33.90197
G1 X224.253 Y155.34 E33.94686
G1 X224.211 Y155.595 E33.95889
G1 X224.065 Y156.363 E33.99529
G1 X223.985 Y157.041 E34.02708
G1 X223.95 Y157.307 E34.03957
G1 X223.928 Y157.751 E34.06027
G1 X223.806 Y159.252 E34.1304
G1 X223.951 Y161.531 E34.23673
G1 X223.97 Y161.983 E34.2578
G1 X224.137 Y162.835 E34.29823
G1 X224.169 Y162.949 E34.30374
G1 X224.504 Y163.821 E34.34724
G1 X224.716 Y164.52 E34.38125
G1 X224.749 Y164.669 E34.38836
G1 X225.095 Y165.912 E34.44843
G1 X225.453 Y167.178 E34.5097
G1 X225.555 Y167.61 E34.53037
G1 X225.778 Y168.789 E34.58624
G1 X225.859 Y169.477 E34.6185
G1 X225.89 Y170.12 E34.64847
G1 X225.89 Y170.599 E34.67078
G1 X225.887 Y170.663 E34.67376
G1 X225.901 Y171.664 E34.72037
G1 X225.891 Y172.057 E34.73868
G1 X225.849 Y172.706 E34.76896
G1 X225.814 Y173.054 E34.78525
G1 X225.808 Y173.095 E34.78718
G1 X225.777 Y174.3 E34.84331
G1 X225.752 Y174.972 E34.87462
G1 X225.767 Y175.783 E34.91239
G1 X225.763 Y176.091 E34.92673
G1 X225.755 Y176.287 E34.93587
G1 X225.776 Y177.099 E34.97369
G1 X225.806 Y177.668 E35.00022
G1 X225.856 Y179.084 E35.0662
G1 X225.932 Y179.888 E35.1038
G1 X225.974 Y180.419 E35.1286
G1 X226.088 Y181.199 E35.16531
G1 X226.173 Y181.889 E35.19768
G1 X226.44 Y183.387 E35.26854
G1 X226.653 Y184.332 E35.31364
G1 X227.066 Y185.776 E35.38358
G1 X227.151 Y186.066 E35.39765
G1 X227.375 Y186.727 E35.43015
G1 X227.511 Y187.244 E35.45504
G1 X227.616 Y187.744 E35.47883
G1 X227.631 Y187.84 E35.48335
G1 X227.673 Y188.179 E35.49926
G1 X227.717 Y188.417 E35.51053
G1 X227.785 Y188.823 E35.5297
G1 X227.837 Y189.239 E35.54922
G1 X227.872 Y189.668 E35.56926
G1 X228.086 Y191.102 E35.63678
G1 X228.209 Y191.487 E35.65559
G1 X228.705 Y193.123 E35.7352
G1 X228.774 Y193.359 E35.74665
G1 X229.176 Y194.204 E35.79022
G1 X229.819 Y195.031 E35.839
G1 X230.626 Y195.781 E35.8903
G1 X230.983 Y195.974 E35.9092
G1 X231.404 Y196.122 E35.92998
G1 X231.887 Y196.204 E35.95279
G1 X232.537 Y196.25 E35.98313
G1 X232.883 Y196.286 E35.99933
G1 X234.91 Y196.573 E36.09465
G1 X235.529 Y196.701 E36.12409
G1 X236.415 Y197.037 E36.16821
G1 X236.474 Y197.066 E36.17127
G1 X237.022 Y197.38 E36.20068
G1 X237.527 Y197.761 E36.23014
G1 X237.839 Y198.053 E36.25004
G1 X237.87 Y198.085 E36.25211
G1 X238.461 Y198.581 E36.28804
G1 X238.919 Y199.017 E36.31748
G1 X239.318 Y199.508 E36.34694
G1 X239.635 Y200.016 E36.37482
G1 X239.671 Y200.082 E36.37833
G1 X239.938 Y200.655 E36.40776
G1 X240.131 Y201.257 E36.4372
G1 X240.221 Y201.697 E36.45811
G1 X240.402 Y202.845 E36.51223
G1 X240.462 Y203.725 E36.5533
G1 X240.459 Y203.874 E36.56024
G1 X240.445 Y204.155 E36.57334
G1 X240.421 Y204.462 E36.58768
G1 X240.348 Y206.268 E36.67184
G1 X240.408 Y207.641 E36.73583
G1 X240.42 Y207.725 E36.73979
G1 X240.651 Y208.425 E36.77411
G1 X240.747 Y208.663 E36.78606
G1 X240.815 Y208.828 E36.79437
G1 X241.049 Y209.428 E36.82436
G1 X241.228 Y209.613 E36.83634
G1 X241.437 Y209.85 E36.85106
G1 X242.144 Y210.352 E36.89143
G1 X242.935 Y210.55 E36.9294
G1 X242.972 Y210.563 E36.93123
G1 X243.83 Y210.959 E36.97523
G1 X245.986 Y212.214 E37.09139
G1 X246.593 Y212.63 E37.12566
G1 X249.506 Y214.958 E37.29929
G1 X249.815 Y215.026 E37.31403
G1 X250.423 Y215.2 E37.34347
G1 X251.004 Y215.448 E37.37289
G1 X251.285 Y215.602 E37.38781
G1 X251.46 Y215.705 E37.39727
G1 X251.96 Y216.041 E37.42532
G1 X252.172 Y216.203 E37.43774
G1 X252.424 Y216.409 E37.4529
G1 X252.577 Y216.543 E37.46237
G1 X252.827 Y216.772 E37.47815
G1 X253.266 Y217.228 E37.50763
G1 X253.643 Y217.735 E37.53705
G1 X253.953 Y218.286 E37.56648
G1 X254.156 Y218.771 E37.59097
G1 X254.189 Y218.863 E37.59552
G1 X254.365 Y219.47 E37.62495
G1 X254.462 Y220.095 E37.6544
G1 X254.48 Y220.727 E37.68384
G1 X254.445 Y221.164 E37.70425
G1 X254.264 Y222.63 E37.77303
G1 X254.242 Y222.829 E37.78236
G1 X254.441 Y223.55 E37.81718
G1 X254.634 Y223.85 E37.83379
G1 X255.006 Y224.397 E37.8646
G1 X255.284 Y224.637 E37.8817
G1 X255.586 Y224.89 E37.90004
G1 X255.895 Y225.086 E37.91708
G1 X256.115 Y225.234 E37.92943
G1 X256.51 Y225.458 E37.95057
G1 X257.249 Y225.728 E37.98721
G1 X257.754 Y225.854 E38.01144
G1 X258.032 Y225.906 E38.02461
G1 X258.266 Y225.915 E38.03552
G1 X260.11 Y225.867 E38.12141
G1 X261.046 Y225.697 E38.16571
G1 X261.127 Y225.684 E38.16953
G1 X261.937 Y225.458 E38.20869
G1 X262.135 Y225.407 E38.21821
G1 X262.671 Y225.281 E38.24385
G1 X263.294 Y225.175 E38.27327
G1 X264 Y225.151 E38.30617
G1 X264.054 Y225.153 E38.30868
G1 X264.683 Y225.217 E38.33812
G1 X265.329 Y225.368 E38.36901
G1 X265.743 Y225.494 E38.38916
G1 X266.312 Y225.524 E38.4157
G1 X266.301 Y225.105 E38.43521
G1 X266.324 Y224.473 E38.46466
G1 X266.427 Y223.85 E38.49406
G1 X266.607 Y223.244 E38.5235
G1 X266.863 Y222.666 E38.55294
G1 X267.19 Y222.125 E38.58237
G1 X267.57 Y221.644 E38.61091
G1 X267.5 Y221.588 E38.61509
G1 X267.449 Y221.614 E38.61775
G1 X266.853 Y221.825 E38.64719
G1 X266.235 Y221.959 E38.67664
G1 X265.606 Y222.015 E38.70604
G1 X264.877 Y221.979 E38.74003
G1 X263.457 Y221.805 E38.80665
G1 X263.315 Y221.785 E38.81332
G1 X261.107 Y221.45 E38.91731
G1 X260.347 Y221.273 E38.95365
G1 X259.991 Y221.173 E38.97087
G1 X259.734 Y221.106 E38.98324
G1 X258.029 Y220.616 E39.06584
G1 X257.409 Y220.393 E39.09652
G1 X256.667 Y220.069 E39.13422
G1 X256.105 Y219.78 E39.16365
G1 X255.584 Y219.422 E39.19308
G1 X255.112 Y219.002 E39.2225
G1 X254.697 Y218.525 E39.25195
G1 X254.345 Y218 E39.28138
G1 X254.063 Y217.434 E39.31082
G1 X253.886 Y216.928 E39.33578
G1 X253.751 Y216.611 E39.35183
G1 X253.601 Y216.081 E39.37748
G1 X253.264 Y215.894 E39.39542
G1 X252.789 Y215.595 E39.42156
G1 X252.309 Y215.254 E39.44897
G1 X251.818 Y214.856 E39.47841
G1 X251.381 Y214.399 E39.50785
G1 X251.005 Y213.891 E39.53728
G1 X250.893 Y213.691 E39.54795
G1 X249.578 Y212.714 E39.62423
G1 X249.218 Y212.419 E39.64591
G1 X249.06 Y212.277 E39.6558
G1 X248.78 Y212.005 E39.67397
G1 X248.266 Y211.465 E39.70869
G1 X247.86 Y210.981 E39.73811
G1 X247.519 Y210.449 E39.76753
G1 X247.247 Y209.878 E39.79698
G1 X247.199 Y209.732 E39.80414
G1 X246.122 Y208.555 E39.87842
G1 X245.725 Y208.062 E39.9079
G1 X245.394 Y207.524 E39.93731
G1 X245.134 Y206.948 E39.96674
G1 X244.948 Y206.343 E39.99621
G1 X244.84 Y205.72 E40.02565
G1 X244.815 Y205.146 E40.05241
G1 X243.986 Y203.898 E40.12217
G1 X243.671 Y203.35 E40.1516
G1 X243.519 Y203.013 E40.16882
G1 X243.292 Y202.454 E40.19691
G1 X243.092 Y201.855 E40.22632
G1 X242.969 Y201.235 E40.25575
G1 X242.925 Y200.604 E40.2852
G1 X242.961 Y199.973 E40.31463
G1 X243.077 Y199.351 E40.34409
G1 X243.269 Y198.749 E40.37352
G1 X243.537 Y198.177 E40.40293
G1 X243.874 Y197.642 E40.43237
G1 X244.276 Y197.154 E40.46181
G1 X244.675 Y196.779 E40.48731
G1 X244.465 Y196.288 E40.51218
G1 X244.211 Y195.534 E40.54922
G1 X244.042 Y194.858 E40.58167
G1 X243.974 Y194.485 E40.59933
G1 X243.63 Y194.631 E40.61673
G1 X243.022 Y194.803 E40.64615
G1 X242.397 Y194.897 E40.67558
G1 X241.765 Y194.912 E40.70502
G1 X241.136 Y194.847 E40.73446
G1 X240.521 Y194.703 E40.76387
G1 X239.928 Y194.482 E40.79334
G1 X239.368 Y194.188 E40.82279
G1 X238.85 Y193.826 E40.85222
G1 X238.303 Y193.319 E40.88695
G1 X237.673 Y192.641 E40.93004
G1 X235.096 Y190.821 E41.07695
G1 X234.356 Y190.293 E41.11928
G1 X234.032 Y190.041 E41.13839
G1 X233.385 Y189.494 E41.17784
G1 X232.929 Y189.056 E41.20728
G1 X232.532 Y188.565 E41.23668
G1 X232.2 Y188.027 E41.26612
G1 X231.939 Y187.451 E41.29557
G1 X231.752 Y186.847 E41.32501
G1 X231.643 Y186.224 E41.35446
G1 X231.636 Y186.07 E41.36164
G1 X231.419 Y185.639 E41.38411
G1 X231.208 Y185.043 E41.41355
G1 X231.074 Y184.425 E41.44299
G1 X231.018 Y183.796 E41.4724
G1 X231.043 Y183.164 E41.50185
G1 X231.096 Y182.845 E41.51691
G1 X231.083 Y182.813 E41.51851
G1 X230.881 Y182.036 E41.5559
G1 X230.572 Y180.28 E41.63892
G1 X230.502 Y179.651 E41.66839
G1 X230.506 Y179.093 E41.69437
G1 X230.552 Y178.376 E41.72783
G1 X230.633 Y177.749 E41.75727
G1 X230.791 Y177.137 E41.7867
G1 X231.026 Y176.55 E41.81614
G1 X231.333 Y175.997 E41.84559
G1 X231.707 Y175.488 E41.875
G1 X231.88 Y175.306 E41.8867
G1 X232.126 Y174.928 E41.9077
G1 X232.535 Y174.446 E41.93713
G1 X232.906 Y174.107 E41.96053
G1 X233.173 Y173.806 E41.97927
G1 X233.194 Y173.788 E41.98056
G1 X233.351 Y173.53 E41.99462
G1 X233.72 Y173.068 E42.02215
G1 X233.879 Y172.703 E42.04069
G1 X234.203 Y172.16 E42.07013
G1 X234.593 Y171.663 E42.09955
G1 X235.042 Y171.219 E42.12895
G1 X235.227 Y171.077 E42.13981
G1 X235.332 Y170.939 E42.14789
G1 X235.748 Y170.517 E42.17548
G1 X236.509 Y168.646 E42.26953
G1 X236.559 Y168.498 E42.27681
G1 X236.799 Y167.913 E42.30625
G1 X237.11 Y167.363 E42.33567
G1 X237.38 Y167.001 E42.3567
G1 X236.992 Y166.594 E42.38288
G1 X236.617 Y166.085 E42.41232
G1 X236.309 Y165.533 E42.44176
G1 X236.074 Y164.947 E42.47116
G1 X235.914 Y164.335 E42.50061
G1 X235.861 Y163.994 E42.51668
G1 X235.729 Y163.76 E42.52919
G1 X235.49 Y163.175 E42.55862
G1 X235.3 Y162.418 E42.59496
G1 X235.165 Y161.622 E42.63255
G1 X235.123 Y161.29 E42.64813
G1 X235.005 Y161.186 E42.65546
G1 X234.586 Y160.713 E42.68488
G1 X234.231 Y160.19 E42.71432
G1 X233.944 Y159.627 E42.74374
G1 X233.73 Y159.032 E42.77318
G1 X233.593 Y158.415 E42.80261
G1 X233.538 Y157.861 E42.82854
G1 X233.536 Y157.809 E42.83096
G1 X233.412 Y157.692 E42.8389
G1 X233.012 Y157.202 E42.86835
G1 X232.677 Y156.666 E42.89778
G1 X232.412 Y156.092 E42.92722
G1 X232.222 Y155.489 E42.95666
G1 X232.11 Y154.867 E42.98609
G1 X232.076 Y154.236 E43.01552
G1 X232.122 Y153.609 E43.04479
G1 X232.272 Y152.516 E43.09616
G1 X232.398 Y151.897 E43.12558
G1 X232.611 Y151.272 E43.15632
G1 X232.683 Y151.098 E43.16509
G1 X232.676 Y150.956 E43.17171
G1 X232.724 Y150.326 E43.20113
G1 X232.85 Y149.706 E43.23059
G1 X233.017 Y149.2 E43.2554
G1 X233.337 Y148.378 E43.29648
G1 X233.707 Y147.622 E43.33567
G1 X234.139 Y146.901 E43.37481
G1 X234.473 Y146.411 E43.40242
G1 X234.89 Y145.872 E43.43415
G1 X235.308 Y145.398 E43.46358
G1 X235.541 Y145.193 E43.47803
G1 X235.458 Y145.106 E43.48363
G1 X235.07 Y144.642 E43.51179
G1 X234.91 Y144.694 E43.51963
G1 X234.289 Y144.814 E43.54908
G1 X233.659 Y144.854 E43.57847
G1 X233.028 Y144.814 E43.60791
G1 X232.407 Y144.695 E43.63736
G1 X231.806 Y144.499 E43.66679
G1 X231.235 Y144.228 E43.69622
G1 X230.657 Y143.854 E43.72828
G1 X230.209 Y143.518 E43.75436
G1 X229.728 Y143.108 E43.78379
G1 X229.303 Y142.64 E43.81322
G1 X228.941 Y142.122 E43.84265
G1 X228.646 Y141.562 E43.87212
G1 X228.491 Y141.468 E43.88056
G1 X227.969 Y141.112 E43.90998
G1 X227.546 Y140.738 E43.93628
G1 X227.504 Y141.064 E43.95158
G1 X227.446 Y141.611 E43.97719
G1 X227.296 Y142.406 E44.01487
G1 X227.183 Y142.816 E44.03467
G1 X227.13 Y143.182 E44.05189
G1 X227.036 Y143.648 E44.07403
G1 X227.016 Y143.728 E44.07787
G1 X226.978 Y144.17 E44.09852
G1 X226.884 Y144.795 E44.12795
G1 X226.805 Y145.112 E44.14317
G1 X226.721 Y145.407 E44.15745
G0 F7500 X225.951 Y145.188
G1 F1500 X225.734 Y145.779 E44.18676
G1 X225.705 Y145.845 E44.19012
G1 X225.558 Y146.314 E44.21301
G1 X225.408 Y146.71 E44.23272
G1 X225.398 Y146.76 E44.2351
G1 X225.229 Y147.351 E44.26372
G1 X225.097 Y147.711 E44.28158
G1 X224.813 Y148.854 E44.33642
G1 X224.635 Y149.405 E44.36338
G1 X224.518 Y149.672 E44.37695
G1 X224.424 Y149.866 E44.38699
G1 X224.33 Y150.256 E44.40567
G1 X224.255 Y150.552 E44.41989
G1 X224.184 Y150.931 E44.43784
G1 X224.152 Y151.099 E44.44581
G1 X223.886 Y152.356 E44.50564
G1 X223.804 Y152.802 E44.52675
G1 X223.775 Y152.998 E44.53598
G1 X223.693 Y153.405 E44.55531
G1 X223.591 Y154.276 E44.59614
G1 X223.46 Y155.231 E44.64103
G1 X223.425 Y155.446 E44.65117
G1 X223.273 Y156.247 E44.68914
G1 X223.192 Y156.936 E44.72144
G1 X223.152 Y157.236 E44.73553
G1 X223.141 Y157.516 E44.74858
G1 X223.13 Y157.686 E44.75651
G1 X223.004 Y159.238 E44.82902
G1 X223.153 Y161.581 E44.93834
G1 X223.172 Y162.072 E44.96122
G1 X223.358 Y163.022 E45.00629
G1 X223.409 Y163.201 E45.01496
G1 X223.758 Y164.108 E45.06021
G1 X223.935 Y164.695 E45.08876
G1 X223.968 Y164.841 E45.09573
G1 X224.326 Y166.13 E45.15803
G1 X224.684 Y167.396 E45.21929
G1 X224.769 Y167.758 E45.2366
G1 X224.992 Y168.937 E45.29247
G1 X225.06 Y169.516 E45.31962
G1 X225.091 Y170.159 E45.3496
G1 X225.091 Y170.561 E45.36832
G1 X225.087 Y170.645 E45.37223
G1 X225.101 Y171.675 E45.4202
G1 X225.092 Y172.005 E45.43557
G1 X225.05 Y172.654 E45.46585
G1 X225.021 Y172.947 E45.47956
G1 X225.01 Y173.026 E45.48328
G1 X224.977 Y174.27 E45.54122
G1 X224.951 Y174.959 E45.57333
G1 X224.967 Y175.798 E45.6124
G1 X224.964 Y176.057 E45.62446
G1 X224.954 Y176.284 E45.63504
G1 X224.976 Y177.113 E45.67366
G1 X225.006 Y177.696 E45.70084
G1 X225.056 Y179.124 E45.76738
G1 X225.135 Y179.951 E45.80606
G1 X225.181 Y180.532 E45.8332
G1 X225.294 Y181.297 E45.86921
G1 X225.38 Y182.001 E45.90223
G1 X225.655 Y183.541 E45.97507
G1 X225.879 Y184.534 E46.02247
G1 X226.39 Y186.317 E46.10884
G1 X226.419 Y186.388 E46.11241
G1 X226.602 Y186.931 E46.13909
G1 X226.738 Y187.448 E46.16399
G1 X226.826 Y187.868 E46.18397
G1 X226.869 Y188.185 E46.19886
G1 X226.928 Y188.549 E46.21603
G1 X226.996 Y188.955 E46.2352
G1 X227.04 Y189.305 E46.25163
G1 X227.077 Y189.76 E46.27289
G1 X227.299 Y191.256 E46.34331
G1 X227.311 Y191.309 E46.34584
G1 X227.443 Y191.719 E46.36589
G1 X227.937 Y193.349 E46.4452
G1 X228.023 Y193.643 E46.45947
G1 X228.492 Y194.629 E46.51031
G1 X229.157 Y195.482 E46.56067
G1 X229.219 Y195.567 E46.56557
G1 X229.729 Y196.038 E46.5979
G1 X230.157 Y196.437 E46.62514
G1 X230.661 Y196.709 E46.65181
G1 X230.93 Y196.801 E46.66505
G1 X231.193 Y196.897 E46.67809
G1 X231.788 Y196.999 E46.7062
G1 X232.481 Y197.048 E46.73855
G1 X232.771 Y197.078 E46.75212
G1 X234.798 Y197.365 E46.84745
G1 X235.364 Y197.486 E46.8744
G1 X236.062 Y197.755 E46.90923
G1 X236.121 Y197.784 E46.91229
G1 X236.622 Y198.075 E46.93927
G1 X237.267 Y198.613 E46.97838
G1 X237.322 Y198.669 E46.98204
G1 X237.947 Y199.194 E47.02004
G1 X238.364 Y199.596 E47.04701
G1 X238.721 Y200.052 E47.07398
G1 X238.933 Y200.399 E47.09292
G1 X238.969 Y200.465 E47.09642
G1 X239.211 Y200.991 E47.12338
G1 X239.431 Y201.822 E47.1634
G1 X239.612 Y202.97 E47.21752
G1 X239.662 Y203.709 E47.25201
G1 X239.648 Y204.094 E47.26995
G1 X239.622 Y204.433 E47.28578
G1 X239.548 Y206.27 E47.37139
G1 X239.61 Y207.707 E47.43836
G1 X239.681 Y208.031 E47.45381
G1 X239.936 Y208.805 E47.49175
G1 X240.012 Y208.98 E47.50064
G1 X240.069 Y209.119 E47.50763
G1 X240.352 Y209.844 E47.54387
G1 X240.387 Y209.895 E47.54675
G1 X240.652 Y210.169 E47.5645
G1 X240.9 Y210.449 E47.58192
G1 X241.817 Y211.1 E47.63429
G1 X241.92 Y211.116 E47.63914
G1 X242.67 Y211.304 E47.67514
G1 X242.707 Y211.317 E47.67697
G1 X243.428 Y211.65 E47.71395
G1 X245.584 Y212.905 E47.83011
G1 X246.094 Y213.254 E47.85889
G1 X249.155 Y215.701 E48.04137
G1 X249.645 Y215.808 E48.06472
G1 X250.201 Y215.97 E48.09169
G1 X250.879 Y216.291 E48.12662
G1 X251.054 Y216.394 E48.13607
G1 X251.474 Y216.677 E48.15965
G1 X251.686 Y216.839 E48.17208
G1 X251.908 Y217.02 E48.18542
G1 X252.037 Y217.133 E48.1934
G1 X252.287 Y217.362 E48.20919
G1 X252.686 Y217.782 E48.23616
G1 X253.024 Y218.253 E48.26316
G1 X253.293 Y218.765 E48.29009
G1 X253.403 Y219.041 E48.30392
G1 X253.436 Y219.133 E48.30847
G1 X253.594 Y219.69 E48.33543
G1 X253.673 Y220.264 E48.36241
G1 X253.651 Y221.066 E48.39977
G1 X253.47 Y222.532 E48.46855
G1 X253.445 Y222.948 E48.48796
G1 X253.702 Y223.88 E48.53298
G1 X253.971 Y224.298 E48.55612
G1 X254.403 Y224.934 E48.59192
G1 X254.776 Y225.255 E48.61484
G1 X255.116 Y225.54 E48.6355
G1 X255.466 Y225.762 E48.6548
G1 X255.691 Y225.914 E48.66744
G1 X256.174 Y226.186 E48.69325
G1 X257.01 Y226.492 E48.7347
G1 X257.583 Y226.635 E48.7622
G1 X257.949 Y226.704 E48.77955
G1 X258.239 Y226.716 E48.79306
G1 X260.198 Y226.664 E48.88431
G1 X261.175 Y226.487 E48.93055
G1 X261.287 Y226.469 E48.93583
G1 X262.151 Y226.228 E48.9776
G1 X262.318 Y226.185 E48.98563
G1 X262.854 Y226.059 E49.01127
G1 X263.426 Y225.966 E49.03825
G1 X263.97 Y225.951 E49.06359
G1 X264.024 Y225.953 E49.06611
G1 X264.601 Y226.014 E49.09312
G1 X265.095 Y226.133 E49.11678
G1 X265.603 Y226.288 E49.14152
G1 X266.644 Y226.343 E49.19006
G1 X267.219 Y226.413 E49.21703
G1 X267.24 Y226.418 E49.21803
G1 X267.174 Y226.151 E49.23084
G1 X267.112 Y225.538 E49.25953
G1 X267.1 Y225.084 E49.28068
G1 X267.125 Y224.505 E49.30766
G1 X267.229 Y223.935 E49.33464
G1 X267.411 Y223.385 E49.36162
G1 X267.666 Y222.865 E49.38859
G1 X267.991 Y222.385 E49.41558
G1 X268.378 Y221.955 E49.44252
G1 X268.821 Y221.582 E49.46948
G1 X268.905 Y221.529 E49.47411
G1 X268.477 Y221.31 E49.4965
G1 X268.002 Y220.979 E49.52345
G1 X267.731 Y220.756 E49.5398
G1 X267.385 Y220.759 E49.55591
G1 X267.353 Y220.778 E49.55764
G1 X266.818 Y220.999 E49.58459
G1 X266.257 Y221.144 E49.61157
G1 X265.682 Y221.211 E49.63853
G1 X264.974 Y221.185 E49.67152
G1 X263.554 Y221.011 E49.73814
G1 X261.227 Y220.659 E49.84772
G1 X260.588 Y220.511 E49.87827
G1 X260.335 Y220.431 E49.89062
G1 X259.955 Y220.338 E49.90884
G1 X258.25 Y219.848 E49.99144
G1 X257.729 Y219.66 E50.01723
G1 X256.987 Y219.336 E50.05494
G1 X256.474 Y219.068 E50.08189
G1 X256.002 Y218.732 E50.10886
G1 X255.581 Y218.334 E50.13584
G1 X255.218 Y217.882 E50.16284
G1 X254.921 Y217.385 E50.1898
G1 X254.696 Y216.851 E50.21678
G1 X254.63 Y216.659 E50.22623
G1 X254.431 Y216.115 E50.2532
G1 X254.353 Y215.751 E50.27054
G1 X254.236 Y215.517 E50.28272
G1 X253.652 Y215.194 E50.3138
G1 X253.253 Y214.943 E50.33575
G1 X252.773 Y214.602 E50.36316
G1 X252.325 Y214.235 E50.39013
G1 X251.931 Y213.809 E50.41715
G1 X251.6 Y213.334 E50.44411
G1 X251.507 Y213.151 E50.45367
G1 X250.055 Y212.072 E50.5379
G1 X249.753 Y211.824 E50.5561
G1 X249.595 Y211.682 E50.56599
G1 X249.36 Y211.454 E50.58124
G1 X248.846 Y210.914 E50.61595
G1 X248.476 Y210.468 E50.64293
G1 X248.172 Y209.975 E50.6699
G1 X247.938 Y209.445 E50.69688
G1 X247.901 Y209.315 E50.70317
G1 X246.712 Y208.015 E50.78521
G1 X246.351 Y207.561 E50.81222
G1 X246.057 Y207.063 E50.83915
G1 X245.833 Y206.528 E50.86615
G1 X245.686 Y205.968 E50.89311
G1 X245.616 Y205.393 E50.92008
G1 X245.625 Y204.919 E50.94216
G1 X244.653 Y203.455 E51.02399
G1 X244.261 Y202.712 E51.0631
G1 X244.034 Y202.153 E51.0912
G1 X243.853 Y201.603 E51.11816
G1 X243.75 Y201.033 E51.14513
G1 X243.727 Y200.454 E51.17211
G1 X243.783 Y199.877 E51.19911
G1 X243.918 Y199.314 E51.22606
G1 X244.13 Y198.775 E51.25303
G1 X244.413 Y198.269 E51.28003
G1 X244.764 Y197.808 E51.30701
G1 X245.174 Y197.399 E51.33398
G1 X245.384 Y197.241 E51.34621
G1 X245.466 Y196.931 E51.36115
G1 X245.538 Y196.759 E51.36983
G1 X245.201 Y195.973 E51.40965
G1 X244.987 Y195.34 E51.44076
G1 X244.818 Y194.664 E51.47321
G1 X244.717 Y194.093 E51.50021
G1 X244.695 Y193.514 E51.52719
G1 X244.736 Y193.104 E51.54638
G1 X244.632 Y193.185 E51.55252
G1 X244.311 Y193.401 E51.57053
G1 X243.809 Y193.69 E51.5975
G1 X243.272 Y193.908 E51.62449
G1 X242.71 Y194.05 E51.65148
G1 X242.135 Y194.113 E51.67842
G1 X241.555 Y194.096 E51.70544
G1 X240.984 Y194 E51.7324
G1 X240.432 Y193.826 E51.75935
G1 X239.908 Y193.577 E51.78636
G1 X239.424 Y193.259 E51.81333
G1 X238.889 Y192.775 E51.84692
G1 X238.203 Y192.036 E51.89387
G1 X235.561 Y190.17 E52.04449
G1 X234.821 Y189.642 E52.08681
G1 X234.548 Y189.43 E52.10291
G1 X233.901 Y188.883 E52.14236
G1 X233.486 Y188.48 E52.1693
G1 X233.13 Y188.023 E52.19627
G1 X232.84 Y187.521 E52.22327
G1 X232.622 Y186.984 E52.25025
G1 X232.48 Y186.423 E52.2772
G1 X232.416 Y185.847 E52.30419
G1 X232.369 Y185.757 E52.30891
G1 X232.118 Y185.235 E52.33588
G1 X231.94 Y184.684 E52.36285
G1 X231.84 Y184.113 E52.38984
G1 X231.819 Y183.534 E52.41682
G1 X231.879 Y182.958 E52.44378
G1 X231.928 Y182.758 E52.45337
G1 X231.823 Y182.504 E52.46617
G1 X231.669 Y181.897 E52.49533
G1 X231.36 Y180.141 E52.57835
G1 X231.299 Y179.565 E52.60532
G1 X231.305 Y179.144 E52.62493
G1 X231.351 Y178.427 E52.65838
G1 X231.427 Y177.853 E52.68535
G1 X231.583 Y177.295 E52.71233
G1 X231.813 Y176.763 E52.73931
G1 X232.115 Y176.269 E52.76627
G1 X232.481 Y175.82 E52.79325
G1 X232.526 Y175.767 E52.79648
G1 X232.856 Y175.291 E52.82345
G1 X233.249 Y174.865 E52.85044
G1 X233.475 Y174.658 E52.86471
G1 X233.809 Y174.311 E52.88714
G1 X234.063 Y173.909 E52.90928
G1 X234.396 Y173.516 E52.93327
G1 X234.612 Y173.026 E52.9582
G1 X234.918 Y172.534 E52.98518
G1 X235.288 Y172.088 E53.01217
G1 X235.717 Y171.698 E53.03916
G1 X235.808 Y171.636 E53.04429
G1 X236.001 Y171.391 E53.05881
G1 X236.42 Y170.989 E53.08585
G1 X237.264 Y168.913 E53.1902
G1 X237.318 Y168.754 E53.19802
G1 X237.54 Y168.219 E53.22499
G1 X237.834 Y167.719 E53.252
G1 X238.193 Y167.265 E53.27895
G1 X238.563 Y166.911 E53.3028
G1 X238.228 Y166.683 E53.32166
G1 X237.798 Y166.295 E53.34863
G1 X237.426 Y165.851 E53.37561
G1 X237.118 Y165.36 E53.40259
G1 X236.881 Y164.832 E53.42954
G1 X236.719 Y164.276 E53.45651
G1 X236.649 Y163.858 E53.47624
G1 X236.633 Y163.751 E53.48128
G1 X236.369 Y163.235 E53.50827
G1 X236.178 Y162.688 E53.53525
G1 X236.089 Y162.284 E53.55451
G1 X235.954 Y161.488 E53.59211
G1 X235.909 Y161.132 E53.60882
G1 X235.89 Y160.897 E53.61979
G1 X235.782 Y160.816 E53.62608
G1 X235.371 Y160.407 E53.65308
G1 X235.021 Y159.946 E53.68003
G1 X234.737 Y159.441 E53.70701
G1 X234.526 Y158.901 E53.73401
G1 X234.391 Y158.338 E53.76097
G1 X234.337 Y157.826 E53.78494
G1 X234.321 Y157.451 E53.80242
G1 X234.238 Y157.385 E53.80735
G1 X233.839 Y156.965 E53.83433
G1 X233.502 Y156.494 E53.8613
G1 X233.232 Y155.981 E53.88829
G1 X233.036 Y155.436 E53.91526
G1 X232.916 Y154.87 E53.9422
G1 X232.876 Y154.292 E53.96918
G1 X232.915 Y153.718 E53.99597
G1 X233.065 Y152.625 E54.04734
G1 X233.183 Y152.058 E54.07431
G1 X233.349 Y151.58 E54.09787
G1 X233.487 Y151.248 E54.11461
G1 X233.478 Y151.158 E54.11882
G1 X233.499 Y150.579 E54.1458
G1 X233.598 Y150.008 E54.17279
G1 X233.762 Y149.49 E54.19809
G1 X234.082 Y148.668 E54.23916
G1 X234.393 Y148.033 E54.27208
G1 X234.825 Y147.312 E54.31122
G1 X235.106 Y146.901 E54.3344
G1 X235.523 Y146.362 E54.36614
G1 X235.908 Y145.929 E54.39312
G1 X236.349 Y145.554 E54.42007
G1 X236.787 Y145.276 E54.44423
G1 X236.395 Y144.93 E54.46857
G1 X236.037 Y144.554 E54.49275
G1 X235.668 Y144.108 E54.5197
G1 X235.396 Y143.668 E54.54379
G1 X235.033 Y143.822 E54.56215
G1 X234.474 Y143.974 E54.58913
G1 X233.899 Y144.047 E54.61612
G1 X233.32 Y144.04 E54.64308
G1 X232.747 Y143.954 E54.67006
G1 X232.191 Y143.79 E54.69705
G1 X231.664 Y143.551 E54.724
G1 X231.137 Y143.214 E54.75312
G1 X230.689 Y142.878 E54.7792
G1 X230.251 Y142.499 E54.80617
G1 X229.869 Y142.064 E54.83313
G1 X229.55 Y141.58 E54.86012
G1 X229.301 Y141.057 E54.88709
G1 X229.274 Y140.97 E54.89133
G1 X228.857 Y140.755 E54.91318
G1 X228.384 Y140.42 E54.94017
G1 X227.961 Y140.024 E54.96715
G1 X227.597 Y139.573 E54.99414
G1 X227.299 Y139.077 E55.02108
G1 X227.072 Y138.544 E55.04806
G1 X226.92 Y137.985 E55.07503
G1 X226.896 Y137.797 E55.08386
G1 X226.847 Y138.367 E55.11049
G1 X226.811 Y139.803 E55.17738
G1 X226.783 Y140.357 E55.20321
G1 X226.733 Y140.819 E55.22485
G1 X226.713 Y140.938 E55.23047
G1 X226.651 Y141.526 E55.258
G1 X226.524 Y142.195 E55.28971
G1 X226.396 Y142.663 E55.3123
G1 X226.34 Y143.061 E55.33102
G1 X226.261 Y143.453 E55.34964
G1 X226.224 Y143.599 E55.35665
G1 X226.181 Y144.101 E55.38011
G1 X226.035 Y144.893 E55.41761
G1 X225.951 Y145.188 E55.43189
G0 F7500 X225.182 Y144.969
G1 F1500 X225.006 Y145.447 E55.45561
G1 X224.929 Y145.652 E55.46581
G1 X224.81 Y146.032 E55.48435
G1 X224.638 Y146.489 E55.50709
G1 X224.615 Y146.597 E55.51223
G1 X224.478 Y147.075 E55.53538
G1 X224.332 Y147.472 E55.55508
G1 X224.037 Y148.661 E55.61212
G1 X223.797 Y149.323 E55.64491
G1 X223.669 Y149.588 E55.65861
G1 X223.554 Y150.061 E55.68128
G1 X223.473 Y150.381 E55.69665
G1 X223.395 Y150.798 E55.7164
G1 X223.369 Y150.934 E55.72285
G1 X223.111 Y152.152 E55.78083
G1 X223.019 Y152.652 E55.8045
G1 X222.991 Y152.841 E55.8134
G1 X222.903 Y153.278 E55.83415
G1 X222.798 Y154.167 E55.87584
G1 X222.667 Y155.122 E55.92072
G1 X222.639 Y155.296 E55.92893
G1 X222.483 Y156.115 E55.96775
G1 X222.399 Y156.831 E56.00132
G1 X222.353 Y157.175 E56.01748
G1 X222.341 Y157.483 E56.03183
G1 X222.333 Y157.621 E56.03827
G1 X222.202 Y159.238 E56.11381
G1 X222.359 Y161.724 E56.2298
G1 X222.375 Y162.165 E56.25035
G1 X222.383 Y162.214 E56.25266
G1 X222.577 Y163.2 E56.29945
G1 X222.65 Y163.453 E56.31171
G1 X223.011 Y164.394 E56.35864
G1 X223.155 Y164.87 E56.3818
G1 X223.197 Y165.056 E56.39068
G1 X223.556 Y166.348 E56.45312
G1 X223.914 Y167.614 E56.51438
G1 X223.983 Y167.907 E56.5284
G1 X224.206 Y169.086 E56.58427
G1 X224.261 Y169.554 E56.60621
G1 X224.292 Y170.197 E56.63619
G1 X224.292 Y170.523 E56.65137
G1 X224.286 Y170.641 E56.65687
G1 X224.301 Y171.686 E56.70553
G1 X224.294 Y171.954 E56.71802
G1 X224.252 Y172.603 E56.7483
G1 X224.211 Y172.962 E56.76513
G1 X224.178 Y174.24 E56.82465
G1 X224.151 Y174.951 E56.85779
G1 X224.167 Y175.813 E56.89793
G1 X224.165 Y176.022 E56.90766
G1 X224.154 Y176.275 E56.91945
G1 X224.179 Y177.2 E56.96254
G1 X224.207 Y177.724 E56.98698
G1 X224.258 Y179.178 E57.05472
G1 X224.337 Y180.014 E57.09382
G1 X224.384 Y180.609 E57.12162
G1 X224.5 Y181.394 E57.15857
G1 X224.589 Y182.122 E57.19272
G1 X224.87 Y183.695 E57.26712
G1 X225.105 Y184.736 E57.31681
G1 X225.53 Y186.225 E57.38892
G1 X225.638 Y186.593 E57.40678
G1 X225.68 Y186.695 E57.41191
G1 X225.828 Y187.134 E57.43348
G1 X225.964 Y187.651 E57.45838
G1 X226.035 Y187.991 E57.47455
G1 X226.073 Y188.266 E57.48748
G1 X226.121 Y188.582 E57.50236
G1 X226.207 Y189.087 E57.52621
G1 X226.243 Y189.37 E57.5395
G1 X226.284 Y189.866 E57.56267
G1 X226.51 Y191.39 E57.63441
G1 X226.538 Y191.515 E57.64038
G1 X226.678 Y191.952 E57.66174
G1 X227.17 Y193.575 E57.74071
G1 X227.275 Y193.933 E57.75809
G1 X227.805 Y195.048 E57.81557
G1 X228.527 Y195.974 E57.87025
G1 X228.621 Y196.104 E57.87772
G1 X229.184 Y196.624 E57.91341
G1 X229.687 Y197.092 E57.9454
G1 X230.338 Y197.444 E57.97986
G1 X230.657 Y197.553 E57.99555
G1 X230.967 Y197.666 E58.01092
G1 X231.063 Y197.687 E58.01549
G1 X231.691 Y197.794 E58.04516
G1 X232.424 Y197.846 E58.07938
G1 X232.659 Y197.871 E58.09038
G1 X234.686 Y198.158 E58.18571
G1 X235.195 Y198.27 E58.20998
G1 X235.709 Y198.473 E58.23571
G1 X235.768 Y198.502 E58.23877
G1 X236.217 Y198.767 E58.26305
G1 X236.696 Y199.173 E58.29228
G1 X236.779 Y199.258 E58.29782
G1 X237.432 Y199.806 E58.33751
G1 X237.805 Y200.171 E58.36181
G1 X238.231 Y200.782 E58.3965
G1 X238.267 Y200.848 E58.4
G1 X238.481 Y201.323 E58.42426
G1 X238.641 Y201.946 E58.45421
G1 X238.822 Y203.094 E58.50832
G1 X238.862 Y203.692 E58.53623
G1 X238.85 Y204.033 E58.55212
G1 X238.822 Y204.395 E58.56902
G1 X238.747 Y206.261 E58.65598
G1 X238.812 Y207.772 E58.72641
G1 X238.855 Y208.13 E58.7432
G1 X238.941 Y208.337 E58.75363
G1 X239.098 Y208.813 E58.77697
G1 X239.125 Y208.944 E58.7832
G1 X239.278 Y209.297 E58.80112
G1 X239.324 Y209.41 E58.8068
G1 X239.641 Y210.223 E58.84743
G1 X239.764 Y210.4 E58.85747
G1 X240.077 Y210.724 E58.87844
G1 X240.277 Y210.951 E58.89253
G1 X240.352 Y211.041 E58.89799
G1 X241.509 Y211.862 E58.96405
G1 X241.798 Y211.907 E58.97767
G1 X242.405 Y212.059 E59.0068
G1 X242.442 Y212.072 E59.00863
G1 X243.025 Y212.342 E59.03855
G1 X245.181 Y213.597 E59.15471
G1 X245.594 Y213.879 E59.17799
G1 X248.8 Y216.442 E59.36912
G1 X249.474 Y216.589 E59.40124
G1 X249.973 Y216.739 E59.4255
G1 X250.474 Y216.981 E59.45141
G1 X250.649 Y217.084 E59.46087
G1 X250.988 Y217.312 E59.47989
G1 X251.2 Y217.474 E59.49231
G1 X251.497 Y217.723 E59.51036
G1 X251.747 Y217.952 E59.52615
G1 X252.103 Y218.332 E59.55039
G1 X252.397 Y218.763 E59.57469
G1 X252.65 Y219.311 E59.60279
G1 X252.683 Y219.403 E59.60734
G1 X252.821 Y219.906 E59.63163
G1 X252.881 Y220.423 E59.65587
G1 X252.857 Y220.968 E59.68127
G1 X252.676 Y222.434 E59.75005
G1 X252.636 Y222.697 E59.76244
G1 X252.65 Y223.069 E59.77977
G1 X252.964 Y224.212 E59.83497
G1 X253.285 Y224.711 E59.86259
G1 X253.803 Y225.473 E59.9055
G1 X254.215 Y225.828 E59.93082
G1 X254.646 Y226.189 E59.957
G1 X255.037 Y226.437 E59.97856
G1 X255.274 Y226.599 E59.99193
G1 X255.327 Y226.627 E59.99472
G1 X255.835 Y226.914 E60.02189
G1 X256.769 Y227.256 E60.0682
G1 X257.425 Y227.42 E60.09969
G1 X257.853 Y227.5 E60.11996
G1 X258.242 Y227.516 E60.13809
G1 X260.278 Y227.462 E60.23293
G1 X261.304 Y227.276 E60.28148
G1 X261.468 Y227.249 E60.28922
G1 X262.366 Y226.999 E60.33263
G1 X262.501 Y226.964 E60.33912
G1 X263.037 Y226.838 E60.36476
G1 X263.552 Y226.758 E60.38903
G1 X263.941 Y226.75 E60.40715
G1 X263.995 Y226.752 E60.40966
G1 X264.513 Y226.811 E60.43394
G1 X264.862 Y226.898 E60.45069
G1 X265.465 Y227.082 E60.48004
G1 X266.602 Y227.142 E60.53306
G1 X267.346 Y227.265 E60.56818
G1 X267.385 Y227.276 E60.57006
G1 X268.024 Y227.528 E60.60205
G1 X268.707 Y227.881 E60.63785
G1 X268.489 Y227.529 E60.65713
G1 X268.285 Y227.049 E60.68141
G1 X268.247 Y226.898 E60.68866
G1 X268.059 Y226.419 E60.71262
G1 X267.945 Y225.91 E60.73691
G1 X267.912 Y225.517 E60.75528
G1 X267.9 Y225.063 E60.77642
G1 X267.926 Y224.542 E60.80071
G1 X268.032 Y224.032 E60.82497
G1 X268.214 Y223.544 E60.84922
G1 X268.469 Y223.089 E60.87351
G1 X268.79 Y222.679 E60.89775
G1 X269.17 Y222.322 E60.92203
G1 X269.6 Y222.028 E60.94629
G1 X269.612 Y222.022 E60.94691
G1 X269.948 Y221.744 E60.96722
G1 X270.396 Y221.477 E60.9915
G1 X270.879 Y221.282 E61.01576
G1 X271.26 Y221.207 E61.03384
G1 X271.375 Y221.113 E61.04075
G1 X271.389 Y221.034 E61.04449
G1 X271.145 Y221.071 E61.05598
G1 X270.626 Y221.109 E61.08021
G1 X270.106 Y221.067 E61.10451
G1 X269.599 Y220.946 E61.12878
G1 X269.117 Y220.75 E61.15301
G1 X268.67 Y220.481 E61.1773
G1 X268.269 Y220.148 E61.20157
G1 X267.984 Y219.954 E61.21762
G1 X267.185 Y219.961 E61.25483
G1 X266.71 Y220.188 E61.27934
G1 X266.211 Y220.338 E61.30361
G1 X265.695 Y220.41 E61.32787
G1 X265.071 Y220.391 E61.35694
G1 X263.555 Y220.204 E61.42806
G1 X261.347 Y219.869 E61.53205
G1 X260.83 Y219.748 E61.55678
G1 X260.56 Y219.662 E61.56997
G1 X260.176 Y219.569 E61.58837
G1 X258.471 Y219.079 E61.67097
G1 X258.049 Y218.927 E61.69186
G1 X257.307 Y218.603 E61.72956
G1 X256.847 Y218.358 E61.75383
G1 X256.43 Y218.046 E61.77808
G1 X256.065 Y217.674 E61.80235
G1 X255.761 Y217.251 E61.8266
G1 X255.526 Y216.786 E61.85086
G1 X255.393 Y216.379 E61.8708
G1 X255.282 Y216.14 E61.88307
G1 X255.137 Y215.639 E61.90736
G1 X255.117 Y215.485 E61.91459
G1 X255.058 Y215.392 E61.91972
G1 X254.865 Y214.951 E61.94213
G1 X254.039 Y214.494 E61.98609
G1 X253.716 Y214.291 E62.00385
G1 X253.236 Y213.95 E62.03127
G1 X252.835 Y213.616 E62.05557
G1 X252.491 Y213.225 E62.07982
G1 X252.21 Y212.787 E62.10405
G1 X252.137 Y212.621 E62.1125
G1 X250.532 Y211.429 E62.20559
G1 X250.287 Y211.229 E62.22031
G1 X250.129 Y211.087 E62.23021
G1 X249.939 Y210.902 E62.24255
G1 X249.425 Y210.362 E62.27727
G1 X249.096 Y209.958 E62.30153
G1 X248.832 Y209.509 E62.32578
G1 X248.64 Y209.024 E62.35007
G1 X248.614 Y208.91 E62.35552
G1 X247.302 Y207.475 E62.44605
G1 X246.981 Y207.064 E62.47034
G1 X246.726 Y206.61 E62.49458
G1 X246.544 Y206.121 E62.51888
G1 X246.438 Y205.611 E62.54314
G1 X246.412 Y205.091 E62.56738
G1 X246.451 Y204.718 E62.58484
G1 X245.319 Y203.013 E62.68014
G1 X245.002 Y202.411 E62.71182
G1 X244.775 Y201.852 E62.73991
G1 X244.616 Y201.356 E62.76417
G1 X244.536 Y200.841 E62.78843
G1 X244.534 Y200.32 E62.81269
G1 X244.613 Y199.805 E62.83696
G1 X244.769 Y199.307 E62.86126
G1 X245 Y198.84 E62.88552
G1 X245.299 Y198.413 E62.90979
G1 X245.66 Y198.037 E62.93406
G1 X246.074 Y197.721 E62.95831
G1 X246.101 Y197.705 E62.95977
G1 X246.177 Y197.336 E62.97732
G1 X246.36 Y196.848 E63.00158
G1 X246.408 Y196.762 E63.00617
G1 X245.936 Y195.659 E63.06204
G1 X245.764 Y195.146 E63.08723
G1 X245.595 Y194.47 E63.11968
G1 X245.507 Y193.956 E63.14396
G1 X245.5 Y193.435 E63.16822
G1 X245.572 Y192.919 E63.19248
G1 X245.722 Y192.419 E63.21679
G1 X245.946 Y191.949 E63.24103
G1 X246.24 Y191.519 E63.26529
G1 X246.596 Y191.138 E63.28957
G1 X247.006 Y190.817 E63.31381
G1 X247.172 Y190.726 E63.32263
G1 X247.166 Y190.679 E63.32484
G1 X247.181 Y190.158 E63.34911
G1 X247.276 Y189.646 E63.37335
G1 X247.405 Y189.277 E63.39155
G1 X247.258 Y188.5 E63.42838
G1 X247.244 Y188.365 E63.4347
G1 X247.076 Y188.855 E63.45882
G1 X246.833 Y189.317 E63.48312
G1 X246.522 Y189.735 E63.50738
G1 X246.371 Y189.885 E63.51729
G1 X246.261 Y190.141 E63.53027
G1 X245.984 Y190.583 E63.55456
G1 X245.643 Y190.977 E63.57882
G1 X245.404 Y191.193 E63.59382
G1 X245.285 Y191.29 E63.60097
G1 X245.074 Y191.648 E63.62032
G1 X244.744 Y192.051 E63.64457
G1 X244.185 Y192.521 E63.67858
G1 X243.864 Y192.737 E63.6966
G1 X243.411 Y192.994 E63.72085
G1 X242.923 Y193.178 E63.74513
G1 X242.414 Y193.286 E63.76936
G1 X241.893 Y193.315 E63.79366
G1 X241.375 Y193.264 E63.8179
G1 X240.87 Y193.134 E63.84218
G1 X240.391 Y192.929 E63.86644
G1 X239.949 Y192.653 E63.8907
G1 X239.475 Y192.23 E63.92029
G1 X238.731 Y191.429 E63.97119
G1 X236.025 Y189.519 E64.12542
G1 X235.285 Y188.991 E64.16775
G1 X235.065 Y188.819 E64.18075
G1 X234.418 Y188.272 E64.2202
G1 X234.047 Y187.906 E64.24447
G1 X233.736 Y187.488 E64.26873
G1 X233.493 Y187.027 E64.293
G1 X233.323 Y186.534 E64.31728
G1 X233.231 Y186.022 E64.3415
G1 X233.22 Y185.6 E64.36116
G1 X233.217 Y185.588 E64.36174
G1 X233.039 Y185.315 E64.37691
G1 X232.823 Y184.84 E64.40121
G1 X232.682 Y184.338 E64.42549
G1 X232.62 Y183.821 E64.44973
G1 X232.638 Y183.3 E64.47401
G1 X232.735 Y182.788 E64.49827
G1 X232.761 Y182.683 E64.50331
G1 X232.565 Y182.2 E64.52758
G1 X232.456 Y181.758 E64.54878
G1 X232.147 Y180.002 E64.6318
G1 X232.097 Y179.484 E64.65604
G1 X232.103 Y179.195 E64.6695
G1 X232.149 Y178.478 E64.70295
G1 X232.222 Y177.962 E64.72722
G1 X232.373 Y177.464 E64.75145
G1 X232.599 Y176.994 E64.77573
G1 X232.894 Y176.564 E64.80001
G1 X233.173 Y176.266 E64.81902
G1 X233.269 Y176.087 E64.82848
G1 X233.582 Y175.671 E64.85272
G1 X233.955 Y175.307 E64.87699
G1 X234.192 Y175.054 E64.89313
G1 X234.443 Y174.82 E64.90911
G1 X234.483 Y174.733 E64.91357
G1 X234.771 Y174.299 E64.93782
G1 X235.082 Y173.959 E64.95928
G1 X235.129 Y173.829 E64.96572
G1 X235.344 Y173.354 E64.98999
G1 X235.629 Y172.918 E65.01425
G1 X235.978 Y172.53 E65.03855
G1 X236.368 Y172.211 E65.06201
G1 X236.665 Y171.853 E65.08367
G1 X237.055 Y171.507 E65.10795
G1 X237.081 Y171.49 E65.10939
G1 X238.009 Y169.207 E65.22415
G1 X238.076 Y169.009 E65.23388
G1 X238.279 Y168.529 E65.25815
G1 X238.554 Y168.086 E65.28243
G1 X238.893 Y167.691 E65.30666
G1 X239.289 Y167.351 E65.33097
G1 X239.731 Y167.076 E65.35521
G1 X240.211 Y166.872 E65.37949
G1 X240.477 Y166.763 E65.39288
G1 X240.437 Y166.758 E65.39476
G1 X239.925 Y166.66 E65.41903
G1 X239.435 Y166.484 E65.44327
G1 X238.976 Y166.236 E65.46757
G1 X238.562 Y165.92 E65.49182
G1 X238.2 Y165.545 E65.51609
G1 X237.9 Y165.119 E65.54035
G1 X237.669 Y164.652 E65.56461
G1 X237.511 Y164.155 E65.58889
G1 X237.444 Y163.767 E65.60723
G1 X237.409 Y163.463 E65.62148
G1 X237.241 Y163.202 E65.63593
G1 X237.028 Y162.726 E65.66021
G1 X236.878 Y162.151 E65.68788
G1 X236.743 Y161.355 E65.72548
G1 X236.707 Y161.066 E65.73904
G1 X236.658 Y160.468 E65.76698
G1 X236.508 Y160.374 E65.77522
G1 X236.115 Y160.033 E65.79945
G1 X235.778 Y159.635 E65.82373
G1 X235.506 Y159.191 E65.84798
G1 X235.305 Y158.71 E65.87225
G1 X235.18 Y158.204 E65.89652
G1 X235.136 Y157.791 E65.91586
G1 X235.104 Y157.052 E65.9503
G1 X235.018 Y156.996 E65.95508
G1 X234.629 Y156.649 E65.97936
G1 X234.297 Y156.248 E66.0036
G1 X234.03 Y155.8 E66.02788
G1 X233.835 Y155.317 E66.05214
G1 X233.716 Y154.809 E66.07643
G1 X233.676 Y154.29 E66.10067
G1 X233.708 Y153.827 E66.12228
G1 X233.858 Y152.734 E66.17365
G1 X233.968 Y152.224 E66.19795
G1 X234.088 Y151.888 E66.21456
G1 X234.301 Y151.376 E66.24038
G1 X234.287 Y151.285 E66.24467
G1 X234.285 Y150.764 E66.26893
G1 X234.363 Y150.249 E66.29318
G1 X234.508 Y149.781 E66.316
G1 X234.828 Y148.959 E66.35707
G1 X235.079 Y148.444 E66.38375
G1 X235.511 Y147.723 E66.42289
G1 X235.739 Y147.391 E66.44164
G1 X236.156 Y146.852 E66.47337
G1 X236.505 Y146.465 E66.49764
G1 X236.91 Y146.136 E66.52193
G1 X237.36 Y145.873 E66.5462
G1 X237.845 Y145.682 E66.57048
G1 X238.138 Y145.616 E66.58446
G1 X238.423 Y145.426 E66.60041
G1 X238.609 Y145.321 E66.61036
G1 X238.382 Y145.266 E66.62123
G1 X237.9 Y145.067 E66.64551
G1 X237.455 Y144.796 E66.66977
G1 X236.975 Y144.379 E66.69938
G1 X236.617 Y144.003 E66.72356
G1 X236.287 Y143.599 E66.74785
G1 X236.023 Y143.149 E66.77214
G1 X235.831 Y142.665 E66.79639
G1 X235.791 Y142.49 E66.80474
G1 X235.518 Y142.7 E66.82078
G1 X235.061 Y142.951 E66.84506
G1 X234.571 Y143.129 E66.86934
G1 X234.06 Y143.23 E66.89359
G1 X233.539 Y143.252 E66.91787
G1 X233.021 Y143.194 E66.94214
G1 X232.518 Y143.058 E66.96641
G1 X232.042 Y142.846 E66.99067
G1 X231.617 Y142.574 E67.01417
G1 X231.169 Y142.238 E67.04024
G1 X230.777 Y141.894 E67.06453
G1 X230.443 Y141.495 E67.08876
G1 X230.173 Y141.049 E67.11303
G1 X229.975 Y140.567 E67.1373
G1 X229.933 Y140.393 E67.14563
G1 X229.689 Y140.287 E67.15802
G1 X229.228 Y140.044 E67.18228
G1 X228.81 Y139.733 E67.20654
G1 X228.444 Y139.362 E67.23081
G1 X228.138 Y138.94 E67.25508
G1 X227.901 Y138.476 E67.27934
G1 X227.738 Y137.981 E67.30361
G1 X227.652 Y137.467 E67.32788
G1 X227.646 Y136.946 E67.35214
G1 X227.72 Y136.43 E67.37641
G1 X227.896 Y135.868 E67.40383
G1 X228.084 Y135.416 E67.42663
G1 X228.776 Y133.836 E67.50695
G1 X228.986 Y133.184 E67.53884
G1 X229.183 Y132.702 E67.56309
G1 X229.452 Y132.255 E67.58738
G1 X229.706 Y131.95 E67.60586
G1 X230.063 Y130.641 E67.66904
G1 X230.238 Y130.15 E67.69332
G1 X230.486 Y129.691 E67.71761
G1 X230.802 Y129.276 E67.7419
G1 X231.177 Y128.915 E67.76613
G1 X231.602 Y128.614 E67.79039
G1 X232.069 Y128.383 E67.81465
G1 X232.566 Y128.225 E67.83893
G1 X232.647 Y128.212 E67.84275
G1 X232.965 Y127.899 E67.86353
G1 X233.387 Y127.594 E67.88777
G1 X233.851 Y127.357 E67.91203
G1 X234.346 Y127.194 E67.9363
G1 X234.656 Y127.133 E67.95101
G1 X235.557 Y126.998 E67.99343
G1 X236.077 Y126.96 E68.01771
G1 X236.596 Y127.002 E68.04196
G1 X237.103 Y127.124 E68.06624
G1 X237.267 Y127.191 E68.07449
G1 X237.298 Y126.686 E68.09805
G1 X237.41 Y126.177 E68.12232
G1 X237.597 Y125.691 E68.14656
G1 X237.822 Y125.301 E68.16753
G1 X237.915 Y124.754 E68.19336
G1 X238.032 Y124.278 E68.21619
G1 X238.245 Y123.621 E68.24835
G1 X238.443 Y123.139 E68.27261
G1 X238.713 Y122.693 E68.29689
G1 X239.047 Y122.294 E68.32112
G1 X239.169 Y122.187 E68.32868
G1 X240.222 Y120.187 E68.43392
G1 X240.481 Y119.77 E68.45678
G1 X240.71 Y119.455 E68.47491
G1 X240.767 Y119.022 E68.49525
G1 X240.913 Y118.522 E68.51951
G1 X241.134 Y118.05 E68.54377
G1 X241.36 Y117.701 E68.56313
G1 X241.769 Y117.148 E68.59516
G1 X241.965 Y116.908 E68.60959
G1 X244.103 Y114.509 E68.75922
G1 X244.478 Y114.148 E68.78346
G1 X244.905 Y113.848 E68.80776
G1 X245.372 Y113.617 E68.83202
G1 X245.869 Y113.46 E68.85629
G1 X246.384 Y113.381 E68.88055
G1 X246.905 Y113.381 E68.90481
G1 X247.42 Y113.461 E68.92908
G1 X247.917 Y113.619 E68.95336
G1 X248.383 Y113.851 E68.9776
G1 X248.782 Y114.13 E69.00027
G1 X249.226 Y114.49 E69.02689
G1 X249.605 Y114.848 E69.05116
G1 X249.749 Y115.031 E69.06201
G1 X249.999 Y115.221 E69.07663
G1 X250.584 Y114.401 E69.12353
G1 X250.679 Y113.917 E69.1465
G1 X250.856 Y113.427 E69.17076
G1 X251.106 Y112.969 E69.19506
G1 X251.346 Y112.643 E69.21391
G1 X251.378 Y112.432 E69.22384
G1 X251.534 Y111.934 E69.24814
G1 X251.765 Y111.467 E69.2724
G1 X252.054 Y111.051 E69.29599
G1 X252.122 Y110.968 E69.30099
G1 X252.177 Y110.685 E69.31441
G1 X252.301 Y110.342 E69.33139
G1 X252.255 Y110.12 E69.34195
G1 X252.165 Y109.607 E69.3662
G1 X252.109 Y109.415 E69.37552
G1 X252.035 Y108.9 E69.39974
G1 X252.041 Y108.378 E69.42405
G1 X252.082 Y108.13 E69.43576
G1 X252.07 Y108.092 E69.43761
G1 X251.986 Y107.578 E69.46186
G1 X251.981 Y107.057 E69.48612
G1 X252.055 Y106.541 E69.5104
G1 X252.208 Y106.043 E69.53466
G1 X252.435 Y105.574 E69.55892
G1 X252.643 Y105.259 E69.57649
G1 X253.311 Y104.359 E69.62868
G1 X253.333 Y104.243 E69.63418
G1 X253.507 Y103.752 E69.65844
G1 X253.753 Y103.293 E69.68269
G1 X253.913 Y103.086 E69.69487
G1 X253.945 Y102.609 E69.71713
G1 X254.058 Y102.101 E69.74136
G1 X254.248 Y101.616 E69.76562
G1 X254.51 Y101.165 E69.7899
G1 X254.874 Y100.722 E69.8166
G1 X255.249 Y100.337 E69.84163
G1 X255.285 Y100.208 E69.84787
G1 X255.502 Y99.734 E69.87214
G1 X255.788 Y99.298 E69.89642
G1 X256.274 Y98.788 E69.92922
G1 X256.791 Y98.348 E69.96084
G1 X256.832 Y98.117 E69.97176
G1 X257 Y97.623 E69.99606
G1 X257.242 Y97.162 E70.0203
G1 X257.551 Y96.742 E70.04458
G1 X257.921 Y96.375 E70.06885
G1 X258.178 Y96.177 E70.08395
G1 X258.745 Y95.781 E70.11616
G1 X258.908 Y95.673 E70.12526
G1 X259.205 Y95.49 E70.14151
G1 X259.669 Y95.252 E70.16579
G1 X260.163 Y95.087 E70.19004
G1 X260.677 Y94.999 E70.21432
G1 X261.068 Y94.993 E70.23253
G1 X263.597 Y93.522 E70.36876
G1 X263.702 Y93.43 E70.37526
G1 X264.119 Y93.117 E70.39954
G1 X264.578 Y92.871 E70.42379
G1 X264.983 Y92.723 E70.44387
G1 X265.281 Y92.635 E70.45834
G1 X265.459 Y92.404 E70.47192
G1 X265.836 Y92.044 E70.49619
G1 X266.263 Y91.746 E70.52044
G1 X266.731 Y91.517 E70.5447
G1 X267.445 Y91.32 E70.57919
G1 X268.083 Y91.217 E70.60928
G1 X268.413 Y91.181 E70.62474
G1 X268.621 Y91.168 E70.63444
G1 X269.068 Y91.169 E70.65525
G1 X269.573 Y91.204 E70.67883
G1 X270.089 Y91.28 E70.70311
G1 X270.587 Y91.434 E70.72738
G1 X271.055 Y91.662 E70.75163
G1 X271.484 Y91.959 E70.77592
G1 X271.861 Y92.317 E70.80013
G1 X272.18 Y92.73 E70.82443
G1 X272.265 Y92.884 E70.83262
G1 X272.419 Y93.004 E70.84171
G1 X272.776 Y93.383 E70.86596
G1 X273.071 Y93.813 E70.89024
G1 X273.298 Y94.282 E70.9145
G1 X273.433 Y94.727 E70.93615
G1 X273.706 Y95.036 E70.95535
G1 X273.988 Y95.475 E70.97965
G1 X274.2 Y95.951 E71.00391
G1 X274.369 Y96.658 E71.03776
G1 X274.426 Y97.104 E71.0587
G1 X274.434 Y97.2 E71.06318
G1 X275.036 Y101.914 E71.28447
G1 X275.058 Y102.156 E71.29578
G1 X275.092 Y102.769 E71.32437
G1 X275.505 Y105.672 E71.46091
G1 X276.157 Y110.878 E71.70521
G1 X276.181 Y111.033 E71.71252
G1 X276.939 Y116.768 E71.98189
G1 X276.967 Y117.289 E72.00618
G1 X276.916 Y117.807 E72.03042
G1 X276.786 Y118.312 E72.0547
G1 X276.58 Y118.791 E72.07898
G1 X276.331 Y119.19 E72.10088
G1 X276.575 Y119.396 E72.11575
G1 X276.917 Y119.789 E72.14001
G1 X277.195 Y120.23 E72.16428
G1 X277.402 Y120.708 E72.18854
G1 X277.562 Y121.388 E72.22107
G1 X277.65 Y122.077 E72.25341
G1 X277.676 Y122.598 E72.2777
G1 X277.622 Y123.116 E72.30195
G1 X277.49 Y123.62 E72.32621
G1 X277.479 Y123.645 E72.32748
G1 X277.706 Y124.36 E72.36241
G1 X277.764 Y124.459 E72.36776
G1 X277.955 Y124.944 E72.39203
G1 X278.078 Y125.505 E72.41877
G1 X279.157 Y133.724 E72.80476
G1 X279.167 Y133.831 E72.80977
G1 X279.864 Y139.13 E73.05864
G1 X280.018 Y140.393 E73.11788
G1 X280.041 Y140.914 E73.14217
G1 X279.985 Y141.432 E73.16643
G1 X279.833 Y141.981 E73.19295
G1 X279.405 Y143.142 E73.25057
G1 X279.188 Y143.616 E73.27485
G1 X278.858 Y144.104 E73.30228
G1 X278.625 Y144.392 E73.31953
G1 X278.598 Y144.53 E73.32607
G1 X278.421 Y145.02 E73.35033
G1 X278.171 Y145.478 E73.37463
G1 X277.88 Y145.862 E73.39707
G1 X277.836 Y146.303 E73.4177
G1 X277.706 Y146.807 E73.44194
G1 X277.415 Y147.434 E73.47413
G1 X277.43 Y147.728 E73.48783
G1 X277.377 Y148.246 E73.51208
G1 X277.176 Y148.937 E73.54559
G1 X277.101 Y149.121 E73.55484
G1 X277.211 Y149.111 E73.55998
G1 X277.731 Y149.147 E73.58426
G1 X278.239 Y149.261 E73.6085
G1 X278.724 Y149.452 E73.63277
G1 X279.083 Y149.653 E73.65193
G1 X279.339 Y149.818 E73.66611
G1 X279.716 Y150.004 E73.68569
G1 X280.164 Y150.27 E73.70995
G1 X280.567 Y150.601 E73.73423
G1 X280.914 Y150.99 E73.7585
G1 X281.197 Y151.427 E73.78275
G1 X281.411 Y151.903 E73.80705
G1 X281.586 Y152.642 E73.84241
G1 X281.721 Y153.751 E73.89443
G1 X281.767 Y154.03 E73.9076
G1 X281.865 Y154.76 E73.94189
G1 X281.877 Y154.86 E73.94658
G1 X282.021 Y156.261 E74.01216
G1 X282.983 Y163.569 E74.35539
G1 X283.245 Y165.743 E74.45735
G1 X283.388 Y166.62 E74.49873
G1 X283.404 Y166.728 E74.50381
G1 X283.546 Y167.818 E74.555
G1 X283.567 Y168.031 E74.56496
G1 X283.59 Y168.371 E74.58083
G1 X283.819 Y170.077 E74.66098
G1 X284.247 Y173.495 E74.82138
G1 X284.655 Y176.06 E74.94232
G1 X284.84 Y177.426 E75.00651
G1 X284.856 Y177.568 E75.01316
G1 X284.967 Y178.763 E75.06905
G1 X286.013 Y186.676 E75.44071
G1 X286.299 Y188.963 E75.54804
G1 X286.316 Y189.134 E75.55604
G1 X286.372 Y189.893 E75.59148
G1 X286.659 Y192.029 E75.69183
G1 X286.819 Y193.351 E75.75384
G1 X286.872 Y193.666 E75.76871
G1 X287.243 Y196.375 E75.89603
G1 X287.339 Y197.181 E75.93383
G1 X287.432 Y197.992 E75.97184
G1 X287.451 Y198.512 E75.99607
G1 X287.391 Y199.03 E76.02035
G1 X287.252 Y199.532 E76.0446
G1 X287.039 Y200.008 E76.06889
G1 X286.755 Y200.445 E76.09315
G1 X286.407 Y200.833 E76.11742
G1 X286.174 Y201.024 E76.13145
G1 X285.824 Y201.354 E76.15385
G1 X285.518 Y201.564 E76.17113
G1 X285.669 Y201.638 E76.17896
G1 X286.068 Y201.788 E76.19881
G1 X286.54 Y202.008 E76.22306
G1 X286.974 Y202.298 E76.24737
G1 X287.358 Y202.65 E76.27162
G1 X287.694 Y203.073 E76.29678
G1 X287.764 Y203.177 E76.30261
G1 X288.021 Y203.63 E76.32687
G1 X288.205 Y204.117 E76.35111
G1 X288.315 Y204.641 E76.37604
G1 X288.779 Y208.256 E76.54575
G1 X288.864 Y209.122 E76.58627
G1 X289.144 Y211.185 E76.68321
G1 X289.599 Y214.745 E76.85033
G1 X289.92 Y217.352 E76.97264
G1 X290.093 Y219.039 E77.0516
G1 X290.599 Y222.954 E77.23542
G1 X290.903 Y224.908 E77.3275
G1 X291.066 Y226.1 E77.38352
G1 X291.096 Y226.621 E77.40782
G1 X291.047 Y227.139 E77.43205
G1 X290.92 Y227.645 E77.45634
G1 X290.716 Y228.124 E77.48058
G1 X290.442 Y228.568 E77.50488
G1 X290.103 Y228.963 E77.52911
G1 X289.707 Y229.303 E77.55342
G1 X289.265 Y229.578 E77.57766
G1 X288.785 Y229.782 E77.60194
G1 X288.28 Y229.911 E77.62621
G1 X287.697 Y229.961 E77.65346
G1 X287.167 Y229.961 E77.67814
G1 X286.887 Y229.949 E77.69119
G1 X286.472 Y230.12 E77.71209
G1 X285.966 Y230.244 E77.73635
G1 X285.192 Y230.28 E77.77243
G1 X284.198 Y230.214 E77.81881
G1 X284.097 Y230.26 E77.82398
G1 X283.595 Y230.402 E77.84827
G1 X283.078 Y230.466 E77.87253
G1 X282.45 Y230.437 E77.90181
G1 X281.305 Y230.277 E77.95564
G1 X280.83 Y230.42 E77.97874
G1 X280.314 Y230.492 E78.003
G1 X279.793 Y230.485 E78.02726
G1 X279.776 Y230.482 E78.02806
G1 X279.395 Y230.604 E78.04669
G1 X278.88 Y230.685 E78.07097
G1 X278.359 Y230.685 E78.09523
G1 X277.889 Y230.617 E78.11734
G1 X277.626 Y230.56 E78.12987
G1 X277.316 Y230.653 E78.14494
G1 X276.8 Y230.725 E78.1692
G1 X276.279 Y230.717 E78.19346
G1 X276.015 Y230.682 E78.20586
G1 X275.318 Y230.562 E78.2388
G1 X275.153 Y230.529 E78.24663
G1 X273.616 Y230.185 E78.31997
G1 X271.774 Y229.834 E78.40729
G1 X271.314 Y229.709 E78.42948
G1 X271.497 Y229.967 E78.44421
G1 X271.822 Y230.532 E78.47456
G1 X272.467 Y231.956 E78.54736
G1 X272.5 Y232.033 E78.55126
G1 X273.583 Y233.763 E78.64629
G1 X273.892 Y234.026 E78.66519
G1 X274.563 Y234.611 E78.70664
G1 X274.614 Y234.66 E78.70993
G1 X275.128 Y234.977 E78.73805
G1 X276.306 Y235.492 E78.79792
G1 X276.978 Y235.694 E78.83059
G1 X277.959 Y235.969 E78.87803
G1 X278.737 Y236.077 E78.91461
G1 X278.964 Y236.116 E78.92533
G1 X279.31 Y236.188 E78.94179
G1 X280.204 Y236.318 E78.98386
G1 X281.237 Y236.461 E79.03242
G1 X281.637 Y236.541 E79.05141
G1 X281.998 Y236.636 E79.06879
G1 X282.133 Y236.674 E79.07532
G1 X283.139 Y236.984 E79.12434
G1 X284.059 Y237.237 E79.16877
G1 X284.265 Y237.301 E79.17881
G1 X284.842 Y237.5 E79.20723
G1 X285.141 Y237.594 E79.22183
G1 X285.853 Y237.782 E79.25612
G1 X286.697 Y237.977 E79.29645
G1 X287.428 Y238.137 E79.3313
G1 X287.785 Y238.168 E79.34798
G1 X288.071 Y238.183 E79.36132
G1 X289.759 Y238.281 E79.44005
G1 X290.275 Y238.351 E79.4643
G1 X290.775 Y238.499 E79.48858
G1 X291.246 Y238.722 E79.51285
G1 X291.678 Y239.014 E79.53713
G1 X291.882 Y239.189 E79.54964
G1 X291.987 Y239.287 E79.55633
G1 X292.34 Y239.671 E79.58062
G1 X292.629 Y240.104 E79.60486
G1 X292.85 Y240.577 E79.62917
G1 X292.995 Y241.077 E79.65341
G1 X293.039 Y241.338 E79.66573
G1 X295.464 Y260.133 E80.54816
G1 X295.491 Y260.653 E80.57241
G1 X295.438 Y261.172 E80.5967
G1 X295.306 Y261.676 E80.62096
G1 X295.099 Y262.154 E80.64522
G1 X294.821 Y262.595 E80.66949
G1 X294.641 Y262.818 E80.68283
G1 X294.521 Y262.954 E80.69128
G1 X294.148 Y263.317 E80.71552
G1 X293.723 Y263.619 E80.73979
G1 X293.257 Y263.852 E80.76405
G1 X292.761 Y264.011 E80.78831
G1 X292.246 Y264.093 E80.81259
G1 X291.972 Y264.104 E80.82536
G1 X207.287 Y264.104 E84.76865
G1 X206.767 Y264.064 E84.79293
G1 X206.26 Y263.945 E84.81718
G1 X205.777 Y263.75 E84.84144
G1 X205.329 Y263.484 E84.8657
G1 X204.883 Y263.108 E84.89286
G1 X204.766 Y262.991 E84.90056
G1 X204.427 Y262.595 E84.92484
G1 X204.152 Y262.153 E84.94908
G1 X203.948 Y261.673 E84.97336
G1 X203.82 Y261.168 E84.99762
G1 X203.77 Y260.587 E85.02477
G1 X203.77 Y66.511 E94.06177
G1 X203.81 Y65.991 E94.08605
G1 X203.929 Y65.484 E94.1103
G1 X204.124 Y65.001 E94.13456
G1 X204.39 Y64.553 E94.15882
G1 X204.766 Y64.107 E94.18598
G1 X204.883 Y63.99 E94.19368
G1 X205.279 Y63.651 E94.21796
G1 X205.721 Y63.376 E94.2422
G1 X206.201 Y63.172 E94.26648
G1 X206.706 Y63.044 E94.29074
G1 X207.287 Y62.994 E94.31789
G1 X266.937 Y62.994 E97.09545
G1 X267.457 Y63.034 E97.11973
G1 X267.964 Y63.153 E97.14398
G1 X268.447 Y63.348 E97.16824
G1 X268.895 Y63.614 E97.1925
G1 X269.19 Y63.848 E97.21003
G1 X269.303 Y63.948 E97.21706
G1 X269.666 Y64.322 E97.24133
G1 X269.967 Y64.747 E97.26558
G1 X270.2 Y65.214 E97.28988
G1 X270.358 Y65.71 E97.31412
G1 X270.422 Y66.059 E97.33064
G1 X272.063 Y78.782 E97.92798
G1 X272.09 Y79.303 E97.95228
G1 X272.037 Y79.821 E97.97652
G1 X271.905 Y80.325 E98.00078
G1 X271.698 Y80.803 E98.02504
G1 X271.329 Y81.362 E98.05623
G1 X271.22 Y81.496 E98.06427
G1 X270.861 Y81.874 E98.08854
G1 X270.448 Y82.193 E98.11284
G1 X269.992 Y82.445 E98.1371
G1 X269.503 Y82.624 E98.16135
G1 X268.846 Y82.741 E98.19242
G1 X268.331 Y82.781 E98.21648
G1 X267.523 Y82.949 E98.25491
G1 X265.822 Y83.566 E98.33916
G1 X265.418 Y83.793 E98.36074
G1 X265.207 Y83.902 E98.3718
G1 X264.105 Y84.423 E98.42856
G1 X263.066 Y85.104 E98.4864
G1 X262.894 Y85.21 E98.49581
G1 X262.084 Y85.675 E98.5393
G1 X261.873 Y85.841 E98.5518
G1 X261.718 Y85.956 E98.56079
G1 X260.491 Y86.813 E98.63048
G1 X259.683 Y87.366 E98.67607
G1 X259.47 Y87.5 E98.68779
G1 X259.045 Y87.747 E98.71068
G1 X258.751 Y87.912 E98.72638
G1 X258.675 Y87.964 E98.73067
G1 X258.33 Y88.186 E98.74977
G1 X257.896 Y88.485 E98.77431
G1 X257.783 Y88.56 E98.78062
G1 X257.542 Y88.712 E98.79389
G1 X256.411 Y89.451 E98.8568
G1 X255.648 Y89.928 E98.8987
G1 X255.496 Y90.033 E98.9073
G1 X255.109 Y90.264 E98.92829
G1 X254.895 Y90.373 E98.93947
G1 X254.341 Y90.743 E98.97049
G1 X253.876 Y91.041 E98.99621
G1 X253.449 Y91.323 E99.02004
G1 X253.297 Y91.418 E99.02839
G1 X252.822 Y91.697 E99.05404
G1 X252.417 Y91.965 E99.07665
G1 X252.152 Y92.128 E99.09114
G1 X251.539 Y92.517 E99.12494
G1 X251.42 Y92.589 E99.13142
G1 X250.736 Y92.985 E99.16822
G1 X250.153 Y93.361 E99.20053
G1 X249.766 Y93.599 E99.22168
G1 X248.957 Y94.157 E99.26744
G1 X248.857 Y94.223 E99.27302
G1 X248.036 Y94.748 E99.3184
G1 X247.394 Y95.188 E99.35464
G1 X246.489 Y95.873 E99.40749
G1 X246.219 Y96.092 E99.42368
G1 X245.925 Y96.322 E99.44106
G1 X245.585 Y96.601 E99.46154
G1 X244.627 Y97.435 E99.52068
G1 X244.273 Y97.733 E99.54223
G1 X243.741 Y98.341 E99.57985
G1 X242.909 Y99.273 E99.63802
G1 X242.734 Y99.455 E99.64978
G1 X242.543 Y99.66 E99.66283
G1 X242.249 Y100.019 E99.68443
G1 X242.119 Y100.169 E99.69368
G1 X241.601 Y100.731 E99.72927
G1 X239.802 Y102.891 E99.86016
G1 X238.974 Y104.068 E99.92717
G1 X238.468 Y104.773 E99.96758
G1 X238.206 Y105.16 E99.98934
G1 X238.081 Y105.395 E100.00173
G1 X237.884 Y105.733 E100.01995
G1 X237.273 Y106.895 E100.08108
G1 X236.942 Y107.592 E100.11701
G1 X236.696 Y108.026 E100.14024
G1 X236.385 Y108.6 E100.17064
G1 X236.324 Y108.708 E100.17642
G1 X235.844 Y109.522 E100.22042
G1 X235.658 Y109.854 E100.23814
G1 X235.549 Y110.034 E100.24794
G1 X234.856 Y111.108 E100.30745
G1 X234.767 Y111.262 E100.31574
G1 X234.064 Y112.528 E100.38317
G1 X233.996 Y112.645 E100.38947
G1 X233.821 Y112.932 E100.40512
G1 X233.443 Y113.631 E100.44212
G1 X232.798 Y114.849 E100.5063
G1 X232.652 Y115.13 E100.52104
G1 X231.96 Y116.515 E100.59314
G1 X231.374 Y117.763 E100.65734
G1 X230.808 Y119.009 E100.72106
G1 X230.699 Y119.288 E100.73501
G1 X230.624 Y119.463 E100.74387
G1 X230.255 Y120.27 E100.78519
G1 X229.964 Y120.919 E100.81831
G1 X229.596 Y121.792 E100.86243
G1 X228.958 Y123.405 E100.9432
G1 X228.486 Y124.67 E101.00607
G1 X228.313 Y125.11 E101.02808
G1 X228.251 Y125.296 E101.03721
G1 X227.541 Y127.355 E101.13863
G1 X227.436 Y127.693 E101.15511
G1 X226.896 Y129.545 E101.24494
G1 X226.882 Y129.741 E101.25409
G1 X226.808 Y130.105 E101.27138
G1 X226.749 Y130.329 E101.28217
G1 X226.424 Y132.173 E101.36936
G1 X226.364 Y132.641 E101.39133
G1 X226.145 Y134.261 E101.46745
G1 X226.136 Y135.028 E101.50316
G1 X226.13 Y135.179 E101.5102
G1 X226.092 Y135.812 E101.53973
G1 X226.056 Y136.359 E101.56525
G1 X226.111 Y137.033 E101.59674
G1 X226.11 Y137.598 E101.62305
G1 X226.047 Y138.329 E101.65722
G1 X226.011 Y139.783 E101.72494
G1 X225.984 Y140.315 E101.74975
G1 X225.944 Y140.689 E101.76726
G1 X225.919 Y140.844 E101.77457
G1 X225.855 Y141.442 E101.80257
G1 X225.753 Y141.983 E101.82821
G1 X225.607 Y142.514 E101.85385
G1 X225.549 Y142.94 E101.87387
G1 X225.485 Y143.257 E101.88893
G1 X225.433 Y143.465 E101.89891
G1 X225.384 Y144.033 E101.92546
G1 X225.266 Y144.674 E101.95581
G1 X225.182 Y144.969 E101.97009
G0 F7500 X224.797 Y144.86
G1 F1500 X224.642 Y145.281 E101.99098
G1 X224.54 Y145.555 E102.0046
G1 X224.436 Y145.891 E102.02097
G1 X224.253 Y146.375 E102.04507
G1 X224.224 Y146.515 E102.05173
G1 X224.103 Y146.937 E102.07217
G1 X223.949 Y147.355 E102.09291
G1 X223.649 Y148.565 E102.15096
G1 X223.437 Y149.149 E102.17989
G1 X223.29 Y149.454 E102.19565
G1 X223.166 Y149.963 E102.22005
G1 X223.091 Y150.259 E102.23427
G1 X223.001 Y150.731 E102.25664
G1 X222.978 Y150.851 E102.26233
G1 X222.708 Y152.127 E102.32306
G1 X222.625 Y152.575 E102.34428
G1 X222.598 Y152.762 E102.35308
G1 X222.51 Y153.201 E102.37392
G1 X222.402 Y154.113 E102.41669
G1 X222.271 Y155.068 E102.46157
G1 X222.246 Y155.221 E102.46879
G1 X222.088 Y156.05 E102.50809
G1 X222.002 Y156.779 E102.54227
G1 X221.956 Y157.129 E102.55871
G1 X221.942 Y157.467 E102.57446
G1 X221.934 Y157.589 E102.58015
G1 X221.801 Y159.231 E102.65686
G1 X221.959 Y161.739 E102.77388
G1 X221.976 Y162.21 E102.79582
G1 X222.188 Y163.292 E102.84716
G1 X222.273 Y163.59 E102.86159
G1 X222.637 Y164.538 E102.90888
G1 X222.764 Y164.957 E102.92926
G1 X222.808 Y165.153 E102.93862
G1 X223.171 Y166.457 E103.00165
G1 X223.529 Y167.723 E103.06291
G1 X223.59 Y167.981 E103.07525
G1 X223.813 Y169.16 E103.13112
G1 X223.862 Y169.574 E103.15054
G1 X223.893 Y170.217 E103.18051
G1 X223.893 Y170.504 E103.19388
G1 X223.886 Y170.644 E103.2004
G1 X223.901 Y171.692 E103.24921
G1 X223.895 Y171.928 E103.2602
G1 X223.853 Y172.577 E103.29048
G1 X223.812 Y172.934 E103.30722
G1 X223.778 Y174.225 E103.36735
G1 X223.751 Y174.954 E103.40132
G1 X223.767 Y175.821 E103.4417
G1 X223.765 Y176.005 E103.45027
G1 X223.754 Y176.27 E103.46262
G1 X223.778 Y177.177 E103.50487
G1 X223.807 Y177.738 E103.53102
G1 X223.859 Y179.213 E103.59975
G1 X223.939 Y180.046 E103.63871
G1 X223.989 Y180.674 E103.66805
G1 X224.103 Y181.443 E103.70425
G1 X224.195 Y182.19 E103.73929
G1 X224.48 Y183.787 E103.81483
G1 X224.711 Y184.815 E103.86389
G1 X225.146 Y186.338 E103.93765
G1 X225.259 Y186.726 E103.95646
G1 X225.31 Y186.848 E103.96262
G1 X225.441 Y187.236 E103.98169
G1 X225.577 Y187.753 E104.00658
G1 X225.64 Y188.053 E104.02086
G1 X225.675 Y188.307 E104.0328
G1 X225.729 Y188.66 E104.04942
G1 X225.813 Y189.153 E104.07271
G1 X225.844 Y189.403 E104.08444
G1 X225.885 Y189.897 E104.10752
G1 X226.118 Y191.472 E104.18166
G1 X226.152 Y191.623 E104.18887
G1 X226.295 Y192.068 E104.21063
G1 X226.786 Y193.688 E104.28945
G1 X226.899 Y194.071 E104.30805
G1 X227.465 Y195.263 E104.36949
G1 X228.211 Y196.22 E104.42599
G1 X228.324 Y196.374 E104.43489
G1 X229.455 Y197.422 E104.50669
G1 X230.178 Y197.812 E104.54494
G1 X230.52 Y197.929 E104.56177
G1 X230.853 Y198.05 E104.57827
G1 X230.979 Y198.079 E104.58429
G1 X231.648 Y198.192 E104.61588
G1 X232.395 Y198.245 E104.65075
G1 X232.603 Y198.267 E104.66049
G1 X234.63 Y198.554 E104.75582
G1 X235.107 Y198.662 E104.77859
G1 X235.532 Y198.832 E104.7999
G1 X235.591 Y198.861 E104.80297
G1 X236.012 Y199.112 E104.82579
G1 X236.41 Y199.453 E104.85019
G1 X236.508 Y199.552 E104.85668
G1 X237.175 Y200.113 E104.89726
G1 X237.523 Y200.457 E104.92005
G1 X237.88 Y200.973 E104.94927
G1 X237.916 Y201.039 E104.95277
G1 X238.114 Y201.487 E104.97557
G1 X238.245 Y202.009 E105.00063
G1 X238.426 Y203.157 E105.05475
G1 X238.462 Y203.684 E105.07935
G1 X238.451 Y204.002 E105.09416
G1 X238.425 Y204.347 E105.11027
G1 X238.347 Y206.266 E105.1997
G1 X238.413 Y207.81 E105.27166
G1 X238.464 Y208.228 E105.29127
G1 X238.572 Y208.49 E105.30447
G1 X238.71 Y208.91 E105.32505
G1 X238.742 Y209.065 E105.33242
G1 X238.952 Y209.555 E105.35725
G1 X239.288 Y210.416 E105.40028
G1 X239.453 Y210.654 E105.41377
G1 X239.789 Y211.002 E105.43629
G1 X239.966 Y211.202 E105.44873
G1 X240.09 Y211.347 E105.45761
G1 X241.353 Y212.243 E105.52972
G1 X241.736 Y212.302 E105.54776
G1 X242.272 Y212.437 E105.5735
G1 X242.309 Y212.45 E105.57533
G1 X242.824 Y212.687 E105.60173
G1 X244.98 Y213.942 E105.71789
G1 X245.344 Y214.192 E105.73845
G1 X248.555 Y216.759 E105.92987
G1 X248.638 Y216.816 E105.93456
G1 X249.389 Y216.98 E105.97036
G1 X249.857 Y217.123 E105.99314
G1 X250.271 Y217.326 E106.01461
G1 X250.446 Y217.429 E106.02407
G1 X250.746 Y217.63 E106.04088
G1 X250.958 Y217.792 E106.05331
G1 X251.226 Y218.018 E106.06963
G1 X251.476 Y218.247 E106.08542
G1 X251.809 Y218.606 E106.10822
G1 X252.079 Y219.014 E106.131
G1 X252.274 Y219.446 E106.15307
G1 X252.307 Y219.538 E106.15762
G1 X252.434 Y220.011 E106.18043
G1 X252.483 Y220.498 E106.20322
G1 X252.46 Y220.919 E106.22285
G1 X252.279 Y222.385 E106.29163
G1 X252.234 Y222.673 E106.3052
G1 X252.251 Y223.128 E106.32641
G1 X252.594 Y224.375 E106.38663
G1 X252.972 Y224.963 E106.41918
G1 X253.501 Y225.741 E106.46299
G1 X253.958 Y226.135 E106.49108
G1 X254.411 Y226.514 E106.51858
G1 X254.822 Y226.775 E106.54126
G1 X255.06 Y226.939 E106.55471
G1 X255.13 Y226.975 E106.55838
G1 X255.665 Y227.278 E106.58701
G1 X256.571 Y227.609 E106.63192
G1 X256.643 Y227.637 E106.63552
G1 X257.336 Y227.81 E106.66878
G1 X257.812 Y227.899 E106.69133
G1 X258.236 Y227.917 E106.71109
G1 X260.324 Y227.861 E106.80835
G1 X261.368 Y227.671 E106.85776
G1 X261.559 Y227.639 E106.86678
G1 X262.474 Y227.384 E106.91101
G1 X262.592 Y227.354 E106.91668
G1 X263.128 Y227.228 E106.94232
G1 X263.613 Y227.155 E106.96516
G1 X263.926 Y227.15 E106.97973
G1 X263.98 Y227.152 E106.98225
G1 X264.466 Y227.21 E107.00504
G1 X264.745 Y227.281 E107.01844
G1 X265.391 Y227.478 E107.04989
G1 X266.581 Y227.541 E107.10538
G1 X267.237 Y227.65 E107.13635
G1 X267.276 Y227.661 E107.13823
G1 X267.84 Y227.883 E107.16646
G1 X269.839 Y228.917 E107.27125
G1 X270.408 Y229.299 E107.30317
G1 X270.442 Y229.328 E107.30525
G1 X270.787 Y229.675 E107.32803
G1 X270.941 Y229.874 E107.33975
G1 X271.171 Y230.198 E107.35825
G1 X271.458 Y230.697 E107.38505
G1 X272.1 Y232.115 E107.45753
G1 X272.145 Y232.219 E107.46281
G1 X273.276 Y234.027 E107.56211
G1 X273.629 Y234.328 E107.58372
G1 X274.3 Y234.913 E107.62517
G1 X274.367 Y234.978 E107.62951
G1 X274.916 Y235.317 E107.65956
G1 X274.933 Y235.328 E107.6605
G1 X276.171 Y235.87 E107.72343
G1 X276.92 Y236.094 E107.75983
G1 X277.867 Y236.36 E107.80564
G1 X278.683 Y236.473 E107.844
G1 X278.882 Y236.508 E107.8534
G1 X279.234 Y236.581 E107.87014
G1 X280.147 Y236.714 E107.91311
G1 X281.182 Y236.857 E107.96176
G1 X281.535 Y236.928 E107.97852
G1 X281.896 Y237.023 E107.99591
G1 X282.016 Y237.057 E108.00171
G1 X283.03 Y237.369 E108.05111
G1 X283.952 Y237.623 E108.09564
G1 X284.134 Y237.679 E108.10451
G1 X284.695 Y237.872 E108.13214
G1 X285.045 Y237.983 E108.14923
G1 X285.752 Y238.169 E108.18328
G1 X286.588 Y238.361 E108.22322
G1 X287.378 Y238.534 E108.26087
G1 X287.756 Y238.568 E108.27855
G1 X288.048 Y238.582 E108.29216
G1 X289.736 Y238.68 E108.37089
G1 X290.221 Y238.748 E108.3937
G1 X290.688 Y238.894 E108.41648
G1 X291.125 Y239.114 E108.43926
G1 X291.609 Y239.482 E108.46757
G1 X291.714 Y239.58 E108.47426
G1 X292.043 Y239.942 E108.49704
G1 X292.309 Y240.353 E108.51983
G1 X292.505 Y240.801 E108.5426
G1 X292.642 Y241.389 E108.57072
G1 X295.067 Y260.184 E109.45315
G1 X295.09 Y260.673 E109.47594
G1 X295.033 Y261.159 E109.49873
G1 X294.898 Y261.63 E109.52154
G1 X294.688 Y262.072 E109.54433
G1 X294.342 Y262.553 E109.57192
G1 X294.222 Y262.689 E109.58036
G1 X293.869 Y263.028 E109.60315
G1 X293.466 Y263.306 E109.62595
G1 X293.023 Y263.514 E109.64874
G1 X292.552 Y263.647 E109.67153
G1 X291.972 Y263.704 E109.69866
G1 X207.287 Y263.704 E113.64195
G1 X206.799 Y263.664 E113.66475
G1 X206.324 Y263.545 E113.68755
G1 X205.875 Y263.351 E113.71033
G1 X205.463 Y263.086 E113.73314
G1 X205.166 Y262.825 E113.75155
G1 X205.049 Y262.708 E113.75926
G1 X204.732 Y262.335 E113.78205
G1 X204.48 Y261.915 E113.80486
G1 X204.3 Y261.46 E113.82764
G1 X204.196 Y260.982 E113.85042
G1 X204.17 Y260.587 E113.86885
G1 X204.17 Y66.511 E122.90584
G1 X204.21 Y66.023 E122.92864
G1 X204.329 Y65.548 E122.95144
G1 X204.523 Y65.099 E122.97422
G1 X204.788 Y64.687 E122.99703
G1 X205.049 Y64.39 E123.01544
G1 X205.166 Y64.273 E123.02314
G1 X205.539 Y63.956 E123.04594
G1 X205.959 Y63.704 E123.06875
G1 X206.414 Y63.524 E123.09153
G1 X206.892 Y63.42 E123.11431
G1 X207.287 Y63.394 E123.13274
G1 X266.937 Y63.394 E125.91029
G1 X267.425 Y63.434 E125.93309
G1 X267.9 Y63.553 E125.9559
G1 X268.349 Y63.747 E125.97867
G1 X268.925 Y64.147 E126.01133
G1 X269.038 Y64.247 E126.01835
G1 X269.377 Y64.601 E126.04117
G1 X269.654 Y65.004 E126.06395
G1 X269.862 Y65.448 E126.08678
G1 X270.025 Y66.11 E126.11852
G1 X271.666 Y78.833 E126.71587
G1 X271.689 Y79.322 E126.73866
G1 X271.632 Y79.808 E126.76145
G1 X271.497 Y80.279 E126.78426
G1 X271.287 Y80.721 E126.80705
G1 X271.018 Y81.11 E126.82907
G1 X270.909 Y81.244 E126.83711
G1 X270.57 Y81.597 E126.8599
G1 X270.179 Y81.891 E126.88268
G1 X269.744 Y82.117 E126.90551
G1 X269.279 Y82.269 E126.92829
G1 X268.815 Y82.342 E126.95016
G1 X268.274 Y82.384 E126.97543
G1 X267.417 Y82.563 E127.01619
G1 X265.652 Y83.202 E127.1036
G1 X265.222 Y83.444 E127.12657
G1 X265.036 Y83.54 E127.13632
G1 X263.915 Y84.07 E127.19406
G1 X262.847 Y84.77 E127.25352
G1 X262.695 Y84.863 E127.26182
G1 X261.858 Y85.343 E127.30675
G1 X261.626 Y85.526 E127.3205
G1 X261.489 Y85.628 E127.32846
G1 X260.265 Y86.483 E127.39798
G1 X259.457 Y87.036 E127.44357
G1 X259.269 Y87.155 E127.45393
G1 X258.85 Y87.398 E127.47649
G1 X258.535 Y87.574 E127.49329
G1 X258.458 Y87.627 E127.49764
G1 X258.138 Y87.833 E127.51536
G1 X257.669 Y88.156 E127.54188
G1 X257.57 Y88.222 E127.54742
G1 X257.296 Y88.395 E127.56251
G1 X256.199 Y89.112 E127.62353
G1 X255.441 Y89.586 E127.66516
G1 X255.27 Y89.704 E127.67484
G1 X254.928 Y89.907 E127.69335
G1 X254.693 Y90.027 E127.70564
G1 X254.126 Y90.406 E127.7374
G1 X253.62 Y90.73 E127.76538
G1 X253.228 Y90.989 E127.78725
G1 X253.094 Y91.073 E127.79462
G1 X252.62 Y91.351 E127.8202
G1 X252.196 Y91.632 E127.84389
G1 X251.944 Y91.786 E127.85764
G1 X251.325 Y92.179 E127.89178
G1 X251.22 Y92.243 E127.89751
G1 X250.521 Y92.647 E127.9351
G1 X249.944 Y93.02 E127.9671
G1 X249.542 Y93.267 E127.98907
G1 X248.729 Y93.828 E128.03506
G1 X248.642 Y93.886 E128.03993
G1 X247.809 Y94.419 E128.08598
G1 X247.153 Y94.869 E128.12302
G1 X246.247 Y95.553 E128.17588
G1 X245.972 Y95.777 E128.1924
G1 X245.716 Y95.977 E128.20752
G1 X245.299 Y96.319 E128.23264
G1 X244.369 Y97.129 E128.29006
G1 X243.99 Y97.449 E128.31316
G1 X243.443 Y98.075 E128.35187
G1 X242.611 Y99.007 E128.41004
G1 X242.31 Y99.309 E128.4299
G1 X242.201 Y99.447 E128.43809
G1 X241.94 Y99.766 E128.45728
G1 X241.825 Y99.898 E128.46543
G1 X241.302 Y100.466 E128.50138
G1 X239.484 Y102.648 E128.63363
G1 X238.649 Y103.835 E128.70121
G1 X238.133 Y104.555 E128.74245
G1 X237.862 Y104.954 E128.76491
G1 X237.735 Y105.193 E128.77752
G1 X237.543 Y105.523 E128.79529
G1 X236.91 Y106.726 E128.85859
G1 X236.58 Y107.421 E128.89442
G1 X236.366 Y107.799 E128.91464
G1 X236.354 Y107.817 E128.91565
G1 X235.98 Y108.505 E128.95211
G1 X235.475 Y109.362 E128.99843
G1 X235.309 Y109.658 E129.01424
G1 X235.213 Y109.817 E129.02288
G1 X234.516 Y110.896 E129.0827
G1 X234.443 Y111.022 E129.08948
G1 X233.715 Y112.333 E129.1593
G1 X233.654 Y112.437 E129.16492
G1 X233.477 Y112.728 E129.18078
G1 X233.091 Y113.441 E129.21853
G1 X232.445 Y114.661 E129.28281
G1 X232.295 Y114.951 E129.29802
G1 X231.589 Y116.364 E129.37157
G1 X231.01 Y117.598 E129.43504
G1 X230.436 Y118.862 E129.49968
G1 X230.326 Y119.142 E129.51369
G1 X230.261 Y119.297 E129.52151
G1 X229.881 Y120.127 E129.56402
G1 X229.616 Y120.716 E129.59409
G1 X229.199 Y121.706 E129.64412
G1 X228.586 Y123.257 E129.72177
G1 X228.114 Y124.524 E129.78473
G1 X227.932 Y124.987 E129.8079
G1 X227.873 Y125.166 E129.81667
G1 X227.157 Y127.243 E129.91897
G1 X227.054 Y127.574 E129.93511
G1 X226.5 Y129.475 E130.02731
G1 X226.482 Y129.712 E130.03838
G1 X226.421 Y130.003 E130.05223
G1 X226.358 Y130.243 E130.06378
G1 X226.029 Y132.108 E130.15196
G1 X225.968 Y132.587 E130.17445
G1 X225.745 Y134.235 E130.25188
G1 X225.742 Y134.636 E130.27056
G1 X225.736 Y135.022 E130.28853
G1 X225.731 Y135.155 E130.29473
G1 X225.693 Y135.786 E130.32417
G1 X225.655 Y136.365 E130.35118
G1 X225.712 Y137.065 E130.38389
G1 X225.711 Y137.564 E130.40712
G1 X225.648 Y138.301 E130.44157
G1 X225.608 Y139.855 E130.51395
G1 X225.585 Y140.294 E130.53442
G1 X225.549 Y140.624 E130.54988
G1 X225.522 Y140.788 E130.55762
G1 X225.457 Y141.4 E130.58627
G1 X225.367 Y141.877 E130.60888
G1 X225.213 Y142.439 E130.63601
G1 X225.181 Y142.697 E130.64812
G1 X225.153 Y142.88 E130.65674
G1 X225.097 Y143.159 E130.66999
G1 X225.036 Y143.4 E130.68156
G1 X224.985 Y143.999 E130.70956
G1 X224.881 Y144.565 E130.73635
G1 X224.797 Y144.86 E130.75064
G0 F7500 X224.413 Y144.75
G1 F1500 X224.278 Y145.116 E130.7688
G1 X224.152 Y145.458 E130.78577
G1 X224.061 Y145.749 E130.79997
G1 X223.868 Y146.26 E130.8254
G1 X223.832 Y146.433 E130.83363
G1 X223.727 Y146.799 E130.85136
G1 X223.564 Y147.241 E130.8733
G1 X223.26 Y148.468 E130.93216
G1 X223.077 Y148.975 E130.95726
G1 X222.912 Y149.316 E130.9749
G1 X222.778 Y149.865 E131.00121
G1 X222.694 Y150.198 E131.0172
G1 X222.649 Y150.41 E131.0273
G1 X222.587 Y150.768 E131.04421
G1 X222.317 Y152.042 E131.10485
G1 X222.233 Y152.5 E131.12654
G1 X222.206 Y152.684 E131.1352
G1 X222.112 Y153.151 E131.15738
G1 X222.006 Y154.058 E131.1999
G1 X221.875 Y155.013 E131.24478
G1 X221.853 Y155.146 E131.25106
G1 X221.691 Y155.997 E131.2914
G1 X221.606 Y156.726 E131.32557
G1 X221.556 Y157.103 E131.34328
G1 X221.542 Y157.451 E131.3595
G1 X221.4 Y159.224 E131.44232
G1 X221.559 Y161.753 E131.56032
G1 X221.577 Y162.249 E131.58343
G1 X221.596 Y162.358 E131.58858
G1 X221.799 Y163.39 E131.63755
G1 X221.89 Y163.707 E131.65291
G1 X222.264 Y164.681 E131.70149
G1 X222.374 Y165.045 E131.7192
G1 X222.419 Y165.246 E131.72879
G1 X222.786 Y166.566 E131.79259
G1 X223.144 Y167.832 E131.85385
G1 X223.197 Y168.056 E131.86457
G1 X223.42 Y169.235 E131.92044
G1 X223.462 Y169.593 E131.93722
G1 X223.493 Y170.236 E131.9672
G1 X223.486 Y170.631 E131.9856
G1 X223.501 Y171.698 E132.03528
G1 X223.496 Y171.902 E132.04479
G1 X223.454 Y172.551 E132.07507
G1 X223.412 Y172.899 E132.09139
G1 X223.378 Y174.21 E132.15246
G1 X223.351 Y174.929 E132.18596
G1 X223.368 Y175.828 E132.22783
G1 X223.366 Y175.988 E132.23528
G1 X223.354 Y176.275 E132.24866
G1 X223.378 Y177.201 E132.29179
G1 X223.407 Y177.753 E132.31753
G1 X223.459 Y179.232 E132.38644
G1 X223.54 Y180.078 E132.42601
G1 X223.59 Y180.706 E132.45535
G1 X223.706 Y181.492 E132.49234
G1 X223.796 Y182.225 E132.52673
G1 X224.09 Y183.877 E132.60486
G1 X224.326 Y184.922 E132.65475
G1 X224.766 Y186.465 E132.72946
G1 X224.882 Y186.859 E132.74859
G1 X224.941 Y187.002 E132.75579
G1 X225.054 Y187.338 E132.7723
G1 X225.19 Y187.855 E132.79719
G1 X225.245 Y188.115 E132.80956
G1 X225.299 Y188.549 E132.82993
G1 X225.35 Y188.814 E132.84249
G1 X225.418 Y189.22 E132.86166
G1 X225.445 Y189.436 E132.8718
G1 X225.487 Y189.942 E132.89544
G1 X225.723 Y191.538 E132.97057
G1 X225.768 Y191.736 E132.98002
G1 X225.912 Y192.184 E133.00193
G1 X226.402 Y193.8 E133.08056
G1 X226.524 Y194.213 E133.10062
G1 X227.122 Y195.474 E133.1656
G1 X227.896 Y196.466 E133.22419
G1 X228.018 Y196.636 E133.23393
G1 X228.639 Y197.209 E133.27328
G1 X229.223 Y197.753 E133.31044
G1 X229.318 Y197.802 E133.31542
G1 X230.019 Y198.18 E133.3525
G1 X230.384 Y198.305 E133.37047
G1 X230.74 Y198.434 E133.3881
G1 X230.899 Y198.47 E133.39569
G1 X231.603 Y198.59 E133.42895
G1 X232.367 Y198.644 E133.46461
G1 X232.546 Y198.663 E133.47299
G1 X234.573 Y198.95 E133.56832
G1 X235.017 Y199.053 E133.58954
G1 X235.356 Y199.191 E133.60658
G1 X235.415 Y199.22 E133.60965
G1 X235.805 Y199.456 E133.63087
G1 X236.125 Y199.733 E133.65058
G1 X236.236 Y199.847 E133.65799
G1 X236.918 Y200.419 E133.69944
G1 X237.24 Y200.741 E133.72064
G1 X237.529 Y201.165 E133.74453
G1 X237.565 Y201.231 E133.74803
G1 X237.747 Y201.649 E133.76926
G1 X237.85 Y202.071 E133.78949
G1 X238.031 Y203.219 E133.84361
G1 X238.062 Y203.676 E133.86493
G1 X238.052 Y203.971 E133.87868
G1 X238.025 Y204.327 E133.8953
G1 X237.947 Y206.26 E133.98539
G1 X238.015 Y207.849 E134.05944
G1 X238.073 Y208.332 E134.0821
G1 X238.202 Y208.643 E134.09777
G1 X238.322 Y209.007 E134.11562
G1 X238.36 Y209.189 E134.12428
G1 X238.579 Y209.7 E134.15016
G1 X238.932 Y210.605 E134.1954
G1 X239.143 Y210.909 E134.21263
G1 X239.501 Y211.28 E134.23664
G1 X239.734 Y211.551 E134.25328
G1 X239.826 Y211.65 E134.25957
G1 X241.2 Y212.625 E134.33802
G1 X241.675 Y212.698 E134.3604
G1 X242.14 Y212.814 E134.38271
G1 X242.177 Y212.827 E134.38454
G1 X242.623 Y213.033 E134.40742
G1 X244.779 Y214.288 E134.52358
G1 X245.095 Y214.504 E134.5414
G1 X248.325 Y217.086 E134.73395
G1 X248.477 Y217.191 E134.74255
G1 X249.303 Y217.371 E134.78192
G1 X249.738 Y217.507 E134.80314
G1 X250.068 Y217.67 E134.82028
G1 X250.243 Y217.773 E134.82974
G1 X250.503 Y217.948 E134.84433
G1 X250.715 Y218.11 E134.85675
G1 X250.956 Y218.313 E134.87143
G1 X251.206 Y218.542 E134.88721
G1 X251.514 Y218.878 E134.90844
G1 X251.758 Y219.262 E134.92962
G1 X251.897 Y219.581 E134.94582
G1 X251.93 Y219.673 E134.95038
G1 X252.046 Y220.114 E134.97161
G1 X252.083 Y220.568 E134.99282
G1 X252.063 Y220.87 E135.00691
G1 X251.882 Y222.336 E135.07569
G1 X251.833 Y222.648 E135.0904
G1 X251.853 Y223.188 E135.11556
G1 X252.224 Y224.539 E135.1808
G1 X252.646 Y225.195 E135.21712
G1 X253.199 Y226.009 E135.26294
G1 X253.731 Y226.467 E135.29563
G1 X254.167 Y226.832 E135.32211
G1 X254.608 Y227.112 E135.34643
G1 X254.848 Y227.279 E135.36005
G1 X254.933 Y227.323 E135.3645
G1 X255.499 Y227.643 E135.39478
G1 X256.489 Y228.006 E135.44388
G1 X256.524 Y228.02 E135.44563
G1 X257.247 Y228.2 E135.48033
G1 X257.764 Y228.297 E135.50482
G1 X258.245 Y228.317 E135.52724
G1 X260.362 Y228.26 E135.62585
G1 X261.433 Y228.066 E135.67653
G1 X261.666 Y228.024 E135.68756
G1 X262.581 Y227.769 E135.73179
G1 X262.684 Y227.743 E135.73673
G1 X263.22 Y227.617 E135.76237
G1 X263.671 Y227.552 E135.78359
G1 X263.965 Y227.552 E135.79728
G1 X264.628 Y227.663 E135.82858
G1 X265.325 Y227.876 E135.86252
G1 X266.56 Y227.941 E135.9201
G1 X267.129 Y228.035 E135.94696
G1 X267.168 Y228.046 E135.94884
G1 X267.657 Y228.239 E135.97332
G1 X269.656 Y229.273 E136.07812
G1 X270.148 Y229.604 E136.10573
G1 X270.182 Y229.633 E136.10781
G1 X270.615 Y230.106 E136.13767
G1 X270.845 Y230.43 E136.15617
G1 X271.093 Y230.862 E136.17937
G1 X271.733 Y232.275 E136.2516
G1 X271.791 Y232.408 E136.25835
G1 X272.968 Y234.291 E136.36175
G1 X273.367 Y234.629 E136.3861
G1 X274.038 Y235.214 E136.42756
G1 X274.124 Y235.297 E136.43312
G1 X274.697 Y235.651 E136.46448
G1 X274.75 Y235.685 E136.46742
G1 X276.031 Y236.246 E136.53253
G1 X276.787 Y236.472 E136.56928
G1 X277.792 Y236.754 E136.61788
G1 X278.628 Y236.87 E136.65718
G1 X278.801 Y236.9 E136.66536
G1 X279.163 Y236.975 E136.68257
G1 X280.071 Y237.107 E136.7253
G1 X281.128 Y237.253 E136.77498
G1 X281.434 Y237.315 E136.78952
G1 X281.795 Y237.41 E136.8069
G1 X281.898 Y237.439 E136.81188
G1 X282.902 Y237.748 E136.8608
G1 X283.846 Y238.008 E136.90639
G1 X284.004 Y238.057 E136.91409
G1 X284.604 Y238.264 E136.94365
G1 X284.924 Y238.365 E136.95927
G1 X285.657 Y238.558 E136.99457
G1 X286.492 Y238.75 E137.03446
G1 X287.313 Y238.93 E137.0736
G1 X287.728 Y238.966 E137.093
G1 X288.025 Y238.981 E137.10685
G1 X289.713 Y239.079 E137.18558
G1 X290.163 Y239.146 E137.20676
G1 X290.596 Y239.289 E137.228
G1 X290.996 Y239.506 E137.24919
G1 X291.336 Y239.774 E137.26935
G1 X291.441 Y239.872 E137.27603
G1 X291.746 Y240.211 E137.29727
G1 X291.986 Y240.598 E137.31847
G1 X292.156 Y241.021 E137.3397
G1 X292.246 Y241.44 E137.35965
G1 X294.671 Y260.235 E138.24208
G1 X294.689 Y260.691 E138.26333
G1 X294.628 Y261.142 E138.28452
G1 X294.489 Y261.576 E138.30574
G1 X294.276 Y261.979 E138.32697
G1 X294.042 Y262.288 E138.34502
G1 X293.922 Y262.424 E138.35346
G1 X293.591 Y262.738 E138.37471
G1 X293.211 Y262.99 E138.39594
G1 X292.793 Y263.171 E138.41715
G1 X292.35 Y263.276 E138.43835
G1 X291.972 Y263.304 E138.456
G1 X207.287 Y263.304 E142.39929
G1 X206.833 Y263.264 E142.42051
G1 X206.393 Y263.146 E142.44172
G1 X205.981 Y262.952 E142.46293
G1 X205.449 Y262.542 E142.4942
G1 X205.332 Y262.425 E142.50191
G1 X205.039 Y262.076 E142.52313
G1 X204.812 Y261.681 E142.54434
G1 X204.657 Y261.253 E142.56553
G1 X204.57 Y260.587 E142.59681
G1 X204.57 Y66.511 E151.6338
G1 X204.61 Y66.057 E151.65502
G1 X204.728 Y65.617 E151.67624
G1 X204.922 Y65.205 E151.69744
G1 X205.332 Y64.673 E151.72872
G1 X205.449 Y64.556 E151.73642
G1 X205.798 Y64.263 E151.75764
G1 X206.193 Y64.036 E151.77885
G1 X206.621 Y63.881 E151.80005
G1 X207.287 Y63.794 E151.83132
G1 X266.937 Y63.794 E154.60888
G1 X267.391 Y63.834 E154.6301
G1 X267.831 Y63.952 E154.65131
G1 X268.243 Y64.146 E154.67252
G1 X268.66 Y64.447 E154.69646
G1 X268.773 Y64.547 E154.70349
G1 X269.087 Y64.878 E154.72474
G1 X269.337 Y65.258 E154.74592
G1 X269.518 Y65.676 E154.76713
G1 X269.629 Y66.161 E154.79029
G1 X271.27 Y78.884 E155.38764
G1 X271.288 Y79.34 E155.40889
G1 X271.227 Y79.791 E155.43008
G1 X271.088 Y80.225 E155.4513
G1 X270.875 Y80.628 E155.47252
G1 X270.708 Y80.858 E155.48576
G1 X270.599 Y80.992 E155.4938
G1 X270.282 Y81.319 E155.51501
G1 X269.912 Y81.585 E155.53623
G1 X269.502 Y81.783 E155.55743
G1 X269.063 Y81.906 E155.57866
G1 X268.784 Y81.943 E155.59176
G1 X268.215 Y81.987 E155.61834
G1 X267.309 Y82.176 E155.66143
G1 X265.487 Y82.837 E155.75168
G1 X265.027 Y83.095 E155.77624
G1 X264.865 Y83.179 E155.78474
G1 X263.714 Y83.723 E155.84402
G1 X262.628 Y84.435 E155.90449
G1 X262.496 Y84.516 E155.9117
G1 X261.633 Y85.011 E155.95802
G1 X261.378 Y85.212 E155.97314
G1 X261.259 Y85.3 E155.98003
G1 X260.039 Y86.153 E156.04935
G1 X259.231 Y86.706 E156.09494
G1 X259.068 Y86.809 E156.10392
G1 X258.654 Y87.049 E156.1262
G1 X258.328 Y87.231 E156.14359
G1 X258.241 Y87.291 E156.14851
G1 X257.917 Y87.5 E156.16646
G1 X257.443 Y87.826 E156.19325
G1 X257.118 Y88.033 E156.21119
G1 X255.987 Y88.773 E156.27413
G1 X255.208 Y89.26 E156.31691
G1 X255.043 Y89.374 E156.32625
G1 X254.746 Y89.551 E156.34235
G1 X254.49 Y89.682 E156.35574
G1 X253.91 Y90.07 E156.38823
G1 X253.435 Y90.374 E156.41449
G1 X253.008 Y90.656 E156.43832
G1 X252.892 Y90.728 E156.44467
G1 X252.397 Y91.019 E156.47141
G1 X251.975 Y91.298 E156.49497
G1 X251.77 Y91.424 E156.50617
G1 X251.111 Y91.842 E156.54251
G1 X251.02 Y91.897 E156.54746
G1 X250.307 Y92.31 E156.58583
G1 X249.734 Y92.679 E156.61756
G1 X249.335 Y92.924 E156.63937
G1 X248.502 Y93.499 E156.6865
G1 X247.596 Y94.08 E156.73661
G1 X246.922 Y94.542 E156.77466
G1 X245.993 Y95.244 E156.82888
G1 X245.726 Y95.462 E156.84493
G1 X245.432 Y95.692 E156.86232
G1 X245.085 Y95.976 E156.88319
G1 X244.112 Y96.822 E156.94323
G1 X243.765 Y97.113 E156.96432
G1 X243.708 Y97.165 E156.96791
G1 X243.145 Y97.808 E157.00771
G1 X242.313 Y98.74 E157.06588
G1 X242.015 Y99.039 E157.08554
G1 X241.63 Y99.512 E157.11394
G1 X241.53 Y99.627 E157.12103
G1 X241.012 Y100.189 E157.15662
G1 X239.166 Y102.405 E157.29092
G1 X238.324 Y103.602 E157.35907
G1 X237.818 Y104.307 E157.39948
G1 X237.516 Y104.752 E157.42452
G1 X237.389 Y104.992 E157.43716
G1 X237.195 Y105.324 E157.45507
G1 X236.552 Y106.547 E157.51941
G1 X236.219 Y107.249 E157.55559
G1 X236.033 Y107.577 E157.57314
G1 X236.017 Y107.601 E157.57449
G1 X235.682 Y108.22 E157.60726
G1 X235.143 Y109.137 E157.65679
G1 X234.96 Y109.463 E157.6742
G1 X234.877 Y109.6 E157.68166
G1 X234.176 Y110.686 E157.74184
G1 X234.074 Y110.863 E157.75136
G1 X233.365 Y112.139 E157.81933
G1 X233.313 Y112.229 E157.82417
G1 X233.129 Y112.531 E157.84064
G1 X232.74 Y113.25 E157.8787
G1 X232.092 Y114.474 E157.94319
G1 X231.937 Y114.772 E157.95883
G1 X231.231 Y116.185 E158.03238
G1 X230.631 Y117.463 E158.09812
G1 X230.074 Y118.69 E158.16087
G1 X229.954 Y118.996 E158.17617
G1 X229.897 Y119.13 E158.18295
G1 X229.517 Y119.96 E158.22546
G1 X229.237 Y120.585 E158.25735
G1 X228.852 Y121.497 E158.30345
G1 X228.214 Y123.11 E158.38422
G1 X227.742 Y124.378 E158.44722
G1 X227.558 Y124.847 E158.47068
G1 X227.495 Y125.035 E158.47991
G1 X226.779 Y127.111 E158.58216
G1 X226.672 Y127.456 E158.59898
G1 X226.108 Y129.393 E158.69292
G1 X226.084 Y129.508 E158.69839
G1 X226.034 Y129.902 E158.71689
G1 X225.967 Y130.158 E158.72921
G1 X225.633 Y132.05 E158.81867
G1 X225.572 Y132.534 E158.84139
G1 X225.345 Y134.21 E158.92014
G1 X225.342 Y134.629 E158.93965
G1 X225.336 Y135.015 E158.95763
G1 X225.331 Y135.131 E158.96303
G1 X225.294 Y135.761 E158.99242
G1 X225.255 Y136.366 E159.02065
G1 X225.314 Y137.098 E159.05485
G1 X225.312 Y137.529 E159.07492
G1 X225.248 Y138.273 E159.10969
G1 X225.208 Y139.834 E159.1824
G1 X225.185 Y140.273 E159.20287
G1 X225.154 Y140.559 E159.21626
G1 X225.125 Y140.735 E159.22457
G1 X225.059 Y141.357 E159.25369
G1 X224.981 Y141.771 E159.27331
G1 X224.82 Y142.358 E159.30165
G1 X224.786 Y142.636 E159.31469
G1 X224.709 Y143.062 E159.33485
G1 X224.641 Y143.33 E159.34773
G1 X224.587 Y143.965 E159.3774
G1 X224.497 Y144.455 E159.4006
G1 X224.413 Y144.75 E159.41488
G0 F7500 X224.028 Y144.64
G1 F1500 X223.914 Y144.95 E159.43026
G1 X223.809 Y145.18 E159.44204
G1 X223.764 Y145.362 E159.45077
G1 X223.687 Y145.608 E159.46277
G1 X223.484 Y146.147 E159.48959
G1 X223.441 Y146.351 E159.49929
G1 X223.352 Y146.661 E159.51431
G1 X223.182 Y147.125 E159.53732
G1 X222.872 Y148.372 E159.59716
G1 X222.717 Y148.8 E159.61835
G1 X222.533 Y149.18 E159.63801
G1 X222.39 Y149.768 E159.66619
G1 X222.305 Y150.105 E159.68237
G1 X222.257 Y150.334 E159.69327
G1 X222.212 Y150.597 E159.70569
G1 X222.195 Y150.685 E159.70987
G1 X221.931 Y151.934 E159.76931
G1 X221.841 Y152.423 E159.79246
G1 X221.814 Y152.605 E159.80103
G1 X221.717 Y153.086 E159.82388
G1 X221.61 Y154.004 E159.86691
G1 X221.479 Y154.959 E159.9118
G1 X221.46 Y155.072 E159.91713
G1 X221.296 Y155.934 E159.95799
G1 X221.209 Y156.674 E159.99269
G1 X221.157 Y157.068 E160.01119
G1 X221.137 Y157.524 E160.03245
G1 X220.999 Y159.224 E160.11187
G1 X221.16 Y161.768 E160.23056
G1 X221.179 Y162.3 E160.25535
G1 X221.41 Y163.483 E160.31148
G1 X221.516 Y163.85 E160.32926
G1 X221.891 Y164.825 E160.37791
G1 X221.984 Y165.132 E160.39284
G1 X222.032 Y165.344 E160.40296
G1 X222.401 Y166.674 E160.46723
G1 X222.759 Y167.94 E160.5285
G1 X222.804 Y168.13 E160.53759
G1 X223.027 Y169.309 E160.59346
G1 X223.062 Y169.612 E160.60766
G1 X223.093 Y170.255 E160.63764
G1 X223.086 Y170.634 E160.65529
G1 X223.101 Y171.703 E160.70507
G1 X223.096 Y171.876 E160.71313
G1 X223.054 Y172.525 E160.74341
G1 X223.013 Y172.869 E160.75954
G1 X222.978 Y174.195 E160.82131
G1 X222.951 Y174.905 E160.85439
G1 X222.968 Y175.836 E160.89775
G1 X222.966 Y175.971 E160.90404
G1 X222.953 Y176.272 E160.91807
G1 X222.978 Y177.209 E160.96172
G1 X223.008 Y177.767 E160.98774
G1 X223.061 Y179.267 E161.05763
G1 X223.141 Y180.109 E161.09701
G1 X223.192 Y180.752 E161.12704
G1 X223.309 Y181.541 E161.16418
G1 X223.402 Y182.3 E161.19979
G1 X223.696 Y183.947 E161.27769
G1 X223.941 Y185.031 E161.32944
G1 X224.379 Y186.562 E161.40359
G1 X224.505 Y186.993 E161.4245
G1 X224.572 Y187.155 E161.43267
G1 X224.668 Y187.439 E161.44662
G1 X224.804 Y187.956 E161.47152
G1 X224.865 Y188.272 E161.4865
G1 X224.902 Y188.603 E161.50201
G1 X224.956 Y188.88 E161.51515
G1 X225.024 Y189.286 E161.53432
G1 X225.047 Y189.469 E161.54291
G1 X225.091 Y190.001 E161.56777
G1 X225.329 Y191.607 E161.64337
G1 X225.383 Y191.844 E161.65468
G1 X225.529 Y192.3 E161.67698
G1 X226.019 Y193.913 E161.75548
G1 X226.152 Y194.365 E161.77742
G1 X226.777 Y195.681 E161.84525
G1 X227.581 Y196.712 E161.90613
G1 X227.712 Y196.899 E161.91676
G1 X228.366 Y197.502 E161.95819
G1 X228.991 Y198.084 E161.99795
G1 X229.128 Y198.154 E162.00512
G1 X229.855 Y198.547 E162.0436
G1 X230.248 Y198.681 E162.06293
G1 X230.628 Y198.819 E162.08176
G1 X230.832 Y198.865 E162.0915
G1 X231.549 Y198.987 E162.12536
G1 X232.338 Y199.043 E162.16219
G1 X232.49 Y199.059 E162.16931
G1 X234.517 Y199.346 E162.26464
G1 X234.925 Y199.444 E162.28418
G1 X235.179 Y199.55 E162.29699
G1 X235.238 Y199.579 E162.30005
G1 X235.595 Y199.798 E162.31956
G1 X235.839 Y200.013 E162.3347
G1 X235.959 Y200.136 E162.3427
G1 X236.661 Y200.725 E162.38537
G1 X236.955 Y201.024 E162.4049
G1 X237.177 Y201.357 E162.42353
G1 X237.213 Y201.423 E162.42703
G1 X237.378 Y201.808 E162.44654
G1 X237.455 Y202.133 E162.46209
G1 X237.636 Y203.281 E162.5162
G1 X237.663 Y203.668 E162.53427
G1 X237.654 Y203.941 E162.54699
G1 X237.624 Y204.338 E162.56553
G1 X237.546 Y206.264 E162.65528
G1 X237.616 Y207.876 E162.73041
G1 X237.683 Y208.433 E162.75654
G1 X237.833 Y208.796 E162.77483
G1 X237.934 Y209.104 E162.78992
G1 X237.976 Y209.308 E162.79962
G1 X238.177 Y209.773 E162.82321
G1 X238.574 Y210.788 E162.87396
G1 X238.836 Y211.166 E162.89537
G1 X239.214 Y211.558 E162.92073
G1 X239.432 Y211.815 E162.93642
G1 X239.562 Y211.952 E162.94522
G1 X241.045 Y213.005 E163.02991
G1 X241.614 Y213.093 E163.05672
G1 X242.007 Y213.191 E163.07558
G1 X242.044 Y213.204 E163.0774
G1 X242.422 Y213.379 E163.0968
G1 X244.578 Y214.634 E163.21296
G1 X244.845 Y214.817 E163.22803
G1 X248.08 Y217.403 E163.42088
G1 X248.316 Y217.565 E163.43421
G1 X249.218 Y217.762 E163.4772
G1 X249.617 Y217.89 E163.49672
G1 X249.865 Y218.015 E163.50965
G1 X250.04 Y218.118 E163.5191
G1 X250.26 Y218.266 E163.53145
G1 X250.472 Y218.428 E163.54387
G1 X250.686 Y218.608 E163.55689
G1 X250.936 Y218.837 E163.57268
G1 X251.217 Y219.148 E163.5922
G1 X251.433 Y219.507 E163.61171
G1 X251.554 Y219.808 E163.62681
G1 X251.657 Y220.214 E163.64632
G1 X251.666 Y220.821 E163.67458
G1 X251.474 Y222.369 E163.74722
G1 X251.432 Y222.626 E163.75934
G1 X251.456 Y223.252 E163.78851
G1 X251.582 Y223.716 E163.8109
G1 X251.85 Y224.686 E163.85776
G1 X251.885 Y224.754 E163.86132
G1 X252.292 Y225.386 E163.89633
G1 X252.897 Y226.276 E163.94644
G1 X253.467 Y226.767 E163.98147
G1 X253.936 Y227.16 E164.00996
G1 X254.393 Y227.45 E164.03516
G1 X254.632 Y227.616 E164.04871
G1 X254.736 Y227.671 E164.05419
G1 X255.334 Y228.009 E164.08618
G1 X256.343 Y228.379 E164.13622
G1 X256.404 Y228.403 E164.13927
G1 X257.146 Y228.588 E164.17488
G1 X257.722 Y228.696 E164.20217
G1 X258.239 Y228.717 E164.22626
G1 X260.407 Y228.659 E164.32725
G1 X261.497 Y228.461 E164.37883
G1 X261.773 Y228.41 E164.3919
G1 X262.776 Y228.132 E164.44037
G1 X263.312 Y228.006 E164.46601
G1 X263.896 Y227.95 E164.49332
G1 X263.95 Y227.952 E164.49584
G1 X264.511 Y228.046 E164.52233
G1 X265.252 Y228.272 E164.5584
G1 X266.539 Y228.34 E164.61841
G1 X267.02 Y228.42 E164.64112
G1 X267.059 Y228.431 E164.643
G1 X267.473 Y228.594 E164.66372
G1 X269.472 Y229.628 E164.76852
G1 X269.889 Y229.908 E164.79191
G1 X269.923 Y229.937 E164.79399
G1 X270.289 Y230.338 E164.81927
G1 X270.519 Y230.662 E164.83777
G1 X270.729 Y231.027 E164.85738
G1 X271.366 Y232.434 E164.9293
G1 X271.435 Y232.593 E164.93737
G1 X272.663 Y234.556 E165.04518
G1 X273.104 Y234.931 E165.07214
G1 X273.775 Y235.516 E165.11359
G1 X273.879 Y235.616 E165.12031
G1 X274.478 Y235.986 E165.15309
G1 X274.554 Y236.036 E165.15733
G1 X275.897 Y236.623 E165.22558
G1 X276.673 Y236.856 E165.26331
G1 X277.709 Y237.146 E165.3134
G1 X278.573 Y237.266 E165.35402
G1 X278.719 Y237.291 E165.36092
G1 X279.103 Y237.371 E165.37918
G1 X280.032 Y237.506 E165.42289
G1 X281.073 Y237.65 E165.47183
G1 X281.332 Y237.701 E165.48412
G1 X281.693 Y237.796 E165.5015
G1 X281.78 Y237.821 E165.50572
G1 X282.806 Y238.137 E165.55571
G1 X283.74 Y238.394 E165.60081
G1 X283.873 Y238.435 E165.60729
G1 X284.457 Y238.636 E165.63605
G1 X284.828 Y238.754 E165.65418
G1 X285.555 Y238.945 E165.68918
G1 X286.429 Y239.146 E165.73094
G1 X287.247 Y239.325 E165.76993
G1 X287.726 Y239.367 E165.79232
G1 X288.002 Y239.381 E165.80519
G1 X289.69 Y239.479 E165.88392
G1 X290.104 Y239.543 E165.90343
G1 X290.498 Y239.684 E165.92291
G1 X290.859 Y239.898 E165.94246
G1 X291.063 Y240.067 E165.95479
G1 X291.168 Y240.165 E165.96148
G1 X291.446 Y240.478 E165.98097
G1 X291.659 Y240.839 E166.00049
G1 X291.8 Y241.234 E166.02002
G1 X291.849 Y241.491 E166.0322
G1 X294.274 Y260.286 E166.91463
G1 X294.288 Y260.705 E166.93415
G1 X294.222 Y261.119 E166.95367
G1 X294.079 Y261.513 E166.97319
G1 X293.742 Y262.024 E167.00169
G1 X293.622 Y262.16 E167.01014
G1 X293.316 Y262.446 E167.02964
G1 X292.961 Y262.669 E167.04916
G1 X292.571 Y262.821 E167.06865
G1 X291.972 Y262.904 E167.09681
G1 X207.287 Y262.904 E171.0401
G1 X206.87 Y262.864 E171.05961
G1 X206.468 Y262.746 E171.07912
G1 X206.096 Y262.553 E171.09863
G1 X205.731 Y262.26 E171.12042
G1 X205.614 Y262.143 E171.12813
G1 X205.348 Y261.819 E171.14765
G1 X205.147 Y261.452 E171.16713
G1 X205.02 Y261.052 E171.18667
G1 X204.97 Y260.587 E171.20845
G1 X204.97 Y66.511 E180.24544
G1 X205.01 Y66.094 E180.26495
G1 X205.128 Y65.692 E180.28446
G1 X205.321 Y65.32 E180.30397
G1 X205.614 Y64.955 E180.32577
G1 X205.731 Y64.838 E180.33347
G1 X206.055 Y64.572 E180.35299
G1 X206.422 Y64.371 E180.37248
G1 X206.822 Y64.244 E180.39202
G1 X207.287 Y64.194 E180.4138
G1 X266.937 Y64.194 E183.19135
G1 X267.354 Y64.234 E183.21086
G1 X267.756 Y64.352 E183.23036
G1 X268.128 Y64.545 E183.24988
G1 X268.395 Y64.746 E183.26544
G1 X268.508 Y64.846 E183.27247
G1 X268.794 Y65.153 E183.292
G1 X269.017 Y65.508 E183.31152
G1 X269.168 Y65.899 E183.33104
G1 X269.232 Y66.213 E183.34596
G1 X270.873 Y78.936 E183.94331
G1 X270.887 Y79.354 E183.96278
G1 X270.821 Y79.768 E183.9823
G1 X270.678 Y80.162 E184.00182
G1 X270.398 Y80.605 E184.02622
G1 X270.289 Y80.739 E184.03427
G1 X269.994 Y81.038 E184.05382
G1 X269.649 Y81.275 E184.07331
G1 X269.265 Y81.442 E184.09281
G1 X268.753 Y81.544 E184.11712
G1 X268.166 Y81.59 E184.14454
G1 X267.196 Y81.792 E184.19068
G1 X265.318 Y82.473 E184.2837
G1 X264.831 Y82.746 E184.30969
G1 X264.694 Y82.817 E184.31688
G1 X263.521 Y83.371 E184.37728
G1 X262.408 Y84.101 E184.43926
G1 X262.297 Y84.169 E184.44532
G1 X261.411 Y84.677 E184.49288
G1 X261.131 Y84.898 E184.50949
G1 X261.03 Y84.972 E184.51532
G1 X259.814 Y85.823 E184.58443
G1 X259.006 Y86.376 E184.63002
G1 X258.867 Y86.463 E184.63766
G1 X258.459 Y86.7 E184.65963
G1 X258.118 Y86.891 E184.67783
G1 X258.025 Y86.955 E184.68308
G1 X257.688 Y87.172 E184.70175
G1 X257.216 Y87.497 E184.72843
G1 X256.899 Y87.699 E184.74594
G1 X255.775 Y88.434 E184.80847
G1 X254.991 Y88.924 E184.85152
G1 X254.816 Y89.045 E184.86143
G1 X254.565 Y89.194 E184.87502
G1 X254.277 Y89.343 E184.89012
G1 X253.694 Y89.733 E184.92278
G1 X253.188 Y90.057 E184.95076
G1 X252.787 Y90.322 E184.97314
G1 X252.689 Y90.383 E184.97851
G1 X252.195 Y90.673 E185.00519
G1 X251.754 Y90.965 E185.02981
G1 X251.538 Y91.096 E185.04158
G1 X250.896 Y91.504 E185.077
G1 X250.819 Y91.551 E185.0812
G1 X250.101 Y91.966 E185.11981
G1 X249.525 Y92.338 E185.15174
G1 X249.121 Y92.586 E185.17382
G1 X248.275 Y93.17 E185.22168
G1 X247.369 Y93.75 E185.27178
G1 X246.691 Y94.215 E185.31006
G1 X245.739 Y94.935 E185.36564
G1 X245.48 Y95.147 E185.38122
G1 X245.186 Y95.377 E185.3986
G1 X244.798 Y95.695 E185.42196
G1 X243.854 Y96.516 E185.48022
G1 X243.506 Y96.808 E185.50137
G1 X243.421 Y96.884 E185.50668
G1 X242.846 Y97.542 E185.54737
G1 X242.014 Y98.474 E185.60554
G1 X241.901 Y98.592 E185.61315
G1 X241.719 Y98.767 E185.62491
G1 X241.582 Y98.94 E185.63518
G1 X241.321 Y99.259 E185.65438
G1 X241.236 Y99.356 E185.66038
G1 X240.703 Y99.935 E185.69703
G1 X238.854 Y102.155 E185.83156
G1 X237.999 Y103.368 E185.90066
G1 X237.491 Y104.076 E185.94124
G1 X237.172 Y104.546 E185.96769
G1 X237.044 Y104.791 E185.98056
G1 X236.837 Y105.146 E185.99969
G1 X236.204 Y106.348 E186.06295
G1 X235.858 Y107.078 E186.10057
G1 X235.701 Y107.355 E186.11539
G1 X235.668 Y107.404 E186.11814
G1 X235.33 Y108.029 E186.15123
G1 X234.801 Y108.928 E186.1998
G1 X234.611 Y109.267 E186.2179
G1 X234.541 Y109.383 E186.22421
G1 X233.829 Y110.486 E186.28534
G1 X233.727 Y110.663 E186.29485
G1 X233.015 Y111.945 E186.36313
G1 X232.971 Y112.021 E186.36722
G1 X232.788 Y112.321 E186.38359
G1 X232.388 Y113.06 E186.42271
G1 X231.738 Y114.287 E186.48737
G1 X231.564 Y114.623 E186.50499
G1 X230.873 Y116.006 E186.57698
G1 X230.269 Y117.293 E186.64318
G1 X229.705 Y118.536 E186.70674
G1 X229.582 Y118.85 E186.72244
G1 X229.533 Y118.964 E186.72822
G1 X229.153 Y119.794 E186.77072
G1 X228.858 Y120.452 E186.8043
G1 X228.48 Y121.35 E186.84967
G1 X227.858 Y122.922 E186.92839
G1 X227.369 Y124.232 E186.9935
G1 X227.183 Y124.707 E187.01725
G1 X227.117 Y124.905 E187.02697
G1 X226.395 Y126.998 E187.13007
G1 X226.29 Y127.337 E187.14659
G1 X225.722 Y129.285 E187.24108
G1 X225.696 Y129.413 E187.24716
G1 X225.647 Y129.801 E187.26537
G1 X225.578 Y130.063 E187.27798
G1 X225.238 Y131.989 E187.36905
G1 X225.175 Y132.48 E187.3921
G1 X224.945 Y134.177 E187.47185
G1 X224.942 Y134.623 E187.49261
G1 X224.936 Y135.009 E187.51059
G1 X224.932 Y135.107 E187.51516
G1 X224.854 Y136.379 E187.5745
G1 X224.915 Y137.13 E187.60958
G1 X224.914 Y137.495 E187.62658
G1 X224.848 Y138.262 E187.66242
G1 X224.809 Y139.813 E187.73467
G1 X224.786 Y140.252 E187.75514
G1 X224.729 Y140.679 E187.7752
G1 X224.662 Y141.315 E187.80498
G1 X224.596 Y141.665 E187.82156
G1 X224.424 Y142.29 E187.85175
G1 X224.391 Y142.576 E187.86515
G1 X224.321 Y142.964 E187.88351
G1 X224.245 Y143.266 E187.89801
G1 X224.188 Y143.931 E187.92909
G1 X224.112 Y144.345 E187.94869
G1 X224.028 Y144.64 E187.96297
G0 F7500 X223.643 Y144.531
G1 F1500 X223.55 Y144.784 E187.97552
G1 X223.43 Y145.047 E187.98898
G1 X223.313 Y145.467 E188.00929
G1 X223.097 Y146.038 E188.03771
G1 X223.049 Y146.27 E188.04874
G1 X222.976 Y146.523 E188.06101
G1 X222.801 Y147 E188.08466
G1 X222.484 Y148.276 E188.14589
G1 X222.357 Y148.626 E188.16322
G1 X222.154 Y149.046 E188.18495
G1 X222.002 Y149.67 E188.21485
G1 X221.918 Y150.002 E188.2308
G1 X221.865 Y150.254 E188.24279
G1 X221.818 Y150.531 E188.25587
G1 X221.532 Y151.888 E188.32045
G1 X221.449 Y152.343 E188.34198
G1 X221.422 Y152.526 E188.3506
G1 X221.322 Y153.022 E188.37416
G1 X221.213 Y153.95 E188.41767
G1 X221.082 Y154.905 E188.46255
G1 X221.067 Y154.997 E188.46689
G1 X220.901 Y155.867 E188.50813
G1 X220.812 Y156.621 E188.54349
G1 X220.759 Y157.021 E188.56227
G1 X220.743 Y157.419 E188.58082
G1 X220.597 Y159.224 E188.66514
G1 X220.76 Y161.783 E188.78454
G1 X220.78 Y162.338 E188.8104
G1 X220.809 Y162.501 E188.81811
G1 X221.02 Y163.576 E188.86912
G1 X221.114 Y163.904 E188.88501
G1 X221.139 Y163.983 E188.88887
G1 X221.517 Y164.968 E188.938
G1 X221.593 Y165.22 E188.95025
G1 X221.642 Y165.437 E188.96061
G1 X222.016 Y166.783 E189.02566
G1 X222.374 Y168.049 E189.08692
G1 X222.411 Y168.204 E189.09435
G1 X222.634 Y169.383 E189.15022
G1 X222.663 Y169.631 E189.16184
G1 X222.694 Y170.274 E189.19182
G1 X222.686 Y170.606 E189.20728
G1 X222.701 Y171.709 E189.25865
G1 X222.697 Y171.85 E189.26522
G1 X222.655 Y172.499 E189.2955
G1 X222.613 Y172.844 E189.31168
G1 X222.579 Y174.18 E189.37391
G1 X222.551 Y174.931 E189.40891
G1 X222.568 Y175.843 E189.45138
G1 X222.566 Y175.954 E189.45655
G1 X222.553 Y176.265 E189.47104
G1 X222.579 Y177.252 E189.51702
G1 X222.608 Y177.781 E189.54169
G1 X222.661 Y179.286 E189.61181
G1 X222.742 Y180.141 E189.6518
G1 X222.794 Y180.798 E189.68249
G1 X222.912 Y181.59 E189.71978
G1 X223.006 Y182.356 E189.75571
G1 X223.302 Y184.019 E189.83437
G1 X223.55 Y185.119 E189.88687
G1 X223.995 Y186.675 E189.96223
G1 X224.128 Y187.13 E189.9843
G1 X224.281 Y187.541 E190.00472
G1 X224.417 Y188.058 E190.02962
G1 X224.469 Y188.334 E190.0427
G1 X224.505 Y188.658 E190.05787
G1 X224.561 Y188.946 E190.07154
G1 X224.629 Y189.352 E190.0907
G1 X224.648 Y189.502 E190.09775
G1 X224.692 Y190.032 E190.12251
G1 X224.937 Y191.689 E190.2005
G1 X224.995 Y191.943 E190.21264
G1 X225.146 Y192.416 E190.23576
G1 X225.635 Y194.026 E190.31411
G1 X225.775 Y194.503 E190.33725
G1 X226.437 Y195.896 E190.40907
G1 X227.265 Y196.958 E190.47178
G1 X227.409 Y197.163 E190.48344
G1 X228.094 Y197.795 E190.52684
G1 X228.761 Y198.416 E190.56928
G1 X228.938 Y198.506 E190.57852
G1 X229.697 Y198.916 E190.61869
G1 X230.111 Y199.057 E190.63906
G1 X230.514 Y199.203 E190.65901
G1 X230.747 Y199.256 E190.67014
G1 X231.505 Y199.385 E190.70594
G1 X232.31 Y199.442 E190.74352
G1 X232.434 Y199.455 E190.74933
G1 X234.461 Y199.742 E190.84465
G1 X235.003 Y199.909 E190.87106
G1 X235.062 Y199.938 E190.87412
G1 X235.383 Y200.14 E190.89178
G1 X235.688 Y200.431 E190.91141
G1 X236.404 Y201.032 E190.95494
G1 X236.666 Y201.304 E190.97253
G1 X236.826 Y201.548 E190.98611
G1 X236.862 Y201.614 E190.98961
G1 X237.008 Y201.964 E191.00727
G1 X237.06 Y202.196 E191.01834
G1 X237.241 Y203.344 E191.07246
G1 X237.263 Y203.66 E191.08721
G1 X237.255 Y203.91 E191.09886
G1 X237.226 Y204.29 E191.1166
G1 X237.149 Y206.201 E191.20566
G1 X237.145 Y206.257 E191.20827
G1 X237.216 Y207.901 E191.2849
G1 X237.292 Y208.537 E191.31472
G1 X237.463 Y208.949 E191.33549
G1 X237.546 Y209.201 E191.34785
G1 X237.59 Y209.426 E191.35852
G1 X237.834 Y209.991 E191.38718
G1 X238.22 Y210.981 E191.43666
G1 X238.525 Y211.421 E191.46159
G1 X238.926 Y211.836 E191.48846
G1 X239.13 Y212.078 E191.5032
G1 X239.307 Y212.262 E191.51509
G1 X240.821 Y213.336 E191.60152
G1 X240.875 Y213.383 E191.60485
G1 X241.553 Y213.488 E191.6368
G1 X241.875 Y213.569 E191.65226
G1 X241.912 Y213.582 E191.65409
G1 X242.221 Y213.724 E191.66992
G1 X244.377 Y214.979 E191.78609
G1 X244.595 Y215.129 E191.79841
G1 X247.849 Y217.731 E191.99241
G1 X248.151 Y217.938 E192.00946
G1 X249.133 Y218.152 E192.05626
G1 X249.493 Y218.272 E192.07393
G1 X249.837 Y218.463 E192.09225
G1 X250.017 Y218.584 E192.10235
G1 X250.297 Y218.8 E192.11882
G1 X250.416 Y218.903 E192.12615
G1 X250.666 Y219.132 E192.14193
G1 X250.917 Y219.416 E192.15958
G1 X251.144 Y219.851 E192.18243
G1 X251.177 Y219.943 E192.18698
G1 X251.267 Y220.311 E192.20462
G1 X251.269 Y220.772 E192.22609
G1 X251.079 Y222.305 E192.29802
G1 X251.03 Y222.606 E192.31222
G1 X251.057 Y223.309 E192.34498
G1 X251.196 Y223.822 E192.36972
G1 X251.475 Y224.834 E192.4186
G1 X251.534 Y224.946 E192.4245
G1 X251.962 Y225.611 E192.46132
G1 X252.599 Y226.548 E192.51408
G1 X253.188 Y227.055 E192.55027
G1 X253.702 Y227.485 E192.58147
G1 X254.179 Y227.788 E192.60779
G1 X254.435 Y227.965 E192.62228
G1 X254.539 Y228.019 E192.62774
G1 X255.162 Y228.371 E192.66106
G1 X256.198 Y228.751 E192.71244
G1 X256.288 Y228.786 E192.71694
G1 X257.057 Y228.978 E192.75384
G1 X257.681 Y229.095 E192.78341
G1 X258.233 Y229.117 E192.80913
G1 X260.351 Y229.061 E192.90779
G1 X260.453 Y229.057 E192.91254
G1 X261.561 Y228.855 E192.96498
G1 X261.818 Y228.813 E192.97711
G1 X262.796 Y228.54 E193.02439
G1 X263.403 Y228.396 E193.05344
G1 X263.882 Y228.349 E193.07585
G1 X263.936 Y228.351 E193.07837
G1 X264.395 Y228.428 E193.10004
G1 X265.183 Y228.669 E193.13841
G1 X266.518 Y228.739 E193.20066
G1 X266.912 Y228.805 E193.21926
G1 X266.951 Y228.816 E193.22115
G1 X267.289 Y228.949 E193.23806
G1 X269.288 Y229.983 E193.34286
G1 X269.629 Y230.212 E193.36198
G1 X269.663 Y230.241 E193.36406
G1 X269.963 Y230.569 E193.38476
G1 X270.193 Y230.893 E193.40326
G1 X270.365 Y231.192 E193.41933
G1 X270.999 Y232.593 E193.49093
G1 X271.081 Y232.783 E193.50057
G1 X272.356 Y234.821 E193.61251
G1 X272.841 Y235.232 E193.64211
G1 X273.512 Y235.817 E193.68356
G1 X273.638 Y235.938 E193.69169
G1 X274.258 Y236.32 E193.7256
G1 X274.365 Y236.39 E193.73156
G1 X275.755 Y236.998 E193.8022
G1 X276.56 Y237.239 E193.84133
G1 X277.627 Y237.539 E193.89294
G1 X278.518 Y237.662 E193.93482
G1 X278.638 Y237.683 E193.9405
G1 X279.032 Y237.765 E193.95923
G1 X279.961 Y237.9 E194.00295
G1 X281.018 Y238.046 E194.05263
G1 X281.23 Y238.088 E194.0627
G1 X281.591 Y238.183 E194.08008
G1 X282.688 Y238.52 E194.13351
G1 X283.634 Y238.78 E194.1792
G1 X283.743 Y238.813 E194.1845
G1 X284.322 Y239.013 E194.21302
G1 X284.713 Y239.136 E194.23211
G1 X285.49 Y239.341 E194.26953
G1 X286.333 Y239.535 E194.30981
G1 X287.189 Y239.722 E194.35061
G1 X287.671 Y239.764 E194.37314
G1 X287.978 Y239.78 E194.38745
G1 X289.666 Y239.878 E194.46618
G1 X290.04 Y239.94 E194.48384
G1 X290.393 Y240.078 E194.50149
G1 X290.79 Y240.359 E194.52413
G1 X290.895 Y240.457 E194.53082
G1 X291.143 Y240.743 E194.54845
G1 X291.326 Y241.075 E194.5661
G1 X291.452 Y241.543 E194.58867
G1 X293.877 Y260.338 E195.4711
G1 X293.886 Y260.717 E195.48875
G1 X293.815 Y261.089 E195.50638
G1 X293.668 Y261.438 E195.52402
G1 X293.442 Y261.759 E195.5423
G1 X293.322 Y261.895 E195.55074
G1 X293.042 Y262.151 E195.56841
G1 X292.716 Y262.343 E195.58603
G1 X292.356 Y262.463 E195.6037
G1 X291.972 Y262.504 E195.62168
G1 X207.287 Y262.504 E199.56497
G1 X206.91 Y262.464 E199.58262
G1 X206.55 Y262.346 E199.60026
G1 X206.223 Y262.156 E199.61787
G1 X206.014 Y261.977 E199.63068
G1 X205.897 Y261.86 E199.63839
G1 X205.659 Y261.565 E199.65604
G1 X205.488 Y261.227 E199.67368
G1 X205.391 Y260.861 E199.69131
G1 X205.37 Y260.587 E199.7041
G1 X205.37 Y66.511 E208.7411
G1 X205.41 Y66.134 E208.75875
G1 X205.528 Y65.774 E208.77639
G1 X205.718 Y65.447 E208.794
G1 X205.897 Y65.238 E208.80681
G1 X206.014 Y65.121 E208.81452
G1 X206.309 Y64.883 E208.83217
G1 X206.647 Y64.712 E208.84981
G1 X207.013 Y64.615 E208.86744
G1 X207.287 Y64.594 E208.88023
G1 X266.937 Y64.594 E211.65779
G1 X267.314 Y64.634 E211.67544
G1 X267.674 Y64.752 E211.69308
G1 X268.13 Y65.046 E211.71834
G1 X268.243 Y65.146 E211.72537
G1 X268.499 Y65.426 E211.74304
G1 X268.69 Y65.753 E211.76067
G1 X268.835 Y66.264 E211.7854
G1 X270.476 Y78.987 E212.38275
G1 X270.485 Y79.366 E212.4004
G1 X270.414 Y79.738 E212.41803
G1 X270.267 Y80.087 E212.43567
G1 X270.087 Y80.353 E212.45062
G1 X269.978 Y80.487 E212.45867
G1 X269.71 Y80.754 E212.47628
G1 X269.391 Y80.959 E212.49394
G1 X269.036 Y81.093 E212.51161
G1 X268.722 Y81.146 E212.52644
G1 X268.1 Y81.194 E212.55548
G1 X267.091 Y81.405 E212.60348
G1 X265.153 Y82.107 E212.69946
G1 X264.635 Y82.398 E212.72713
G1 X264.523 Y82.455 E212.73298
G1 X263.325 Y83.021 E212.79468
G1 X262.189 Y83.766 E212.85793
G1 X262.098 Y83.822 E212.86291
G1 X261.182 Y84.348 E212.91209
G1 X260.883 Y84.583 E212.9298
G1 X260.801 Y84.644 E212.93456
G1 X259.588 Y85.492 E213.00348
G1 X258.78 Y86.045 E213.04907
G1 X258.667 Y86.117 E213.05531
G1 X258.288 Y86.337 E213.07571
G1 X257.906 Y86.551 E213.0961
G1 X257.808 Y86.618 E213.10163
G1 X257.473 Y86.833 E213.12017
G1 X256.929 Y87.207 E213.15091
G1 X256.68 Y87.364 E213.16461
G1 X255.563 Y88.095 E213.22677
G1 X254.758 Y88.599 E213.271
G1 X254.384 Y88.837 E213.29164
G1 X254.071 Y88.999 E213.30805
G1 X253.479 Y89.396 E213.34124
G1 X252.973 Y89.72 E213.36922
G1 X252.567 Y89.988 E213.39187
G1 X252.487 Y90.038 E213.39626
G1 X251.972 Y90.34 E213.42406
G1 X251.467 Y90.673 E213.45223
G1 X251.318 Y90.762 E213.46031
G1 X250.682 Y91.166 E213.4954
G1 X249.901 Y91.619 E213.53744
G1 X249.316 Y91.997 E213.56987
G1 X248.893 Y92.257 E213.59299
G1 X247.995 Y92.875 E213.64375
G1 X247.142 Y93.421 E213.69091
G1 X246.47 Y93.881 E213.72883
G1 X245.485 Y94.626 E213.78634
G1 X245.233 Y94.832 E213.80149
G1 X244.939 Y95.062 E213.81887
G1 X244.528 Y95.399 E213.84362
G1 X243.597 Y96.21 E213.90112
G1 X243.248 Y96.503 E213.92233
G1 X243.135 Y96.605 E213.92942
G1 X242.548 Y97.276 E213.97094
G1 X241.716 Y98.208 E214.02911
G1 X241.623 Y98.304 E214.03533
G1 X241.423 Y98.497 E214.04828
G1 X241.272 Y98.687 E214.05958
G1 X241.011 Y99.006 E214.07877
G1 X240.942 Y99.085 E214.08365
G1 X240.403 Y99.67 E214.12069
G1 X238.536 Y101.911 E214.25651
G1 X237.674 Y103.135 E214.32622
G1 X237.151 Y103.864 E214.368
G1 X236.824 Y104.346 E214.39512
G1 X236.698 Y104.589 E214.40787
G1 X236.492 Y104.943 E214.42694
G1 X235.836 Y106.189 E214.49251
G1 X235.496 Y106.906 E214.52946
G1 X235.368 Y107.133 E214.54159
G1 X235.326 Y107.196 E214.54512
G1 X234.946 Y107.896 E214.5822
G1 X234.441 Y108.753 E214.62852
G1 X234.263 Y109.071 E214.64549
G1 X234.205 Y109.166 E214.65068
G1 X233.487 Y110.279 E214.71235
G1 X233.394 Y110.44 E214.72101
G1 X232.666 Y111.751 E214.79083
G1 X232.44 Y112.123 E214.8111
G1 X232.044 Y112.856 E214.8499
G1 X231.384 Y114.1 E214.91547
G1 X231.221 Y114.415 E214.93198
G1 X230.515 Y115.828 E215.00554
G1 X229.907 Y117.123 E215.07215
G1 X229.332 Y118.39 E215.13694
G1 X229.209 Y118.704 E215.15264
G1 X229.17 Y118.797 E215.15734
G1 X228.79 Y119.627 E215.19984
G1 X228.51 Y120.25 E215.23165
G1 X228.093 Y121.24 E215.28167
G1 X227.47 Y122.816 E215.36058
G1 X226.997 Y124.086 E215.42369
G1 X226.802 Y124.584 E215.44859
G1 X226.739 Y124.775 E215.45795
G1 X226.011 Y126.885 E215.56189
G1 X225.908 Y127.218 E215.57812
G1 X225.331 Y129.198 E215.67415
G1 X225.31 Y129.304 E215.67918
G1 X225.26 Y129.699 E215.69772
G1 X225.188 Y129.973 E215.71091
G1 X224.84 Y131.945 E215.80416
G1 X224.779 Y132.426 E215.82673
G1 X224.546 Y134.151 E215.90779
G1 X224.536 Y135.003 E215.94746
G1 X224.533 Y135.083 E215.95119
G1 X224.495 Y135.709 E215.98039
G1 X224.457 Y136.294 E216.00769
G1 X224.453 Y136.385 E216.01193
G1 X224.516 Y137.162 E216.04823
G1 X224.515 Y137.461 E216.06215
G1 X224.449 Y138.234 E216.09828
G1 X224.41 Y139.792 E216.17085
G1 X224.387 Y140.231 E216.19132
G1 X224.333 Y140.621 E216.20965
G1 X224.264 Y141.273 E216.24018
G1 X224.21 Y141.559 E216.25373
G1 X224.031 Y142.21 E216.28517
G1 X223.995 Y142.515 E216.29947
G1 X223.933 Y142.866 E216.31607
G1 X223.849 Y143.201 E216.33215
G1 X223.789 Y143.897 E216.36468
G1 X223.727 Y144.236 E216.38073
G1 X223.643 Y144.531 E216.39501
G0 F7500 X223.258 Y144.421
G1 F1500 X223.186 Y144.618 E216.40478
G1 X223.052 Y144.913 E216.41986
G1 X222.988 Y145.169 E216.43215
G1 X222.939 Y145.325 E216.43976
G1 X222.711 Y145.929 E216.46983
G1 X222.657 Y146.188 E216.48215
G1 X222.601 Y146.385 E216.49168
G1 X222.419 Y146.879 E216.5162
G1 X222.096 Y148.179 E216.57857
G1 X221.997 Y148.452 E216.59209
G1 X221.774 Y148.912 E216.6159
G1 X221.615 Y149.572 E216.64751
G1 X221.526 Y149.925 E216.66446
G1 X221.468 Y150.201 E216.67759
G1 X221.413 Y150.52 E216.69267
G1 X221.137 Y151.825 E216.75478
G1 X221.053 Y152.281 E216.77637
G1 X221.03 Y152.447 E216.78417
G1 X220.925 Y152.969 E216.80896
G1 X220.817 Y153.895 E216.85237
G1 X220.686 Y154.85 E216.89726
G1 X220.674 Y154.922 E216.90066
G1 X220.504 Y155.816 E216.94303
G1 X220.416 Y156.569 E216.97833
G1 X220.359 Y156.996 E216.99839
G1 X220.343 Y157.403 E217.01736
G1 X220.196 Y159.216 E217.10206
G1 X220.36 Y161.797 E217.22248
G1 X220.381 Y162.383 E217.24979
G1 X220.413 Y162.556 E217.25798
G1 X220.632 Y163.672 E217.31093
G1 X220.759 Y164.109 E217.33213
G1 X221.144 Y165.112 E217.38215
G1 X221.253 Y165.53 E217.40227
G1 X221.631 Y166.892 E217.46808
G1 X221.989 Y168.158 E217.52935
G1 X222.018 Y168.279 E217.53514
G1 X222.241 Y169.458 E217.59101
G1 X222.263 Y169.651 E217.60006
G1 X222.294 Y170.294 E217.63003
G1 X222.285 Y170.607 E217.64461
G1 X222.301 Y171.714 E217.69617
G1 X222.298 Y171.824 E217.70129
G1 X222.256 Y172.473 E217.73157
G1 X222.215 Y172.798 E217.74683
G1 X222.179 Y174.165 E217.8105
G1 X222.151 Y174.924 E217.84587
G1 X222.168 Y175.851 E217.88904
G1 X222.167 Y175.937 E217.89304
G1 X222.153 Y176.273 E217.9087
G1 X222.179 Y177.252 E217.95431
G1 X222.208 Y177.795 E217.97963
G1 X222.261 Y179.307 E218.05007
G1 X222.344 Y180.172 E218.09054
G1 X222.397 Y180.846 E218.12202
G1 X222.515 Y181.638 E218.1593
G1 X222.611 Y182.421 E218.19604
G1 X222.909 Y184.09 E218.27498
G1 X223.165 Y185.228 E218.3293
G1 X223.611 Y186.787 E218.4048
G1 X223.749 Y187.26 E218.42775
G1 X223.894 Y187.643 E218.44681
G1 X224.03 Y188.16 E218.47171
G1 X224.084 Y188.47 E218.48636
G1 X224.11 Y188.723 E218.4982
G1 X224.167 Y189.012 E218.51192
G1 X224.235 Y189.418 E218.53109
G1 X224.249 Y189.534 E218.53653
G1 X224.294 Y190.079 E218.56199
G1 X224.544 Y191.768 E218.6415
G1 X224.612 Y192.058 E218.65537
G1 X224.764 Y192.532 E218.67854
G1 X225.251 Y194.139 E218.75673
G1 X225.4 Y194.644 E218.78125
G1 X226.094 Y196.106 E218.85661
G1 X226.95 Y197.204 E218.92144
G1 X227.1 Y197.421 E218.93372
G1 X227.821 Y198.087 E218.97942
G1 X228.531 Y198.748 E219.02459
G1 X228.748 Y198.858 E219.03592
G1 X229.538 Y199.284 E219.07772
G1 X229.975 Y199.433 E219.09921
G1 X230.401 Y199.588 E219.12032
G1 X230.681 Y199.651 E219.13369
G1 X231.452 Y199.782 E219.1701
G1 X232.282 Y199.841 E219.20885
G1 X232.378 Y199.851 E219.21334
G1 X234.405 Y200.138 E219.30867
G1 X234.827 Y200.268 E219.32923
G1 X234.886 Y200.297 E219.33229
G1 X235.268 Y200.573 E219.35424
G1 X235.422 Y200.73 E219.36448
G1 X236.146 Y201.338 E219.4085
G1 X236.375 Y201.582 E219.42408
G1 X236.511 Y201.806 E219.43628
G1 X236.665 Y202.258 E219.45852
G1 X236.846 Y203.406 E219.51264
G1 X236.86 Y203.801 E219.53104
G1 X236.856 Y203.88 E219.53472
G1 X236.826 Y204.266 E219.55275
G1 X236.745 Y206.249 E219.64517
G1 X236.818 Y207.941 E219.72403
G1 X236.902 Y208.638 E219.75672
G1 X237.094 Y209.102 E219.7801
G1 X237.191 Y209.456 E219.79719
G1 X237.203 Y209.539 E219.80109
G1 X237.461 Y210.137 E219.83142
G1 X237.864 Y211.169 E219.88301
G1 X238.215 Y211.676 E219.91172
G1 X238.638 Y212.114 E219.94008
G1 X238.835 Y212.348 E219.95432
G1 X239.028 Y212.552 E219.9674
G1 X239.075 Y212.588 E219.97015
G1 X240.589 Y213.662 E220.05659
G1 X240.701 Y213.761 E220.06355
G1 X241.492 Y213.883 E220.10082
G1 X241.742 Y213.946 E220.11282
G1 X241.779 Y213.959 E220.11465
G1 X242.019 Y214.07 E220.12696
G1 X244.175 Y215.325 E220.24312
G1 X244.345 Y215.441 E220.2527
G1 X247.613 Y218.054 E220.44754
G1 X247.99 Y218.312 E220.46881
G1 X249.048 Y218.543 E220.51924
G1 X249.459 Y218.704 E220.53979
G1 X249.774 Y218.902 E220.55711
G1 X250.039 Y219.106 E220.57269
G1 X250.146 Y219.198 E220.57926
G1 X250.396 Y219.427 E220.59504
G1 X250.613 Y219.68 E220.61057
G1 X250.768 Y219.986 E220.62654
G1 X250.801 Y220.078 E220.63109
G1 X250.875 Y220.404 E220.64665
G1 X250.872 Y220.723 E220.66151
G1 X250.684 Y222.241 E220.73273
G1 X250.628 Y222.584 E220.74892
G1 X250.633 Y222.664 E220.75265
G1 X250.659 Y223.371 E220.78559
G1 X251.102 Y224.982 E220.86339
G1 X251.189 Y225.149 E220.87216
G1 X251.631 Y225.836 E220.9102
G1 X252.297 Y226.816 E220.96537
G1 X252.931 Y227.362 E221.00433
G1 X253.458 Y227.803 E221.03633
G1 X253.965 Y228.125 E221.0643
G1 X254.226 Y228.308 E221.07914
G1 X254.342 Y228.367 E221.0852
G1 X254.995 Y228.737 E221.12015
G1 X256.052 Y229.123 E221.17255
G1 X256.168 Y229.169 E221.17836
G1 X256.984 Y229.372 E221.21751
G1 X257.626 Y229.492 E221.24792
G1 X258.227 Y229.517 E221.27593
G1 X260.497 Y229.456 E221.38167
G1 X261.626 Y229.25 E221.43511
G1 X261.909 Y229.204 E221.44846
G1 X261.988 Y229.18 E221.4523
G1 X262.903 Y228.925 E221.49653
G1 X263.495 Y228.785 E221.52486
G1 X263.867 Y228.749 E221.54226
G1 X263.921 Y228.751 E221.54478
G1 X264.278 Y228.811 E221.56164
G1 X265.113 Y229.066 E221.60229
G1 X266.497 Y229.139 E221.66682
G1 X266.803 Y229.19 E221.68127
G1 X266.842 Y229.201 E221.68316
G1 X267.105 Y229.305 E221.69633
G1 X269.104 Y230.339 E221.80112
G1 X269.37 Y230.517 E221.81603
G1 X269.404 Y230.546 E221.81811
G1 X269.637 Y230.801 E221.83419
G1 X269.867 Y231.125 E221.85269
G1 X270 Y231.357 E221.86515
G1 X270.632 Y232.753 E221.9365
G1 X270.725 Y232.966 E221.94732
G1 X272.049 Y235.084 E222.06363
G1 X272.578 Y235.534 E222.09597
G1 X273.249 Y236.119 E222.13742
G1 X273.384 Y236.252 E222.14624
G1 X274.039 Y236.655 E222.18205
G1 X274.17 Y236.741 E222.18935
G1 X275.621 Y237.375 E222.26308
G1 X276.447 Y237.623 E222.30324
G1 X277.545 Y237.931 E222.35634
G1 X278.463 Y238.058 E222.3995
G1 X278.556 Y238.074 E222.40389
G1 X278.975 Y238.161 E222.42382
G1 X279.907 Y238.296 E222.46767
G1 X280.964 Y238.442 E222.51735
G1 X281.128 Y238.475 E222.52514
G1 X281.545 Y238.586 E222.54524
G1 X282.561 Y238.899 E222.59474
G1 X283.528 Y239.165 E222.64144
G1 X283.612 Y239.192 E222.64555
G1 X284.183 Y239.389 E222.67367
G1 X284.592 Y239.518 E222.69364
G1 X285.392 Y239.729 E222.73217
G1 X286.235 Y239.922 E222.77244
G1 X287.13 Y240.118 E222.8151
G1 X287.669 Y240.165 E222.84029
G1 X287.955 Y240.179 E222.85363
G1 X289.643 Y240.277 E222.93236
G1 X289.972 Y240.336 E222.94792
G1 X290.277 Y240.472 E222.96347
G1 X290.517 Y240.652 E222.97744
G1 X290.622 Y240.75 E222.98413
G1 X290.838 Y241.005 E222.99969
G1 X290.986 Y241.304 E223.01523
G1 X291.055 Y241.594 E223.02911
G1 X293.48 Y260.389 E223.91154
G1 X293.483 Y260.723 E223.92709
G1 X293.407 Y261.048 E223.94263
G1 X293.256 Y261.346 E223.95819
G1 X293.022 Y261.63 E223.97532
G1 X292.772 Y261.853 E223.99092
G1 X292.478 Y262.01 E224.00644
G1 X292.154 Y262.092 E224.022
G1 X291.972 Y262.104 E224.0305
G1 X207.287 Y262.104 E227.97378
G1 X206.955 Y262.064 E227.98936
G1 X206.643 Y261.947 E228.00487
G1 X206.297 Y261.694 E228.02483
G1 X206.18 Y261.577 E228.03254
G1 X205.974 Y261.314 E228.04809
G1 X205.835 Y261.01 E228.06366
G1 X205.77 Y260.587 E228.08358
G1 X205.77 Y66.511 E237.12058
G1 X205.81 Y66.179 E237.13615
G1 X205.927 Y65.867 E237.15166
G1 X206.18 Y65.521 E237.17162
G1 X206.297 Y65.404 E237.17933
G1 X206.56 Y65.198 E237.19488
G1 X206.864 Y65.059 E237.21045
G1 X207.287 Y64.994 E237.23037
G1 X266.937 Y64.994 E240.00793
G1 X267.269 Y65.034 E240.0235
G1 X267.581 Y65.151 E240.03902
G1 X267.865 Y65.346 E240.05506
G1 X267.978 Y65.446 E240.06208
G1 X268.2 Y65.695 E240.07762
G1 X268.356 Y65.99 E240.09316
G1 X268.438 Y66.315 E240.10876
G1 X270.079 Y79.038 E240.70611
G1 X270.082 Y79.372 E240.72166
G1 X270.006 Y79.697 E240.7372
G1 X269.777 Y80.1 E240.75879
G1 X269.668 Y80.234 E240.76683
G1 X269.428 Y80.467 E240.7824
G1 X269.139 Y80.635 E240.79797
G1 X268.691 Y80.747 E240.81947
G1 X268.048 Y80.797 E240.8495
G1 X266.977 Y81.02 E240.90044
G1 X264.985 Y81.742 E240.9991
G1 X264.439 Y82.049 E241.02827
G1 X264.352 Y82.094 E241.03283
G1 X263.13 Y82.672 E241.09578
G1 X261.97 Y83.432 E241.16035
G1 X261.899 Y83.475 E241.16422
G1 X260.96 Y84.014 E241.21463
G1 X260.636 Y84.269 E241.23383
G1 X260.572 Y84.317 E241.23756
G1 X259.362 Y85.162 E241.30628
G1 X258.554 Y85.715 E241.35187
G1 X258.466 Y85.771 E241.35673
G1 X258.068 Y86.002 E241.37816
G1 X257.688 Y86.215 E241.39844
G1 X257.592 Y86.282 E241.40389
G1 X257.245 Y86.506 E241.42312
G1 X256.715 Y86.869 E241.45304
G1 X256.441 Y87.042 E241.46812
G1 X255.351 Y87.756 E241.5288
G1 X254.541 Y88.263 E241.5733
G1 X254.203 Y88.481 E241.59202
G1 X253.967 Y88.601 E241.60435
G1 X253.87 Y88.653 E241.60948
G1 X253.263 Y89.059 E241.64348
G1 X252.757 Y89.383 E241.67146
G1 X252.347 Y89.654 E241.69434
G1 X252.284 Y89.693 E241.69779
G1 X251.766 Y89.997 E241.72576
G1 X251.261 Y90.33 E241.75393
G1 X251.11 Y90.421 E241.76214
G1 X250.419 Y90.858 E241.80021
G1 X249.687 Y91.282 E241.8396
G1 X249.106 Y91.656 E241.87177
G1 X248.678 Y91.919 E241.89516
G1 X247.779 Y92.538 E241.94599
G1 X246.929 Y93.082 E241.99298
G1 X246.228 Y93.562 E242.03254
G1 X245.243 Y94.307 E242.09005
G1 X244.987 Y94.517 E242.10547
G1 X244.693 Y94.747 E242.12285
G1 X244.297 Y95.071 E242.14667
G1 X243.34 Y95.904 E242.20575
G1 X242.974 Y96.212 E242.22802
G1 X242.852 Y96.321 E242.23564
G1 X242.249 Y97.009 E242.27824
G1 X241.417 Y97.941 E242.33642
G1 X241.345 Y98.016 E242.34126
G1 X241.128 Y98.226 E242.35532
G1 X240.963 Y98.434 E242.36768
G1 X240.702 Y98.753 E242.38687
G1 X240.648 Y98.814 E242.39067
G1 X240.104 Y99.405 E242.42807
G1 X238.213 Y101.674 E242.56561
G1 X237.349 Y102.902 E242.63552
G1 X236.832 Y103.622 E242.67679
G1 X236.478 Y104.144 E242.70616
G1 X236.353 Y104.388 E242.71893
G1 X236.135 Y104.761 E242.73905
G1 X235.484 Y106 E242.80422
G1 X235.135 Y106.735 E242.84211
G1 X234.978 Y106.997 E242.85633
G1 X234.601 Y107.693 E242.89319
G1 X234.096 Y108.55 E242.9395
G1 X233.914 Y108.875 E242.95685
G1 X233.869 Y108.949 E242.96088
G1 X233.139 Y110.079 E243.02352
G1 X233.044 Y110.246 E243.03247
G1 X232.288 Y111.605 E243.10488
G1 X232.083 Y111.942 E243.12325
G1 X231.684 Y112.679 E243.16228
G1 X231.031 Y113.912 E243.22724
G1 X230.854 Y114.254 E243.24517
G1 X230.157 Y115.649 E243.31779
G1 X229.553 Y116.937 E243.38403
G1 X228.962 Y118.239 E243.45061
G1 X228.837 Y118.558 E243.46656
G1 X228.806 Y118.631 E243.47026
G1 X228.426 Y119.461 E243.51276
G1 X228.128 Y120.124 E243.54661
G1 X227.736 Y121.056 E243.59369
G1 X227.098 Y122.669 E243.67446
G1 X226.624 Y123.94 E243.73763
G1 X226.433 Y124.427 E243.76198
G1 X226.361 Y124.644 E243.77263
G1 X225.634 Y126.753 E243.8765
G1 X225.526 Y127.1 E243.89343
G1 X224.943 Y129.101 E243.99048
G1 X224.919 Y129.234 E243.99677
G1 X224.873 Y129.598 E244.01385
G1 X224.797 Y129.887 E244.02777
G1 X224.444 Y131.885 E244.12224
G1 X224.382 Y132.373 E244.14515
G1 X224.146 Y134.118 E244.22714
G1 X224.142 Y134.611 E244.2501
G1 X224.136 Y134.997 E244.26808
G1 X224.096 Y135.683 E244.30007
G1 X224.06 Y136.241 E244.32611
G1 X224.053 Y136.399 E244.33348
G1 X224.117 Y137.194 E244.37061
G1 X224.117 Y137.427 E244.38146
G1 X224.05 Y138.207 E244.41792
G1 X224.01 Y139.771 E244.49077
G1 X223.987 Y140.21 E244.51124
G1 X223.936 Y140.568 E244.52808
G1 X223.866 Y141.231 E244.55912
G1 X223.824 Y141.454 E244.56969
G1 X223.637 Y142.137 E244.60266
G1 X223.6 Y142.455 E244.61757
G1 X223.546 Y142.768 E244.63236
G1 X223.453 Y143.136 E244.65003
G1 X223.391 Y143.862 E244.68396
G1 X223.342 Y144.126 E244.69646
G1 X223.258 Y144.421 E244.71074
G0 F7500 X222.874 Y144.312
G1 F1500 X222.822 Y144.452 E244.7177
G1 X222.67 Y144.785 E244.73474
G1 X222.599 Y145.072 E244.74851
G1 X222.565 Y145.184 E244.75396
G1 X222.327 Y145.815 E244.78536
G1 X222.266 Y146.106 E244.79921
G1 X222.226 Y146.247 E244.80603
G1 X222.034 Y146.769 E244.83193
G1 X221.708 Y148.083 E244.89497
G1 X221.637 Y148.278 E244.90463
G1 X221.397 Y148.774 E244.93029
G1 X221.227 Y149.474 E244.96383
G1 X221.132 Y149.851 E244.98194
G1 X221.081 Y150.09 E244.99332
G1 X221.021 Y150.437 E245.00971
G1 X220.745 Y151.742 E245.07183
G1 X220.656 Y152.226 E245.09474
G1 X220.637 Y152.369 E245.10146
G1 X220.531 Y152.895 E245.12644
G1 X220.421 Y153.841 E245.17079
G1 X220.29 Y154.796 E245.21567
G1 X220.109 Y155.75 E245.26089
G1 X220.019 Y156.516 E245.2968
G1 X219.96 Y156.96 E245.31766
G1 X219.941 Y157.427 E245.33942
G1 X219.796 Y159.217 E245.42305
G1 X219.96 Y161.812 E245.54412
G1 X219.982 Y162.422 E245.57254
G1 X220.022 Y162.645 E245.58309
G1 X220.242 Y163.766 E245.63629
G1 X220.35 Y164.143 E245.65455
G1 X220.382 Y164.245 E245.65953
G1 X220.77 Y165.255 E245.70991
G1 X220.813 Y165.395 E245.71673
G1 X220.868 Y165.64 E245.72842
G1 X221.246 Y167.001 E245.79419
G1 X221.604 Y168.267 E245.85545
G1 X221.625 Y168.353 E245.85957
G1 X221.848 Y169.532 E245.91545
G1 X221.864 Y169.67 E245.92192
G1 X221.895 Y170.313 E245.95189
G1 X221.885 Y170.609 E245.96568
G1 X221.901 Y171.72 E246.01742
G1 X221.899 Y171.799 E246.0211
G1 X221.857 Y172.448 E246.05138
G1 X221.85 Y172.517 E246.05461
G1 X221.816 Y172.767 E246.06636
G1 X221.779 Y174.15 E246.13078
G1 X221.75 Y174.916 E246.16648
G1 X221.768 Y175.858 E246.21035
G1 X221.753 Y176.251 E246.22866
G1 X221.78 Y177.274 E246.27631
G1 X221.808 Y177.809 E246.30126
G1 X221.862 Y179.342 E246.37269
G1 X221.945 Y180.204 E246.41301
G1 X222 Y180.893 E246.44519
G1 X222.118 Y181.687 E246.48257
G1 X222.216 Y182.486 E246.52006
G1 X222.516 Y184.171 E246.59975
G1 X222.777 Y185.326 E246.65489
G1 X223.227 Y186.899 E246.73107
G1 X223.373 Y187.399 E246.75533
G1 X223.507 Y187.745 E246.7726
G1 X223.643 Y188.262 E246.7975
G1 X223.686 Y188.51 E246.80922
G1 X223.713 Y188.779 E246.82181
G1 X223.772 Y189.078 E246.836
G1 X223.84 Y189.484 E246.85516
G1 X223.851 Y189.567 E246.85906
G1 X223.898 Y190.138 E246.88574
G1 X224.149 Y191.831 E246.96544
G1 X224.212 Y192.111 E246.9788
G1 X224.23 Y192.179 E246.98208
G1 X224.381 Y192.649 E247.00506
G1 X224.867 Y194.252 E247.08306
G1 X225.025 Y194.788 E247.10908
G1 X225.751 Y196.318 E247.18794
G1 X226.634 Y197.45 E247.25479
G1 X226.796 Y197.685 E247.26808
G1 X227.548 Y198.38 E247.31576
G1 X228.3 Y199.081 E247.36363
G1 X228.558 Y199.21 E247.37706
G1 X229.374 Y199.651 E247.42025
G1 X229.838 Y199.809 E247.44308
G1 X230.286 Y199.972 E247.46527
G1 X230.597 Y200.042 E247.48012
G1 X231.409 Y200.18 E247.51847
G1 X232.253 Y200.24 E247.55787
G1 X232.322 Y200.247 E247.5611
G1 X234.349 Y200.534 E247.65643
G1 X234.65 Y200.627 E247.6711
G1 X234.709 Y200.656 E247.67416
G1 X234.982 Y200.853 E247.68983
G1 X235.145 Y201.019 E247.70067
G1 X235.889 Y201.644 E247.74591
G1 X236.124 Y201.931 E247.76318
G1 X236.16 Y201.997 E247.76668
G1 X236.27 Y202.32 E247.78257
G1 X236.451 Y203.468 E247.83669
G1 X236.46 Y203.793 E247.85183
G1 X236.426 Y204.252 E247.87326
G1 X236.348 Y206.193 E247.96371
G1 X236.344 Y206.25 E247.96637
G1 X236.418 Y207.966 E248.04635
G1 X236.512 Y208.742 E248.08275
G1 X236.724 Y209.255 E248.1086
G1 X236.795 Y209.515 E248.12115
G1 X236.815 Y209.646 E248.12732
G1 X237.089 Y210.282 E248.15956
G1 X237.511 Y211.362 E248.21356
G1 X237.902 Y211.927 E248.24555
G1 X238.35 Y212.391 E248.27558
G1 X238.533 Y212.612 E248.28894
G1 X238.759 Y212.85 E248.30423
G1 X238.851 Y212.919 E248.30958
G1 X240.358 Y213.989 E248.39564
G1 X240.526 Y214.139 E248.40613
G1 X241.431 Y214.279 E248.44877
G1 X241.818 Y214.416 E248.46789
G1 X243.974 Y215.671 E248.58405
G1 X244.095 Y215.754 E248.59088
G1 X247.359 Y218.363 E248.78546
G1 X247.831 Y218.687 E248.81211
G1 X248.962 Y218.934 E248.86602
G1 X249.256 Y219.049 E248.88072
G1 X249.531 Y219.219 E248.89577
G1 X249.781 Y219.412 E248.91048
G1 X249.875 Y219.493 E248.91626
G1 X250.125 Y219.722 E248.93204
G1 X250.305 Y219.94 E248.94521
G1 X250.424 Y220.213 E248.95908
G1 X250.481 Y220.49 E248.97224
G1 X250.475 Y220.674 E248.98082
G1 X250.289 Y222.177 E249.05134
G1 X250.225 Y222.571 E249.06992
G1 X250.233 Y222.678 E249.07492
G1 X250.261 Y223.431 E249.11001
G1 X250.425 Y224.035 E249.13915
G1 X250.727 Y225.13 E249.19204
G1 X250.838 Y225.342 E249.20318
G1 X251.314 Y226.081 E249.24412
G1 X251.995 Y227.083 E249.30053
G1 X252.675 Y227.669 E249.34233
G1 X253.227 Y228.131 E249.37585
G1 X253.792 Y228.491 E249.40704
G1 X254.021 Y228.653 E249.4201
G1 X254.145 Y228.716 E249.42658
G1 X254.825 Y229.101 E249.46297
G1 X255.906 Y229.496 E249.51656
G1 X256.042 Y229.549 E249.52335
G1 X256.898 Y229.763 E249.56444
G1 X257.584 Y229.891 E249.59693
G1 X258.221 Y229.917 E249.62662
G1 X260.535 Y229.855 E249.73441
G1 X261.69 Y229.645 E249.78907
G1 X261.995 Y229.595 E249.80346
G1 X263.011 Y229.311 E249.85258
G1 X263.586 Y229.175 E249.8801
G1 X263.852 Y229.149 E249.89254
G1 X263.906 Y229.151 E249.89506
G1 X264.161 Y229.194 E249.9071
G1 X265.04 Y229.462 E249.94989
G1 X266.476 Y229.538 E250.01685
G1 X266.733 Y229.586 E250.02902
G1 X266.921 Y229.66 E250.03843
G1 X268.92 Y230.694 E250.14323
G1 X269.144 Y230.85 E250.15594
G1 X269.31 Y231.032 E250.16741
G1 X269.54 Y231.356 E250.18591
G1 X269.636 Y231.522 E250.19484
G1 X270.265 Y232.912 E250.26588
G1 X270.369 Y233.152 E250.27806
G1 X271.744 Y235.35 E250.39879
G1 X272.315 Y235.835 E250.43367
G1 X272.986 Y236.42 E250.47512
G1 X273.125 Y236.561 E250.48434
G1 X273.82 Y236.99 E250.52237
G1 X273.98 Y237.095 E250.53129
G1 X275.479 Y237.75 E250.60746
G1 X276.329 Y238.005 E250.64878
G1 X277.463 Y238.323 E250.70362
G1 X278.408 Y238.454 E250.74805
G1 X278.475 Y238.466 E250.75121
G1 X278.886 Y238.551 E250.77076
G1 X279.852 Y238.692 E250.81622
G1 X280.909 Y238.838 E250.8659
G1 X281.026 Y238.862 E250.87146
G1 X281.427 Y238.968 E250.89078
G1 X282.473 Y239.29 E250.94174
G1 X283.421 Y239.551 E250.98752
G1 X283.482 Y239.57 E250.9905
G1 X284.063 Y239.77 E251.01911
G1 X284.496 Y239.907 E251.04026
G1 X285.264 Y240.109 E251.07723
G1 X286.16 Y240.315 E251.12004
G1 X287.072 Y240.515 E251.16352
G1 X287.614 Y240.562 E251.18885
G1 X289.62 Y240.677 E251.28241
G1 X289.896 Y240.733 E251.29553
G1 X290.244 Y240.944 E251.31448
G1 X290.349 Y241.042 E251.32117
G1 X290.526 Y241.262 E251.33431
G1 X290.659 Y241.645 E251.35319
G1 X293.084 Y260.44 E252.23562
G1 X293.08 Y260.722 E252.24875
G1 X292.998 Y260.992 E252.26189
G1 X292.842 Y261.23 E252.27514
G1 X292.722 Y261.366 E252.28359
G1 X292.507 Y261.549 E252.29674
G1 X292.25 Y261.665 E252.30987
G1 X291.972 Y261.704 E252.32294
G1 X207.287 Y261.704 E256.26623
G1 X207.008 Y261.664 E256.27935
G1 X206.751 Y261.548 E256.29248
G1 X206.463 Y261.294 E256.31036
G1 X206.294 Y261.068 E256.3235
G1 X206.194 Y260.804 E256.33665
G1 X206.17 Y260.587 E256.34681
G1 X206.17 Y66.511 E265.3838
G1 X206.21 Y66.232 E265.39693
G1 X206.326 Y65.975 E265.41006
G1 X206.58 Y65.687 E265.42794
G1 X206.806 Y65.518 E265.44108
G1 X207.07 Y65.418 E265.45422
G1 X207.287 Y65.394 E265.46439
G1 X266.937 Y65.394 E268.24194
G1 X267.216 Y65.434 E268.25507
G1 X267.473 Y65.55 E268.2682
G1 X267.713 Y65.745 E268.2826
G1 X267.896 Y65.96 E268.29574
G1 X268.011 Y66.217 E268.30885
G1 X268.042 Y66.366 E268.31594
G1 X269.683 Y79.089 E268.91328
G1 X269.679 Y79.371 E268.92642
G1 X269.597 Y79.641 E268.93956
G1 X269.358 Y79.982 E268.95895
G1 X269.151 Y80.174 E268.97209
G1 X268.898 Y80.3 E268.98525
G1 X268.66 Y80.348 E268.99656
G1 X267.991 Y80.4 E269.0278
G1 X266.87 Y80.634 E269.08113
G1 X264.816 Y81.379 E269.18287
G1 X264.243 Y81.7 E269.21345
G1 X264.181 Y81.732 E269.2167
G1 X262.931 Y82.323 E269.28108
G1 X261.75 Y83.097 E269.34683
G1 X261.7 Y83.128 E269.34957
G1 X260.739 Y83.68 E269.40118
G1 X260.389 Y83.955 E269.4219
G1 X260.343 Y83.989 E269.42457
G1 X259.136 Y84.832 E269.49312
G1 X258.328 Y85.385 E269.53871
G1 X258.265 Y85.425 E269.54219
G1 X257.873 Y85.653 E269.5633
G1 X257.474 Y85.876 E269.58459
G1 X257.375 Y85.946 E269.59023
G1 X257.036 Y86.164 E269.609
G1 X256.502 Y86.531 E269.63917
G1 X256.228 Y86.704 E269.65426
G1 X255.138 Y87.417 E269.71491
G1 X254.333 Y87.92 E269.75911
G1 X254.021 Y88.124 E269.77647
G1 X253.664 Y88.31 E269.79521
G1 X253.047 Y88.722 E269.82976
G1 X252.541 Y89.046 E269.85774
G1 X252.081 Y89.348 E269.88336
G1 X251.564 Y89.652 E269.91129
G1 X251.055 Y89.987 E269.93966
G1 X250.902 Y90.079 E269.94797
G1 X250.219 Y90.512 E269.98563
G1 X249.472 Y90.944 E270.02581
G1 X248.897 Y91.315 E270.05767
G1 X248.463 Y91.581 E270.08138
G1 X247.564 Y92.201 E270.13223
G1 X246.702 Y92.753 E270.17989
G1 X245.997 Y93.235 E270.21966
G1 X245.005 Y93.986 E270.27759
G1 X244.74 Y94.202 E270.29351
G1 X244.464 Y94.418 E270.30983
G1 X244.011 Y94.789 E270.3371
G1 X243.082 Y95.598 E270.39446
G1 X242.715 Y95.907 E270.4168
G1 X242.566 Y96.04 E270.4261
G1 X241.951 Y96.743 E270.46959
G1 X241.119 Y97.675 E270.52777
G1 X241.067 Y97.729 E270.53126
G1 X240.825 Y97.963 E270.54693
G1 X240.653 Y98.18 E270.55982
G1 X240.354 Y98.543 E270.58172
G1 X239.794 Y99.151 E270.62021
G1 X237.904 Y101.42 E270.75772
G1 X237.024 Y102.669 E270.82886
G1 X236.491 Y103.412 E270.87144
G1 X236.134 Y103.938 E270.90104
G1 X236.007 Y104.186 E270.91402
G1 X235.794 Y104.552 E270.93374
G1 X235.116 Y105.84 E271.00151
G1 X234.773 Y106.564 E271.03882
G1 X234.637 Y106.788 E271.05102
G1 X234.257 Y107.49 E271.08819
G1 X233.752 Y108.347 E271.13451
G1 X233.565 Y108.679 E271.15225
G1 X233.533 Y108.732 E271.15513
G1 X232.807 Y109.857 E271.21748
G1 X232.686 Y110.065 E271.22868
G1 X231.946 Y111.397 E271.29964
G1 X231.739 Y111.737 E271.31817
G1 X231.337 Y112.481 E271.35755
G1 X230.678 Y113.725 E271.4231
G1 X230.506 Y114.057 E271.44051
G1 X229.8 Y115.47 E271.51406
G1 X229.189 Y116.771 E271.58099
G1 X228.592 Y118.087 E271.64828
G1 X228.464 Y118.413 E271.66459
G1 X228.062 Y119.294 E271.70968
G1 X227.773 Y119.939 E271.74259
G1 X227.356 Y120.929 E271.79261
G1 X226.726 Y122.522 E271.87238
G1 X226.252 Y123.794 E271.93559
G1 X226.052 Y124.304 E271.9611
G1 X225.982 Y124.514 E271.9714
G1 X225.259 Y126.611 E272.07469
G1 X225.144 Y126.981 E272.09273
G1 X224.552 Y129.013 E272.19128
G1 X224.519 Y129.237 E272.20183
G1 X224.486 Y129.496 E272.21398
G1 X224.405 Y129.804 E272.22881
G1 X224.048 Y131.828 E272.32451
G1 X223.986 Y132.319 E272.34756
G1 X223.748 Y134.077 E272.43016
G1 X223.746 Y134.108 E272.43161
G1 X223.742 Y134.605 E272.45475
G1 X223.734 Y135.035 E272.47478
G1 X223.697 Y135.657 E272.50379
G1 X223.659 Y136.242 E272.53109
G1 X223.652 Y136.397 E272.53832
G1 X223.719 Y137.226 E272.57704
G1 X223.718 Y137.393 E272.58482
G1 X223.65 Y138.179 E272.62156
G1 X223.611 Y139.75 E272.69473
G1 X223.588 Y140.189 E272.7152
G1 X223.538 Y140.528 E272.73116
G1 X223.468 Y141.189 E272.76211
G1 X223.438 Y141.348 E272.76964
G1 X223.244 Y142.056 E272.80383
G1 X223.204 Y142.394 E272.81967
G1 X223.158 Y142.67 E272.8327
G1 X223.057 Y143.072 E272.852
G1 X222.992 Y143.828 E272.88734
G1 X222.958 Y144.017 E272.89628
G1 X222.874 Y144.312 E272.91056
G0 F7500 X222.489 Y144.202
G1 F1500 X222.458 Y144.287 E272.91477
G1 X222.291 Y144.653 E272.93351
G1 X222.211 Y144.976 E272.949
G1 X222.19 Y145.043 E272.95227
G1 X221.942 Y145.701 E272.98501
G1 X221.874 Y146.025 E273.00043
G1 X221.85 Y146.109 E273.0045
G1 X221.65 Y146.653 E273.03149
G1 X221.319 Y147.987 E273.09549
G1 X221.277 Y148.103 E273.10123
G1 X221.018 Y148.638 E273.12891
G1 X220.839 Y149.377 E273.16431
G1 X220.744 Y149.754 E273.18242
G1 X220.687 Y150.023 E273.19522
G1 X220.63 Y150.354 E273.21086
G1 X220.354 Y151.659 E273.27297
G1 X220.259 Y152.174 E273.29736
G1 X220.245 Y152.29 E273.3028
G1 X220.137 Y152.83 E273.32844
G1 X220.024 Y153.787 E273.37331
G1 X219.888 Y154.772 E273.41961
G1 X219.714 Y155.684 E273.46284
G1 X219.623 Y156.464 E273.49941
G1 X219.562 Y156.925 E273.52106
G1 X219.542 Y157.395 E273.54297
G1 X219.395 Y159.21 E273.62776
G1 X219.561 Y161.826 E273.74982
G1 X219.585 Y162.474 E273.78001
G1 X219.628 Y162.71 E273.79118
G1 X219.853 Y163.859 E273.8457
G1 X219.969 Y164.263 E273.86527
G1 X220.003 Y164.373 E273.87063
G1 X220.397 Y165.399 E273.92181
G1 X220.474 Y165.716 E273.937
G1 X220.861 Y167.11 E274.00436
G1 X221.232 Y168.427 E274.06808
G1 X221.455 Y169.606 E274.12395
G1 X221.464 Y169.689 E274.12784
G1 X221.495 Y170.332 E274.15781
G1 X221.485 Y170.592 E274.16993
G1 X221.501 Y171.726 E274.22274
G1 X221.5 Y171.773 E274.22493
G1 X221.454 Y172.464 E274.25717
G1 X221.416 Y172.744 E274.27033
G1 X221.38 Y174.135 E274.33512
G1 X221.35 Y174.927 E274.37203
G1 X221.368 Y175.866 E274.41576
G1 X221.352 Y176.246 E274.43347
G1 X221.381 Y177.312 E274.48313
G1 X221.409 Y177.823 E274.50696
G1 X221.464 Y179.378 E274.57941
G1 X221.546 Y180.236 E274.61954
G1 X221.602 Y180.939 E274.65238
G1 X221.721 Y181.736 E274.6899
G1 X221.819 Y182.537 E274.72748
G1 X222.129 Y184.271 E274.8095
G1 X222.388 Y185.419 E274.8643
G1 X222.843 Y187.012 E274.94144
G1 X222.994 Y187.528 E274.96648
G1 X223.094 Y187.769 E274.97863
G1 X223.12 Y187.846 E274.98241
G1 X223.256 Y188.363 E275.00731
G1 X223.288 Y188.551 E275.01619
G1 X223.317 Y188.832 E275.02934
G1 X223.378 Y189.144 E275.04414
G1 X223.446 Y189.55 E275.06331
G1 X223.452 Y189.6 E275.06566
G1 X223.499 Y190.169 E275.09224
G1 X223.758 Y191.918 E275.17457
G1 X223.825 Y192.214 E275.1887
G1 X223.844 Y192.284 E275.19208
G1 X223.998 Y192.765 E275.2156
G1 X224.484 Y194.365 E275.29346
G1 X224.651 Y194.934 E275.32107
G1 X225.408 Y196.529 E275.40328
G1 X226.344 Y197.73 E275.47418
G1 X226.491 Y197.948 E275.48643
G1 X227.276 Y198.673 E275.53619
G1 X228.069 Y199.411 E275.58663
G1 X228.368 Y199.562 E275.60222
G1 X229.215 Y200.019 E275.64704
G1 X229.702 Y200.185 E275.671
G1 X230.175 Y200.357 E275.69443
G1 X230.513 Y200.433 E275.71056
G1 X231.364 Y200.578 E275.75076
G1 X232.266 Y200.643 E275.79287
G1 X234.293 Y200.93 E275.8882
G1 X234.533 Y201.015 E275.90005
G1 X234.696 Y201.133 E275.90942
G1 X234.873 Y201.314 E275.92121
G1 X235.632 Y201.951 E275.96735
G1 X235.809 Y202.189 E275.98116
G1 X235.875 Y202.383 E275.99071
G1 X236.056 Y203.531 E276.04482
G1 X236.06 Y203.785 E276.05665
G1 X236.028 Y204.215 E276.07673
G1 X235.949 Y206.167 E276.1677
G1 X235.944 Y206.251 E276.17161
G1 X236.019 Y207.992 E276.25276
G1 X236.121 Y208.846 E276.29281
G1 X236.354 Y209.408 E276.32113
G1 X236.426 Y209.755 E276.33764
G1 X236.716 Y210.428 E276.37176
G1 X237.153 Y211.548 E276.42774
G1 X237.591 Y212.18 E276.46355
G1 X238.063 Y212.669 E276.49519
G1 X238.232 Y212.875 E276.5076
G1 X238.493 Y213.151 E276.52529
G1 X238.606 Y213.236 E276.53187
G1 X240.126 Y214.315 E276.61867
G1 X240.327 Y214.513 E276.63181
G1 X241.37 Y214.674 E276.68095
G1 X241.617 Y214.761 E276.69314
G1 X243.773 Y216.016 E276.80931
G1 X243.846 Y216.066 E276.81343
G1 X247.136 Y218.696 E277.00955
G1 X247.668 Y219.061 E277.0396
G1 X248.877 Y219.325 E277.09722
G1 X249.228 Y219.497 E277.11542
G1 X249.288 Y219.537 E277.11878
G1 X249.523 Y219.717 E277.13256
G1 X249.605 Y219.788 E277.13761
G1 X249.855 Y220.017 E277.1534
G1 X250.015 Y220.256 E277.16679
G1 X250.048 Y220.348 E277.17134
G1 X250.078 Y220.625 E277.18432
G1 X249.894 Y222.113 E277.25413
G1 X249.822 Y222.554 E277.27494
G1 X249.834 Y222.693 E277.28143
G1 X249.863 Y223.495 E277.3188
G1 X250.351 Y225.274 E277.4047
G1 X250.499 Y225.556 E277.41953
G1 X250.969 Y226.286 E277.45996
G1 X251.693 Y227.351 E277.51992
G1 X252.418 Y227.976 E277.56449
G1 X252.988 Y228.453 E277.5991
G1 X253.561 Y228.817 E277.63071
G1 X253.821 Y229.001 E277.64555
G1 X253.948 Y229.064 E277.65215
G1 X254.654 Y229.463 E277.68991
G1 X255.76 Y229.868 E277.74475
G1 X255.922 Y229.932 E277.75286
G1 X256.81 Y230.153 E277.79547
G1 X257.543 Y230.29 E277.8302
G1 X258.215 Y230.318 E277.86151
G1 X260.399 Y230.26 E277.96325
G1 X260.588 Y230.252 E277.97205
G1 X261.754 Y230.04 E278.02724
G1 X262.085 Y229.986 E278.04285
G1 X262.203 Y229.951 E278.04859
G1 X263.142 Y229.69 E278.09397
G1 X263.678 Y229.564 E278.11961
G1 X264.044 Y229.576 E278.13666
G1 X264.974 Y229.86 E278.18194
G1 X266.455 Y229.938 E278.25099
G1 X266.738 Y230.015 E278.26465
G1 X268.737 Y231.049 E278.36945
G1 X268.984 Y231.264 E278.3847
G1 X269.214 Y231.588 E278.4032
G1 X269.272 Y231.687 E278.40854
G1 X269.898 Y233.071 E278.47927
G1 X270.014 Y233.338 E278.49283
G1 X271.438 Y235.615 E278.61788
G1 X272.052 Y236.137 E278.65541
G1 X272.723 Y236.722 E278.69686
G1 X272.873 Y236.876 E278.70687
G1 X273.601 Y237.324 E278.74667
G1 X273.791 Y237.449 E278.75726
G1 X275.341 Y238.126 E278.83602
G1 X276.221 Y238.39 E278.8788
G1 X277.387 Y238.717 E278.93519
G1 X278.393 Y238.858 E278.98249
G1 X278.812 Y238.945 E279.00242
G1 X279.801 Y239.09 E279.04896
G1 X280.854 Y239.235 E279.09846
G1 X280.925 Y239.249 E279.10183
G1 X281.31 Y239.351 E279.12037
G1 X282.355 Y239.673 E279.17129
G1 X283.352 Y239.948 E279.21945
G1 X283.949 Y240.154 E279.24885
G1 X284.381 Y240.29 E279.26994
G1 X285.169 Y240.498 E279.30789
G1 X286.07 Y240.705 E279.35094
G1 X287.006 Y240.91 E279.39556
G1 X287.608 Y240.963 E279.4237
G1 X287.909 Y240.978 E279.43773
G1 X289.597 Y241.076 E279.51646
G1 X289.809 Y241.128 E279.52663
G1 X290.076 Y241.334 E279.54233
G1 X290.206 Y241.51 E279.55252
G1 X290.262 Y241.696 E279.56156
G1 X292.687 Y260.491 E280.44399
G1 X292.675 Y260.709 E280.45416
G1 X292.542 Y260.965 E280.46759
G1 X292.25 Y261.236 E280.48614
G1 X291.972 Y261.304 E280.49947
G1 X207.287 Y261.304 E284.44276
G1 X207.072 Y261.264 E284.45294
G1 X206.746 Y261.011 E284.47215
G1 X206.622 Y260.832 E284.48229
G1 X206.57 Y260.587 E284.49396
G1 X206.57 Y66.511 E293.53095
G1 X206.61 Y66.296 E293.54113
G1 X206.863 Y65.97 E293.56035
G1 X207.042 Y65.846 E293.57049
G1 X207.287 Y65.794 E293.58215
G1 X266.937 Y65.794 E296.3597
G1 X267.152 Y65.834 E296.36988
G1 X267.448 Y66.045 E296.38681
G1 X267.582 Y66.217 E296.39696
G1 X267.645 Y66.417 E296.40673
G1 X269.286 Y79.14 E297.00407
G1 X269.274 Y79.358 E297.01424
G1 X269.156 Y79.596 E297.02661
G1 X268.881 Y79.871 E297.04472
G1 X268.629 Y79.949 E297.057
G1 X267.932 Y80.003 E297.08955
G1 X266.765 Y80.246 E297.14506
G1 X264.649 Y81.014 E297.24988
G1 X264.048 Y81.351 E297.28196
G1 X262.741 Y81.97 E297.3493
G1 X261.501 Y82.781 E297.41829
G1 X260.509 Y83.35 E297.47154
G1 X260.114 Y83.661 E297.49495
G1 X258.91 Y84.502 E297.56334
G1 X258.102 Y85.055 E297.60893
G1 X258.064 Y85.079 E297.61102
G1 X257.677 Y85.304 E297.63187
G1 X257.26 Y85.538 E297.65413
G1 X257.159 Y85.609 E297.65988
G1 X256.794 Y85.844 E297.6801
G1 X256.288 Y86.192 E297.70869
G1 X256.023 Y86.36 E297.7233
G1 X254.926 Y87.078 E297.78435
G1 X254.098 Y87.596 E297.82983
G1 X253.84 Y87.768 E297.84427
G1 X253.614 Y87.883 E297.85608
G1 X253.451 Y87.97 E297.86468
G1 X252.832 Y88.385 E297.89938
G1 X252.333 Y88.705 E297.92699
G1 X251.906 Y88.987 E297.95081
G1 X251.341 Y89.319 E297.98133
G1 X250.849 Y89.644 E298.00878
G1 X250.698 Y89.735 E298.01699
G1 X250.018 Y90.165 E298.05446
G1 X249.281 Y90.591 E298.0941
G1 X248.688 Y90.974 E298.12697
G1 X248.248 Y91.244 E298.151
G1 X247.348 Y91.864 E298.20189
G1 X246.484 Y92.417 E298.24966
G1 X245.77 Y92.906 E298.28996
G1 X244.753 Y93.675 E298.34933
G1 X244.494 Y93.887 E298.36491
G1 X244.2 Y94.117 E298.38229
G1 X243.757 Y94.479 E298.40893
G1 X242.825 Y95.291 E298.46649
G1 X242.463 Y95.595 E298.4885
G1 X242.283 Y95.756 E298.49975
G1 X241.653 Y96.477 E298.54433
G1 X240.821 Y97.409 E298.60251
G1 X240.529 Y97.692 E298.62144
G1 X240.343 Y97.927 E298.6354
G1 X240.059 Y98.272 E298.6562
G1 X239.507 Y98.871 E298.69413
G1 X237.578 Y101.186 E298.83445
G1 X236.699 Y102.436 E298.9056
G1 X236.166 Y103.179 E298.94818
G1 X235.788 Y103.736 E298.97953
G1 X235.661 Y103.985 E298.99254
G1 X235.445 Y104.355 E299.01249
G1 X234.768 Y105.642 E299.0802
G1 X234.412 Y106.392 E299.11886
G1 X234.3 Y106.572 E299.12873
G1 X233.912 Y107.287 E299.16661
G1 X233.407 Y108.144 E299.21293
G1 X233.197 Y108.515 E299.23278
G1 X232.46 Y109.657 E299.29607
G1 X232.345 Y109.857 E299.30681
G1 X231.604 Y111.189 E299.37779
G1 X231.402 Y111.521 E299.39588
G1 X230.98 Y112.299 E299.4371
G1 X230.324 Y113.538 E299.50238
G1 X230.144 Y113.886 E299.52062
G1 X229.442 Y115.291 E299.59376
G1 X228.821 Y116.613 E299.66177
G1 X228.231 Y117.912 E299.7282
G1 X228.079 Y118.298 E299.74752
G1 X227.698 Y119.128 E299.79004
G1 X227.404 Y119.784 E299.82352
G1 X226.987 Y120.774 E299.87354
G1 X226.354 Y122.375 E299.9537
G1 X225.88 Y123.648 E300.01695
G1 X225.671 Y124.181 E300.04361
G1 X225.604 Y124.384 E300.05357
G1 X224.871 Y126.51 E300.15828
G1 X224.762 Y126.862 E300.17544
G1 X224.163 Y128.916 E300.27507
G1 X224.119 Y129.239 E300.29025
G1 X224.099 Y129.395 E300.29757
G1 X224.014 Y129.72 E300.31321
G1 X223.651 Y131.776 E300.41043
G1 X223.59 Y132.265 E300.43337
G1 X223.348 Y134.05 E300.51725
G1 X223.346 Y134.087 E300.51898
G1 X223.342 Y134.598 E300.54277
G1 X223.335 Y135.011 E300.56201
G1 X223.298 Y135.631 E300.59093
G1 X223.259 Y136.216 E300.61823
G1 X223.251 Y136.403 E300.62694
G1 X223.32 Y137.259 E300.66693
G1 X223.32 Y137.358 E300.67154
G1 X223.251 Y138.167 E300.70935
G1 X223.211 Y139.729 E300.78211
G1 X223.188 Y140.168 E300.80258
G1 X223.144 Y140.459 E300.81628
G1 X223.071 Y141.146 E300.84845
G1 X223.053 Y141.242 E300.853
G1 X222.848 Y141.988 E300.88902
G1 X222.809 Y142.334 E300.90524
G1 X222.77 Y142.573 E300.91651
G1 X222.662 Y143 E300.93702
G1 X222.594 Y143.794 E300.97413
G1 X222.573 Y143.907 E300.97948
G1 X222.489 Y144.202 E300.99376
G0 F7500 X222.104 Y144.093
G1 F1500 X222.094 Y144.121 E300.99515
G1 X221.912 Y144.52 E301.01557
G1 X221.816 Y144.902 E301.03391
G1 X221.557 Y145.588 E301.06805
G1 X221.483 Y145.943 E301.08494
G1 X221.475 Y145.971 E301.08629
G1 X221.266 Y146.538 E301.11443
G1 X220.931 Y147.89 E301.17929
G1 X220.917 Y147.929 E301.18122
G1 X220.639 Y148.504 E301.21096
G1 X220.451 Y149.279 E301.24809
G1 X220.356 Y149.656 E301.2662
G1 X220.291 Y149.964 E301.28085
G1 X220.239 Y150.271 E301.29535
G1 X219.963 Y151.576 E301.35746
G1 X219.862 Y152.124 E301.38341
G1 X219.853 Y152.211 E301.38748
G1 X219.742 Y152.763 E301.4137
G1 X219.628 Y153.732 E301.45913
G1 X219.495 Y154.697 E301.50449
G1 X219.319 Y155.623 E301.54838
G1 X219.226 Y156.411 E301.58533
G1 X219.163 Y156.884 E301.60755
G1 X219.143 Y157.362 E301.62983
G1 X218.994 Y159.202 E301.71578
G1 X219.161 Y161.841 E301.83891
G1 X219.185 Y162.512 E301.87018
G1 X219.235 Y162.789 E301.88328
G1 X219.463 Y163.95 E301.93838
G1 X219.587 Y164.382 E301.95931
G1 X219.624 Y164.501 E301.96511
G1 X220.024 Y165.542 E302.01704
G1 X220.032 Y165.57 E302.01839
G1 X220.089 Y165.823 E302.03047
G1 X220.477 Y167.219 E302.09794
G1 X220.839 Y168.502 E302.16001
G1 X221.062 Y169.681 E302.21588
G1 X221.065 Y169.708 E302.21715
G1 X221.096 Y170.371 E302.24806
G1 X221.085 Y170.602 E302.25882
G1 X221.101 Y171.747 E302.31214
G1 X221.057 Y172.41 E302.34308
G1 X221.017 Y172.707 E302.35704
G1 X220.98 Y174.12 E302.42286
G1 X220.95 Y174.923 E302.46027
G1 X220.968 Y175.886 E302.50512
G1 X220.952 Y176.26 E302.52255
G1 X220.981 Y177.317 E302.57179
G1 X221.009 Y177.837 E302.59604
G1 X221.064 Y179.397 E302.66872
G1 X221.147 Y180.267 E302.70942
G1 X221.203 Y180.973 E302.7424
G1 X221.324 Y181.785 E302.78062
G1 X221.424 Y182.599 E302.81881
G1 X221.733 Y184.334 E302.90087
G1 X222.002 Y185.529 E302.95791
G1 X222.459 Y187.124 E303.03517
G1 X222.615 Y187.657 E303.06103
G1 X222.725 Y187.922 E303.07439
G1 X222.874 Y188.485 E303.10151
G1 X222.89 Y188.592 E303.10654
G1 X222.921 Y188.897 E303.12082
G1 X222.983 Y189.21 E303.13568
G1 X223.053 Y189.633 E303.15564
G1 X223.101 Y190.216 E303.18288
G1 X223.363 Y191.984 E303.26611
G1 X223.438 Y192.316 E303.28195
G1 X223.458 Y192.393 E303.28566
G1 X223.615 Y192.881 E303.30953
G1 X224.1 Y194.478 E303.38725
G1 X224.275 Y195.072 E303.41608
G1 X225.067 Y196.741 E303.5021
G1 X226.012 Y197.953 E303.57366
G1 X226.185 Y198.21 E303.58809
G1 X227.003 Y198.965 E303.63992
G1 X227.838 Y199.743 E303.69307
G1 X228.178 Y199.914 E303.71079
G1 X229.057 Y200.388 E303.75729
G1 X229.565 Y200.561 E303.78228
G1 X230.061 Y200.741 E303.80685
G1 X230.446 Y200.828 E303.82523
G1 X231.31 Y200.975 E303.86604
G1 X232.21 Y201.039 E303.90805
G1 X234.237 Y201.326 E304.00338
G1 X234.411 Y201.413 E304.01244
G1 X234.602 Y201.608 E304.02515
G1 X235.375 Y202.257 E304.07214
G1 X235.48 Y202.445 E304.08217
G1 X235.661 Y203.593 E304.13629
G1 X235.659 Y203.788 E304.14537
G1 X235.628 Y204.199 E304.16456
G1 X235.55 Y206.142 E304.25511
G1 X235.544 Y206.243 E304.25982
G1 X235.62 Y208.027 E304.34296
G1 X235.731 Y208.947 E304.38611
G1 X235.985 Y209.561 E304.41705
G1 X236.039 Y209.868 E304.43157
G1 X236.343 Y210.573 E304.46732
G1 X236.798 Y211.738 E304.52556
G1 X237.28 Y212.435 E304.56502
G1 X237.787 Y212.96 E304.599
G1 X237.933 Y213.141 E304.60983
G1 X238.224 Y213.449 E304.62956
G1 X238.369 Y213.558 E304.63801
G1 X239.895 Y214.641 E304.72514
G1 X239.925 Y214.668 E304.72702
G1 X240.128 Y214.886 E304.74089
G1 X241.309 Y215.069 E304.79654
G1 X241.416 Y215.107 E304.80183
G1 X243.572 Y216.362 E304.91799
G1 X243.596 Y216.379 E304.91936
G1 X246.89 Y219.013 E305.11575
G1 X247.507 Y219.435 E305.15055
G1 X248.792 Y219.716 E305.2118
G1 X249.025 Y219.842 E305.22414
G1 X249.045 Y219.855 E305.22525
G1 X249.265 Y220.023 E305.23814
G1 X249.335 Y220.083 E305.24243
G1 X249.585 Y220.312 E305.25822
G1 X249.671 Y220.483 E305.26713
G1 X249.681 Y220.576 E305.27149
G1 X249.499 Y222.049 E305.3406
G1 X249.419 Y222.541 E305.36381
G1 X249.434 Y222.708 E305.37161
G1 X249.465 Y223.555 E305.41108
G1 X249.654 Y224.248 E305.44453
G1 X249.979 Y225.424 E305.50134
G1 X250.151 Y225.755 E305.51871
G1 X250.638 Y226.511 E305.56058
G1 X251.391 Y227.619 E305.62296
G1 X252.164 Y228.285 E305.67048
G1 X252.748 Y228.774 E305.70594
G1 X253.33 Y229.144 E305.73806
G1 X253.615 Y229.346 E305.75432
G1 X253.751 Y229.412 E305.76136
G1 X254.487 Y229.828 E305.80073
G1 X255.614 Y230.241 E305.85662
G1 X255.796 Y230.312 E305.86572
G1 X256.725 Y230.544 E305.9103
G1 X257.496 Y230.688 E305.94682
G1 X258.224 Y230.718 E305.98075
G1 X260.415 Y230.66 E306.08281
G1 X260.625 Y230.652 E306.09259
G1 X261.819 Y230.435 E306.1491
G1 X262.169 Y230.378 E306.16562
G1 X262.31 Y230.336 E306.17247
G1 X263.233 Y230.079 E306.21708
G1 X263.769 Y229.953 E306.24272
G1 X263.927 Y229.959 E306.25008
G1 X264.9 Y230.256 E306.29745
G1 X266.434 Y230.337 E306.36898
G1 X266.554 Y230.37 E306.37478
G1 X268.553 Y231.404 E306.47957
G1 X268.658 Y231.495 E306.48604
G1 X268.888 Y231.819 E306.50454
G1 X268.907 Y231.852 E306.50632
G1 X269.531 Y233.23 E306.57675
G1 X269.659 Y233.524 E306.59169
G1 X271.133 Y235.881 E306.72113
G1 X271.789 Y236.438 E306.7612
G1 X272.475 Y237.037 E306.80361
G1 X272.619 Y237.19 E306.81339
G1 X273.382 Y237.659 E306.8551
G1 X273.601 Y237.802 E306.86728
G1 X275.2 Y238.501 E306.94854
G1 X276.113 Y238.775 E306.99292
G1 X277.305 Y239.11 E307.05058
G1 X278.312 Y239.249 E307.09791
G1 X278.755 Y239.341 E307.11898
G1 X279.744 Y239.485 E307.16552
G1 X280.799 Y239.631 E307.21511
G1 X281.192 Y239.733 E307.23402
G1 X282.232 Y240.053 E307.28468
G1 X283.221 Y240.326 E307.33246
G1 X283.822 Y240.533 E307.36206
G1 X284.272 Y240.675 E307.38403
G1 X285.08 Y240.888 E307.42294
G1 X285.981 Y241.095 E307.46599
G1 X286.948 Y241.307 E307.51208
G1 X287.565 Y241.361 E307.54092
G1 X287.886 Y241.377 E307.55589
G1 X289.574 Y241.475 E307.63462
G1 X289.803 Y241.627 E307.64742
G1 X289.865 Y241.747 E307.65371
G1 X292.29 Y260.542 E308.53614
G1 X292.242 Y260.7 E308.54383
G1 X292.122 Y260.836 E308.55227
G1 X291.972 Y260.904 E308.55994
G1 X207.287 Y260.904 E312.50323
G1 X207.146 Y260.845 E312.51035
G1 X207.029 Y260.728 E312.51805
G1 X206.97 Y260.587 E312.52517
G1 X206.97 Y66.511 E321.56216
G1 X207.029 Y66.37 E321.56928
G1 X207.146 Y66.253 E321.57698
G1 X207.287 Y66.194 E321.5841
G1 X266.937 Y66.194 E324.36165
G1 X267.07 Y66.244 E324.36827
G1 X267.183 Y66.344 E324.3753
G1 X267.248 Y66.468 E324.38181
G1 X268.889 Y79.191 E324.97916
G1 X268.846 Y79.343 E324.98651
G1 X268.737 Y79.477 E324.99456
G1 X268.598 Y79.55 E325.00187
G1 X267.883 Y79.606 E325.03526
G1 X266.65 Y79.863 E325.09391
G1 X264.481 Y80.649 E325.20134
G1 X263.839 Y81.009 E325.23561
G1 X262.54 Y81.623 E325.30251
G1 X261.302 Y82.434 E325.37143
G1 X260.288 Y83.016 E325.42587
G1 X259.885 Y83.333 E325.44974
G1 X258.684 Y84.172 E325.51796
G1 X257.863 Y84.733 E325.56426
G1 X257.482 Y84.955 E325.5848
G1 X257.041 Y85.202 E325.60833
G1 X256.942 Y85.273 E325.614
G1 X256.582 Y85.505 E325.63395
G1 X256.075 Y85.854 E325.66261
G1 X255.801 Y86.027 E325.6777
G1 X254.714 Y86.739 E325.7382
G1 X253.886 Y87.257 E325.78368
G1 X253.659 Y87.411 E325.79645
G1 X253.426 Y87.53 E325.80864
G1 X253.245 Y87.626 E325.81818
G1 X252.616 Y88.048 E325.85345
G1 X252.11 Y88.372 E325.88142
G1 X251.676 Y88.658 E325.90563
G1 X251.135 Y88.976 E325.93485
G1 X250.643 Y89.301 E325.9623
G1 X250.484 Y89.397 E325.97095
G1 X249.818 Y89.819 E326.00767
G1 X249.064 Y90.255 E326.04822
G1 X248.479 Y90.633 E326.08065
G1 X248.027 Y90.911 E326.10536
G1 X247.133 Y91.527 E326.15592
G1 X246.258 Y92.087 E326.20429
G1 X245.529 Y92.587 E326.24545
G1 X244.512 Y93.355 E326.3048
G1 X244.247 Y93.572 E326.32074
G1 X243.953 Y93.802 E326.33813
G1 X243.504 Y94.17 E326.36516
G1 X242.57 Y94.983 E326.42282
G1 X242.192 Y95.301 E326.44582
G1 X242 Y95.472 E326.45779
G1 X241.354 Y96.21 E326.50346
G1 X240.512 Y97.153 E326.56233
G1 X240.234 Y97.421 E326.58031
G1 X240.034 Y97.674 E326.59532
G1 X239.765 Y98.001 E326.61504
G1 X239.2 Y98.615 E326.65389
G1 X237.26 Y100.943 E326.795
G1 X236.374 Y102.203 E326.86673
G1 X235.841 Y102.946 E326.9093
G1 X235.444 Y103.53 E326.94219
G1 X235.316 Y103.784 E326.95543
G1 X235.087 Y104.177 E326.97661
G1 X234.412 Y105.46 E327.04412
G1 X234.051 Y106.221 E327.08334
G1 X233.955 Y106.367 E327.09147
G1 X233.567 Y107.084 E327.12943
G1 X233.062 Y107.941 E327.17575
G1 X232.861 Y108.298 E327.19483
G1 X232.114 Y109.455 E327.25896
G1 X231.993 Y109.666 E327.27028
G1 X231.263 Y110.981 E327.34032
G1 X231.045 Y111.339 E327.35983
G1 X230.629 Y112.108 E327.40055
G1 X229.971 Y113.351 E327.46603
G1 X229.789 Y113.702 E327.48444
G1 X229.084 Y115.112 E327.55785
G1 X228.459 Y116.443 E327.62632
G1 X227.854 Y117.776 E327.69448
G1 X227.715 Y118.131 E327.71224
G1 X227.335 Y118.961 E327.75474
G1 X227.033 Y119.633 E327.78905
G1 X226.618 Y120.619 E327.83886
G1 X225.982 Y122.228 E327.91942
G1 X225.507 Y123.502 E327.98274
G1 X225.302 Y124.025 E328.00889
G1 X225.226 Y124.253 E328.02008
G1 X224.493 Y126.379 E328.1248
G1 X224.38 Y126.743 E328.14255
G1 X223.775 Y128.82 E328.24328
G1 X223.718 Y129.102 E328.25667
G1 X223.712 Y129.294 E328.26562
G1 X223.623 Y129.633 E328.28194
G1 X223.257 Y131.707 E328.38001
G1 X223.193 Y132.212 E328.40371
G1 X222.951 Y133.999 E328.48768
G1 X222.946 Y134.093 E328.49206
G1 X222.942 Y134.592 E328.5153
G1 X222.936 Y134.987 E328.53369
G1 X222.899 Y135.604 E328.56248
G1 X222.861 Y136.189 E328.58977
G1 X222.85 Y136.416 E328.60036
G1 X222.921 Y137.291 E328.64123
G1 X222.921 Y137.324 E328.64277
G1 X222.851 Y138.139 E328.68086
G1 X222.812 Y139.708 E328.75394
G1 X222.789 Y140.147 E328.77441
G1 X222.747 Y140.407 E328.78667
G1 X222.673 Y141.104 E328.81931
G1 X222.667 Y141.136 E328.82083
G1 X222.456 Y141.903 E328.85787
G1 X222.414 Y142.273 E328.87521
G1 X222.382 Y142.475 E328.88473
G1 X222.265 Y142.937 E328.90692
G1 X222.195 Y143.76 E328.94538
G1 X222.188 Y143.798 E328.94718
G1 X222.104 Y144.093 E328.96147
G1 F3600 E323.96147
G0 F7500 X222.55 Y144.221
G0 X230.721 Y144.386
G1 F3600 E328.96147
G1 F1500 X230.417 Y144.174 E328.97872
G1 X229.969 Y143.838 E329.0048
G1 X229.468 Y143.413 E329.03539
G1 X229.023 Y142.93 E329.06597
G1 X228.64 Y142.396 E329.09657
G1 X228.334 Y141.837 E329.12625
G1 X228.309 Y141.825 E329.12754
G1 X227.858 Y141.522 E329.15284
G1 X227.844 Y141.653 E329.15897
G1 X227.681 Y142.512 E329.19968
G1 X227.576 Y142.896 E329.21822
G1 X227.526 Y143.243 E329.23455
G1 X227.424 Y143.746 E329.25844
G1 X227.411 Y143.796 E329.26085
G1 X227.376 Y144.204 E329.27992
G1 X227.281 Y144.854 E329.31051
G1 X227.19 Y145.222 E329.32816
G1 X227.106 Y145.517 E329.34244
G1 X226.822 Y146.284 E329.38052
G1 X226.681 Y146.738 E329.40266
G1 X226.55 Y147.085 E329.41993
G1 X226.355 Y147.765 E329.45287
G1 X226.247 Y148.058 E329.46741
G1 X225.978 Y149.143 E329.51946
G1 X225.781 Y149.769 E329.55002
G1 X225.598 Y150.194 E329.57157
G1 X225.505 Y150.504 E329.58664
G1 X225.428 Y150.806 E329.60115
G1 X225.367 Y151.132 E329.61659
G1 X225.326 Y151.347 E329.62679
G1 X225.062 Y152.595 E329.68618
G1 X224.98 Y153.039 E329.70721
G1 X224.951 Y153.235 E329.71643
G1 X224.88 Y153.587 E329.73316
G1 X224.78 Y154.439 E329.7731
G1 X224.649 Y155.394 E329.81799
G1 X224.604 Y155.67 E329.83101
G1 X224.46 Y156.427 E329.86689
G1 X224.381 Y157.094 E329.89816
G1 X224.34 Y157.564 E329.92013
G1 X224.326 Y157.783 E329.93035
G1 X224.207 Y159.252 E329.99898
G1 X224.35 Y161.505 E330.1041
G1 X224.367 Y161.934 E330.12409
G1 X224.525 Y162.739 E330.16229
G1 X224.546 Y162.814 E330.16592
G1 X224.878 Y163.677 E330.20897
G1 X225.106 Y164.432 E330.2457
G1 X225.134 Y164.557 E330.25166
G1 X225.483 Y165.814 E330.31241
G1 X225.838 Y167.07 E330.37318
G1 X225.948 Y167.535 E330.39543
G1 X226.171 Y168.714 E330.4513
G1 X226.259 Y169.458 E330.48619
G1 X226.29 Y170.101 E330.51616
G1 X226.29 Y170.618 E330.54024
G1 X226.286 Y170.692 E330.54369
G1 X226.3 Y171.658 E330.58867
G1 X226.29 Y172.083 E330.60847
G1 X226.248 Y172.732 E330.63875
G1 X226.207 Y173.128 E330.65729
G1 X226.176 Y174.315 E330.71258
G1 X226.152 Y174.963 E330.74278
G1 X226.167 Y175.776 E330.78064
G1 X226.163 Y176.108 E330.7961
G1 X226.155 Y176.29 E330.80458
G1 X226.177 Y177.109 E330.84273
G1 X226.206 Y177.654 E330.86815
G1 X226.256 Y179.065 E330.93389
G1 X226.331 Y179.856 E330.97089
G1 X226.374 Y180.394 E330.99602
G1 X226.485 Y181.151 E331.03164
G1 X226.567 Y181.819 E331.06298
G1 X226.827 Y183.281 E331.13213
G1 X227.043 Y184.239 E331.17786
G1 X227.45 Y185.664 E331.24686
G1 X227.527 Y185.927 E331.25962
G1 X227.762 Y186.625 E331.29392
G1 X227.898 Y187.142 E331.31881
G1 X228.011 Y187.682 E331.3445
G1 X228.026 Y187.778 E331.34902
G1 X228.063 Y188.063 E331.36241
G1 X228.18 Y188.757 E331.39518
G1 X228.236 Y189.207 E331.41629
G1 X228.27 Y189.623 E331.43573
G1 X228.476 Y191.008 E331.50093
G1 X228.591 Y191.371 E331.51866
G1 X229.15 Y193.218 E331.60852
G1 X229.517 Y193.99 E331.64832
G1 X230.123 Y194.769 E331.69428
G1 X230.863 Y195.454 E331.74123
G1 X231.142 Y195.605 E331.756
G1 X231.508 Y195.734 E331.77407
G1 X231.928 Y195.806 E331.79392
G1 X232.566 Y195.851 E331.8237
G1 X232.939 Y195.89 E331.84116
G1 X234.966 Y196.177 E331.93649
G1 X235.61 Y196.309 E331.9671
G1 X236.233 Y196.518 E331.9977
G1 X236.591 Y196.678 E332.01596
G1 X236.65 Y196.707 E332.01902
G1 X237.221 Y197.032 E332.04961
G1 X237.748 Y197.424 E332.08019
G1 X238.137 Y197.786 E332.10494
G1 X238.719 Y198.275 E332.14033
G1 X239.195 Y198.727 E332.1709
G1 X239.613 Y199.234 E332.2015
G1 X239.987 Y199.824 E332.23402
G1 X240.023 Y199.89 E332.23752
G1 X240.302 Y200.485 E332.26812
G1 X240.506 Y201.109 E332.29869
G1 X240.616 Y201.635 E332.32372
G1 X240.797 Y202.783 E332.37783
G1 X240.862 Y203.733 E332.42217
G1 X240.859 Y203.882 E332.42911
G1 X240.844 Y204.185 E332.44324
G1 X240.821 Y204.489 E332.45743
G1 X240.749 Y206.267 E332.54029
G1 X240.809 Y207.634 E332.60401
G1 X241.04 Y208.334 E332.63833
G1 X241.187 Y208.682 E332.65592
G1 X241.392 Y209.206 E332.68212
G1 X241.516 Y209.335 E332.69045
G1 X241.704 Y209.548 E332.70368
G1 X242.303 Y209.974 E332.73791
G1 X242.745 Y210.07 E332.75897
G1 X243.105 Y210.185 E332.77657
G1 X243.71 Y210.44 E332.80714
G1 X244.032 Y210.613 E332.82416
G1 X246.188 Y211.868 E332.94032
G1 X246.843 Y212.317 E332.9773
G1 X249.683 Y214.587 E333.14659
G1 X249.901 Y214.635 E333.15699
G1 X250.533 Y214.814 E333.18757
G1 X251.138 Y215.068 E333.21813
G1 X251.488 Y215.257 E333.23665
G1 X251.663 Y215.36 E333.2461
G1 X252.203 Y215.723 E333.2764
G1 X252.415 Y215.885 E333.28883
G1 X252.682 Y216.103 E333.30488
G1 X252.847 Y216.248 E333.31511
G1 X253.097 Y216.477 E333.33089
G1 X253.392 Y216.782 E333.35065
G1 X253.256 Y216.346 E333.37192
G1 X253.071 Y216.244 E333.38175
G1 X252.558 Y215.921 E333.40998
G1 X252.078 Y215.58 E333.4374
G1 X251.566 Y215.168 E333.468
G1 X251.109 Y214.696 E333.49859
G1 X250.712 Y214.173 E333.52917
G1 X250.59 Y213.964 E333.54043
G1 X249.34 Y213.035 E333.61295
G1 X248.95 Y212.716 E333.63642
G1 X248.792 Y212.574 E333.64631
G1 X248.491 Y212.281 E333.66587
G1 X247.977 Y211.741 E333.70058
G1 X247.553 Y211.239 E333.73118
G1 X247.194 Y210.688 E333.7618
G1 X246.905 Y210.099 E333.79235
G1 X246.852 Y209.947 E333.79985
G1 X245.826 Y208.825 E333.87064
G1 X245.413 Y208.314 E333.90124
G1 X245.065 Y207.756 E333.93186
G1 X244.788 Y207.161 E333.96242
G1 X244.584 Y206.536 E333.99303
G1 X244.458 Y205.892 E334.02359
G1 X244.413 Y205.264 E334.05291
G1 X243.653 Y204.119 E334.1169
G1 X243.324 Y203.55 E334.1475
G1 X243.149 Y203.164 E334.16724
G1 X242.922 Y202.605 E334.19533
G1 X242.712 Y201.982 E334.22594
G1 X242.58 Y201.339 E334.25651
G1 X242.526 Y200.684 E334.28711
G1 X242.553 Y200.027 E334.31773
G1 X242.659 Y199.379 E334.34831
G1 X242.843 Y198.748 E334.37891
G1 X243.102 Y198.145 E334.40947
G1 X243.432 Y197.577 E334.44006
G1 X243.829 Y197.054 E334.47063
G1 X244.196 Y196.676 E334.49517
G1 X244.097 Y196.445 E334.50687
G1 X243.823 Y195.631 E334.54686
G1 X243.673 Y195.032 E334.57561
G1 X243.182 Y195.177 E334.59945
G1 X242.534 Y195.286 E334.63005
G1 X241.878 Y195.315 E334.66063
G1 X241.223 Y195.265 E334.69121
G1 X240.579 Y195.135 E334.72181
G1 X239.955 Y194.928 E334.75242
G1 X239.361 Y194.646 E334.78304
G1 X238.806 Y194.295 E334.81362
G1 X238.298 Y193.879 E334.84419
G1 X238.01 Y193.592 E334.86312
G1 X237.407 Y192.943 E334.90437
G1 X234.864 Y191.147 E335.04934
G1 X234.124 Y190.619 E335.09167
G1 X233.774 Y190.347 E335.11231
G1 X233.127 Y189.8 E335.15176
G1 X232.652 Y189.346 E335.18236
G1 X232.235 Y188.838 E335.21296
G1 X231.884 Y188.283 E335.24354
G1 X231.602 Y187.689 E335.27416
G1 X231.395 Y187.066 E335.30472
G1 X231.265 Y186.422 E335.33532
G1 X231.247 Y186.185 E335.34638
G1 X231.071 Y185.843 E335.36429
G1 X230.845 Y185.227 E335.39485
G1 X230.695 Y184.587 E335.42546
G1 X230.623 Y183.934 E335.45605
G1 X230.632 Y183.277 E335.48664
G1 X230.687 Y182.868 E335.50586
G1 X230.487 Y182.105 E335.54259
G1 X230.178 Y180.349 E335.62561
G1 X230.103 Y179.696 E335.65622
G1 X230.107 Y179.067 E335.68551
G1 X230.153 Y178.35 E335.71896
G1 X230.235 Y177.698 E335.74956
G1 X230.395 Y177.061 E335.78014
G1 X230.632 Y176.448 E335.81075
G1 X230.941 Y175.869 E335.84131
G1 X231.319 Y175.331 E335.87192
G1 X231.567 Y175.055 E335.8892
G1 X231.76 Y174.751 E335.90597
G1 X232.176 Y174.243 E335.93654
G1 X232.652 Y173.79 E335.96714
G1 X232.818 Y173.596 E335.97903
G1 X232.994 Y173.343 E335.99338
G1 X233.379 Y172.848 E336.02258
G1 X233.511 Y172.543 E336.03805
G1 X233.844 Y171.977 E336.06863
G1 X234.243 Y171.455 E336.09923
G1 X234.703 Y170.985 E336.12985
G1 X234.933 Y170.801 E336.14356
G1 X234.997 Y170.716 E336.14852
G1 X235.412 Y170.285 E336.17638
G1 X236.132 Y168.514 E336.2654
G1 X236.18 Y168.371 E336.27242
G1 X236.427 Y167.762 E336.30302
G1 X236.747 Y167.188 E336.33362
G1 X236.856 Y167.038 E336.34226
G1 X236.787 Y166.969 E336.3468
G1 X236.381 Y166.452 E336.37741
G1 X236.041 Y165.89 E336.408
G1 X235.771 Y165.291 E336.43859
G1 X235.577 Y164.663 E336.4692
G1 X235.483 Y164.142 E336.49385
G1 X235.415 Y164.027 E336.50007
G1 X235.154 Y163.424 E336.53067
G1 X234.906 Y162.485 E336.57589
G1 X234.771 Y161.689 E336.61348
G1 X234.745 Y161.482 E336.6232
G1 X234.384 Y161.099 E336.64771
G1 X233.995 Y160.57 E336.67828
G1 X233.673 Y159.997 E336.70889
G1 X233.423 Y159.389 E336.7395
G1 X233.249 Y158.756 E336.77007
G1 X233.152 Y157.993 E336.80588
G1 X232.779 Y157.56 E336.83249
G1 X232.414 Y157.014 E336.86307
G1 X232.117 Y156.427 E336.89371
G1 X231.894 Y155.809 E336.9243
G1 X231.748 Y155.169 E336.95487
G1 X231.681 Y154.515 E336.98548
G1 X231.726 Y153.555 E337.03023
G1 X231.876 Y152.462 E337.0816
G1 X232.005 Y151.818 E337.11218
G1 X232.242 Y151.118 E337.1466
G1 X232.283 Y151.021 E337.1515
G1 X232.3 Y150.501 E337.17573
G1 X232.402 Y149.852 E337.20632
G1 X232.644 Y149.055 E337.2451
G1 X232.964 Y148.233 E337.28618
G1 X233.364 Y147.417 E337.32849
G1 X233.796 Y146.696 E337.36763
G1 X234.157 Y146.167 E337.39745
G1 X234.574 Y145.628 E337.42918
G1 X234.983 Y145.162 E337.45805
G1 X234.926 Y145.094 E337.46219
G1 X234.493 Y145.189 E337.48283
G1 X233.839 Y145.251 E337.51342
G1 X233.183 Y145.233 E337.54398
G1 X232.533 Y145.136 E337.57458
G1 X231.9 Y144.96 E337.60517
G1 X231.293 Y144.709 E337.63576
G1 X230.721 Y144.386 E337.66634
G0 F7500 X231.194 Y143.739
G1 F1500 X230.897 Y143.534 E337.68315
G1 X230.449 Y143.198 E337.70922
G1 X229.989 Y142.803 E337.73746
G1 X229.585 Y142.351 E337.76569
G1 X229.244 Y141.85 E337.7939
G1 X228.972 Y141.308 E337.82214
G1 X228.953 Y141.255 E337.82476
G1 X228.674 Y141.111 E337.83938
G1 X228.175 Y140.766 E337.86763
G1 X227.727 Y140.358 E337.89585
G1 X227.336 Y139.895 E337.92407
G1 X227.214 Y139.704 E337.93462
G1 X227.206 Y139.939 E337.94557
G1 X227.183 Y140.378 E337.96604
G1 X227.128 Y140.884 E337.98974
G1 X227.108 Y141.008 E337.99559
G1 X227.048 Y141.569 E338.02186
G1 X226.91 Y142.3 E338.0565
G1 X226.789 Y142.741 E338.07779
G1 X226.735 Y143.122 E338.09571
G1 X226.648 Y143.55 E338.11605
G1 X226.619 Y143.664 E338.12152
G1 X226.579 Y144.135 E338.14353
G1 X226.42 Y145.003 E338.18463
G1 X226.336 Y145.298 E338.19891
G1 X226.098 Y145.945 E338.23101
G1 X226.078 Y145.988 E338.23322
G1 X225.933 Y146.456 E338.25603
G1 X225.793 Y146.826 E338.27445
G1 X225.79 Y146.842 E338.27521
G1 X225.605 Y147.489 E338.30654
G1 X225.481 Y147.827 E338.32331
G1 X225.202 Y148.95 E338.37719
G1 X225.017 Y149.528 E338.40545
G1 X224.878 Y149.846 E338.42161
G1 X224.803 Y150 E338.42958
G1 X224.718 Y150.354 E338.44654
G1 X224.642 Y150.657 E338.46108
G1 X224.578 Y150.998 E338.47724
G1 X224.543 Y151.182 E338.48596
G1 X224.284 Y152.404 E338.54413
G1 X224.195 Y152.888 E338.56704
G1 X224.167 Y153.077 E338.57594
G1 X224.091 Y153.458 E338.59403
G1 X223.987 Y154.33 E338.63492
G1 X223.856 Y155.285 E338.6798
G1 X223.818 Y155.52 E338.69089
G1 X223.67 Y156.297 E338.72772
G1 X223.588 Y156.989 E338.76017
G1 X223.551 Y157.267 E338.77323
G1 X223.54 Y157.532 E338.78558
G1 X223.529 Y157.718 E338.79425
G1 X223.405 Y159.245 E338.86559
G1 X223.552 Y161.556 E338.97342
G1 X223.571 Y162.03 E338.99551
G1 X223.747 Y162.929 E339.03816
G1 X223.787 Y163.068 E339.0449
G1 X224.131 Y163.964 E339.08959
G1 X224.325 Y164.607 E339.12086
G1 X224.357 Y164.748 E339.1276
G1 X224.71 Y166.021 E339.18911
G1 X225.068 Y167.287 E339.25037
G1 X225.162 Y167.684 E339.26937
G1 X225.385 Y168.863 E339.32524
G1 X225.46 Y169.496 E339.35492
G1 X225.491 Y170.139 E339.3849
G1 X225.491 Y170.58 E339.40543
G1 X225.487 Y170.666 E339.40944
G1 X225.501 Y171.67 E339.4562
G1 X225.491 Y172.031 E339.47301
G1 X225.449 Y172.68 E339.50329
G1 X225.417 Y173.001 E339.51832
G1 X225.408 Y173.064 E339.52128
G1 X225.377 Y174.285 E339.57815
G1 X225.352 Y174.966 E339.60988
G1 X225.367 Y175.791 E339.64831
G1 X225.364 Y176.074 E339.66148
G1 X225.355 Y176.295 E339.67178
G1 X225.377 Y177.127 E339.71054
G1 X225.406 Y177.682 E339.73642
G1 X225.456 Y179.103 E339.80263
G1 X225.534 Y179.919 E339.8408
G1 X225.579 Y180.486 E339.86728
G1 X225.691 Y181.248 E339.90314
G1 X225.775 Y181.935 E339.93537
G1 X226.052 Y183.485 E340.00869
G1 X226.264 Y184.425 E340.05356
G1 X226.771 Y186.193 E340.1392
G1 X226.788 Y186.234 E340.14127
G1 X226.989 Y186.829 E340.17051
G1 X227.125 Y187.346 E340.19541
G1 X227.221 Y187.806 E340.21729
G1 X227.267 Y188.144 E340.23317
G1 X227.323 Y188.483 E340.24917
G1 X227.391 Y188.889 E340.26834
G1 X227.439 Y189.272 E340.28631
G1 X227.477 Y189.729 E340.30766
G1 X227.691 Y191.174 E340.37568
G1 X227.697 Y191.2 E340.37693
G1 X227.826 Y191.603 E340.39663
G1 X228.321 Y193.236 E340.47609
G1 X228.398 Y193.497 E340.48876
G1 X228.835 Y194.419 E340.53627
G1 X229.473 Y195.236 E340.58454
G1 X229.519 Y195.299 E340.58817
G1 X230.394 Y196.11 E340.64372
G1 X230.819 Y196.34 E340.66622
G1 X231.066 Y196.425 E340.67839
G1 X231.304 Y196.511 E340.69017
G1 X231.832 Y196.601 E340.71511
G1 X232.509 Y196.649 E340.74671
G1 X232.827 Y196.682 E340.7616
G1 X234.854 Y196.969 E340.85693
G1 X235.447 Y197.094 E340.88515
G1 X236.238 Y197.396 E340.92457
G1 X236.297 Y197.425 E340.92763
G1 X236.822 Y197.727 E340.95584
G1 X237.303 Y198.097 E340.98409
G1 X237.553 Y198.333 E341.0001
G1 X237.594 Y198.374 E341.0028
G1 X238.204 Y198.887 E341.03991
G1 X238.642 Y199.307 E341.06817
G1 X239.02 Y199.781 E341.0964
G1 X239.284 Y200.207 E341.11974
G1 X239.32 Y200.273 E341.12324
G1 X239.575 Y200.824 E341.15151
G1 X239.755 Y201.402 E341.1797
G1 X239.826 Y201.76 E341.19669
G1 X240.007 Y202.908 E341.25081
G1 X240.062 Y203.717 E341.28857
G1 X240.059 Y203.866 E341.29551
G1 X240.047 Y204.124 E341.30753
G1 X240.021 Y204.462 E341.32332
G1 X239.948 Y206.257 E341.40697
G1 X240.01 Y207.68 E341.47329
G1 X240.05 Y207.878 E341.4827
G1 X240.301 Y208.638 E341.51997
G1 X240.38 Y208.821 E341.52925
G1 X240.442 Y208.973 E341.53689
G1 X240.706 Y209.648 E341.57064
G1 X240.94 Y209.891 E341.58635
G1 X241.169 Y210.15 E341.60245
G1 X241.971 Y210.719 E341.64824
G1 X242.803 Y210.927 E341.68817
G1 X242.84 Y210.94 E341.69
G1 X243.629 Y211.304 E341.73046
G1 X245.785 Y212.559 E341.84662
G1 X246.343 Y212.942 E341.87814
G1 X249.33 Y215.33 E342.05621
G1 X249.73 Y215.417 E342.07527
G1 X250.313 Y215.585 E342.10352
G1 X251.082 Y215.947 E342.1431
G1 X251.257 Y216.05 E342.15255
G1 X251.717 Y216.359 E342.17836
G1 X251.929 Y216.521 E342.19078
G1 X252.166 Y216.714 E342.20501
G1 X252.307 Y216.838 E342.21376
G1 X252.557 Y217.067 E342.22954
G1 X252.976 Y217.505 E342.25777
G1 X253.334 Y217.994 E342.28599
G1 X253.624 Y218.527 E342.31424
G1 X253.78 Y218.906 E342.33332
G1 X253.813 Y218.998 E342.33788
G1 X253.98 Y219.581 E342.36611
G1 X254.068 Y220.181 E342.39435
G1 X254.077 Y220.787 E342.42257
G1 X254.048 Y221.115 E342.43791
G1 X253.867 Y222.581 E342.50669
G1 X253.844 Y222.889 E342.52107
G1 X254.071 Y223.714 E342.56091
G1 X254.311 Y224.087 E342.58156
G1 X254.704 Y224.665 E342.61411
G1 X255.018 Y224.935 E342.63339
G1 X255.355 Y225.218 E342.65389
G1 X255.68 Y225.424 E342.6718
G1 X255.897 Y225.571 E342.68401
G1 X256.343 Y225.823 E342.70786
G1 X257.126 Y226.109 E342.74668
G1 X257.672 Y226.245 E342.77288
G1 X257.99 Y226.305 E342.78795
G1 X258.26 Y226.316 E342.80053
G1 X260.148 Y226.266 E342.88847
G1 X261.111 Y226.092 E342.93404
G1 X261.206 Y226.076 E342.93853
G1 X262.044 Y225.843 E342.97903
G1 X262.226 Y225.796 E342.98778
G1 X262.762 Y225.67 E343.01342
G1 X263.36 Y225.571 E343.04164
G1 X263.985 Y225.551 E343.07076
G1 X264.039 Y225.553 E343.07328
G1 X264.642 Y225.615 E343.1015
G1 X265.212 Y225.75 E343.12878
G1 X265.673 Y225.891 E343.15123
G1 X266.665 Y225.943 E343.19748
G1 X266.756 Y225.954 E343.20175
G1 X266.713 Y225.549 E343.22071
G1 X266.701 Y225.095 E343.24186
G1 X266.725 Y224.489 E343.2701
G1 X266.828 Y223.891 E343.29836
G1 X267.009 Y223.313 E343.32656
G1 X267.265 Y222.763 E343.35481
G1 X267.59 Y222.252 E343.38301
G1 X267.981 Y221.787 E343.4113
G1 X268.193 Y221.594 E343.42465
G1 X267.885 Y221.394 E343.44175
G1 X267.608 Y221.157 E343.45872
G1 X267.463 Y221.158 E343.46547
G1 X267.131 Y221.311 E343.4825
G1 X266.552 Y221.491 E343.51073
G1 X265.954 Y221.592 E343.53897
G1 X265.348 Y221.614 E343.56721
G1 X264.926 Y221.582 E343.58691
G1 X263.506 Y221.408 E343.65353
G1 X263.375 Y221.39 E343.65969
G1 X261.167 Y221.055 E343.76368
G1 X260.468 Y220.892 E343.7971
G1 X260.081 Y220.783 E343.81582
G1 X259.844 Y220.722 E343.82721
G1 X258.139 Y220.232 E343.90982
G1 X257.569 Y220.027 E343.93803
G1 X256.827 Y219.703 E343.97573
G1 X256.289 Y219.424 E344.00395
G1 X255.792 Y219.077 E344.03217
G1 X255.345 Y218.667 E344.06042
G1 X254.955 Y218.203 E344.08864
G1 X254.63 Y217.691 E344.11688
G1 X254.375 Y217.141 E344.14511
G1 X254.292 Y216.873 E344.15817
G1 X254.088 Y216.361 E344.18383
G1 X253.966 Y215.873 E344.20726
G1 X253.93 Y215.805 E344.21084
G1 X253.458 Y215.544 E344.23595
G1 X253.021 Y215.269 E344.26
G1 X252.541 Y214.928 E344.28741
G1 X252.071 Y214.545 E344.31564
G1 X251.655 Y214.104 E344.34387
G1 X251.301 Y213.611 E344.37214
G1 X251.198 Y213.419 E344.38228
G1 X249.817 Y212.393 E344.46239
G1 X249.485 Y212.121 E344.48238
G1 X249.327 Y211.979 E344.49227
G1 X249.07 Y211.729 E344.50896
G1 X248.556 Y211.189 E344.54368
G1 X248.168 Y210.724 E344.57188
G1 X247.844 Y210.211 E344.60013
G1 X247.591 Y209.66 E344.62836
G1 X247.548 Y209.522 E344.63509
G1 X246.417 Y208.285 E344.71314
G1 X246.038 Y207.811 E344.7414
G1 X245.725 Y207.292 E344.76962
G1 X245.482 Y206.736 E344.79787
G1 X245.315 Y206.154 E344.82607
G1 X245.226 Y205.554 E344.85431
G1 X245.218 Y205.029 E344.87876
G1 X244.32 Y203.676 E344.95438
G1 X244.018 Y203.15 E344.98262
G1 X243.89 Y202.863 E344.99725
G1 X243.663 Y202.304 E345.02535
G1 X243.472 Y201.728 E345.0536
G1 X243.359 Y201.133 E345.0818
G1 X243.325 Y200.527 E345.11007
G1 X243.371 Y199.923 E345.13827
G1 X243.496 Y199.329 E345.16654
G1 X243.698 Y198.758 E345.19474
G1 X243.974 Y198.218 E345.22298
G1 X244.318 Y197.718 E345.25124
G1 X244.725 Y197.269 E345.27946
G1 X245.022 Y197.017 E345.29759
G1 X245.107 Y196.772 E345.30967
G1 X244.833 Y196.131 E345.34213
G1 X244.599 Y195.437 E345.37623
G1 X244.43 Y194.761 E345.40868
G1 X244.322 Y194.164 E345.43693
G1 X244.308 Y193.863 E345.45096
G1 X244.01 Y194.037 E345.46703
G1 X243.45 Y194.27 E345.49527
G1 X242.865 Y194.427 E345.52348
G1 X242.263 Y194.506 E345.55175
G1 X241.657 Y194.506 E345.57997
G1 X241.056 Y194.425 E345.6082
G1 X240.471 Y194.266 E345.63643
G1 X239.912 Y194.032 E345.66465
G1 X239.388 Y193.726 E345.6929
G1 X238.91 Y193.354 E345.72111
G1 X238.596 Y193.047 E345.74156
G1 X237.937 Y192.338 E345.78663
G1 X235.328 Y190.496 E345.93534
G1 X234.588 Y189.968 E345.97767
G1 X234.29 Y189.736 E345.99526
G1 X233.643 Y189.189 E346.03471
G1 X233.207 Y188.768 E346.06293
G1 X232.83 Y188.293 E346.09117
G1 X232.519 Y187.773 E346.11938
G1 X232.278 Y187.216 E346.14764
G1 X232.114 Y186.632 E346.17589
G1 X232.027 Y186.032 E346.20412
G1 X232.026 Y185.96 E346.20747
G1 X231.767 Y185.436 E346.23469
G1 X231.573 Y184.862 E346.2629
G1 X231.455 Y184.267 E346.29115
G1 X231.417 Y183.662 E346.31937
G1 X231.459 Y183.057 E346.34761
G1 X231.512 Y182.799 E346.35988
G1 X231.453 Y182.658 E346.36699
G1 X231.275 Y181.966 E346.40027
G1 X230.966 Y180.21 E346.48329
G1 X230.9 Y179.607 E346.51153
G1 X230.905 Y179.118 E346.53431
G1 X230.951 Y178.401 E346.56776
G1 X231.03 Y177.8 E346.59599
G1 X231.187 Y177.215 E346.62419
G1 X231.42 Y176.655 E346.65243
G1 X231.724 Y176.13 E346.68068
G1 X232.095 Y175.651 E346.70889
G1 X232.192 Y175.555 E346.71525
G1 X232.492 Y175.108 E346.74032
G1 X232.893 Y174.653 E346.76856
G1 X233.149 Y174.43 E346.78437
G1 X233.509 Y174.039 E346.80911
G1 X233.707 Y173.718 E346.82668
G1 X234.059 Y173.289 E346.85252
G1 X234.246 Y172.864 E346.87414
G1 X234.561 Y172.346 E346.90237
G1 X234.941 Y171.874 E346.93058
G1 X235.38 Y171.456 E346.95881
G1 X235.519 Y171.355 E346.96681
G1 X235.667 Y171.164 E346.97806
G1 X236.086 Y170.75 E347.00549
G1 X236.89 Y168.772 E347.10491
G1 X236.939 Y168.626 E347.11208
G1 X237.169 Y168.065 E347.14031
G1 X237.472 Y167.54 E347.16854
G1 X237.841 Y167.059 E347.19677
G1 X237.943 Y166.957 E347.20348
G1 X237.61 Y166.673 E347.22386
G1 X237.205 Y166.222 E347.25209
G1 X236.862 Y165.721 E347.28036
G1 X236.589 Y165.18 E347.30858
G1 X236.389 Y164.608 E347.33679
G1 X236.252 Y163.904 E347.37019
G1 X236.248 Y163.869 E347.37183
G1 X236.047 Y163.496 E347.39156
G1 X235.832 Y162.929 E347.4198
G1 X235.695 Y162.351 E347.44746
G1 X235.56 Y161.555 E347.48505
G1 X235.511 Y161.165 E347.50335
G1 X235.505 Y161.095 E347.50662
G1 X235.184 Y160.796 E347.52705
G1 X234.798 Y160.328 E347.5553
G1 X234.477 Y159.814 E347.58352
G1 X234.227 Y159.262 E347.61173
G1 X234.052 Y158.681 E347.63999
G1 X233.937 Y157.844 E347.67933
G1 X233.928 Y157.631 E347.68926
G1 X233.622 Y157.327 E347.70934
G1 X233.253 Y156.847 E347.73753
G1 X232.95 Y156.322 E347.76576
G1 X232.718 Y155.761 E347.79403
G1 X232.562 Y155.176 E347.82222
G1 X232.485 Y154.574 E347.85048
G1 X232.487 Y153.968 E347.8787
G1 X232.519 Y153.664 E347.89293
G1 X232.669 Y152.571 E347.9443
G1 X232.791 Y151.977 E347.97254
G1 X232.98 Y151.426 E347.99966
G1 X233.088 Y151.168 E348.01269
G1 X233.083 Y150.763 E348.03155
G1 X233.156 Y150.161 E348.05978
G1 X233.389 Y149.345 E348.0993
G1 X233.709 Y148.523 E348.14037
G1 X234.05 Y147.828 E348.17642
G1 X234.482 Y147.107 E348.21556
G1 X234.79 Y146.656 E348.24099
G1 X235.207 Y146.117 E348.27272
G1 X235.609 Y145.663 E348.30096
G1 X236.067 Y145.266 E348.32918
G1 X236.127 Y145.226 E348.33254
G1 X235.748 Y144.83 E348.35806
G1 X235.359 Y144.364 E348.38633
G1 X235.238 Y144.172 E348.39689
G1 X234.69 Y144.337 E348.42354
G1 X234.091 Y144.433 E348.45179
G1 X233.485 Y144.451 E348.48002
G1 X232.882 Y144.388 E348.50825
G1 X232.292 Y144.247 E348.5365
G1 X231.726 Y144.029 E348.56474
G1 X231.194 Y143.739 E348.59296
G0 F7500 X231.621 Y143.063
G1 F1500 X231.377 Y142.894 E348.60678
G1 X230.929 Y142.558 E348.63285
G1 X230.513 Y142.196 E348.65853
G1 X230.154 Y141.778 E348.68419
G1 X229.86 Y141.313 E348.7098
G1 X229.635 Y140.81 E348.73546
G1 X229.6 Y140.684 E348.74155
G1 X229.53 Y140.654 E348.7451
G1 X229.042 Y140.399 E348.77074
G1 X228.595 Y140.076 E348.79642
G1 X228.2 Y139.692 E348.82207
G1 X227.865 Y139.255 E348.84771
G1 X227.596 Y138.774 E348.87337
G1 X227.4 Y138.259 E348.89903
G1 X227.28 Y137.721 E348.9247
G1 X227.239 Y137.172 E348.95033
G1 X227.278 Y136.622 E348.976
G1 X227.396 Y136.084 E349.00165
G1 X227.527 Y135.715 E349.01988
G1 X227.718 Y135.256 E349.04303
G1 X228.401 Y133.697 E349.12229
G1 X228.605 Y133.062 E349.15335
G1 X228.812 Y132.551 E349.17902
G1 X229.089 Y132.075 E349.20466
G1 X229.344 Y131.756 E349.22368
G1 X229.677 Y130.535 E349.28261
G1 X229.86 Y130.016 E349.30824
G1 X230.116 Y129.528 E349.3339
G1 X230.441 Y129.082 E349.35959
G1 X230.826 Y128.688 E349.38524
G1 X231.264 Y128.354 E349.41089
G1 X231.746 Y128.087 E349.43655
G1 X232.261 Y127.892 E349.46219
G1 X232.44 Y127.853 E349.47072
G1 X232.542 Y127.741 E349.47778
G1 X232.968 Y127.391 E349.50345
G1 X233.44 Y127.107 E349.5291
G1 X233.948 Y126.894 E349.55475
G1 X234.597 Y126.737 E349.58584
G1 X235.498 Y126.602 E349.62826
G1 X236.047 Y126.56 E349.6539
G1 X236.597 Y126.598 E349.67957
G1 X236.898 Y126.662 E349.6939
G1 X237.009 Y126.123 E349.71953
G1 X237.197 Y125.605 E349.74519
G1 X237.441 Y125.149 E349.76927
G1 X237.52 Y124.686 E349.79114
G1 X237.651 Y124.155 E349.81661
G1 X237.864 Y123.498 E349.84877
G1 X238.072 Y122.988 E349.87441
G1 X238.351 Y122.513 E349.90006
G1 X238.696 Y122.083 E349.92573
G1 X238.843 Y121.946 E349.93509
G1 X239.868 Y120 E350.03751
G1 X240.158 Y119.535 E350.06302
G1 X240.325 Y119.306 E350.07622
G1 X240.336 Y119.157 E350.08318
G1 X240.458 Y118.619 E350.10887
G1 X240.656 Y118.105 E350.13451
G1 X241.039 Y117.463 E350.16932
G1 X241.448 Y116.91 E350.20135
G1 X241.666 Y116.642 E350.21744
G1 X243.804 Y114.243 E350.36707
G1 X244.2 Y113.859 E350.39275
G1 X244.646 Y113.537 E350.41837
G1 X245.135 Y113.282 E350.44405
G1 X245.655 Y113.101 E350.46969
G1 X246.197 Y112.997 E350.49539
G1 X246.747 Y112.972 E350.52102
G1 X247.295 Y113.028 E350.54667
G1 X247.83 Y113.162 E350.57235
G1 X248.339 Y113.372 E350.59799
G1 X248.813 Y113.653 E350.62365
G1 X249.034 Y113.819 E350.63652
G1 X249.478 Y114.179 E350.66314
G1 X249.88 Y114.556 E350.6888
G1 X249.934 Y114.623 E350.69281
G1 X250.211 Y114.235 E350.71501
G1 X250.241 Y114.025 E350.72488
G1 X250.395 Y113.496 E350.75054
G1 X250.625 Y112.995 E350.77621
G1 X250.958 Y112.506 E350.80376
G1 X251.077 Y112.023 E350.82692
G1 X251.285 Y111.513 E350.85257
G1 X251.565 Y111.038 E350.87824
G1 X251.737 Y110.809 E350.89158
G1 X251.739 Y110.793 E350.89233
G1 X251.886 Y110.292 E350.91664
G1 X251.884 Y110.262 E350.91804
G1 X251.786 Y109.803 E350.9399
G1 X251.748 Y109.625 E350.94837
G1 X251.65 Y109.083 E350.97402
G1 X251.631 Y108.532 E350.99969
G1 X251.676 Y108.125 E351.01876
G1 X251.604 Y107.769 E351.03567
G1 X251.574 Y107.219 E351.06132
G1 X251.623 Y106.67 E351.08698
G1 X251.751 Y106.134 E351.11264
G1 X251.956 Y105.623 E351.13828
G1 X252.321 Y105.02 E351.1711
G1 X252.945 Y104.18 E351.21983
G1 X253.046 Y103.824 E351.23706
G1 X253.272 Y103.322 E351.26269
G1 X253.522 Y102.93 E351.28434
G1 X253.526 Y102.74 E351.29319
G1 X253.617 Y102.197 E351.31883
G1 X253.786 Y101.672 E351.34451
G1 X254.029 Y101.178 E351.37015
G1 X254.34 Y100.723 E351.39581
G1 X254.587 Y100.443 E351.41319
G1 X254.901 Y100.12 E351.43417
G1 X255.037 Y99.765 E351.45187
G1 X255.306 Y99.284 E351.47753
G1 X255.642 Y98.848 E351.50316
G1 X256.015 Y98.483 E351.52747
G1 X256.42 Y98.138 E351.55224
G1 X256.552 Y97.671 E351.57484
G1 X256.776 Y97.168 E351.60048
G1 X257.071 Y96.703 E351.62612
G1 X257.43 Y96.285 E351.65177
G1 X257.949 Y95.849 E351.68334
G1 X258.516 Y95.453 E351.71554
G1 X258.699 Y95.333 E351.72573
G1 X258.996 Y95.15 E351.74197
G1 X259.484 Y94.896 E351.76759
G1 X260.005 Y94.715 E351.79327
G1 X260.546 Y94.611 E351.81893
G1 X260.96 Y94.593 E351.83822
G1 X263.362 Y93.196 E351.96761
G1 X263.438 Y93.129 E351.97233
G1 X263.877 Y92.797 E351.99796
G1 X264.36 Y92.531 E352.02363
G1 X264.87 Y92.34 E352.04899
G1 X265.038 Y92.28 E352.0573
G1 X265.416 Y91.879 E352.08296
G1 X265.847 Y91.537 E352.10858
G1 X266.324 Y91.26 E352.13426
G1 X266.836 Y91.056 E352.15993
G1 X267.381 Y90.926 E352.18602
G1 X268.019 Y90.823 E352.21611
G1 X268.388 Y90.781 E352.2334
G1 X268.596 Y90.768 E352.24311
G1 X269.096 Y90.77 E352.26639
G1 X269.601 Y90.805 E352.28996
G1 X270.146 Y90.883 E352.3156
G1 X270.675 Y91.039 E352.34128
G1 X271.175 Y91.27 E352.36692
G1 X271.637 Y91.57 E352.39257
G1 X272.05 Y91.934 E352.41821
G1 X272.407 Y92.355 E352.44391
G1 X272.56 Y92.6 E352.45736
G1 X272.594 Y92.625 E352.45933
G1 X272.986 Y93.011 E352.48494
G1 X273.319 Y93.451 E352.51064
G1 X273.584 Y93.934 E352.53629
G1 X273.777 Y94.45 E352.56194
G1 X273.795 Y94.532 E352.56585
G1 X273.927 Y94.671 E352.57478
G1 X274.246 Y95.12 E352.60043
G1 X274.497 Y95.611 E352.6261
G1 X274.674 Y96.133 E352.65177
G1 X274.765 Y96.607 E352.67424
G1 X274.822 Y97.053 E352.69518
G1 X274.83 Y97.152 E352.6998
G1 X275.432 Y101.863 E352.92095
G1 X275.457 Y102.134 E352.93362
G1 X275.49 Y102.723 E352.96109
G1 X275.902 Y105.623 E353.09749
G1 X276.549 Y110.793 E353.3401
G1 X276.577 Y110.981 E353.34895
G1 X277.335 Y116.716 E353.61832
G1 X277.368 Y117.266 E353.64398
G1 X277.32 Y117.815 E353.66964
G1 X277.194 Y118.351 E353.69528
G1 X276.991 Y118.864 E353.72097
G1 X276.848 Y119.112 E353.7343
G1 X277.161 Y119.451 E353.75578
G1 X277.472 Y119.905 E353.7814
G1 X277.714 Y120.4 E353.80706
G1 X277.882 Y120.925 E353.83273
G1 X277.958 Y121.338 E353.85228
G1 X278.046 Y122.027 E353.88463
G1 X278.076 Y122.577 E353.91027
G1 X278.026 Y123.125 E353.9359
G1 X277.901 Y123.649 E353.96098
G1 X278.066 Y124.171 E353.98647
G1 X278.288 Y124.676 E354.01216
G1 X278.475 Y125.453 E354.04937
G1 X279.554 Y133.672 E354.43537
G1 X279.563 Y133.774 E354.44014
G1 X280.261 Y139.082 E354.68943
G1 X280.415 Y140.345 E354.74867
G1 X280.442 Y140.895 E354.77431
G1 X280.389 Y141.444 E354.8
G1 X280.208 Y142.119 E354.83254
G1 X279.78 Y143.28 E354.89016
G1 X279.553 Y143.782 E354.91581
G1 X279.169 Y144.356 E354.94797
G1 X278.991 Y144.576 E354.96114
G1 X278.881 Y144.951 E354.97934
G1 X278.652 Y145.452 E355.00499
G1 X278.271 Y145.999 E355.03603
G1 X278.266 Y146.123 E355.04181
G1 X278.166 Y146.665 E355.06747
G1 X277.989 Y147.186 E355.0931
G1 X277.828 Y147.505 E355.10973
G1 X277.829 Y147.517 E355.1103
G1 X277.807 Y148.068 E355.13597
G1 X277.706 Y148.609 E355.1616
G1 X277.662 Y148.74 E355.16803
G1 X278.113 Y148.812 E355.1893
G1 X278.639 Y148.978 E355.21498
G1 X279.299 Y149.317 E355.24953
G1 X279.536 Y149.47 E355.26267
G1 X279.893 Y149.646 E355.2812
G1 X280.368 Y149.925 E355.30685
G1 X280.798 Y150.269 E355.3325
G1 X281.173 Y150.673 E355.35816
G1 X281.486 Y151.126 E355.3838
G1 X281.731 Y151.62 E355.40948
G1 X281.901 Y152.144 E355.43513
G1 X281.983 Y152.594 E355.45643
G1 X282.118 Y153.707 E355.50863
G1 X282.179 Y154.083 E355.52637
G1 X282.262 Y154.707 E355.55568
G1 X282.418 Y156.205 E355.62581
G1 X283.38 Y163.521 E355.96941
G1 X283.643 Y165.701 E356.07166
G1 X283.782 Y166.555 E356.11194
G1 X283.8 Y166.676 E356.11764
G1 X283.942 Y167.766 E356.16882
G1 X283.966 Y168.005 E356.18001
G1 X283.988 Y168.336 E356.19546
G1 X284.216 Y170.028 E356.27495
G1 X284.645 Y173.454 E356.43573
G1 X285.063 Y176.086 E356.55982
G1 X285.237 Y177.373 E356.6203
G1 X285.255 Y177.531 E356.6277
G1 X285.368 Y178.752 E356.6848
G1 X286.41 Y186.626 E357.05464
G1 X286.696 Y188.913 E357.16196
G1 X286.715 Y189.104 E357.1709
G1 X286.771 Y189.859 E357.20615
G1 X287.057 Y191.981 E357.30586
G1 X287.217 Y193.302 E357.36782
G1 X287.269 Y193.612 E357.38245
G1 X287.641 Y196.328 E357.5101
G1 X287.736 Y197.135 E357.54794
G1 X287.829 Y197.946 E357.58595
G1 X287.852 Y198.497 E357.61163
G1 X287.795 Y199.045 E357.63728
G1 X287.66 Y199.579 E357.66293
G1 X287.448 Y200.088 E357.68861
G1 X287.165 Y200.56 E357.71423
G1 X286.817 Y200.987 E357.73988
G1 X286.411 Y201.36 E357.76555
G1 X286.3 Y201.455 E357.77236
G1 X286.709 Y201.644 E357.79334
G1 X287.171 Y201.944 E357.81899
G1 X287.584 Y202.309 E357.84465
G1 X288.025 Y202.849 E357.87712
G1 X288.095 Y202.953 E357.88295
G1 X288.369 Y203.431 E357.90861
G1 X288.571 Y203.944 E357.93428
G1 X288.712 Y204.59 E357.96507
G1 X289.164 Y208.102 E358.12995
G1 X289.177 Y208.217 E358.13534
G1 X289.259 Y209.056 E358.1746
G1 X289.54 Y211.134 E358.27224
G1 X289.996 Y214.697 E358.4395
G1 X290.325 Y217.38 E358.56537
G1 X290.488 Y218.969 E358.63974
G1 X290.998 Y222.914 E358.82497
G1 X291.299 Y224.854 E358.91638
G1 X291.462 Y226.046 E358.97241
G1 X291.497 Y226.596 E358.99807
G1 X291.452 Y227.145 E359.02372
G1 X291.328 Y227.682 E359.04938
G1 X291.128 Y228.195 E359.07502
G1 X290.855 Y228.674 E359.10069
G1 X290.516 Y229.109 E359.12637
G1 X290.118 Y229.49 E359.15203
G1 X289.669 Y229.809 E359.17767
G1 X289.179 Y230.06 E359.20331
G1 X288.657 Y230.238 E359.22899
G1 X288.115 Y230.338 E359.25465
G1 X287.697 Y230.361 E359.27415
G1 X287.167 Y230.361 E359.29883
G1 X286.958 Y230.352 E359.30857
G1 X286.775 Y230.437 E359.31796
G1 X286.247 Y230.596 E359.34364
G1 X285.702 Y230.677 E359.36929
G1 X285.165 Y230.68 E359.3943
G1 X284.256 Y230.619 E359.43672
G1 X283.859 Y230.752 E359.45622
G1 X283.317 Y230.849 E359.48186
G1 X282.766 Y230.867 E359.50753
G1 X282.395 Y230.834 E359.52487
G1 X281.329 Y230.685 E359.57499
G1 X281.1 Y230.766 E359.5863
G1 X280.559 Y230.872 E359.61197
G1 X280.008 Y230.898 E359.63766
G1 X279.848 Y230.879 E359.64516
G1 X279.67 Y230.945 E359.654
G1 X279.131 Y231.06 E359.67966
G1 X278.581 Y231.095 E359.70532
G1 X277.804 Y231.008 E359.74173
G1 X277.653 Y230.975 E359.74893
G1 X277.585 Y230.999 E359.75229
G1 X277.045 Y231.104 E359.7779
G1 X276.494 Y231.13 E359.80359
G1 X275.947 Y231.076 E359.82918
G1 X275.25 Y230.956 E359.86211
G1 X275.066 Y230.919 E359.87085
G1 X273.551 Y230.58 E359.94314
G1 X272.156 Y230.314 E360.00927
G1 X272.186 Y230.367 E360.01211
G1 X272.856 Y231.847 E360.08775
G1 X273.888 Y233.498 E360.17841
G1 X274.155 Y233.725 E360.19473
G1 X274.856 Y234.338 E360.23809
G1 X275.316 Y234.623 E360.26329
G1 X276.447 Y235.117 E360.32076
G1 X277.096 Y235.312 E360.35232
G1 X278.041 Y235.577 E360.39802
G1 X278.792 Y235.681 E360.43332
G1 X279.045 Y235.725 E360.44528
G1 X279.38 Y235.795 E360.46121
G1 X280.235 Y235.919 E360.50144
G1 X281.292 Y236.065 E360.55113
G1 X281.739 Y236.154 E360.57235
G1 X282.1 Y236.249 E360.58973
G1 X282.251 Y236.292 E360.59704
G1 X283.236 Y236.595 E360.64503
G1 X284.165 Y236.851 E360.6899
G1 X284.395 Y236.923 E360.70112
G1 X284.932 Y237.108 E360.72757
G1 X285.282 Y237.219 E360.74467
G1 X285.919 Y237.387 E360.77534
G1 X286.787 Y237.587 E360.81682
G1 X287.495 Y237.741 E360.85056
G1 X287.813 Y237.769 E360.86542
G1 X288.094 Y237.783 E360.87852
G1 X289.782 Y237.881 E360.95726
G1 X290.329 Y237.953 E360.98295
G1 X290.859 Y238.103 E361.00859
G1 X291.362 Y238.328 E361.03425
G1 X291.827 Y238.624 E361.05992
G1 X292.155 Y238.897 E361.07979
G1 X292.26 Y238.995 E361.08648
G1 X292.634 Y239.399 E361.11211
G1 X292.946 Y239.853 E361.13777
G1 X293.19 Y240.348 E361.16346
G1 X293.359 Y240.872 E361.1891
G1 X293.436 Y241.287 E361.20875
G1 X295.861 Y260.082 E362.09118
G1 X295.891 Y260.632 E362.11683
G1 X295.842 Y261.181 E362.1425
G1 X295.714 Y261.717 E362.16816
G1 X295.51 Y262.228 E362.19378
G1 X295.234 Y262.705 E362.21944
G1 X294.941 Y263.082 E362.24167
G1 X294.821 Y263.218 E362.25012
G1 X294.428 Y263.604 E362.27577
G1 X293.983 Y263.928 E362.3014
G1 X293.495 Y264.185 E362.32708
G1 X292.976 Y264.369 E362.35272
G1 X292.435 Y264.476 E362.3784
G1 X291.972 Y264.504 E362.4
G1 X207.287 Y264.504 E366.34329
G1 X206.737 Y264.464 E366.36896
G1 X206.199 Y264.345 E366.39462
G1 X205.684 Y264.149 E366.42028
G1 X205.203 Y263.881 E366.44592
G1 X204.6 Y263.391 E366.4821
G1 X204.483 Y263.274 E366.4898
G1 X204.123 Y262.857 E366.51546
G1 X203.826 Y262.393 E366.54111
G1 X203.6 Y261.89 E366.56679
G1 X203.449 Y261.36 E366.59245
G1 X203.37 Y260.587 E366.62863
G1 X203.37 Y66.511 E375.66562
G1 X203.41 Y65.961 E375.6913
G1 X203.529 Y65.423 E375.71696
G1 X203.725 Y64.908 E375.74261
G1 X203.993 Y64.427 E375.76825
G1 X204.483 Y63.824 E375.80443
G1 X204.6 Y63.707 E375.81214
G1 X205.017 Y63.347 E375.83779
G1 X205.481 Y63.05 E375.86344
G1 X205.984 Y62.824 E375.88912
G1 X206.514 Y62.673 E375.91478
G1 X207.287 Y62.594 E375.95096
G1 X266.937 Y62.594 E378.72852
G1 X267.487 Y62.634 E378.75419
G1 X268.025 Y62.753 E378.77985
G1 X268.54 Y62.949 E378.80551
G1 X269.021 Y63.217 E378.83115
G1 X269.455 Y63.548 E378.85656
G1 X269.568 Y63.648 E378.86359
G1 X269.953 Y64.042 E378.88924
G1 X270.277 Y64.488 E378.91491
G1 X270.534 Y64.976 E378.94059
G1 X270.717 Y65.496 E378.96626
G1 X270.819 Y66.008 E378.99057
G1 X272.46 Y78.731 E379.58791
G1 X272.49 Y79.281 E379.61356
G1 X272.441 Y79.83 E379.63923
G1 X272.313 Y80.366 E379.66489
G1 X272.109 Y80.878 E379.69055
G1 X271.833 Y81.354 E379.71617
G1 X271.639 Y81.615 E379.73132
G1 X271.53 Y81.749 E379.73936
G1 X271.152 Y82.15 E379.76502
G1 X270.72 Y82.492 E379.79068
G1 X270.244 Y82.768 E379.8163
G1 X269.732 Y82.973 E379.84198
G1 X269.196 Y83.101 E379.86764
G1 X268.877 Y83.14 E379.8826
G1 X268.383 Y83.179 E379.90568
G1 X267.635 Y83.334 E379.94125
G1 X265.992 Y83.93 E380.02263
G1 X265.614 Y84.142 E380.04281
G1 X265.378 Y84.264 E380.05518
G1 X264.304 Y84.771 E380.11048
G1 X263.286 Y85.439 E380.16718
G1 X263.094 Y85.557 E380.17767
G1 X262.303 Y86.011 E380.22014
G1 X261.947 Y86.284 E380.24103
G1 X260.717 Y87.143 E380.31089
G1 X259.909 Y87.696 E380.35648
G1 X259.671 Y87.846 E380.36958
G1 X259.241 Y88.096 E380.39274
G1 X258.955 Y88.256 E380.408
G1 X258.891 Y88.3 E380.41162
G1 X258.581 Y88.499 E380.42877
G1 X258.123 Y88.815 E380.45468
G1 X257.997 Y88.898 E380.46171
G1 X257.723 Y89.071 E380.4768
G1 X256.623 Y89.791 E380.53801
G1 X255.865 Y90.265 E380.57964
G1 X255.723 Y90.363 E380.58768
G1 X255.29 Y90.62 E380.61112
G1 X255.102 Y90.716 E380.62095
G1 X254.557 Y91.08 E380.65147
G1 X254.096 Y91.375 E380.67695
G1 X253.669 Y91.657 E380.70078
G1 X253.499 Y91.763 E380.71011
G1 X253.036 Y92.035 E380.73511
G1 X252.637 Y92.299 E380.75739
G1 X252.36 Y92.47 E380.77255
G1 X251.753 Y92.855 E380.80602
G1 X251.62 Y92.936 E380.81327
G1 X250.935 Y93.332 E380.85011
G1 X250.362 Y93.701 E380.88185
G1 X249.993 Y93.927 E380.902
G1 X249.184 Y94.486 E380.94779
G1 X249.073 Y94.56 E380.954
G1 X248.248 Y95.088 E380.99961
G1 X247.625 Y95.515 E381.03478
G1 X246.727 Y96.194 E381.0872
G1 X246.465 Y96.407 E381.10292
G1 X246.222 Y96.597 E381.11729
G1 X245.817 Y96.929 E381.14167
G1 X244.884 Y97.741 E381.19926
G1 X244.559 Y98.014 E381.21903
G1 X244.04 Y98.608 E381.25576
G1 X243.208 Y99.54 E381.31393
G1 X243.012 Y99.743 E381.32707
G1 X242.82 Y99.953 E381.34032
G1 X242.559 Y100.272 E381.35951
G1 X242.413 Y100.44 E381.36988
G1 X241.914 Y100.982 E381.40418
G1 X240.119 Y103.136 E381.53474
G1 X239.299 Y104.301 E381.60108
G1 X238.791 Y105.009 E381.64166
G1 X238.551 Y105.362 E381.66153
G1 X238.426 Y105.596 E381.67389
G1 X238.251 Y105.896 E381.69006
G1 X237.626 Y107.084 E381.75256
G1 X237.303 Y107.764 E381.78762
G1 X237.069 Y108.177 E381.80972
G1 X236.737 Y108.791 E381.84222
G1 X236.669 Y108.911 E381.84865
G1 X236.191 Y109.723 E381.89252
G1 X236.007 Y110.05 E381.90999
G1 X235.885 Y110.251 E381.92094
G1 X235.198 Y111.316 E381.97996
G1 X235.114 Y111.461 E381.98776
G1 X234.414 Y112.722 E382.05492
G1 X234.338 Y112.853 E382.06197
G1 X234.166 Y113.136 E382.07739
G1 X233.811 Y113.792 E382.11212
G1 X233.152 Y115.036 E382.17767
G1 X232.985 Y115.359 E382.1946
G1 X232.345 Y116.638 E382.2612
G1 X231.718 Y117.973 E382.32988
G1 X231.17 Y119.181 E382.39164
G1 X231.071 Y119.433 E382.40425
G1 X230.988 Y119.63 E382.41421
G1 X230.608 Y120.46 E382.45671
G1 X230.338 Y121.062 E382.48743
G1 X229.968 Y121.939 E382.53176
G1 X229.344 Y123.516 E382.61073
G1 X228.859 Y124.816 E382.67534
G1 X228.691 Y125.244 E382.69675
G1 X227.921 Y127.479 E382.80682
G1 X227.818 Y127.812 E382.82305
G1 X227.292 Y129.616 E382.91055
G1 X227.282 Y129.769 E382.91769
G1 X227.195 Y130.206 E382.93844
G1 X227.14 Y130.414 E382.94846
G1 X226.82 Y132.233 E383.03446
G1 X226.761 Y132.695 E383.05614
G1 X226.545 Y134.294 E383.13128
G1 X226.536 Y135.034 E383.16574
G1 X226.529 Y135.202 E383.17357
G1 X226.458 Y136.352 E383.22722
G1 X226.51 Y137.001 E383.25753
G1 X226.508 Y137.632 E383.28692
G1 X226.448 Y138.329 E383.31949
G1 X226.407 Y139.897 E383.39253
G1 X226.384 Y140.336 E383.413
G1 X226.339 Y140.754 E383.43258
G1 X226.316 Y140.894 E383.43918
G1 X226.253 Y141.484 E383.46681
G1 X226.138 Y142.089 E383.49549
G1 X226.002 Y142.583 E383.51935
G1 X225.944 Y143.001 E383.539
G1 X225.873 Y143.355 E383.55581
G1 X225.828 Y143.535 E383.56445
G1 X225.782 Y144.067 E383.58931
G1 X225.651 Y144.784 E383.62325
G1 X225.567 Y145.079 E383.63753
G1 X225.37 Y145.613 E383.66404
G1 X225.317 Y145.748 E383.67079
G1 X225.184 Y146.173 E383.69153
G1 X225.025 Y146.593 E383.71244
G1 X225.007 Y146.678 E383.71648
G1 X224.854 Y147.213 E383.74239
G1 X224.713 Y147.597 E383.76144
G1 X224.425 Y148.757 E383.8171
G1 X224.157 Y149.497 E383.85374
G1 X224.048 Y149.722 E383.86539
G1 X223.942 Y150.159 E383.88632
G1 X223.86 Y150.483 E383.90189
G1 X223.832 Y150.615 E383.90817
G1 X223.79 Y150.865 E383.91997
G1 X223.761 Y151.016 E383.92713
G1 X223.494 Y152.28 E383.98729
G1 X223.412 Y152.724 E384.00831
G1 X223.383 Y152.92 E384.01754
G1 X223.298 Y153.342 E384.03758
G1 X223.195 Y154.221 E384.07879
G1 X223.064 Y155.176 E384.12368
G1 X223.032 Y155.371 E384.13288
G1 X222.878 Y156.182 E384.17132
G1 X222.795 Y156.884 E384.20424
G1 X222.753 Y157.201 E384.21912
G1 X222.741 Y157.499 E384.23301
G1 X222.732 Y157.653 E384.2402
G1 X222.603 Y159.245 E384.31457
G1 X222.753 Y161.607 E384.42477
G1 X222.773 Y162.119 E384.44863
G1 X222.967 Y163.107 E384.49552
G1 X223.031 Y163.331 E384.50637
G1 X223.384 Y164.251 E384.55225
G1 X223.545 Y164.782 E384.57809
G1 X223.584 Y164.957 E384.58644
G1 X223.941 Y166.239 E384.6484
G1 X224.299 Y167.505 E384.70966
G1 X224.376 Y167.833 E384.72535
G1 X224.599 Y169.012 E384.78122
G1 X224.661 Y169.535 E384.80575
G1 X224.692 Y170.178 E384.83572
G1 X224.692 Y170.542 E384.85267
G1 X224.687 Y170.651 E384.85775
G1 X224.701 Y171.681 E384.90572
G1 X224.693 Y171.979 E384.9196
G1 X224.651 Y172.628 E384.94988
G1 X224.625 Y172.893 E384.96228
G1 X224.611 Y172.998 E384.96722
G1 X224.577 Y174.255 E385.02577
G1 X224.551 Y174.94 E385.05769
G1 X224.567 Y175.806 E385.09802
G1 X224.555 Y176.282 E385.12019
G1 X224.579 Y177.202 E385.16304
G1 X224.607 Y177.71 E385.18673
G1 X224.658 Y179.159 E385.25425
G1 X224.736 Y179.983 E385.29279
G1 X224.782 Y180.565 E385.31997
G1 X224.897 Y181.346 E385.35673
G1 X224.985 Y182.063 E385.39037
G1 X225.26 Y183.607 E385.4634
G1 X225.49 Y184.627 E385.51208
G1 X225.92 Y186.135 E385.5851
G1 X226.016 Y186.461 E385.60093
G1 X226.049 Y186.541 E385.60496
G1 X226.215 Y187.032 E385.62909
G1 X226.351 Y187.549 E385.65398
G1 X226.43 Y187.929 E385.67206
G1 X226.471 Y188.226 E385.68602
G1 X226.514 Y188.505 E385.69916
G1 X226.602 Y189.021 E385.72353
G1 X226.641 Y189.338 E385.73841
G1 X226.679 Y189.803 E385.76013
G1 X226.905 Y191.324 E385.83173
G1 X226.926 Y191.417 E385.83617
G1 X227.06 Y191.836 E385.85666
G1 X227.554 Y193.462 E385.93579
G1 X227.649 Y193.787 E385.95155
G1 X228.15 Y194.841 E386.00589
G1 X228.842 Y195.728 E386.05828
G1 X228.92 Y195.835 E386.06445
G1 X229.921 Y196.764 E386.12804
G1 X230.502 Y197.077 E386.15877
G1 X230.793 Y197.177 E386.17309
G1 X231.079 Y197.281 E386.18726
G1 X231.133 Y197.293 E386.18984
G1 X231.744 Y197.397 E386.2187
G1 X232.452 Y197.447 E386.25175
G1 X232.715 Y197.475 E386.26407
G1 X234.742 Y197.762 E386.35939
G1 X235.28 Y197.878 E386.38502
G1 X235.885 Y198.114 E386.41526
G1 X235.944 Y198.143 E386.41832
G1 X236.42 Y198.421 E386.44399
G1 X236.982 Y198.893 E386.47816
G1 X237.051 Y198.963 E386.48274
G1 X237.69 Y199.5 E386.5216
G1 X238.085 Y199.884 E386.54726
G1 X238.42 Y200.321 E386.5729
G1 X238.582 Y200.59 E386.58752
G1 X238.618 Y200.656 E386.59102
G1 X238.846 Y201.158 E386.61669
G1 X239.036 Y201.884 E386.65164
G1 X239.217 Y203.032 E386.70575
G1 X239.262 Y203.7 E386.73693
G1 X239.249 Y204.063 E386.75384
G1 X239.222 Y204.413 E386.77019
G1 X239.147 Y206.272 E386.85682
G1 X239.21 Y207.732 E386.92487
G1 X239.246 Y208.026 E386.93866
G1 X239.311 Y208.184 E386.94661
G1 X239.487 Y208.716 E386.97271
G1 X239.51 Y208.827 E386.97799
G1 X239.697 Y209.264 E387.00012
G1 X239.998 Y210.034 E387.03862
G1 X240.077 Y210.149 E387.04511
G1 X240.365 Y210.447 E387.06441
G1 X240.589 Y210.7 E387.08014
G1 X240.625 Y210.745 E387.08283
G1 X241.663 Y211.482 E387.14211
G1 X241.859 Y211.512 E387.15134
G1 X242.538 Y211.682 E387.18393
G1 X242.575 Y211.695 E387.18576
G1 X243.227 Y211.996 E387.2192
G1 X245.383 Y213.251 E387.33536
G1 X245.844 Y213.567 E387.36138
G1 X248.976 Y216.071 E387.5481
G1 X249.559 Y216.198 E387.57589
G1 X250.088 Y216.355 E387.60158
G1 X250.676 Y216.636 E387.63193
G1 X250.851 Y216.739 E387.64138
G1 X251.231 Y216.995 E387.66272
G1 X251.443 Y217.157 E387.67514
G1 X251.651 Y217.326 E387.68762
G1 X251.767 Y217.428 E387.69481
G1 X252.017 Y217.657 E387.7106
G1 X252.395 Y218.058 E387.73626
G1 X252.711 Y218.509 E387.7619
G1 X253.027 Y219.176 E387.79627
G1 X253.06 Y219.268 E387.80082
G1 X253.208 Y219.799 E387.82649
G1 X253.277 Y220.345 E387.85211
G1 X253.254 Y221.017 E387.88342
G1 X253.073 Y222.483 E387.9522
G1 X253.037 Y222.726 E387.96364
G1 X253.047 Y223.008 E387.97678
G1 X253.332 Y224.043 E388.02677
G1 X253.655 Y224.545 E388.05457
G1 X254.103 Y225.204 E388.09167
G1 X254.513 Y225.557 E388.11686
G1 X254.876 Y225.861 E388.13891
G1 X255.251 Y226.099 E388.15959
G1 X255.481 Y226.256 E388.17256
G1 X256.002 Y226.549 E388.20039
G1 X256.887 Y226.874 E388.24429
G1 X257.495 Y227.025 E388.27346
G1 X257.901 Y227.101 E388.2927
G1 X258.248 Y227.116 E388.30887
G1 X260.234 Y227.063 E388.40138
G1 X261.17 Y226.893 E388.44568
G1 X261.37 Y226.861 E388.45511
G1 X262.259 Y226.613 E388.49808
G1 X262.409 Y226.575 E388.50529
G1 X262.945 Y226.449 E388.53093
G1 X263.49 Y226.362 E388.55663
G1 X263.956 Y226.351 E388.57833
G1 X264.01 Y226.353 E388.58085
G1 X264.557 Y226.413 E388.60647
G1 X264.979 Y226.516 E388.6267
G1 X265.531 Y226.684 E388.65357
G1 X266.623 Y226.742 E388.70449
G1 X267.17 Y226.811 E388.73016
G1 X267.494 Y226.891 E388.7457
G1 X267.872 Y227.04 E388.76462
G1 X267.686 Y226.565 E388.78837
G1 X267.559 Y226.029 E388.81402
G1 X267.512 Y225.527 E388.8375
G1 X267.5 Y225.073 E388.85865
G1 X267.526 Y224.523 E388.88428
G1 X267.63 Y223.982 E388.90994
G1 X267.812 Y223.462 E388.93559
G1 X268.068 Y222.974 E388.96125
G1 X268.391 Y222.527 E388.98693
G1 X268.775 Y222.132 E389.01258
G1 X269.212 Y221.797 E389.03822
G1 X269.366 Y221.711 E389.04643
G1 X269.616 Y221.492 E389.06191
G1 X269.762 Y221.397 E389.07002
G1 X269.567 Y221.355 E389.07931
G1 X269.051 Y221.162 E389.10496
G1 X268.569 Y220.896 E389.1306
G1 X268.13 Y220.563 E389.15625
G1 X267.854 Y220.355 E389.17235
G1 X267.268 Y220.36 E389.19963
G1 X267.029 Y220.488 E389.21226
G1 X266.511 Y220.675 E389.2379
G1 X265.971 Y220.785 E389.26356
G1 X265.421 Y220.815 E389.28921
G1 X265.023 Y220.788 E389.30779
G1 X263.603 Y220.614 E389.3744
G1 X261.287 Y220.264 E389.48347
G1 X260.709 Y220.13 E389.5111
G1 X260.446 Y220.047 E389.52394
G1 X260.065 Y219.953 E389.54221
G1 X258.36 Y219.463 E389.62482
G1 X257.889 Y219.293 E389.64814
G1 X257.147 Y218.969 E389.68584
G1 X256.66 Y218.713 E389.71146
G1 X256.214 Y218.389 E389.73712
G1 X255.82 Y218.003 E389.76281
G1 X255.486 Y217.565 E389.78846
G1 X255.219 Y217.083 E389.81411
G1 X255.025 Y216.568 E389.83974
G1 X254.953 Y216.397 E389.84838
G1 X254.781 Y215.874 E389.87401
G1 X254.74 Y215.64 E389.88508
G1 X254.547 Y215.232 E389.90609
G1 X253.845 Y214.844 E389.94344
G1 X253.484 Y214.617 E389.9633
G1 X253.004 Y214.276 E389.99072
G1 X252.579 Y213.925 E390.01638
G1 X252.21 Y213.516 E390.04203
G1 X251.903 Y213.059 E390.06767
G1 X251.819 Y212.883 E390.07675
G1 X250.294 Y211.75 E390.16521
G1 X250.02 Y211.526 E390.18169
G1 X249.862 Y211.384 E390.19158
G1 X249.65 Y211.178 E390.20535
G1 X249.136 Y210.638 E390.24006
G1 X248.786 Y210.212 E390.26574
G1 X248.501 Y209.741 E390.29137
G1 X248.287 Y209.233 E390.31704
G1 X248.255 Y209.11 E390.32296
G1 X247.007 Y207.745 E390.40908
G1 X246.666 Y207.312 E390.43474
G1 X246.39 Y206.835 E390.4604
G1 X246.187 Y206.323 E390.48605
G1 X246.06 Y205.787 E390.5117
G1 X246.011 Y205.238 E390.53736
G1 X246.036 Y204.815 E390.55709
G1 X244.986 Y203.234 E390.64547
G1 X244.631 Y202.562 E390.68086
G1 X244.404 Y202.003 E390.70895
G1 X244.234 Y201.479 E390.7346
G1 X244.142 Y200.935 E390.76029
G1 X244.13 Y200.384 E390.78596
G1 X244.197 Y199.838 E390.81157
G1 X244.342 Y199.306 E390.83725
G1 X244.563 Y198.801 E390.86292
G1 X244.855 Y198.334 E390.88856
G1 X245.211 Y197.913 E390.91423
G1 X245.624 Y197.549 E390.93987
G1 X245.734 Y197.479 E390.94594
G1 X245.745 Y197.408 E390.94929
G1 X245.91 Y196.882 E390.97495
G1 X245.97 Y196.757 E390.98141
G1 X245.568 Y195.816 E391.02906
G1 X245.375 Y195.243 E391.05721
G1 X245.206 Y194.567 E391.08966
G1 X245.112 Y194.024 E391.11532
G1 X245.097 Y193.473 E391.14099
G1 X245.162 Y192.926 E391.16664
G1 X245.305 Y192.394 E391.19229
G1 X245.524 Y191.888 E391.21796
G1 X245.813 Y191.419 E391.24361
G1 X246.167 Y190.997 E391.26926
G1 X246.579 Y190.631 E391.29492
G1 X246.772 Y190.504 E391.30568
G1 X246.777 Y190.179 E391.32082
G1 X246.806 Y190.004 E391.32908
G1 X246.712 Y190.128 E391.33632
G1 X246.449 Y190.613 E391.36201
G1 X246.119 Y191.054 E391.38766
G1 X245.657 Y191.502 E391.41762
G1 X245.591 Y191.556 E391.4216
G1 X245.455 Y191.798 E391.43452
G1 X245.118 Y192.234 E391.46018
G1 X244.722 Y192.617 E391.48583
G1 X244.408 Y192.853 E391.50412
G1 X244.087 Y193.069 E391.52214
G1 X243.609 Y193.342 E391.54777
G1 X243.096 Y193.544 E391.57345
G1 X242.56 Y193.669 E391.59907
G1 X242.011 Y193.716 E391.62473
G1 X241.461 Y193.682 E391.65039
G1 X240.921 Y193.57 E391.67607
G1 X240.404 Y193.38 E391.70172
G1 X239.92 Y193.118 E391.72734
G1 X239.478 Y192.788 E391.75303
G1 X239.182 Y192.503 E391.77216
G1 X238.465 Y191.732 E391.82119
G1 X235.793 Y189.844 E391.97353
G1 X235.053 Y189.316 E392.01586
G1 X234.807 Y189.125 E392.03037
G1 X234.16 Y188.578 E392.06982
G1 X233.766 Y188.193 E392.09547
G1 X233.432 Y187.754 E392.12115
G1 X233.165 Y187.272 E392.14681
G1 X232.97 Y186.757 E392.17245
G1 X232.852 Y186.219 E392.1981
G1 X232.816 Y185.705 E392.22209
G1 X232.703 Y185.535 E392.2316
G1 X232.469 Y185.036 E392.25726
G1 X232.31 Y184.509 E392.28289
G1 X232.228 Y183.964 E392.30856
G1 X232.226 Y183.413 E392.33421
G1 X232.304 Y182.868 E392.35985
G1 X232.347 Y182.723 E392.36689
G1 X232.194 Y182.351 E392.38562
G1 X232.063 Y181.828 E392.41073
G1 X231.754 Y180.072 E392.49375
G1 X231.698 Y179.523 E392.51945
G1 X231.704 Y179.17 E392.53588
G1 X231.75 Y178.453 E392.56934
G1 X231.825 Y177.907 E392.595
G1 X231.978 Y177.378 E392.62064
G1 X232.206 Y176.876 E392.64632
G1 X232.504 Y176.413 E392.67196
G1 X232.852 Y176.014 E392.69661
G1 X232.898 Y175.926 E392.70123
G1 X233.22 Y175.478 E392.72692
G1 X233.603 Y175.082 E392.75258
G1 X233.834 Y174.854 E392.76769
G1 X234.111 Y174.579 E392.78586
G1 X234.118 Y174.565 E392.78659
G1 X234.418 Y174.103 E392.81224
G1 X234.736 Y173.74 E392.83472
G1 X234.753 Y173.692 E392.83709
G1 X234.979 Y173.189 E392.86276
G1 X235.274 Y172.724 E392.88841
G1 X235.634 Y172.307 E392.91406
G1 X236.05 Y171.946 E392.93971
G1 X236.094 Y171.918 E392.94213
G1 X236.334 Y171.62 E392.95995
G1 X236.738 Y171.246 E392.98559
G1 X236.751 Y171.237 E392.98632
G1 X237.637 Y169.06 E393.09577
G1 X237.697 Y168.881 E393.10456
G1 X237.91 Y168.373 E393.13021
G1 X238.194 Y167.901 E393.15586
G1 X238.544 Y167.476 E393.18149
G1 X238.952 Y167.105 E393.20717
G1 X239.31 Y166.864 E393.22727
G1 X238.839 Y166.622 E393.25192
G1 X238.391 Y166.301 E393.27759
G1 X237.995 Y165.919 E393.30321
G1 X237.657 Y165.483 E393.3289
G1 X237.386 Y165.003 E393.35456
G1 X237.188 Y164.49 E393.38017
G1 X237.047 Y163.813 E393.41237
G1 X237.023 Y163.606 E393.42207
G1 X236.935 Y163.475 E393.42942
G1 X236.696 Y162.978 E393.4551
G1 X236.483 Y162.217 E393.4919
G1 X236.348 Y161.421 E393.52949
G1 X236.308 Y161.099 E393.5446
G1 X236.274 Y160.69 E393.56371
G1 X235.943 Y160.424 E393.58348
G1 X235.568 Y160.02 E393.60915
G1 X235.256 Y159.567 E393.63476
G1 X235.012 Y159.072 E393.66046
G1 X234.842 Y158.548 E393.68611
G1 X234.737 Y157.809 E393.72087
G1 X234.713 Y157.253 E393.74678
G1 X234.43 Y157.016 E393.76397
G1 X234.063 Y156.605 E393.78963
G1 X233.76 Y156.145 E393.81528
G1 X233.527 Y155.646 E393.84092
G1 X233.368 Y155.118 E393.8666
G1 X233.287 Y154.573 E393.89225
G1 X233.311 Y153.772 E393.92957
G1 X233.461 Y152.679 E393.98094
G1 X233.576 Y152.14 E394.0066
G1 X233.719 Y151.734 E394.02665
G1 X233.896 Y151.308 E394.04813
G1 X233.876 Y150.956 E394.06454
G1 X233.925 Y150.407 E394.09021
G1 X234.135 Y149.635 E394.12746
G1 X234.455 Y148.813 E394.16854
G1 X234.736 Y148.239 E394.19829
G1 X235.168 Y147.518 E394.23743
G1 X235.422 Y147.146 E394.25841
G1 X235.839 Y146.607 E394.29014
G1 X236.207 Y146.197 E394.31579
G1 X236.631 Y145.844 E394.34148
G1 X237.101 Y145.556 E394.36715
G1 X237.591 Y145.346 E394.39197
G1 X237.431 Y145.262 E394.40039
G1 X236.986 Y144.938 E394.42602
G1 X236.685 Y144.654 E394.44529
G1 X236.327 Y144.278 E394.46946
G1 X235.977 Y143.853 E394.4951
G1 X235.692 Y143.381 E394.52078
G1 X235.582 Y143.119 E394.53401
G1 X235.312 Y143.275 E394.54853
G1 X234.8 Y143.478 E394.57417
G1 X234.263 Y143.605 E394.59987
G1 X233.715 Y143.654 E394.62549
G1 X233.164 Y143.622 E394.65119
G1 X232.625 Y143.511 E394.67681
G1 X232.107 Y143.323 E394.70247
G1 X231.621 Y143.063 E394.72814
G0 F7500 X231.857 Y142.254
G1 F1500 X231.409 Y141.918 E394.75421
G1 X231.043 Y141.593 E394.777
G1 X230.734 Y141.213 E394.79981
G1 X230.491 Y140.788 E394.82261
G1 X230.321 Y140.33 E394.84535
G1 X230.277 Y140.105 E394.85603
G1 X229.848 Y139.919 E394.8778
G1 X229.416 Y139.689 E394.90059
G1 X229.027 Y139.392 E394.92338
G1 X228.692 Y139.035 E394.94618
G1 X228.42 Y138.628 E394.96897
G1 X228.217 Y138.183 E394.99175
G1 X228.089 Y137.71 E395.01456
G1 X228.04 Y137.223 E395.03735
G1 X228.07 Y136.735 E395.06012
G1 X228.18 Y136.258 E395.08292
G1 X228.266 Y136.021 E395.09466
G1 X228.45 Y135.577 E395.11703
G1 X229.153 Y133.974 E395.19854
G1 X229.367 Y133.307 E395.23116
G1 X229.554 Y132.855 E395.25393
G1 X229.813 Y132.439 E395.27675
G1 X230.066 Y132.15 E395.29464
G1 X230.449 Y130.746 E395.3624
G1 X230.616 Y130.286 E395.38519
G1 X230.855 Y129.859 E395.40798
G1 X231.161 Y129.476 E395.4308
G1 X231.525 Y129.149 E395.45359
G1 X231.937 Y128.885 E395.47637
G1 X232.386 Y128.692 E395.49913
G1 X232.87 Y128.573 E395.52234
G1 X233.017 Y128.396 E395.53305
G1 X233.386 Y128.075 E395.55582
G1 X233.803 Y127.819 E395.57861
G1 X234.257 Y127.634 E395.60144
G1 X234.715 Y127.528 E395.62333
G1 X235.616 Y127.393 E395.66575
G1 X236.105 Y127.36 E395.68857
G1 X236.592 Y127.407 E395.71135
G1 X237.065 Y127.533 E395.73415
G1 X237.512 Y127.734 E395.75697
G1 X237.676 Y127.843 E395.76614
G1 X237.666 Y127.2 E395.79608
G1 X237.699 Y126.712 E395.81886
G1 X237.81 Y126.235 E395.84166
G1 X237.998 Y125.783 E395.86446
G1 X238.2 Y125.46 E395.8822
G1 X238.309 Y124.821 E395.91238
G1 X238.412 Y124.402 E395.93247
G1 X238.625 Y123.745 E395.96463
G1 X238.814 Y123.293 E395.98744
G1 X239.073 Y122.878 E396.01022
G1 X239.397 Y122.511 E396.03302
G1 X239.487 Y122.44 E396.03836
G1 X240.576 Y120.373 E396.14715
G1 X240.804 Y120.006 E396.16726
G1 X241.107 Y119.59 E396.19123
G1 X241.113 Y119.382 E396.20092
G1 X241.208 Y118.902 E396.2237
G1 X241.38 Y118.444 E396.24648
G1 X241.682 Y117.939 E396.27388
G1 X242.091 Y117.386 E396.30591
G1 X242.263 Y117.174 E396.31862
G1 X244.401 Y114.775 E396.46825
G1 X244.756 Y114.437 E396.49108
G1 X245.16 Y114.162 E396.51383
G1 X245.604 Y113.956 E396.53663
G1 X246.076 Y113.825 E396.55943
G1 X246.563 Y113.772 E396.58225
G1 X247.051 Y113.799 E396.605
G1 X247.529 Y113.905 E396.6278
G1 X247.983 Y114.088 E396.65059
G1 X248.53 Y114.441 E396.68091
G1 X248.974 Y114.801 E396.70752
G1 X249.328 Y115.139 E396.73032
G1 X249.47 Y115.321 E396.74106
G1 X250.085 Y115.789 E396.77705
G1 X250.98 Y114.535 E396.84879
G1 X251.002 Y114.298 E396.85987
G1 X251.127 Y113.825 E396.88265
G1 X251.327 Y113.378 E396.90546
G1 X251.65 Y112.904 E396.93216
G1 X251.718 Y112.799 E396.93799
G1 X251.822 Y112.321 E396.96077
G1 X252.003 Y111.866 E396.98357
G1 X252.365 Y111.304 E397.0147
G1 X252.492 Y111.148 E397.02406
G1 X252.5 Y111.066 E397.0279
G1 X252.625 Y110.593 E397.05068
G1 X252.71 Y110.403 E397.06037
G1 X252.676 Y110.106 E397.07429
G1 X252.616 Y109.905 E397.08406
G1 X252.572 Y109.573 E397.09966
G1 X252.476 Y109.212 E397.11705
G1 X252.428 Y108.725 E397.13984
G1 X252.461 Y108.236 E397.16266
G1 X252.494 Y108.093 E397.16949
G1 X252.433 Y107.881 E397.17976
G1 X252.375 Y107.395 E397.20255
G1 X252.397 Y106.906 E397.22535
G1 X252.498 Y106.427 E397.24814
G1 X252.676 Y105.971 E397.27094
G1 X252.964 Y105.497 E397.29676
G1 X253.683 Y104.528 E397.35295
G1 X253.78 Y104.148 E397.37121
G1 X253.977 Y103.7 E397.394
G1 X254.244 Y103.29 E397.41678
G1 X254.321 Y103.182 E397.42296
G1 X254.312 Y102.977 E397.43251
G1 X254.371 Y102.491 E397.45531
G1 X254.509 Y102.021 E397.47812
G1 X254.72 Y101.58 E397.50088
G1 X255.161 Y101.001 E397.53477
G1 X255.599 Y100.551 E397.56401
G1 X255.739 Y100.153 E397.58366
G1 X255.975 Y99.723 E397.6065
G1 X256.277 Y99.338 E397.62928
G1 X256.534 Y99.092 E397.64585
G1 X257.155 Y98.563 E397.68383
G1 X257.158 Y98.522 E397.68575
G1 X257.269 Y98.045 E397.70855
G1 X257.457 Y97.593 E397.73135
G1 X257.715 Y97.177 E397.75414
G1 X258.038 Y96.809 E397.77694
G1 X258.407 Y96.504 E397.79923
G1 X258.974 Y96.108 E397.83144
G1 X259.118 Y96.014 E397.83944
G1 X259.415 Y95.831 E397.85569
G1 X259.852 Y95.609 E397.87851
G1 X260.318 Y95.461 E397.90128
G1 X260.803 Y95.391 E397.9241
G1 X261.168 Y95.398 E397.94109
G1 X263.829 Y93.85 E398.08444
G1 X263.966 Y93.73 E398.09292
G1 X264.359 Y93.438 E398.11572
G1 X264.794 Y93.214 E398.1385
G1 X265.096 Y93.107 E398.15342
G1 X265.518 Y92.982 E398.17392
G1 X265.56 Y92.913 E398.17768
G1 X265.879 Y92.542 E398.20046
G1 X266.254 Y92.228 E398.22324
G1 X266.676 Y91.979 E398.24605
G1 X267.132 Y91.801 E398.26885
G1 X267.509 Y91.715 E398.28685
G1 X268.147 Y91.612 E398.31694
G1 X268.438 Y91.58 E398.33058
G1 X268.646 Y91.567 E398.34028
G1 X269.04 Y91.568 E398.35863
G1 X269.545 Y91.603 E398.3822
G1 X270.029 Y91.677 E398.405
G1 X270.495 Y91.828 E398.42781
G1 X270.93 Y92.053 E398.45061
G1 X271.322 Y92.346 E398.4734
G1 X271.661 Y92.698 E398.49616
G1 X271.939 Y93.101 E398.51895
G1 X271.963 Y93.153 E398.52162
G1 X272.236 Y93.381 E398.53818
G1 X272.555 Y93.752 E398.56097
G1 X272.81 Y94.17 E398.58376
G1 X272.994 Y94.624 E398.60658
G1 X273.061 Y94.925 E398.62093
G1 X273.166 Y95.018 E398.62747
G1 X273.474 Y95.398 E398.65024
G1 X273.716 Y95.824 E398.67306
G1 X273.886 Y96.283 E398.69585
G1 X273.972 Y96.709 E398.71608
G1 X274.029 Y97.155 E398.73702
G1 X274.038 Y97.258 E398.74183
G1 X274.639 Y101.965 E398.96279
G1 X274.658 Y102.178 E398.97275
G1 X274.693 Y102.802 E399.00185
G1 X275.108 Y105.722 E399.13919
G1 X275.759 Y110.924 E399.3833
G1 X275.784 Y111.086 E399.39093
G1 X276.542 Y116.821 E399.6603
G1 X276.566 Y117.31 E399.6831
G1 X276.511 Y117.796 E399.70587
G1 X276.377 Y118.267 E399.72868
G1 X276.169 Y118.71 E399.75146
G1 X275.891 Y119.113 E399.77426
G1 X275.744 Y119.265 E399.78411
G1 X275.99 Y119.42 E399.79765
G1 X276.357 Y119.745 E399.82047
G1 X276.665 Y120.125 E399.84325
G1 X276.907 Y120.55 E399.86602
G1 X277.078 Y121.009 E399.88883
G1 X277.165 Y121.439 E399.90926
G1 X277.253 Y122.128 E399.9416
G1 X277.275 Y122.617 E399.9644
G1 X277.217 Y123.103 E399.98719
G1 X277.082 Y123.573 E400.00996
G1 X277.055 Y123.629 E400.01285
G1 X277.342 Y124.535 E400.0571
G1 X277.454 Y124.742 E400.06806
G1 X277.614 Y125.205 E400.09087
G1 X277.681 Y125.558 E400.1076
G1 X278.76 Y133.777 E400.4936
G1 X278.77 Y133.882 E400.49851
G1 X279.467 Y139.179 E400.74729
G1 X279.621 Y140.442 E400.80653
G1 X279.64 Y140.931 E400.82932
G1 X279.58 Y141.417 E400.85212
G1 X279.458 Y141.843 E400.87276
G1 X279.03 Y143.004 E400.93037
G1 X278.824 Y143.448 E400.95317
G1 X278.547 Y143.853 E400.97601
G1 X278.259 Y144.209 E400.99734
G1 X278.15 Y144.622 E401.01722
G1 X277.95 Y145.069 E401.04003
G1 X277.585 Y145.591 E401.06969
G1 X277.479 Y145.713 E401.07721
G1 X277.476 Y145.983 E401.08979
G1 X277.391 Y146.465 E401.11258
G1 X277.229 Y146.927 E401.13537
G1 X277.064 Y147.245 E401.15205
G1 X277.009 Y147.337 E401.15705
G1 X277.024 Y147.436 E401.16171
G1 X277.018 Y147.926 E401.18453
G1 X276.932 Y148.408 E401.20732
G1 X276.806 Y148.785 E401.22583
G1 X276.505 Y149.518 E401.26273
G1 X276.732 Y149.564 E401.27352
G1 X276.904 Y149.53 E401.28168
G1 X277.393 Y149.515 E401.30446
G1 X277.878 Y149.579 E401.32724
G1 X278.346 Y149.722 E401.35003
G1 X278.866 Y149.989 E401.37725
G1 X279.143 Y150.168 E401.3926
G1 X279.539 Y150.363 E401.41316
G1 X279.959 Y150.615 E401.43596
G1 X280.332 Y150.931 E401.45873
G1 X280.649 Y151.305 E401.48156
G1 X280.901 Y151.724 E401.50432
G1 X281.081 Y152.179 E401.52711
G1 X281.189 Y152.691 E401.55147
G1 X281.326 Y153.815 E401.6042
G1 X281.386 Y154.188 E401.62179
G1 X281.469 Y154.812 E401.6511
G1 X281.625 Y156.322 E401.72179
G1 X282.585 Y163.617 E402.0644
G1 X282.846 Y165.782 E402.16594
G1 X283.007 Y166.779 E402.21297
G1 X283.149 Y167.869 E402.26415
G1 X283.167 Y168.058 E402.27299
G1 X283.19 Y168.401 E402.289
G1 X283.422 Y170.127 E402.37009
G1 X283.852 Y173.564 E402.53138
G1 X284.27 Y176.193 E402.65534
G1 X284.444 Y177.48 E402.71581
G1 X284.458 Y177.605 E402.72167
G1 X284.57 Y178.814 E402.77821
G1 X285.616 Y186.726 E403.14983
G1 X285.902 Y189.013 E403.25715
G1 X285.917 Y189.163 E403.26417
G1 X285.975 Y189.942 E403.30054
G1 X286.262 Y192.077 E403.40085
G1 X286.423 Y193.409 E403.46333
G1 X286.476 Y193.721 E403.47806
G1 X286.846 Y196.422 E403.60501
G1 X286.941 Y197.226 E403.6427
G1 X287.034 Y198.037 E403.68072
G1 X287.05 Y198.526 E403.7035
G1 X286.987 Y199.012 E403.72632
G1 X286.845 Y199.48 E403.74909
G1 X286.628 Y199.919 E403.77189
G1 X286.344 Y200.317 E403.79466
G1 X285.998 Y200.664 E403.81748
G1 X285.905 Y200.73 E403.82279
G1 X285.55 Y201.061 E403.84539
G1 X285.142 Y201.332 E403.8682
G1 X284.696 Y201.533 E403.89097
G1 X284.565 Y201.568 E403.89729
G1 X285.309 Y201.907 E403.93536
G1 X285.502 Y202.002 E403.94538
G1 X285.927 Y202.162 E403.96652
G1 X286.37 Y202.371 E403.98933
G1 X286.773 Y202.649 E404.01213
G1 X287.125 Y202.989 E404.03492
G1 X287.362 Y203.296 E404.05297
G1 X287.432 Y203.4 E404.05881
G1 X287.671 Y203.827 E404.0816
G1 X287.838 Y204.287 E404.10438
G1 X287.918 Y204.692 E404.12361
G1 X288.381 Y208.295 E404.29276
G1 X288.466 Y209.162 E404.33332
G1 X288.747 Y211.236 E404.43078
G1 X289.202 Y214.794 E404.5978
G1 X289.523 Y217.401 E404.72011
G1 X289.696 Y219.091 E404.79922
G1 X290.205 Y223.026 E404.98397
G1 X290.506 Y224.963 E405.07525
G1 X290.669 Y226.155 E405.13127
G1 X290.696 Y226.643 E405.15403
G1 X290.643 Y227.13 E405.17684
G1 X290.511 Y227.601 E405.19962
G1 X290.304 Y228.045 E405.22243
G1 X290.028 Y228.449 E405.24521
G1 X289.69 Y228.803 E405.268
G1 X289.299 Y229.098 E405.29081
G1 X288.865 Y229.324 E405.3136
G1 X288.4 Y229.477 E405.33639
G1 X287.697 Y229.561 E405.36936
G1 X287.167 Y229.561 E405.39404
G1 X286.905 Y229.55 E405.40625
G1 X286.798 Y229.541 E405.41125
G1 X286.639 Y229.628 E405.41969
G1 X286.177 Y229.79 E405.44248
G1 X285.695 Y229.875 E405.46527
G1 X285.218 Y229.881 E405.48749
G1 X284.126 Y229.808 E405.53845
G1 X283.818 Y229.933 E405.55393
G1 X283.34 Y230.04 E405.57673
G1 X282.851 Y230.069 E405.59954
G1 X282.506 Y230.041 E405.61566
G1 X281.24 Y229.864 E405.67518
G1 X281.045 Y229.947 E405.68505
G1 X280.569 Y230.063 E405.70787
G1 X280.081 Y230.099 E405.73065
G1 X279.747 Y230.063 E405.74629
G1 X279.602 Y230.127 E405.75367
G1 X279.128 Y230.25 E405.77648
G1 X278.64 Y230.295 E405.7993
G1 X277.974 Y230.226 E405.83047
G1 X277.61 Y230.147 E405.84782
G1 X277.532 Y230.18 E405.85176
G1 X277.056 Y230.295 E405.87456
G1 X276.568 Y230.331 E405.89735
G1 X276.083 Y230.288 E405.92002
G1 X275.386 Y230.168 E405.95295
G1 X275.241 Y230.139 E405.95984
G1 X273.688 Y229.792 E406.03394
G1 X271.849 Y229.441 E406.12111
G1 X271.377 Y229.31 E406.14392
G1 X270.933 Y229.105 E406.1667
G1 X270.528 Y228.829 E406.18952
G1 X270.472 Y228.776 E406.19311
G1 X270.072 Y228.599 E406.21347
G1 X269.663 Y228.33 E406.23627
G1 X269.303 Y227.999 E406.25904
G1 X269.001 Y227.613 E406.28186
G1 X268.766 Y227.184 E406.30464
G1 X268.602 Y226.713 E406.32786
G1 X268.433 Y226.273 E406.34981
G1 X268.334 Y225.794 E406.37259
G1 X268.312 Y225.506 E406.38603
G1 X268.3 Y225.052 E406.40718
G1 X268.327 Y224.564 E406.42994
G1 X268.433 Y224.086 E406.45274
G1 X268.616 Y223.631 E406.47557
G1 X268.87 Y223.213 E406.49835
G1 X269.188 Y222.841 E406.52114
G1 X269.563 Y222.526 E406.54394
G1 X269.828 Y222.369 E406.55829
G1 X269.89 Y222.303 E406.5625
G1 X270.278 Y222.004 E406.58531
G1 X270.709 Y221.773 E406.60808
G1 X271.172 Y221.614 E406.63088
G1 X271.469 Y221.565 E406.64489
G1 X271.741 Y221.332 E406.66157
G1 X271.844 Y220.758 E406.68872
G1 X271.761 Y220.573 E406.69817
G1 X271.086 Y220.675 E406.72995
G1 X270.597 Y220.709 E406.75278
G1 X270.11 Y220.662 E406.77556
G1 X269.637 Y220.537 E406.79834
G1 X269.19 Y220.337 E406.82114
G1 X268.782 Y220.066 E406.84395
G1 X268.561 Y219.86 E406.85802
G1 X268.223 Y219.643 E406.87672
G1 X268.124 Y219.553 E406.88295
G1 X267.053 Y219.562 E406.93283
G1 X266.85 Y219.687 E406.94393
G1 X266.398 Y219.874 E406.9667
G1 X265.921 Y219.984 E406.9895
G1 X265.433 Y220.016 E407.01227
G1 X265.12 Y219.994 E407.02688
G1 X263.7 Y219.82 E407.0935
G1 X261.407 Y219.473 E407.20148
G1 X260.951 Y219.367 E407.22328
G1 X260.66 Y219.275 E407.23749
G1 X260.286 Y219.184 E407.25542
G1 X258.581 Y218.694 E407.33802
G1 X258.209 Y218.56 E407.35643
G1 X257.467 Y218.236 E407.39413
G1 X257.036 Y218.004 E407.41693
G1 X256.649 Y217.706 E407.43967
G1 X256.315 Y217.348 E407.46247
G1 X256.044 Y216.94 E407.48528
G1 X255.842 Y216.494 E407.50807
G1 X255.79 Y216.298 E407.51752
G1 X255.617 Y215.888 E407.53824
G1 X255.503 Y215.412 E407.56103
G1 X255.497 Y215.336 E407.56458
G1 X255.37 Y215.125 E407.57605
G1 X255.192 Y214.674 E407.59862
G1 X254.233 Y214.144 E407.64964
G1 X253.948 Y213.965 E407.66532
G1 X253.468 Y213.624 E407.69273
G1 X253.093 Y213.309 E407.71554
G1 X252.775 Y212.937 E407.73833
G1 X252.521 Y212.518 E407.76114
G1 X252.458 Y212.361 E407.76902
G1 X250.771 Y211.108 E407.86687
G1 X250.555 Y210.931 E407.87987
G1 X250.229 Y210.626 E407.90066
G1 X249.715 Y210.086 E407.93537
G1 X249.408 Y209.705 E407.95816
G1 X249.166 Y209.28 E407.98093
G1 X248.997 Y208.82 E408.00375
G1 X248.977 Y208.713 E408.00882
G1 X247.597 Y207.205 E408.104
G1 X247.298 Y206.818 E408.12677
G1 X247.065 Y206.387 E408.14959
G1 X246.905 Y205.925 E408.17235
G1 X246.822 Y205.442 E408.19517
G1 X246.82 Y204.953 E408.21794
G1 X246.869 Y204.64 E408.2327
G1 X246.798 Y204.516 E408.23935
G1 X245.653 Y202.791 E408.33576
G1 X245.372 Y202.261 E408.36369
G1 X245.145 Y201.702 E408.39178
G1 X244.999 Y201.235 E408.41457
G1 X244.93 Y200.75 E408.43738
G1 X244.941 Y200.261 E408.46015
G1 X245.032 Y199.78 E408.48295
G1 X245.199 Y199.32 E408.50574
G1 X245.439 Y198.893 E408.52855
G1 X245.746 Y198.511 E408.55137
G1 X246.11 Y198.184 E408.57415
G1 X246.471 Y197.954 E408.59408
G1 X246.491 Y197.75 E408.60363
G1 X246.616 Y197.277 E408.62641
G1 X246.817 Y196.83 E408.64923
G1 X246.851 Y196.779 E408.65208
G1 X246.304 Y195.501 E408.71681
G1 X246.152 Y195.049 E408.73902
G1 X245.983 Y194.373 E408.77146
G1 X245.903 Y193.89 E408.79426
G1 X245.903 Y193.4 E408.81708
G1 X245.983 Y192.917 E408.83988
G1 X246.14 Y192.454 E408.86264
G1 X246.37 Y192.022 E408.88543
G1 X246.668 Y191.633 E408.90825
G1 X247.024 Y191.298 E408.93101
G1 X247.431 Y191.025 E408.95383
G1 X247.601 Y190.941 E408.96266
G1 X247.564 Y190.631 E408.9772
G1 X247.586 Y190.142 E408.99999
G1 X247.687 Y189.663 E409.02278
G1 X247.82 Y189.322 E409.03983
G1 X247.651 Y188.426 E409.08228
G1 X247.599 Y187.923 E409.10583
G1 X247.581 Y186.919 E409.15259
G1 X247.613 Y186.43 E409.17541
G1 X247.723 Y185.953 E409.1982
G1 X247.909 Y185.501 E409.22096
G1 X248.147 Y185.116 E409.24204
G1 X248.164 Y185.027 E409.24626
G1 X248.294 Y184.555 E409.26905
G1 X248.48 Y184.152 E409.28972
G1 X248.318 Y182.533 E409.36548
G1 X248.303 Y182.205 E409.38077
G1 X248.312 Y181.274 E409.42413
G1 X248.327 Y181.002 E409.43681
G1 X248.499 Y179.295 E409.5167
G1 X248.479 Y179.262 E409.5185
G1 X248.292 Y178.809 E409.54132
G1 X248.271 Y178.731 E409.54508
G1 X248.232 Y178.81 E409.54918
G1 X248.173 Y179.29 E409.5717
G1 X248.137 Y179.41 E409.57753
G1 X248.183 Y179.589 E409.58614
G1 X248.225 Y180.077 E409.60895
G1 X248.187 Y180.565 E409.63174
G1 X248.071 Y181.04 E409.65451
G1 X247.879 Y181.49 E409.67729
G1 X247.708 Y181.758 E409.69209
G1 X247.742 Y181.958 E409.70154
G1 X247.744 Y182.448 E409.72435
G1 X247.666 Y182.931 E409.74713
G1 X247.511 Y183.395 E409.76991
G1 X247.293 Y183.808 E409.79166
G1 X247.3 Y185.234 E409.85806
G1 X247.263 Y185.722 E409.88085
G1 X247.146 Y186.197 E409.90363
G1 X247.043 Y186.439 E409.91588
G1 X246.986 Y186.778 E409.93188
G1 X246.906 Y187.011 E409.94335
G1 X246.952 Y187.379 E409.96062
G1 X246.933 Y187.868 E409.98341
G1 X246.834 Y188.348 E410.00623
G1 X246.659 Y188.805 E410.02902
G1 X246.412 Y189.227 E410.05179
G1 X246.099 Y189.604 E410.0746
G1 X246.025 Y189.7 E410.08025
G1 X245.803 Y190.136 E410.10303
G1 X245.513 Y190.531 E410.12585
G1 X245.15 Y190.884 E410.14942
G1 X244.953 Y191.076 E410.16223
G1 X244.694 Y191.491 E410.18501
G1 X244.371 Y191.858 E410.20778
G1 X243.962 Y192.189 E410.23228
G1 X243.641 Y192.405 E410.25029
G1 X243.214 Y192.644 E410.27308
G1 X242.754 Y192.811 E410.29587
G1 X242.272 Y192.9 E410.31869
G1 X241.783 Y192.91 E410.34146
G1 X241.298 Y192.841 E410.36427
G1 X240.832 Y192.693 E410.38704
G1 X240.395 Y192.472 E410.40984
G1 X240 Y192.182 E410.43266
G1 X239.768 Y191.958 E410.44768
G1 X238.995 Y191.126 E410.50056
G1 X236.258 Y189.193 E410.65659
G1 X235.518 Y188.665 E410.69892
G1 X235.323 Y188.514 E410.7104
G1 X234.676 Y187.967 E410.74985
G1 X234.329 Y187.621 E410.77267
G1 X234.043 Y187.224 E410.79545
G1 X233.826 Y186.786 E410.81821
G1 X233.682 Y186.318 E410.84101
G1 X233.617 Y185.833 E410.8638
G1 X233.626 Y185.553 E410.87684
G1 X233.602 Y185.446 E410.88195
G1 X233.375 Y185.096 E410.90137
G1 X233.179 Y184.647 E410.92419
G1 X233.059 Y184.173 E410.94695
G1 X233.017 Y183.685 E410.96976
G1 X233.055 Y183.197 E410.99255
G1 X233.155 Y182.795 E411.01184
G1 X233.18 Y182.628 E411.01971
G1 X233.119 Y182.505 E411.0261
G1 X232.937 Y182.05 E411.04892
G1 X232.85 Y181.689 E411.06621
G1 X232.541 Y179.933 E411.14923
G1 X232.502 Y179.221 E411.18244
G1 X232.548 Y178.504 E411.21589
G1 X232.619 Y178.02 E411.23867
G1 X232.768 Y177.553 E411.26149
G1 X232.991 Y177.117 E411.2843
G1 X233.282 Y176.724 E411.30707
G1 X233.489 Y176.521 E411.32057
G1 X233.638 Y176.253 E411.33485
G1 X233.942 Y175.869 E411.35765
G1 X234.304 Y175.539 E411.38046
G1 X234.332 Y175.521 E411.38201
G1 X234.548 Y175.26 E411.39779
G1 X234.77 Y175.066 E411.41151
G1 X234.847 Y174.902 E411.41995
G1 X235.124 Y174.499 E411.44272
G1 X235.425 Y174.186 E411.46294
G1 X235.505 Y173.965 E411.47389
G1 X235.71 Y173.521 E411.49666
G1 X235.983 Y173.115 E411.51944
G1 X236.319 Y172.759 E411.54223
G1 X236.648 Y172.51 E411.56145
G1 X236.677 Y172.461 E411.5641
G1 X236.994 Y172.088 E411.58689
G1 X237.368 Y171.772 E411.60969
G1 X237.407 Y171.749 E411.6118
G1 X238.387 Y169.34 E411.7329
G1 X238.455 Y169.137 E411.74287
G1 X238.648 Y168.687 E411.76567
G1 X238.912 Y168.275 E411.78845
G1 X239.24 Y167.911 E411.81127
G1 X239.622 Y167.606 E411.83403
G1 X240.049 Y167.366 E411.85684
G1 X240.51 Y167.199 E411.87967
G1 X240.683 Y167.102 E411.8889
G1 X241.143 Y166.934 E411.91171
G1 X241.624 Y166.844 E411.93449
G1 X242.113 Y166.833 E411.95727
G1 X242.598 Y166.902 E411.98008
G1 X242.73 Y166.938 E411.98645
G1 X242.974 Y166.853 E411.99848
G1 X243.457 Y166.768 E412.02132
G1 X244.12 Y166.781 E412.0522
G1 X244.601 Y166.844 E412.07479
G1 X245.079 Y166.947 E412.09755
G1 X245.535 Y167.127 E412.12038
G1 X245.955 Y167.378 E412.14316
G1 X246.144 Y167.551 E412.1551
G1 X246.48 Y167.765 E412.17364
G1 X246.845 Y168.091 E412.19643
G1 X247.151 Y168.473 E412.21922
G1 X247.392 Y168.899 E412.24201
G1 X247.56 Y169.359 E412.26482
G1 X247.575 Y169.397 E412.26672
G1 X247.893 Y169.567 E412.28351
G1 X247.826 Y169.214 E412.30024
G1 X247.811 Y168.798 E412.31962
G1 X247.857 Y167.418 E412.38392
G1 X247.905 Y166.975 E412.40467
G1 X248.072 Y166.07 E412.44752
G1 X247.987 Y165.811 E412.46021
G1 X247.913 Y165.327 E412.48301
G1 X247.918 Y164.838 E412.50578
G1 X248.003 Y164.356 E412.52857
G1 X248.113 Y164.017 E412.54517
G1 X248.139 Y163.95 E412.54851
G1 X247.927 Y164.123 E412.56126
G1 X247.501 Y164.366 E412.58409
G1 X247.458 Y164.382 E412.58623
G1 X247.218 Y164.581 E412.60075
G1 X246.817 Y164.862 E412.62355
G1 X246.376 Y165.074 E412.64633
G1 X245.906 Y165.211 E412.66913
G1 X245.82 Y165.221 E412.67316
G1 X245.782 Y165.269 E412.67601
G1 X245.416 Y165.594 E412.6988
G1 X245.002 Y165.855 E412.72159
G1 X244.551 Y166.046 E412.7444
G1 X244.075 Y166.16 E412.76719
G1 X243.662 Y166.19 E412.78647
G1 X243.584 Y166.237 E412.79071
G1 X243.129 Y166.416 E412.81348
G1 X242.65 Y166.519 E412.83629
G1 X241.921 Y166.525 E412.87024
G1 X240.482 Y166.361 E412.93768
G1 X240.002 Y166.266 E412.96046
G1 X239.544 Y166.094 E412.98324
G1 X239.119 Y165.85 E413.00606
G1 X238.74 Y165.54 E413.02886
G1 X238.417 Y165.173 E413.05163
G1 X238.157 Y164.758 E413.07443
G1 X237.969 Y164.306 E413.09722
G1 X237.841 Y163.721 E413.12511
G1 X237.797 Y163.335 E413.1432
G1 X237.551 Y162.932 E413.16518
G1 X237.367 Y162.478 E413.18799
G1 X237.272 Y162.084 E413.20687
G1 X237.137 Y161.288 E413.24446
G1 X237.105 Y161.033 E413.25643
G1 X237.04 Y160.243 E413.29334
G1 X236.652 Y159.98 E413.31516
G1 X236.297 Y159.643 E413.33796
G1 X236.002 Y159.253 E413.36073
G1 X235.774 Y158.82 E413.38351
G1 X235.619 Y158.356 E413.40629
G1 X235.536 Y157.774 E413.43367
G1 X235.504 Y157.041 E413.46783
G1 X235.513 Y156.842 E413.47711
G1 X235.19 Y156.622 E413.4953
G1 X234.836 Y156.284 E413.51809
G1 X234.541 Y155.894 E413.54087
G1 X234.314 Y155.46 E413.56367
G1 X234.16 Y154.995 E413.58648
G1 X234.084 Y154.512 E413.60925
G1 X234.104 Y153.881 E413.63864
G1 X234.254 Y152.788 E413.69002
G1 X234.36 Y152.31 E413.71281
G1 X234.457 Y152.041 E413.72613
G1 X234.713 Y151.427 E413.75711
G1 X234.677 Y151.075 E413.77358
G1 X234.707 Y150.587 E413.79635
G1 X234.88 Y149.926 E413.82816
G1 X235.2 Y149.104 E413.86924
G1 X235.423 Y148.65 E413.89279
G1 X235.855 Y147.929 E413.93193
G1 X236.055 Y147.635 E413.94848
G1 X236.472 Y147.096 E413.98022
G1 X236.802 Y146.735 E414.00299
G1 X237.187 Y146.432 E414.02581
G1 X237.615 Y146.196 E414.04856
G1 X238.077 Y146.032 E414.07139
G1 X238.295 Y145.993 E414.0817
G1 X238.645 Y145.759 E414.10131
G1 X239.073 Y145.521 E414.12411
G1 X239.373 Y145.414 E414.13894
G1 X239.336 Y145.383 E414.14119
G1 X239.018 Y144.994 E414.16459
G1 X238.807 Y144.967 E414.17449
G1 X238.338 Y144.825 E414.19731
G1 X237.899 Y144.61 E414.22007
G1 X237.5 Y144.325 E414.2429
G1 X237.264 Y144.103 E414.25799
G1 X236.906 Y143.727 E414.28216
G1 X236.599 Y143.346 E414.30495
G1 X236.357 Y142.92 E414.32776
G1 X236.188 Y142.461 E414.35054
G1 X236.096 Y141.98 E414.37334
G1 X236.094 Y141.903 E414.37693
G1 X235.807 Y141.932 E414.39036
G1 X235.641 Y142.104 E414.40149
G1 X235.249 Y142.397 E414.42428
G1 X234.814 Y142.622 E414.44708
G1 X234.348 Y142.773 E414.46989
G1 X233.864 Y142.847 E414.49269
G1 X233.375 Y142.841 E414.51546
G1 X232.893 Y142.755 E414.53826
G1 X232.431 Y142.592 E414.56107
G1 X231.857 Y142.254 E414.59209
G0 F7500 X232.097 Y141.934
G1 F1500 X231.649 Y141.598 E414.61817
G1 X231.31 Y141.294 E414.63937
G1 X231.029 Y140.935 E414.6606
G1 X230.815 Y140.533 E414.6818
G1 X230.675 Y140.099 E414.70304
G1 X230.637 Y139.824 E414.71597
G1 X230.007 Y139.552 E414.74792
G1 X229.606 Y139.336 E414.76913
G1 X229.249 Y139.052 E414.79037
G1 X228.948 Y138.711 E414.81155
G1 X228.71 Y138.322 E414.83278
G1 X228.544 Y137.898 E414.85399
G1 X228.455 Y137.451 E414.87521
G1 X228.445 Y136.995 E414.89645
G1 X228.514 Y136.545 E414.91765
G1 X228.636 Y136.174 E414.93583
G1 X228.817 Y135.737 E414.95786
G1 X229.526 Y134.118 E415.04016
G1 X229.748 Y133.429 E415.07386
G1 X229.925 Y133.009 E415.09508
G1 X230.172 Y132.627 E415.11627
G1 X230.425 Y132.356 E415.13353
G1 X230.835 Y130.851 E415.20616
G1 X230.993 Y130.424 E415.22736
G1 X231.223 Y130.03 E415.24861
G1 X231.518 Y129.683 E415.26981
G1 X231.869 Y129.393 E415.29102
G1 X232.266 Y129.169 E415.31224
G1 X232.695 Y129.017 E415.33343
G1 X233.074 Y128.955 E415.35132
G1 X233.126 Y128.876 E415.35572
G1 X233.439 Y128.546 E415.3769
G1 X233.806 Y128.275 E415.39814
G1 X234.214 Y128.073 E415.41934
G1 X234.775 Y127.924 E415.44637
G1 X235.676 Y127.789 E415.48879
G1 X236.131 Y127.761 E415.51002
G1 X236.583 Y127.813 E415.5312
G1 X237.02 Y127.943 E415.55243
G1 X237.427 Y128.148 E415.57365
G1 X237.792 Y128.42 E415.59485
G1 X238.104 Y128.752 E415.61607
G1 X238.175 Y128.86 E415.62208
G1 X238.137 Y128.681 E415.6306
G1 X238.081 Y128.185 E415.65385
G1 X238.066 Y127.194 E415.7
G1 X238.099 Y126.74 E415.72119
G1 X238.211 Y126.298 E415.74242
G1 X238.398 Y125.883 E415.76362
G1 X238.578 Y125.62 E415.77846
G1 X238.703 Y124.889 E415.81299
G1 X238.793 Y124.525 E415.83045
G1 X239.006 Y123.868 E415.86261
G1 X239.184 Y123.449 E415.88381
G1 X239.432 Y123.067 E415.90502
G1 X239.743 Y122.734 E415.92623
G1 X239.811 Y122.683 E415.93019
G1 X240.929 Y120.56 E416.04192
G1 X241.128 Y120.241 E416.05943
G1 X241.497 Y119.734 E416.08862
G1 X241.494 Y119.694 E416.09049
G1 X241.539 Y119.241 E416.11169
G1 X241.662 Y118.802 E416.13292
G1 X241.861 Y118.392 E416.15414
G1 X242.004 Y118.177 E416.16616
G1 X242.413 Y117.624 E416.19819
G1 X242.562 Y117.44 E416.20922
G1 X244.7 Y115.041 E416.35885
G1 X245.032 Y114.729 E416.38006
G1 X245.413 Y114.479 E416.40128
G1 X245.832 Y114.3 E416.4225
G1 X246.276 Y114.197 E416.44372
G1 X246.731 Y114.173 E416.46494
G1 X247.183 Y114.228 E416.48614
G1 X247.618 Y114.362 E416.50733
G1 X248.024 Y114.569 E416.52855
G1 X248.278 Y114.751 E416.5431
G1 X248.722 Y115.111 E416.56972
G1 X249.05 Y115.428 E416.59096
G1 X249.192 Y115.612 E416.60178
G1 X250.17 Y116.358 E416.65906
G1 X251.364 Y114.686 E416.75473
G1 X251.363 Y114.633 E416.7572
G1 X251.436 Y114.183 E416.77842
G1 X251.586 Y113.753 E416.79963
G1 X251.809 Y113.356 E416.82083
G1 X252.109 Y112.978 E416.8433
G1 X252.146 Y112.666 E416.85793
G1 X252.278 Y112.23 E416.87915
G1 X252.484 Y111.823 E416.90039
G1 X252.675 Y111.556 E416.91567
G1 X252.876 Y111.309 E416.9305
G1 X252.934 Y110.952 E416.94734
G1 X253.085 Y110.521 E416.96861
G1 X253.116 Y110.375 E416.97556
G1 X253.076 Y110.061 E416.9903
G1 X252.983 Y109.698 E417.00775
G1 X252.949 Y109.461 E417.01889
G1 X252.85 Y109.016 E417.04012
G1 X252.831 Y108.561 E417.06133
G1 X252.891 Y108.109 E417.08256
G1 X252.901 Y108.078 E417.08408
G1 X252.803 Y107.678 E417.10325
G1 X252.774 Y107.223 E417.12448
G1 X252.825 Y106.77 E417.14571
G1 X252.954 Y106.333 E417.16693
G1 X253.157 Y105.925 E417.18814
G1 X253.285 Y105.736 E417.19877
G1 X254.064 Y104.687 E417.25962
G1 X254.092 Y104.504 E417.26824
G1 X254.239 Y104.073 E417.28944
G1 X254.459 Y103.675 E417.31062
G1 X254.682 Y103.393 E417.32736
G1 X254.718 Y103.251 E417.33418
G1 X254.723 Y102.835 E417.35355
G1 X254.808 Y102.387 E417.37478
G1 X254.97 Y101.961 E417.396
G1 X255.203 Y101.57 E417.4172
G1 X255.447 Y101.28 E417.43485
G1 X255.966 Y100.747 E417.46949
G1 X256.018 Y100.535 E417.47965
G1 X256.203 Y100.118 E417.50089
G1 X256.458 Y99.741 E417.52209
G1 X256.793 Y99.397 E417.54445
G1 X257.54 Y98.761 E417.59013
G1 X257.581 Y98.426 E417.60584
G1 X257.714 Y97.99 E417.62707
G1 X257.921 Y97.584 E417.64829
G1 X258.196 Y97.22 E417.66953
G1 X258.636 Y96.832 E417.69685
G1 X259.203 Y96.436 E417.72905
G1 X259.328 Y96.354 E417.73601
G1 X259.625 Y96.171 E417.75226
G1 X260.032 Y95.967 E417.77346
G1 X260.469 Y95.837 E417.79469
G1 X260.922 Y95.786 E417.81591
G1 X261.259 Y95.807 E417.83164
G1 X264.068 Y94.173 E417.98296
G1 X264.23 Y94.031 E417.99299
G1 X264.597 Y93.761 E418.0142
G1 X265.21 Y93.49 E418.04541
G1 X265.775 Y93.323 E418.07284
G1 X265.98 Y93.024 E418.08973
G1 X266.299 Y92.699 E418.11093
G1 X266.671 Y92.435 E418.13217
G1 X267.082 Y92.239 E418.15337
G1 X267.573 Y92.11 E418.17701
G1 X268.211 Y92.007 E418.20711
G1 X268.463 Y91.979 E418.21891
G1 X268.671 Y91.966 E418.22862
G1 X269.013 Y91.967 E418.24454
G1 X269.518 Y92.002 E418.26811
G1 X269.968 Y92.073 E418.28933
G1 X270.398 Y92.222 E418.31052
G1 X270.797 Y92.444 E418.33178
G1 X271.15 Y92.731 E418.35296
G1 X271.448 Y93.076 E418.37419
G1 X271.649 Y93.414 E418.3925
G1 X271.706 Y93.45 E418.39564
G1 X272.043 Y93.757 E418.41687
G1 X272.321 Y94.118 E418.43808
G1 X272.532 Y94.522 E418.45931
G1 X272.669 Y94.956 E418.4805
G1 X272.691 Y95.124 E418.48839
G1 X272.962 Y95.387 E418.50597
G1 X273.229 Y95.757 E418.52722
G1 X273.427 Y96.167 E418.54842
G1 X273.575 Y96.759 E418.57683
G1 X273.632 Y97.205 E418.59777
G1 X273.641 Y97.31 E418.60268
G1 X274.242 Y102.016 E418.82359
G1 X274.259 Y102.2 E418.83219
G1 X274.294 Y102.835 E418.86181
G1 X274.711 Y105.772 E418.99994
G1 X275.362 Y110.969 E419.24382
G1 X275.388 Y111.138 E419.25178
G1 X276.146 Y116.873 E419.52115
G1 X276.165 Y117.329 E419.5424
G1 X276.106 Y117.78 E419.56358
G1 X275.968 Y118.214 E419.58479
G1 X275.756 Y118.618 E419.60603
G1 X275.478 Y118.979 E419.62725
G1 X275.14 Y119.285 E419.64848
G1 X275.023 Y119.359 E419.65493
G1 X275.419 Y119.528 E419.67497
G1 X275.8 Y119.778 E419.69619
G1 X276.132 Y120.091 E419.71744
G1 X276.403 Y120.457 E419.73865
G1 X276.607 Y120.864 E419.75985
G1 X276.768 Y121.49 E419.78994
G1 X276.856 Y122.179 E419.82229
G1 X276.874 Y122.634 E419.84349
G1 X276.812 Y123.085 E419.86469
G1 X276.672 Y123.519 E419.88592
G1 X276.628 Y123.603 E419.89034
G1 X276.966 Y124.672 E419.94254
G1 X277.136 Y125.02 E419.96058
G1 X277.285 Y125.61 E419.98891
G1 X278.364 Y133.829 E420.37491
G1 X278.373 Y133.933 E420.37977
G1 X279.07 Y139.227 E420.62841
G1 X279.224 Y140.49 E420.68765
G1 X279.239 Y140.946 E420.7089
G1 X279.175 Y141.397 E420.73011
G1 X279.083 Y141.704 E420.74503
G1 X278.655 Y142.865 E420.80265
G1 X278.46 Y143.277 E420.82387
G1 X278.236 Y143.601 E420.84222
G1 X277.876 Y144.046 E420.86887
G1 X277.841 Y144.263 E420.8791
G1 X277.69 Y144.694 E420.90037
G1 X277.467 Y145.091 E420.92157
G1 X277.283 Y145.329 E420.93558
G1 X277.077 Y145.566 E420.9502
G1 X277.089 Y145.71 E420.95693
G1 X277.048 Y146.164 E420.97816
G1 X276.929 Y146.604 E420.99938
G1 X276.721 Y147.04 E421.02187
G1 X276.597 Y147.247 E421.03311
G1 X276.631 Y147.653 E421.05208
G1 X276.589 Y148.107 E421.07331
G1 X276.436 Y148.633 E421.09882
G1 X275.969 Y149.769 E421.15601
G1 X276.102 Y149.902 E421.16477
G1 X276.196 Y149.896 E421.16916
G1 X276.649 Y149.945 E421.19037
G1 X276.727 Y149.968 E421.19416
G1 X277.106 Y149.915 E421.21198
G1 X277.561 Y149.931 E421.23318
G1 X278.007 Y150.026 E421.25441
G1 X278.429 Y150.198 E421.27563
G1 X278.649 Y150.325 E421.28746
G1 X278.948 Y150.517 E421.30401
G1 X279.362 Y150.722 E421.32552
G1 X279.751 Y150.958 E421.3467
G1 X280.093 Y151.259 E421.36792
G1 X280.377 Y151.615 E421.38912
G1 X280.595 Y152.016 E421.41038
G1 X280.74 Y152.448 E421.4316
G1 X280.792 Y152.739 E421.44536
G1 X280.931 Y153.881 E421.49893
G1 X280.989 Y154.241 E421.51591
G1 X281.081 Y154.942 E421.54883
G1 X281.223 Y156.327 E421.61366
G1 X282.188 Y163.665 E421.95829
G1 X282.451 Y165.845 E422.06054
G1 X282.61 Y166.831 E422.10704
G1 X282.752 Y167.921 E422.15822
G1 X282.768 Y168.084 E422.16585
G1 X282.792 Y168.441 E422.18251
G1 X283.025 Y170.177 E422.26407
G1 X283.455 Y173.609 E422.42513
G1 X283.874 Y176.247 E422.54951
G1 X284.048 Y177.534 E422.60998
G1 X284.06 Y177.642 E422.61504
G1 X284.173 Y178.865 E422.67223
G1 X285.219 Y186.775 E423.04376
G1 X285.505 Y189.062 E423.15108
G1 X285.518 Y189.193 E423.15721
G1 X285.576 Y189.976 E423.19377
G1 X285.865 Y192.125 E423.29474
G1 X286.027 Y193.462 E423.35745
G1 X286.08 Y193.775 E423.37223
G1 X286.449 Y196.47 E423.49889
G1 X286.544 Y197.272 E423.5365
G1 X286.637 Y198.083 E423.57451
G1 X286.649 Y198.538 E423.5957
G1 X286.581 Y198.989 E423.61694
G1 X286.436 Y199.421 E423.63816
G1 X286.218 Y199.821 E423.65937
G1 X285.933 Y200.176 E423.68057
G1 X285.612 Y200.458 E423.70047
G1 X285.277 Y200.767 E423.72169
G1 X284.893 Y201.012 E423.7429
G1 X284.472 Y201.187 E423.76413
G1 X284.027 Y201.285 E423.78534
G1 X283.572 Y201.304 E423.80655
G1 X283.11 Y201.242 E423.82826
G1 X281.662 Y200.911 E423.89742
G1 X281.543 Y200.965 E423.9035
G1 X281.63 Y200.994 E423.90777
G1 X282.841 Y201.459 E423.96818
G1 X283.112 Y201.47 E423.98081
G1 X283.557 Y201.568 E424.00202
G1 X283.854 Y201.682 E424.01684
G1 X285.143 Y202.27 E424.08281
G1 X285.346 Y202.372 E424.09339
G1 X285.787 Y202.537 E424.11531
G1 X286.198 Y202.734 E424.13654
G1 X286.568 Y202.999 E424.15773
G1 X286.886 Y203.326 E424.17897
G1 X287.1 Y203.623 E424.19601
G1 X287.32 Y204.022 E424.21723
G1 X287.468 Y204.453 E424.23845
G1 X287.522 Y204.743 E424.25218
G1 X287.983 Y208.334 E424.42077
G1 X288.07 Y209.224 E424.46241
G1 X288.35 Y211.286 E424.5593
G1 X288.805 Y214.843 E424.72628
G1 X289.131 Y217.502 E424.85102
G1 X289.296 Y219.11 E424.92629
G1 X289.812 Y223.1 E425.11363
G1 X290.11 Y225.017 E425.20397
G1 X290.273 Y226.209 E425.25999
G1 X290.295 Y226.664 E425.2812
G1 X290.237 Y227.116 E425.30242
G1 X290.101 Y227.551 E425.32364
G1 X289.892 Y227.955 E425.34482
G1 X289.614 Y228.317 E425.36607
G1 X289.279 Y228.625 E425.38726
G1 X288.894 Y228.869 E425.40849
G1 X288.473 Y229.043 E425.4297
G1 X288.028 Y229.14 E425.45091
G1 X287.697 Y229.161 E425.46635
G1 X287.167 Y229.161 E425.49103
G1 X286.728 Y229.132 E425.51152
G1 X286.33 Y229.323 E425.53207
G1 X285.891 Y229.445 E425.55329
G1 X285.245 Y229.482 E425.58342
G1 X284.054 Y229.403 E425.639
G1 X283.977 Y229.445 E425.64308
G1 X283.546 Y229.593 E425.6643
G1 X283.096 Y229.664 E425.68552
G1 X282.561 Y229.645 E425.71044
G1 X281.201 Y229.455 E425.77439
G1 X281.197 Y229.458 E425.77462
G1 X280.768 Y229.612 E425.79584
G1 X280.319 Y229.69 E425.81706
G1 X279.864 Y229.688 E425.83825
G1 X279.68 Y229.66 E425.84692
G1 X279.32 Y229.797 E425.86485
G1 X278.872 Y229.882 E425.88608
G1 X278.416 Y229.888 E425.90732
G1 X278.06 Y229.835 E425.92408
G1 X277.576 Y229.73 E425.94714
G1 X277.255 Y229.845 E425.96302
G1 X276.806 Y229.922 E425.98423
G1 X276.151 Y229.893 E426.01476
G1 X275.454 Y229.773 E426.04769
G1 X275.328 Y229.748 E426.05367
G1 X273.78 Y229.402 E426.12753
G1 X271.924 Y229.048 E426.21552
G1 X271.485 Y228.924 E426.23676
G1 X271.075 Y228.725 E426.25798
G1 X270.707 Y228.457 E426.27918
G1 X270.622 Y228.409 E426.28372
G1 X270.209 Y228.217 E426.30493
G1 X269.835 Y227.955 E426.32619
G1 X269.513 Y227.633 E426.3474
G1 X269.253 Y227.259 E426.36861
G1 X269.061 Y226.846 E426.38981
G1 X268.969 Y226.556 E426.40398
G1 X268.808 Y226.13 E426.42519
G1 X268.712 Y225.496 E426.45504
G1 X268.7 Y225.042 E426.47619
G1 X268.728 Y224.587 E426.49742
G1 X268.835 Y224.144 E426.51864
G1 X269.017 Y223.727 E426.53983
G1 X269.27 Y223.347 E426.56108
G1 X269.585 Y223.018 E426.58229
G1 X269.952 Y222.749 E426.60348
G1 X270.084 Y222.684 E426.61033
G1 X270.23 Y222.537 E426.61998
G1 X270.603 Y222.274 E426.64123
G1 X271.015 Y222.081 E426.66242
G1 X271.455 Y221.962 E426.68364
G1 X271.661 Y221.936 E426.69331
G1 X271.932 Y221.678 E426.71073
G1 X272.107 Y221.562 E426.72051
G1 X272.261 Y220.702 E426.76119
G1 X272.078 Y220.303 E426.78163
G1 X272.032 Y220.128 E426.79006
G1 X271.026 Y220.28 E426.83743
G1 X270.571 Y220.308 E426.85866
G1 X270.119 Y220.257 E426.87984
G1 X269.682 Y220.127 E426.90107
G1 X269.274 Y219.923 E426.92231
G1 X268.909 Y219.651 E426.94351
G1 X268.741 Y219.509 E426.95375
G1 X268.368 Y219.246 E426.975
G1 X268.249 Y219.15 E426.98212
G1 X267.971 Y219.154 E426.99507
G1 X266.948 Y219.162 E427.0427
G1 X266.926 Y219.18 E427.04403
G1 X266.526 Y219.399 E427.06526
G1 X266.094 Y219.544 E427.08648
G1 X265.643 Y219.611 E427.10771
G1 X265.169 Y219.597 E427.12979
G1 X263.675 Y219.413 E427.19988
G1 X261.467 Y219.078 E427.30387
G1 X261.072 Y218.986 E427.32276
G1 X260.759 Y218.887 E427.33805
G1 X260.397 Y218.8 E427.35538
G1 X258.692 Y218.31 E427.43799
G1 X258.37 Y218.194 E427.45392
G1 X257.628 Y217.87 E427.49162
G1 X257.228 Y217.652 E427.51284
G1 X256.872 Y217.367 E427.53407
G1 X256.571 Y217.024 E427.55532
G1 X256.335 Y216.635 E427.57651
G1 X256.171 Y216.21 E427.59772
G1 X256.12 Y216.069 E427.6047
G1 X255.961 Y215.642 E427.62592
G1 X255.88 Y215.203 E427.6467
G1 X255.688 Y214.862 E427.66493
G1 X255.555 Y214.48 E427.68376
G1 X255.509 Y214.393 E427.68834
G1 X254.426 Y213.794 E427.74597
G1 X254.179 Y213.639 E427.75955
G1 X253.699 Y213.298 E427.78697
G1 X253.352 Y213.002 E427.80821
G1 X253.062 Y212.651 E427.82941
G1 X252.838 Y212.254 E427.85063
G1 X252.786 Y212.106 E427.85794
G1 X251.01 Y210.787 E427.96095
G1 X250.664 Y210.492 E427.98212
G1 X250.519 Y210.351 E427.99154
G1 X250.005 Y209.811 E428.02625
G1 X249.721 Y209.454 E428.04749
G1 X249.503 Y209.054 E428.06871
G1 X249.359 Y208.622 E428.08991
G1 X249.345 Y208.523 E428.09456
G1 X247.892 Y206.935 E428.19479
G1 X247.616 Y206.573 E428.21599
G1 X247.406 Y206.168 E428.23723
G1 X247.271 Y205.733 E428.25844
G1 X247.213 Y205.281 E428.27966
G1 X247.235 Y204.826 E428.30087
G1 X247.292 Y204.575 E428.31286
G1 X247.142 Y204.311 E428.32699
G1 X245.986 Y202.57 E428.42431
G1 X245.743 Y202.11 E428.44853
G1 X245.516 Y201.551 E428.47662
G1 X245.382 Y201.116 E428.49782
G1 X245.327 Y200.663 E428.51907
G1 X245.351 Y200.208 E428.54028
G1 X245.454 Y199.765 E428.56146
G1 X245.633 Y199.346 E428.58268
G1 X245.882 Y198.964 E428.60391
G1 X246.195 Y198.633 E428.62512
G1 X246.708 Y198.275 E428.65425
G1 X246.851 Y198.199 E428.66179
G1 X246.849 Y198.117 E428.66561
G1 X246.917 Y197.666 E428.68685
G1 X247.063 Y197.234 E428.70808
G1 X247.281 Y196.835 E428.72925
G1 X247.3 Y196.811 E428.73068
G1 X246.672 Y195.344 E428.80499
G1 X246.54 Y194.952 E428.82425
G1 X246.371 Y194.276 E428.85669
G1 X246.299 Y193.826 E428.87791
G1 X246.308 Y193.37 E428.89915
G1 X246.395 Y192.923 E428.92035
G1 X246.56 Y192.498 E428.94158
G1 X246.796 Y192.108 E428.96281
G1 X247.096 Y191.766 E428.98399
G1 X247.452 Y191.481 E429.00523
G1 X247.837 Y191.269 E429.02569
G1 X248.043 Y191.178 E429.03618
G1 X248.014 Y191.037 E429.04288
G1 X247.963 Y190.584 E429.06411
G1 X247.991 Y190.13 E429.08529
G1 X248.099 Y189.687 E429.10652
G1 X248.237 Y189.373 E429.12249
G1 X248.044 Y188.352 E429.17088
G1 X247.999 Y187.916 E429.19129
G1 X247.981 Y186.912 E429.23804
G1 X248.013 Y186.457 E429.25928
G1 X248.124 Y186.015 E429.2805
G1 X248.31 Y185.599 E429.30172
G1 X248.522 Y185.287 E429.31929
G1 X248.557 Y185.102 E429.32805
G1 X248.681 Y184.663 E429.3493
G1 X248.879 Y184.253 E429.3705
G1 X248.891 Y184.237 E429.37143
G1 X248.716 Y182.493 E429.45304
G1 X248.703 Y182.209 E429.46628
G1 X248.712 Y181.278 E429.50964
G1 X248.725 Y181.042 E429.52064
G1 X248.911 Y179.197 E429.60699
G1 X248.78 Y178.965 E429.61939
G1 X248.629 Y178.535 E429.64061
G1 X248.554 Y178.086 E429.66181
G1 X248.584 Y177.454 E429.69127
G1 X248.721 Y176.647 E429.72939
G1 X248.773 Y176.407 E429.74082
G1 X249.143 Y175.031 E429.80717
G1 X249.364 Y173.979 E429.85723
G1 X249.353 Y173.966 E429.85802
G1 X249.123 Y173.572 E429.87926
G1 X248.991 Y173.212 E429.89712
G1 X248.952 Y173.639 E429.91708
G1 X248.945 Y173.782 E429.92375
G1 X248.881 Y174.233 E429.94496
G1 X248.741 Y174.667 E429.96619
G1 X248.526 Y175.069 E429.98742
G1 X248.245 Y175.427 E430.00861
G1 X248.183 Y175.482 E430.01247
G1 X248.076 Y175.71 E430.0242
G1 X247.868 Y176.005 E430.04101
G1 X247.97 Y176.882 E430.08212
G1 X247.98 Y176.917 E430.08382
G1 X248.066 Y177.365 E430.10506
G1 X248.073 Y177.82 E430.12625
G1 X248 Y178.27 E430.14747
G1 X247.85 Y178.7 E430.16868
G1 X247.828 Y178.881 E430.17717
G1 X247.752 Y179.33 E430.19837
G1 X247.724 Y179.408 E430.20223
G1 X247.793 Y179.687 E430.21562
G1 X247.825 Y180.142 E430.23686
G1 X247.776 Y180.595 E430.25807
G1 X247.649 Y181.032 E430.27926
G1 X247.447 Y181.441 E430.3005
G1 X247.289 Y181.656 E430.31293
G1 X247.348 Y182.055 E430.33171
G1 X247.336 Y182.511 E430.35295
G1 X247.245 Y182.957 E430.37414
G1 X247.077 Y183.381 E430.39538
G1 X246.892 Y183.679 E430.41171
G1 X246.9 Y185.236 E430.48422
G1 X246.862 Y185.69 E430.50543
G1 X246.746 Y186.13 E430.52662
G1 X246.662 Y186.324 E430.53646
G1 X246.573 Y186.771 E430.55768
G1 X246.5 Y186.975 E430.56777
G1 X246.554 Y187.428 E430.58902
G1 X246.528 Y187.883 E430.61024
G1 X246.422 Y188.326 E430.63145
G1 X246.241 Y188.744 E430.65266
G1 X245.99 Y189.124 E430.67386
G1 X245.684 Y189.446 E430.69455
G1 X245.577 Y189.721 E430.70829
G1 X245.339 Y190.109 E430.72948
G1 X244.897 Y190.574 E430.75936
G1 X244.639 Y190.785 E430.77488
G1 X244.568 Y190.948 E430.78315
G1 X244.315 Y191.327 E430.80437
G1 X244 Y191.656 E430.82558
G1 X243.739 Y191.857 E430.84092
G1 X243.418 Y192.073 E430.85894
G1 X243.019 Y192.293 E430.88015
G1 X242.587 Y192.441 E430.90142
G1 X242.137 Y192.51 E430.92262
G1 X241.682 Y192.5 E430.94381
G1 X241.235 Y192.411 E430.96503
G1 X240.811 Y192.245 E430.98623
G1 X240.422 Y192.008 E431.00744
G1 X240.061 Y191.686 E431.02997
G1 X239.261 Y190.825 E431.0847
G1 X236.49 Y188.867 E431.24269
G1 X235.75 Y188.339 E431.28502
G1 X235.581 Y188.209 E431.29494
G1 X234.934 Y187.662 E431.3344
G1 X234.614 Y187.338 E431.3556
G1 X234.354 Y186.963 E431.37685
G1 X234.164 Y186.549 E431.39806
G1 X234.049 Y186.108 E431.41928
G1 X234.013 Y185.654 E431.44049
G1 X233.988 Y185.302 E431.45692
G1 X233.958 Y185.262 E431.45925
G1 X233.712 Y184.878 E431.48048
G1 X233.538 Y184.458 E431.50165
G1 X233.439 Y184.013 E431.52288
G1 X233.42 Y183.558 E431.54408
G1 X233.48 Y183.106 E431.56532
G1 X233.557 Y182.864 E431.57714
G1 X233.595 Y182.564 E431.59122
G1 X233.477 Y182.327 E431.60355
G1 X233.311 Y181.903 E431.62475
G1 X233.244 Y181.62 E431.63829
G1 X232.935 Y179.864 E431.72132
G1 X232.901 Y179.247 E431.75009
G1 X232.947 Y178.53 E431.78355
G1 X233.016 Y178.079 E431.80479
G1 X233.163 Y177.648 E431.82599
G1 X233.382 Y177.248 E431.84723
G1 X233.668 Y176.894 E431.86842
G1 X233.802 Y176.777 E431.8767
G1 X234.007 Y176.422 E431.89579
G1 X234.3 Y176.074 E431.91698
G1 X234.59 Y175.832 E431.93456
G1 X234.601 Y175.814 E431.93555
G1 X234.902 Y175.472 E431.95676
G1 X235.093 Y175.32 E431.96813
G1 X235.21 Y175.074 E431.98081
G1 X235.474 Y174.703 E432.00201
G1 X235.767 Y174.417 E432.02108
G1 X235.881 Y174.102 E432.03668
G1 X236.074 Y173.689 E432.0579
G1 X236.336 Y173.316 E432.07913
G1 X236.658 Y172.995 E432.1003
G1 X236.942 Y172.797 E432.11642
G1 X237.02 Y172.669 E432.1234
G1 X237.322 Y172.328 E432.14461
G1 X237.678 Y172.045 E432.16579
G1 X237.73 Y172.017 E432.16854
G1 X238.759 Y169.486 E432.29576
G1 X238.834 Y169.264 E432.30667
G1 X239.017 Y168.847 E432.32788
G1 X239.269 Y168.468 E432.34907
G1 X239.584 Y168.139 E432.37028
G1 X239.952 Y167.869 E432.39153
G1 X240.361 Y167.669 E432.41273
G1 X240.602 Y167.599 E432.42442
G1 X240.965 Y167.415 E432.44337
G1 X241.401 Y167.283 E432.46458
G1 X241.854 Y167.229 E432.48582
G1 X242.309 Y167.255 E432.50704
G1 X242.714 Y167.348 E432.52639
G1 X242.821 Y167.32 E432.53154
G1 X243.26 Y167.199 E432.55275
G1 X243.713 Y167.156 E432.57393
G1 X244.068 Y167.178 E432.5905
G1 X244.549 Y167.241 E432.61309
G1 X244.994 Y167.34 E432.63431
G1 X245.414 Y167.514 E432.65548
G1 X245.798 Y167.76 E432.67672
G1 X245.936 Y167.886 E432.68542
G1 X246.313 Y168.142 E432.70664
G1 X246.639 Y168.46 E432.72784
G1 X246.905 Y168.83 E432.74906
G1 X247.102 Y169.241 E432.77029
G1 X247.215 Y169.648 E432.78995
G1 X247.297 Y169.727 E432.79526
G1 X247.502 Y169.804 E432.80545
G1 X247.894 Y170.035 E432.82664
G1 X248.24 Y170.331 E432.84784
G1 X248.529 Y170.684 E432.86908
G1 X248.752 Y171.081 E432.89029
G1 X248.902 Y171.511 E432.91149
G1 X248.938 Y171.797 E432.92492
G1 X248.971 Y171.531 E432.9374
G1 X248.824 Y171.255 E432.95196
G1 X248.683 Y170.822 E432.97316
G1 X248.621 Y170.376 E432.99413
G1 X248.589 Y170.251 E433.00014
G1 X248.387 Y169.842 E433.02138
G1 X248.259 Y169.405 E433.04258
G1 X248.21 Y168.811 E433.07034
G1 X248.256 Y167.431 E433.13463
G1 X248.298 Y167.047 E433.15262
G1 X248.482 Y166.047 E433.19996
G1 X248.462 Y166.004 E433.20217
G1 X248.344 Y165.564 E433.22338
G1 X248.305 Y165.11 E433.2446
G1 X248.346 Y164.656 E433.26583
G1 X248.485 Y164.164 E433.28963
G1 X248.933 Y163.023 E433.34671
G1 X248.893 Y162.804 E433.35708
G1 X248.866 Y162.844 E433.35933
G1 X248.545 Y163.168 E433.38056
G1 X248.174 Y163.432 E433.40177
G1 X247.984 Y163.568 E433.41265
G1 X247.621 Y163.845 E433.43391
G1 X247.244 Y164.04 E433.45367
G1 X246.963 Y164.273 E433.47067
G1 X246.588 Y164.532 E433.49189
G1 X246.174 Y164.722 E433.5131
G1 X245.732 Y164.836 E433.53436
G1 X245.61 Y164.846 E433.54006
G1 X245.426 Y165.059 E433.55316
G1 X245.073 Y165.347 E433.57438
G1 X244.675 Y165.569 E433.5956
G1 X244.244 Y165.718 E433.61683
G1 X243.795 Y165.79 E433.63801
G1 X243.567 Y165.784 E433.64863
G1 X243.264 Y165.943 E433.66456
G1 X242.83 Y166.081 E433.68577
G1 X242.378 Y166.141 E433.707
G1 X241.967 Y166.127 E433.72615
G1 X240.528 Y165.963 E433.79359
G1 X240.081 Y165.872 E433.81483
G1 X239.657 Y165.705 E433.83605
G1 X239.27 Y165.466 E433.85723
G1 X238.929 Y165.163 E433.87847
G1 X238.647 Y164.805 E433.89969
G1 X238.432 Y164.403 E433.92092
G1 X238.29 Y163.97 E433.94213
G1 X238.239 Y163.676 E433.95603
G1 X238.181 Y163.169 E433.97979
G1 X238.093 Y163.063 E433.98621
G1 X237.867 Y162.667 E434.00744
G1 X237.667 Y162.017 E434.0391
G1 X237.532 Y161.221 E434.0767
G1 X237.504 Y161 E434.08707
G1 X237.42 Y159.982 E434.13463
G1 X237.173 Y159.859 E434.14748
G1 X236.807 Y159.587 E434.16872
G1 X236.494 Y159.256 E434.18993
G1 X236.244 Y158.875 E434.21115
G1 X236.064 Y158.457 E434.23234
G1 X235.96 Y158.013 E434.25357
G1 X235.935 Y157.756 E434.2656
G1 X235.903 Y157.023 E434.29976
G1 X235.922 Y156.608 E434.31911
G1 X235.738 Y156.518 E434.32864
G1 X235.369 Y156.25 E434.34988
G1 X235.053 Y155.922 E434.37109
G1 X234.799 Y155.544 E434.39229
G1 X234.615 Y155.127 E434.41352
G1 X234.506 Y154.685 E434.43472
G1 X234.477 Y154.23 E434.45594
G1 X234.5 Y153.935 E434.46972
G1 X234.65 Y152.842 E434.52109
G1 X234.826 Y152.195 E434.55232
G1 X235.126 Y151.475 E434.58864
G1 X235.096 Y151.333 E434.59539
G1 X235.08 Y150.878 E434.61659
G1 X235.143 Y150.427 E434.6378
G1 X235.253 Y150.071 E434.65515
G1 X235.573 Y149.249 E434.69622
G1 X235.766 Y148.856 E434.71661
G1 X236.198 Y148.135 E434.75575
G1 X236.372 Y147.88 E434.77012
G1 X236.789 Y147.341 E434.80186
G1 X237.098 Y147.006 E434.82308
G1 X237.461 Y146.731 E434.84428
G1 X237.866 Y146.523 E434.86548
G1 X238.302 Y146.389 E434.88672
G1 X238.442 Y146.375 E434.89327
G1 X238.867 Y146.091 E434.91707
G1 X239.267 Y145.872 E434.93831
G1 X239.699 Y145.726 E434.95954
G1 X240.143 Y145.659 E434.98045
G1 X240.302 Y145.57 E434.98894
G1 X240.141 Y145.495 E434.99721
G1 X239.767 Y145.235 E435.01842
G1 X239.445 Y144.913 E435.03962
G1 X239.256 Y144.657 E435.05444
G1 X239.186 Y144.622 E435.05808
G1 X238.738 Y144.538 E435.07931
G1 X238.311 Y144.378 E435.10054
G1 X237.919 Y144.145 E435.12177
G1 X237.554 Y143.827 E435.14431
G1 X237.196 Y143.451 E435.16849
G1 X236.912 Y143.095 E435.18969
G1 X236.694 Y142.694 E435.21095
G1 X236.55 Y142.262 E435.23215
G1 X236.484 Y141.811 E435.25338
G1 X236.492 Y141.532 E435.26637
G1 X236.394 Y141.429 E435.27299
G1 X236.219 Y141.483 E435.28152
G1 X235.767 Y141.541 E435.30274
G1 X235.636 Y141.535 E435.30885
G1 X235.353 Y141.825 E435.32771
G1 X234.983 Y142.091 E435.34893
G1 X234.572 Y142.288 E435.37016
G1 X234.133 Y142.41 E435.39137
G1 X233.679 Y142.454 E435.41261
G1 X233.225 Y142.418 E435.43382
G1 X232.784 Y142.303 E435.45504
G1 X232.37 Y142.113 E435.47625
G1 X232.097 Y141.934 E435.49145
G0 F7500 X232.337 Y141.614
G1 F1500 X231.889 Y141.278 E435.51753
G1 X231.579 Y140.996 E435.53704
G1 X231.329 Y140.66 E435.55654
G1 X231.146 Y140.283 E435.57606
G1 X231.039 Y139.878 E435.59556
G1 X231.016 Y139.553 E435.61073
G1 X230.166 Y139.185 E435.65386
G1 X229.799 Y138.983 E435.67337
G1 X229.477 Y138.715 E435.69288
G1 X229.211 Y138.391 E435.7124
G1 X229.012 Y138.022 E435.73192
G1 X228.887 Y137.622 E435.75143
G1 X228.839 Y137.206 E435.77093
G1 X228.872 Y136.788 E435.79046
G1 X229.006 Y136.326 E435.81286
G1 X229.183 Y135.898 E435.83442
G1 X229.904 Y134.252 E435.9181
G1 X230.129 Y133.552 E435.95233
G1 X230.294 Y133.167 E435.97184
G1 X230.53 Y132.82 E435.99138
G1 X230.781 Y132.571 E436.00784
G1 X231.221 Y130.956 E436.08578
G1 X231.369 Y130.564 E436.10529
G1 X231.589 Y130.208 E436.12478
G1 X231.872 Y129.899 E436.14429
G1 X232.209 Y129.65 E436.1638
G1 X232.587 Y129.469 E436.18332
G1 X232.993 Y129.363 E436.20286
G1 X233.283 Y129.352 E436.21637
G1 X233.294 Y129.33 E436.21752
G1 X233.548 Y128.998 E436.23698
G1 X233.861 Y128.719 E436.2565
G1 X234.222 Y128.505 E436.27605
G1 X234.616 Y128.363 E436.29555
G1 X234.834 Y128.319 E436.3059
G1 X235.735 Y128.184 E436.34833
G1 X236.153 Y128.162 E436.36782
G1 X236.569 Y128.219 E436.38737
G1 X236.965 Y128.354 E436.40685
G1 X237.329 Y128.562 E436.42637
G1 X237.647 Y128.835 E436.44589
G1 X237.907 Y129.164 E436.46541
G1 X238.032 Y129.285 E436.47351
G1 X238.348 Y129.56 E436.49302
G1 X238.606 Y129.891 E436.51256
G1 X238.744 Y130.19 E436.5279
G1 X238.985 Y130.389 E436.54245
G1 X239.252 Y130.712 E436.56196
G1 X239.507 Y131.216 E436.58826
G1 X239.709 Y131.795 E436.61682
G1 X239.964 Y132.577 E436.65512
G1 X240.052 Y132.728 E436.66326
G1 X240.196 Y133.024 E436.67858
G1 X240.264 Y133.196 E436.6872
G1 X240.621 Y133.991 E436.72778
G1 X240.683 Y134.143 E436.73542
G1 X240.894 Y134.725 E436.76425
G1 X240.999 Y135.131 E436.78377
G1 X241.025 Y135.398 E436.79626
G1 X241.027 Y135.455 E436.79892
G1 X241.001 Y135.873 E436.81842
G1 X240.941 Y136.146 E436.83144
G1 X242.979 Y137.288 E436.94022
G1 X243.323 Y137.527 E436.95972
G1 X243.512 Y137.706 E436.97184
G1 X243.621 Y137.822 E436.97926
G1 X243.835 Y138.004 E436.99234
G1 X244.097 Y138.331 E437.01185
G1 X244.293 Y138.701 E437.03134
G1 X244.415 Y139.102 E437.05086
G1 X244.426 Y139.207 E437.05578
G1 X244.617 Y139.357 E437.06709
G1 X244.891 Y139.675 E437.08663
G1 X245.03 Y139.917 E437.09963
G1 X245.083 Y139.951 E437.10256
G1 X245.386 Y140.24 E437.12206
G1 X245.63 Y140.581 E437.14158
G1 X245.803 Y140.963 E437.16111
G1 X245.902 Y141.37 E437.18061
G1 X245.921 Y141.789 E437.20014
G1 X245.861 Y142.203 E437.21962
G1 X245.711 Y142.625 E437.24048
G1 X245.698 Y142.653 E437.24191
G1 X245.592 Y142.987 E437.25823
G1 X245.344 Y143.515 E437.28539
G1 X245.219 Y143.709 E437.29614
G1 X244.96 Y144.038 E437.31564
G1 X244.677 Y144.287 E437.33319
G1 X244.402 Y144.49 E437.34911
G1 X244.227 Y144.606 E437.35888
G1 X243.857 Y144.828 E437.37897
G1 X243.479 Y145.009 E437.39849
G1 X243.073 Y145.114 E437.41802
G1 X242.655 Y145.141 E437.43752
G1 X242.551 Y145.138 E437.44236
G1 X242.216 Y145.294 E437.45957
G1 X242.343 Y145.29 E437.46549
G1 X242.756 Y145.356 E437.48496
G1 X243.019 Y145.452 E437.498
G1 X243.186 Y145.396 E437.5062
G1 X243.602 Y145.34 E437.52575
G1 X243.659 Y145.343 E437.52841
G1 X243.819 Y145.241 E437.53724
G1 X244.208 Y145.086 E437.55674
G1 X244.62 Y145.008 E437.57626
G1 X245.039 Y145.01 E437.59578
G1 X245.45 Y145.091 E437.61528
G1 X245.839 Y145.248 E437.63481
G1 X246.19 Y145.476 E437.6543
G1 X246.554 Y145.842 E437.67834
G1 X246.612 Y145.917 E437.68275
G1 X247.261 Y146.573 E437.72572
G1 X248.074 Y145.106 E437.80382
G1 X248.043 Y144.766 E437.81972
G1 X248.085 Y144.349 E437.83923
G1 X248.205 Y143.948 E437.85873
G1 X248.213 Y143.933 E437.85952
G1 X248.204 Y143.526 E437.87847
G1 X248.274 Y143.113 E437.89798
G1 X248.477 Y142.615 E437.92302
G1 X248.551 Y142.483 E437.93007
G1 X248.525 Y142.201 E437.94325
G1 X248.567 Y141.784 E437.96277
G1 X248.605 Y141.593 E437.97184
G1 X248.593 Y141.399 E437.98089
G1 X248.426 Y141.141 E437.9952
G1 X248.349 Y140.951 E438.00474
G1 X248.116 Y140.753 E438.01898
G1 X247.854 Y140.426 E438.03849
G1 X247.737 Y140.221 E438.04948
G1 X247.374 Y140.012 E438.06899
G1 X247.057 Y139.739 E438.08847
G1 X246.798 Y139.409 E438.108
G1 X246.605 Y139.037 E438.12752
G1 X246.571 Y138.92 E438.13319
G1 X246.454 Y138.816 E438.14048
G1 X246.17 Y138.508 E438.15999
G1 X245.948 Y138.153 E438.17948
G1 X245.798 Y137.761 E438.19903
G1 X245.725 Y137.349 E438.21851
G1 X245.741 Y136.855 E438.24153
G1 X245.813 Y136.362 E438.26473
G1 X245.704 Y136.195 E438.27401
G1 X245.545 Y135.807 E438.29354
G1 X245.517 Y135.664 E438.30032
G1 X245.347 Y135.457 E438.31279
G1 X245.148 Y135.088 E438.33232
G1 X245.023 Y134.688 E438.35183
G1 X244.975 Y134.252 E438.37225
G1 X244.966 Y133.24 E438.41938
G1 X244.996 Y132.066 E438.47406
G1 X244.431 Y131.884 E438.5017
G1 X242.288 Y132.113 E438.60206
G1 X241.869 Y132.117 E438.62157
G1 X241.457 Y132.042 E438.64107
G1 X241.066 Y131.891 E438.66059
G1 X240.711 Y131.668 E438.68011
G1 X240.405 Y131.382 E438.69961
G1 X240.1 Y130.935 E438.72481
G1 X239.948 Y130.641 E438.74022
G1 X239.856 Y130.609 E438.74476
G1 X239.494 Y130.398 E438.76427
G1 X239.178 Y130.121 E438.78383
G1 X238.921 Y129.791 E438.80331
G1 X238.732 Y129.417 E438.82282
G1 X238.626 Y129.065 E438.83994
G1 X238.528 Y128.599 E438.86211
G1 X238.481 Y128.179 E438.88179
G1 X238.466 Y127.188 E438.92794
G1 X238.5 Y126.771 E438.94742
G1 X238.612 Y126.367 E438.96695
G1 X238.799 Y125.992 E438.98646
G1 X238.955 Y125.788 E438.99842
G1 X239.097 Y124.956 E439.03772
G1 X239.173 Y124.649 E439.05244
G1 X239.386 Y123.992 E439.0846
G1 X239.553 Y123.607 E439.10415
G1 X239.789 Y123.261 E439.12365
G1 X240.087 Y122.966 E439.14317
G1 X240.13 Y122.935 E439.14564
G1 X241.283 Y120.746 E439.26085
G1 X241.451 Y120.476 E439.27565
G1 X241.905 Y119.852 E439.31159
G1 X241.902 Y119.531 E439.32653
G1 X241.979 Y119.119 E439.34605
G1 X242.132 Y118.729 E439.36556
G1 X242.325 Y118.415 E439.38272
G1 X242.734 Y117.862 E439.41475
G1 X242.861 Y117.706 E439.42411
G1 X244.999 Y115.307 E439.57375
G1 X245.306 Y115.022 E439.59325
G1 X245.662 Y114.801 E439.61276
G1 X246.053 Y114.651 E439.63226
G1 X246.466 Y114.578 E439.65179
G1 X246.885 Y114.585 E439.67131
G1 X247.295 Y114.67 E439.6908
G1 X247.681 Y114.832 E439.7103
G1 X248.027 Y115.062 E439.72964
G1 X248.471 Y115.422 E439.75626
G1 X248.895 Y115.881 E439.78535
G1 X248.905 Y115.895 E439.78616
G1 X250.256 Y116.925 E439.86526
G1 X251.763 Y114.814 E439.98604
G1 X251.781 Y114.495 E440.00091
G1 X251.882 Y114.089 E440.02039
G1 X252.059 Y113.709 E440.03991
G1 X252.265 Y113.416 E440.05659
G1 X252.502 Y113.131 E440.07385
G1 X252.504 Y112.963 E440.08168
G1 X252.588 Y112.552 E440.10121
G1 X252.748 Y112.165 E440.12071
G1 X252.985 Y111.809 E440.14062
G1 X253.268 Y111.461 E440.16151
G1 X253.279 Y111.263 E440.17074
G1 X253.38 Y110.857 E440.19022
G1 X253.512 Y110.575 E440.20472
G1 X253.521 Y110.357 E440.21488
G1 X253.468 Y110.063 E440.22879
G1 X253.442 Y109.91 E440.23602
G1 X253.36 Y109.5 E440.25549
G1 X253.302 Y109.243 E440.26776
G1 X253.233 Y108.83 E440.28725
G1 X253.244 Y108.411 E440.30677
G1 X253.322 Y108.055 E440.32374
G1 X253.259 Y107.895 E440.33175
G1 X253.182 Y107.484 E440.35122
G1 X253.184 Y107.064 E440.37078
G1 X253.266 Y106.653 E440.39029
G1 X253.424 Y106.265 E440.4098
G1 X253.606 Y105.974 E440.42578
G1 X254.436 Y104.855 E440.49065
G1 X254.438 Y104.814 E440.49257
G1 X254.537 Y104.407 E440.51207
G1 X254.712 Y104.026 E440.53159
G1 X254.997 Y103.638 E440.55401
G1 X255.069 Y103.56 E440.55895
G1 X255.124 Y103.254 E440.57343
G1 X255.11 Y103.126 E440.57943
G1 X255.144 Y102.708 E440.59895
G1 X255.257 Y102.305 E440.61844
G1 X255.443 Y101.93 E440.63793
G1 X255.734 Y101.559 E440.65989
G1 X256.326 Y100.951 E440.6994
G1 X256.336 Y100.874 E440.70302
G1 X256.471 Y100.477 E440.72255
G1 X256.678 Y100.112 E440.74208
G1 X257.052 Y99.702 E440.76793
G1 X257.935 Y98.951 E440.8219
G1 X257.935 Y98.757 E440.83094
G1 X258.014 Y98.345 E440.85047
G1 X258.169 Y97.956 E440.86997
G1 X258.396 Y97.604 E440.88947
G1 X258.685 Y97.301 E440.90897
G1 X258.865 Y97.16 E440.91962
G1 X259.432 Y96.764 E440.95182
G1 X259.538 Y96.695 E440.95771
G1 X259.835 Y96.512 E440.97395
G1 X260.211 Y96.327 E440.99347
G1 X260.615 Y96.217 E441.01296
G1 X261.033 Y96.185 E441.03248
G1 X261.342 Y96.221 E441.04697
G1 X264.301 Y94.501 E441.20634
G1 X264.494 Y94.331 E441.21831
G1 X264.834 Y94.086 E441.23783
G1 X265.323 Y93.874 E441.26265
G1 X266.047 Y93.66 E441.2978
G1 X266.14 Y93.481 E441.30719
G1 X266.401 Y93.153 E441.32671
G1 X266.719 Y92.88 E441.34623
G1 X267.082 Y92.672 E441.36571
G1 X267.636 Y92.505 E441.39265
G1 X268.274 Y92.402 E441.42274
G1 X268.696 Y92.365 E441.44247
G1 X268.985 Y92.366 E441.45593
G1 X269.49 Y92.401 E441.4795
G1 X269.903 Y92.47 E441.499
G1 X270.296 Y92.616 E441.51852
G1 X270.654 Y92.833 E441.53801
G1 X270.965 Y93.115 E441.55756
G1 X271.216 Y93.45 E441.57705
G1 X271.33 Y93.686 E441.58925
G1 X271.542 Y93.831 E441.60121
G1 X271.837 Y94.13 E441.62077
G1 X272.069 Y94.478 E441.64025
G1 X272.231 Y94.865 E441.65978
G1 X272.317 Y95.275 E441.67929
G1 X272.319 Y95.344 E441.6825
G1 X272.459 Y95.446 E441.69057
G1 X272.744 Y95.754 E441.71011
G1 X272.966 Y96.109 E441.72961
G1 X273.116 Y96.501 E441.74915
G1 X273.178 Y96.81 E441.76383
G1 X273.235 Y97.256 E441.78476
G1 X273.243 Y97.357 E441.78948
G1 X273.845 Y102.066 E442.01053
G1 X273.86 Y102.223 E442.01788
G1 X273.897 Y102.888 E442.04889
G1 X274.314 Y105.822 E442.18688
G1 X274.964 Y111.01 E442.43035
G1 X274.991 Y111.191 E442.43887
G1 X275.749 Y116.926 E442.70824
G1 X275.764 Y117.345 E442.72776
G1 X275.7 Y117.759 E442.74727
G1 X275.558 Y118.153 E442.76677
G1 X275.344 Y118.513 E442.78627
G1 X275.065 Y118.826 E442.80579
G1 X274.732 Y119.081 E442.82532
G1 X274.357 Y119.268 E442.84484
G1 X273.953 Y119.38 E442.86436
G1 X273.536 Y119.414 E442.88384
G1 X273.054 Y119.353 E442.90646
G1 X272.454 Y119.209 E442.93519
G1 X272.419 Y119.267 E442.93835
G1 X272.139 Y119.578 E442.95783
G1 X271.805 Y119.832 E442.97737
G1 X271.657 Y119.905 E442.98506
G1 X270.893 Y121.172 E443.05395
G1 X270.971 Y121.182 E443.05761
G1 X271.495 Y120.571 E443.09509
G1 X271.636 Y120.421 E443.10468
G1 X272.042 Y120.03 E443.13092
G1 X272.37 Y119.77 E443.15041
G1 X272.742 Y119.576 E443.16995
G1 X273.143 Y119.456 E443.18944
G1 X273.56 Y119.415 E443.20895
G1 X273.978 Y119.453 E443.2285
G1 X274.255 Y119.525 E443.24182
G1 X274.876 Y119.729 E443.27226
G1 X275.259 Y119.897 E443.29173
G1 X275.604 Y120.135 E443.31125
G1 X275.898 Y120.434 E443.33078
G1 X276.13 Y120.783 E443.35029
G1 X276.291 Y121.17 E443.36981
G1 X276.371 Y121.54 E443.38743
G1 X276.459 Y122.229 E443.41978
G1 X276.473 Y122.648 E443.4393
G1 X276.406 Y123.062 E443.45883
G1 X276.262 Y123.456 E443.47836
G1 X276.196 Y123.566 E443.48433
G1 X276.598 Y124.837 E443.54641
G1 X276.643 Y124.904 E443.55016
G1 X276.806 Y125.29 E443.56967
G1 X276.888 Y125.662 E443.58741
G1 X277.967 Y133.881 E443.97341
G1 X277.977 Y133.988 E443.97841
G1 X278.673 Y139.276 E444.22677
G1 X278.827 Y140.539 E444.28601
G1 X278.838 Y140.958 E444.30553
G1 X278.707 Y141.566 E444.33449
G1 X278.279 Y142.727 E444.39211
G1 X278.097 Y143.105 E444.41164
G1 X277.925 Y143.35 E444.42558
G1 X277.5 Y143.875 E444.45703
G1 X277.496 Y143.952 E444.46062
G1 X277.395 Y144.358 E444.48011
G1 X277.218 Y144.738 E444.49963
G1 X276.981 Y145.067 E444.51851
G1 X276.667 Y145.429 E444.54082
G1 X276.679 Y145.492 E444.54381
G1 X276.679 Y145.911 E444.56332
G1 X276.601 Y146.323 E444.58284
G1 X276.377 Y146.835 E444.60886
G1 X276.171 Y147.179 E444.62754
G1 X276.221 Y147.434 E444.63964
G1 X276.221 Y147.853 E444.65915
G1 X276.142 Y148.265 E444.67868
G1 X276.066 Y148.481 E444.68934
G1 X275.498 Y149.862 E444.75887
G1 X275.94 Y150.304 E444.78798
G1 X276.356 Y150.306 E444.80735
G1 X276.734 Y150.38 E444.82529
G1 X276.877 Y150.341 E444.83219
G1 X277.295 Y150.312 E444.8517
G1 X277.711 Y150.362 E444.87121
G1 X278.11 Y150.49 E444.89072
G1 X278.433 Y150.662 E444.90776
G1 X278.743 Y150.862 E444.92494
G1 X279.185 Y151.08 E444.94789
G1 X279.541 Y151.301 E444.9674
G1 X279.849 Y151.585 E444.98691
G1 X280.098 Y151.922 E445.00642
G1 X280.278 Y152.3 E445.02591
G1 X280.395 Y152.787 E445.04923
G1 X280.533 Y153.925 E445.10261
G1 X280.593 Y154.294 E445.12002
G1 X280.676 Y154.918 E445.14933
G1 X280.829 Y156.401 E445.21875
G1 X281.791 Y163.713 E445.56217
G1 X282.056 Y165.911 E445.66525
G1 X282.214 Y166.883 E445.71111
G1 X282.356 Y167.973 E445.76229
G1 X282.369 Y168.111 E445.76875
G1 X282.394 Y168.492 E445.78653
G1 X282.628 Y170.227 E445.86805
G1 X283.057 Y173.655 E446.02891
G1 X283.477 Y176.3 E446.15362
G1 X283.662 Y177.679 E446.21841
G1 X283.777 Y178.922 E446.27653
G1 X284.822 Y186.825 E446.64773
G1 X285.108 Y189.112 E446.75505
G1 X285.119 Y189.222 E446.7602
G1 X285.178 Y190.021 E446.79751
G1 X285.468 Y192.173 E446.89862
G1 X285.632 Y193.529 E446.96222
G1 X285.684 Y193.829 E446.9764
G1 X286.052 Y196.517 E447.10273
G1 X286.147 Y197.317 E447.14024
G1 X286.24 Y198.128 E447.17826
G1 X286.248 Y198.547 E447.19777
G1 X286.176 Y198.96 E447.21729
G1 X286.027 Y199.352 E447.23682
G1 X285.807 Y199.708 E447.2563
G1 X285.523 Y200.017 E447.27585
G1 X285.316 Y200.189 E447.28838
G1 X285.006 Y200.47 E447.30786
G1 X284.648 Y200.688 E447.32738
G1 X284.255 Y200.833 E447.34688
G1 X283.841 Y200.902 E447.36643
G1 X283.423 Y200.891 E447.3859
G1 X283.2 Y200.852 E447.39644
G1 X281.62 Y200.491 E447.47191
G1 X281.323 Y200.619 E447.48697
G1 X281.096 Y200.669 E447.49779
G1 X281.123 Y201.256 E447.52515
G1 X281.487 Y201.367 E447.54287
G1 X282.756 Y201.854 E447.60616
G1 X283.093 Y201.871 E447.62188
G1 X283.688 Y202.046 E447.65075
G1 X284.977 Y202.634 E447.71673
G1 X285.175 Y202.734 E447.72705
G1 X285.646 Y202.911 E447.75048
G1 X286.023 Y203.095 E447.77002
G1 X286.358 Y203.347 E447.78954
G1 X286.698 Y203.743 E447.81384
G1 X286.768 Y203.847 E447.81968
G1 X286.968 Y204.215 E447.83918
G1 X287.125 Y204.794 E447.86712
G1 X287.585 Y208.373 E448.03514
G1 X287.672 Y209.264 E448.07683
G1 X287.953 Y211.337 E448.17424
G1 X288.408 Y214.892 E448.34112
G1 X288.733 Y217.543 E448.46549
G1 X288.899 Y219.161 E448.54122
G1 X289.412 Y223.132 E448.72767
G1 X289.714 Y225.071 E448.81904
G1 X289.877 Y226.263 E448.87506
G1 X289.894 Y226.682 E448.89459
G1 X289.831 Y227.096 E448.91409
G1 X289.691 Y227.491 E448.9336
G1 X289.478 Y227.852 E448.95312
G1 X289.201 Y228.166 E448.97262
G1 X288.87 Y228.422 E448.9921
G1 X288.495 Y228.611 E449.01166
G1 X288.092 Y228.725 E449.03116
G1 X287.697 Y228.761 E449.04963
G1 X287.167 Y228.761 E449.07431
G1 X286.975 Y228.753 E449.08326
G1 X286.616 Y228.722 E449.10003
G1 X286.42 Y228.847 E449.11086
G1 X286.03 Y229.001 E449.13038
G1 X285.619 Y229.079 E449.14986
G1 X285.272 Y229.083 E449.16602
G1 X283.968 Y228.996 E449.22688
G1 X283.69 Y229.131 E449.24127
G1 X283.285 Y229.239 E449.26078
G1 X282.867 Y229.269 E449.2803
G1 X282.616 Y229.249 E449.29202
G1 X281.118 Y229.04 E449.36245
G1 X280.905 Y229.148 E449.37357
G1 X280.502 Y229.263 E449.39309
G1 X280.084 Y229.299 E449.41262
G1 X279.646 Y229.251 E449.43314
G1 X279.448 Y229.33 E449.44307
G1 X279.047 Y229.452 E449.46258
G1 X278.631 Y229.495 E449.48206
G1 X278.145 Y229.445 E449.50481
G1 X277.529 Y229.311 E449.53416
G1 X277.392 Y229.38 E449.5413
G1 X276.989 Y229.495 E449.56082
G1 X276.571 Y229.531 E449.58035
G1 X276.219 Y229.499 E449.59681
G1 X275.522 Y229.379 E449.62975
G1 X275.415 Y229.358 E449.63482
G1 X273.849 Y229.008 E449.70954
G1 X271.999 Y228.655 E449.79724
G1 X271.596 Y228.538 E449.81678
G1 X271.224 Y228.346 E449.83627
G1 X270.894 Y228.087 E449.85581
G1 X270.726 Y228.021 E449.86421
G1 X270.351 Y227.836 E449.88368
G1 X270.017 Y227.582 E449.90322
G1 X269.737 Y227.27 E449.92274
G1 X269.521 Y226.911 E449.94225
G1 X269.378 Y226.517 E449.96177
G1 X269.329 Y226.383 E449.96841
G1 X269.184 Y225.99 E449.98792
G1 X269.112 Y225.485 E450.01167
G1 X269.1 Y225.031 E450.03282
G1 X269.129 Y224.613 E450.05233
G1 X269.236 Y224.208 E450.07183
G1 X269.419 Y223.831 E450.09135
G1 X269.669 Y223.495 E450.11085
G1 X269.979 Y223.213 E450.13036
G1 X270.334 Y222.997 E450.14971
G1 X270.567 Y222.779 E450.16457
G1 X270.922 Y222.556 E450.18409
G1 X271.313 Y222.404 E450.20362
G1 X271.73 Y222.329 E450.22335
G1 X271.863 Y222.318 E450.22957
G1 X271.971 Y222.182 E450.23765
G1 X272.289 Y221.91 E450.25714
G1 X272.469 Y221.807 E450.2668
G1 X272.683 Y220.617 E450.3231
G1 X272.524 Y220.34 E450.33797
G1 X272.388 Y219.943 E450.35751
G1 X272.356 Y219.737 E450.36722
G1 X272.237 Y219.692 E450.37314
G1 X270.966 Y219.884 E450.433
G1 X270.548 Y219.907 E450.45249
G1 X270.133 Y219.85 E450.47199
G1 X269.736 Y219.716 E450.4915
G1 X269.372 Y219.508 E450.51103
G1 X269.054 Y219.235 E450.53054
G1 X268.856 Y219.11 E450.54144
G1 X268.527 Y218.851 E450.56094
G1 X268.429 Y218.738 E450.56791
G1 X268.064 Y218.755 E450.58492
G1 X267.972 Y218.754 E450.58921
G1 X266.806 Y218.764 E450.6435
G1 X266.59 Y218.918 E450.65585
G1 X266.209 Y219.093 E450.67538
G1 X265.802 Y219.193 E450.69489
G1 X265.217 Y219.2 E450.72213
G1 X263.735 Y219.017 E450.79167
G1 X261.527 Y218.682 E450.89566
G1 X261.193 Y218.604 E450.91163
G1 X260.882 Y218.505 E450.92682
G1 X260.62 Y218.445 E450.93934
G1 X260.507 Y218.415 E450.94478
G1 X258.802 Y217.925 E451.02739
G1 X258.53 Y217.827 E451.04085
G1 X257.788 Y217.503 E451.07855
G1 X257.421 Y217.3 E451.09808
G1 X257.1 Y217.03 E451.11761
G1 X256.836 Y216.705 E451.13711
G1 X256.638 Y216.336 E451.15661
G1 X256.52 Y215.954 E451.17523
G1 X256.44 Y215.805 E451.1831
G1 X256.314 Y215.405 E451.20263
G1 X256.276 Y215.069 E451.21838
G1 X256.205 Y214.978 E451.22375
G1 X256.014 Y214.605 E451.24326
G1 X255.931 Y214.32 E451.25709
G1 X255.817 Y214.106 E451.26838
G1 X254.62 Y213.444 E451.33207
G1 X254.411 Y213.312 E451.34358
G1 X253.931 Y212.971 E451.371
G1 X253.614 Y212.697 E451.39051
G1 X253.355 Y212.368 E451.41
G1 X253.163 Y211.996 E451.4295
G1 X253.123 Y211.859 E451.43614
G1 X251.248 Y210.466 E451.54491
G1 X250.931 Y210.194 E451.56436
G1 X250.808 Y210.075 E451.57233
G1 X250.294 Y209.535 E451.60704
G1 X250.036 Y209.205 E451.62655
G1 X249.844 Y208.832 E451.64608
G1 X249.727 Y208.43 E451.66558
G1 X249.718 Y208.338 E451.66988
G1 X248.188 Y206.665 E451.77545
G1 X247.936 Y206.33 E451.79497
G1 X247.752 Y205.954 E451.81446
G1 X247.642 Y205.549 E451.834
G1 X247.612 Y205.131 E451.85352
G1 X247.661 Y204.715 E451.87302
G1 X247.722 Y204.523 E451.8824
G1 X247.482 Y204.1 E451.90505
G1 X246.319 Y202.349 E452.00293
G1 X246.114 Y201.96 E452.0234
G1 X245.887 Y201.401 E452.05149
G1 X245.767 Y200.999 E452.07103
G1 X245.725 Y200.582 E452.09055
G1 X245.763 Y200.165 E452.11004
G1 X245.88 Y199.762 E452.12958
G1 X246.071 Y199.389 E452.1491
G1 X246.329 Y199.059 E452.1686
G1 X246.645 Y198.784 E452.18811
G1 X246.895 Y198.629 E452.2018
G1 X247.251 Y198.44 E452.22057
G1 X247.249 Y198.426 E452.22123
G1 X247.261 Y198.007 E452.24075
G1 X247.352 Y197.598 E452.26026
G1 X247.518 Y197.214 E452.27974
G1 X247.658 Y197.009 E452.2913
G1 X247.726 Y196.792 E452.30189
G1 X247.039 Y195.186 E452.38322
G1 X246.928 Y194.855 E452.39948
G1 X246.759 Y194.179 E452.43193
G1 X246.696 Y193.764 E452.45147
G1 X246.713 Y193.346 E452.47095
G1 X246.81 Y192.938 E452.49048
G1 X246.982 Y192.556 E452.50999
G1 X247.223 Y192.213 E452.52951
G1 X247.525 Y191.922 E452.54904
G1 X248 Y191.635 E452.57488
G1 X248.498 Y191.413 E452.60027
G1 X248.406 Y190.958 E452.62188
G1 X248.362 Y190.541 E452.64141
G1 X248.398 Y190.123 E452.66094
G1 X248.512 Y189.72 E452.68044
G1 X248.656 Y189.435 E452.69531
G1 X248.437 Y188.277 E452.75019
G1 X248.399 Y187.908 E452.76746
G1 X248.381 Y186.904 E452.81422
G1 X248.414 Y186.487 E452.8337
G1 X248.525 Y186.083 E452.85321
G1 X248.71 Y185.707 E452.87272
G1 X248.895 Y185.463 E452.88698
G1 X248.95 Y185.176 E452.90059
G1 X249.067 Y184.774 E452.92008
G1 X249.258 Y184.401 E452.93959
G1 X249.303 Y184.343 E452.94301
G1 X249.114 Y182.453 E453.03146
G1 X249.103 Y182.213 E453.04265
G1 X249.112 Y181.282 E453.086
G1 X249.123 Y181.082 E453.09533
G1 X249.322 Y179.107 E453.18776
G1 X249.279 Y179.051 E453.19104
G1 X249.092 Y178.675 E453.2106
G1 X248.981 Y178.272 E453.23006
G1 X248.947 Y177.854 E453.24959
G1 X248.978 Y177.521 E453.26516
G1 X249.115 Y176.714 E453.30328
G1 X249.159 Y176.511 E453.31295
G1 X249.53 Y175.13 E453.37953
G1 X249.794 Y173.872 E453.43939
G1 X249.605 Y173.623 E453.45394
G1 X249.419 Y173.247 E453.47348
G1 X249.308 Y172.843 E453.49299
G1 X249.275 Y172.425 E453.51251
G1 X249.292 Y172.194 E453.5233
G1 X249.385 Y171.441 E453.55863
G1 X249.303 Y171.324 E453.56528
G1 X249.132 Y170.942 E453.58477
G1 X249.02 Y170.355 E453.61259
G1 X249.009 Y170.147 E453.62229
G1 X248.864 Y169.926 E453.6346
G1 X248.704 Y169.538 E453.65414
G1 X248.621 Y169.127 E453.67367
G1 X248.61 Y168.825 E453.68774
G1 X248.656 Y167.445 E453.75203
G1 X248.691 Y167.119 E453.7673
G1 X248.898 Y165.994 E453.82056
G1 X248.796 Y165.74 E453.83331
G1 X248.715 Y165.328 E453.85286
G1 X248.715 Y164.909 E453.87237
G1 X248.858 Y164.31 E453.90105
G1 X249.355 Y163.046 E453.96429
G1 X249.307 Y162.893 E453.97176
G1 X249.261 Y162.482 E453.99102
G1 X249.007 Y162.366 E454.00402
G1 X248.672 Y162.422 E454.01983
G1 X248.514 Y162.64 E454.03237
G1 X248.208 Y162.927 E454.0519
G1 X247.854 Y163.151 E454.07141
G1 X247.664 Y163.318 E454.08319
G1 X247.321 Y163.559 E454.10271
G1 X247.049 Y163.682 E454.11661
G1 X246.707 Y163.965 E454.13728
G1 X246.361 Y164.201 E454.15678
G1 X245.976 Y164.367 E454.17631
G1 X245.566 Y164.456 E454.19584
G1 X245.406 Y164.46 E454.20329
G1 X245.359 Y164.535 E454.20741
G1 X245.073 Y164.841 E454.22692
G1 X244.735 Y165.088 E454.24641
G1 X244.356 Y165.267 E454.26593
G1 X243.949 Y165.37 E454.28548
G1 X243.461 Y165.377 E454.3082
G1 X243.336 Y165.464 E454.31529
G1 X242.952 Y165.633 E454.33483
G1 X242.544 Y165.726 E454.35432
G1 X242.012 Y165.73 E454.37909
G1 X240.573 Y165.566 E454.44653
G1 X240.163 Y165.479 E454.46604
G1 X239.777 Y165.316 E454.48556
G1 X239.429 Y165.083 E454.50506
G1 X239.131 Y164.788 E454.52458
G1 X238.895 Y164.441 E454.54412
G1 X238.729 Y164.057 E454.5636
G1 X238.636 Y163.63 E454.58395
G1 X238.564 Y163.006 E454.6132
G1 X238.384 Y162.779 E454.62669
G1 X238.191 Y162.407 E454.6462
G1 X238.061 Y161.95 E454.66833
G1 X237.926 Y161.154 E454.70592
G1 X237.902 Y160.967 E454.7147
G1 X237.798 Y159.707 E454.77357
G1 X237.665 Y159.664 E454.78008
G1 X237.297 Y159.463 E454.79961
G1 X236.975 Y159.196 E454.81908
G1 X236.708 Y158.872 E454.83863
G1 X236.508 Y158.504 E454.85814
G1 X236.382 Y158.104 E454.87766
G1 X236.335 Y157.739 E454.8948
G1 X236.303 Y157.006 E454.92896
G1 X236.321 Y156.617 E454.9471
G1 X236.355 Y156.36 E454.95917
G1 X236.259 Y156.332 E454.96382
G1 X235.886 Y156.14 E454.98336
G1 X235.557 Y155.881 E455.00286
G1 X235.283 Y155.564 E455.02237
G1 X235.074 Y155.201 E455.04187
G1 X234.937 Y154.804 E455.06143
G1 X234.878 Y154.389 E455.08095
G1 X234.896 Y153.99 E455.09954
G1 X235.046 Y152.897 E455.15091
G1 X235.195 Y152.349 E455.17736
G1 X235.538 Y151.528 E455.21879
G1 X235.478 Y151.117 E455.23813
G1 X235.499 Y150.698 E455.25767
G1 X235.626 Y150.216 E455.28088
G1 X235.946 Y149.394 E455.32195
G1 X236.109 Y149.061 E455.33921
G1 X236.541 Y148.34 E455.37835
G1 X236.688 Y148.125 E455.39048
G1 X237.105 Y147.586 E455.42221
G1 X237.392 Y147.28 E455.44175
G1 X237.731 Y147.035 E455.46122
G1 X238.111 Y146.858 E455.48074
G1 X238.518 Y146.756 E455.50028
G1 X238.602 Y146.75 E455.5042
G1 X239.09 Y146.424 E455.53153
G1 X239.459 Y146.225 E455.55105
G1 X239.859 Y146.1 E455.57056
G1 X240.252 Y146.056 E455.58898
G1 X241.131 Y145.565 E455.63586
G1 X241.43 Y145.434 E455.65106
G1 X241.346 Y145.439 E455.65498
G1 X240.931 Y145.382 E455.67448
G1 X240.534 Y145.248 E455.694
G1 X240.17 Y145.04 E455.71352
G1 X239.852 Y144.767 E455.73303
G1 X239.591 Y144.44 E455.75251
G1 X239.454 Y144.23 E455.76419
G1 X239.091 Y144.207 E455.78113
G1 X238.685 Y144.102 E455.80065
G1 X238.307 Y143.921 E455.82017
G1 X237.844 Y143.551 E455.84777
G1 X237.486 Y143.175 E455.87194
G1 X237.227 Y142.845 E455.89147
G1 X237.035 Y142.473 E455.91097
G1 X236.918 Y142.07 E455.93051
G1 X236.879 Y141.653 E455.95001
G1 X236.905 Y141.388 E455.96241
G1 X236.51 Y140.968 E455.98926
G1 X236.439 Y141.002 E455.99292
G1 X236.035 Y141.112 E456.01242
G1 X235.617 Y141.142 E456.03193
G1 X235.461 Y141.124 E456.03924
G1 X235.361 Y141.246 E456.04659
G1 X235.066 Y141.544 E456.06611
G1 X234.72 Y141.78 E456.08562
G1 X234.336 Y141.947 E456.10512
G1 X233.927 Y142.037 E456.12462
G1 X233.508 Y142.049 E456.14413
G1 X233.094 Y141.981 E456.16367
G1 X232.701 Y141.836 E456.18318
G1 X232.337 Y141.614 E456.20303
G0 F7500 X232.577 Y141.294
G1 F1500 X232.129 Y140.958 E456.2291
G1 X231.851 Y140.7 E456.24677
G1 X231.634 Y140.39 E456.26439
G1 X231.487 Y140.041 E456.28202
G1 X231.415 Y139.668 E456.29971
G1 X231.424 Y139.294 E456.31713
G1 X230.324 Y138.818 E456.37294
G1 X229.994 Y138.632 E456.39058
G1 X229.711 Y138.381 E456.40819
G1 X229.486 Y138.076 E456.42584
G1 X229.33 Y137.73 E456.44351
G1 X229.249 Y137.36 E456.46115
G1 X229.249 Y136.981 E456.4788
G1 X229.375 Y136.479 E456.5029
G1 X229.549 Y136.058 E456.52411
G1 X230.276 Y134.4 E456.60841
G1 X230.509 Y133.674 E456.64391
G1 X230.663 Y133.328 E456.66155
G1 X230.885 Y133.021 E456.67919
G1 X231.132 Y132.798 E456.69468
G1 X231.606 Y131.061 E456.77852
G1 X231.744 Y130.708 E456.79617
G1 X231.953 Y130.392 E456.81381
G1 X232.223 Y130.126 E456.83146
G1 X232.542 Y129.923 E456.84907
G1 X232.898 Y129.791 E456.86675
G1 X233.273 Y129.736 E456.8844
G1 X233.525 Y129.744 E456.89614
G1 X233.715 Y129.422 E456.91355
G1 X233.971 Y129.143 E456.93118
G1 X234.281 Y128.924 E456.94885
G1 X234.629 Y128.775 E456.96648
G1 X234.893 Y128.715 E456.97908
G1 X235.794 Y128.58 E457.02151
G1 X236.173 Y128.563 E457.03917
G1 X236.547 Y128.627 E457.05684
G1 X236.899 Y128.767 E457.07448
G1 X237.214 Y128.977 E457.09211
G1 X237.478 Y129.249 E457.10976
G1 X237.63 Y129.507 E457.1237
G1 X237.663 Y129.522 E457.12539
G1 X237.968 Y129.747 E457.14304
G1 X238.218 Y130.032 E457.16069
G1 X238.404 Y130.362 E457.17833
G1 X238.444 Y130.47 E457.18369
G1 X238.611 Y130.586 E457.19316
G1 X238.869 Y130.863 E457.21079
G1 X239.129 Y131.349 E457.23645
G1 X239.329 Y131.919 E457.26458
G1 X239.597 Y132.741 E457.30484
G1 X239.706 Y132.928 E457.31492
G1 X239.824 Y133.171 E457.3275
G1 X239.891 Y133.342 E457.33605
G1 X240.257 Y134.155 E457.37757
G1 X240.307 Y134.279 E457.38379
G1 X240.518 Y134.861 E457.41262
G1 X240.625 Y135.412 E457.43875
G1 X240.627 Y135.469 E457.44141
G1 X240.558 Y136.028 E457.46764
G1 X240.469 Y136.34 E457.48274
G1 X242.783 Y137.637 E457.60626
G1 X243.219 Y137.979 E457.63207
G1 X243.316 Y138.082 E457.63866
G1 X243.598 Y138.336 E457.65633
G1 X243.82 Y138.643 E457.67397
G1 X243.973 Y138.99 E457.69163
G1 X244.05 Y139.361 E457.70927
G1 X244.071 Y139.434 E457.71281
G1 X244.366 Y139.672 E457.73046
G1 X244.605 Y139.966 E457.7481
G1 X244.721 Y140.194 E457.76001
G1 X244.864 Y140.288 E457.76798
G1 X245.131 Y140.558 E457.78566
G1 X245.335 Y140.877 E457.80329
G1 X245.467 Y141.232 E457.82093
G1 X245.522 Y141.607 E457.83858
G1 X245.498 Y141.985 E457.85621
G1 X245.35 Y142.454 E457.87911
G1 X245.324 Y142.508 E457.88191
G1 X245.211 Y142.866 E457.89939
G1 X245.008 Y143.298 E457.92161
G1 X244.883 Y143.492 E457.93236
G1 X244.645 Y143.787 E457.95001
G1 X244.439 Y143.965 E457.96269
G1 X244.164 Y144.168 E457.9786
G1 X244.021 Y144.263 E457.9866
G1 X243.651 Y144.485 E458.00669
G1 X243.307 Y144.645 E458.02435
G1 X242.938 Y144.729 E458.04197
G1 X242.559 Y144.734 E458.05962
G1 X242.476 Y144.718 E458.06356
G1 X242.348 Y144.793 E458.07047
G1 X242.003 Y144.949 E458.0881
G1 X241.633 Y145.03 E458.10574
G1 X241.254 Y145.032 E458.12338
G1 X240.883 Y144.954 E458.14104
G1 X240.536 Y144.8 E458.15871
G1 X240.23 Y144.577 E458.17635
G1 X239.927 Y144.222 E458.19808
G1 X239.661 Y143.812 E458.22084
G1 X239.387 Y143.833 E458.23363
G1 X239.012 Y143.783 E458.25125
G1 X238.655 Y143.655 E458.26891
G1 X238.333 Y143.455 E458.28656
G1 X238.133 Y143.275 E458.29909
G1 X237.775 Y142.899 E458.32326
G1 X237.544 Y142.599 E458.34089
G1 X237.381 Y142.257 E458.35853
G1 X237.294 Y141.888 E458.37619
G1 X237.285 Y141.509 E458.39384
G1 X237.333 Y141.258 E458.40574
G1 X236.599 Y140.478 E458.45561
G1 X236.575 Y140.496 E458.45701
G1 X236.23 Y140.652 E458.47464
G1 X235.86 Y140.732 E458.49227
G1 X235.481 Y140.734 E458.50991
G1 X235.252 Y140.747 E458.52059
G1 X235.051 Y140.993 E458.53539
G1 X234.782 Y141.259 E458.553
G1 X234.463 Y141.464 E458.57066
G1 X234.108 Y141.597 E458.58831
G1 X233.733 Y141.652 E458.60596
G1 X233.355 Y141.628 E458.6236
G1 X232.99 Y141.526 E458.64124
G1 X232.577 Y141.294 E458.6633
G0 F7500 X232.817 Y140.974
G1 F1500 X232.369 Y140.638 E458.68938
G1 X232.128 Y140.407 E458.70492
G1 X231.948 Y140.126 E458.72046
G1 X231.84 Y139.809 E458.73605
G1 X231.81 Y139.477 E458.75158
G1 X231.859 Y139.146 E458.76716
G1 X231.898 Y139.063 E458.77143
G1 X230.483 Y138.451 E458.84321
G1 X230.195 Y138.283 E458.85874
G1 X229.954 Y138.051 E458.87432
G1 X229.775 Y137.769 E458.88987
G1 X229.669 Y137.452 E458.90543
G1 X229.64 Y137.119 E458.921
G1 X229.745 Y136.632 E458.9442
G1 X229.916 Y136.219 E458.96501
G1 X230.649 Y134.546 E459.05006
G1 X230.89 Y133.797 E459.0867
G1 X231.03 Y133.493 E459.10228
G1 X231.237 Y133.231 E459.11783
G1 X231.481 Y133.042 E459.1322
G1 X231.992 Y131.167 E459.22269
G1 X232.118 Y130.857 E459.23828
G1 X232.313 Y130.586 E459.25382
G1 X232.568 Y130.369 E459.26941
G1 X232.866 Y130.219 E459.28495
G1 X233.191 Y130.143 E459.30049
G1 X233.461 Y130.14 E459.31306
G1 X233.804 Y130.169 E459.32909
G1 X233.812 Y130.117 E459.33154
G1 X233.94 Y129.809 E459.34707
G1 X234.137 Y129.539 E459.36264
G1 X234.393 Y129.324 E459.3782
G1 X234.692 Y129.176 E459.39374
G1 X234.953 Y129.11 E459.40627
G1 X235.854 Y128.975 E459.4487
G1 X236.187 Y128.966 E459.46421
G1 X236.514 Y129.035 E459.47977
G1 X236.815 Y129.18 E459.49533
G1 X237.073 Y129.393 E459.51091
G1 X237.273 Y129.66 E459.52644
G1 X237.348 Y129.808 E459.53417
G1 X237.623 Y129.979 E459.54924
G1 X237.858 Y130.217 E459.56482
G1 X238.029 Y130.503 E459.58033
G1 X238.111 Y130.733 E459.5917
G1 X238.273 Y130.827 E459.60043
G1 X238.514 Y131.059 E459.616
G1 X238.752 Y131.482 E459.6386
G1 X238.949 Y132.043 E459.66629
G1 X239.231 Y132.907 E459.70861
G1 X239.36 Y133.129 E459.72057
G1 X239.514 Y133.479 E459.73837
G1 X239.892 Y134.319 E459.78126
G1 X239.931 Y134.416 E459.78613
G1 X240.142 Y134.998 E459.81496
G1 X240.225 Y135.426 E459.83526
G1 X240.227 Y135.483 E459.83791
G1 X240.174 Y135.918 E459.85832
G1 X239.997 Y136.535 E459.88821
G1 X242.587 Y137.986 E460.02645
G1 X242.927 Y138.252 E460.04655
G1 X243.113 Y138.43 E460.05853
G1 X243.352 Y138.664 E460.07411
G1 X243.528 Y138.948 E460.08967
G1 X243.632 Y139.265 E460.1052
G1 X243.658 Y139.598 E460.12075
G1 X243.65 Y139.638 E460.12265
G1 X243.854 Y139.77 E460.13397
G1 X244.111 Y139.983 E460.14951
G1 X244.311 Y140.251 E460.16508
G1 X244.398 Y140.459 E460.17558
G1 X244.641 Y140.623 E460.18923
G1 X244.866 Y140.871 E460.20482
G1 X245.025 Y141.164 E460.22035
G1 X245.111 Y141.487 E460.23591
G1 X245.117 Y141.821 E460.25147
G1 X244.988 Y142.282 E460.27376
G1 X244.955 Y142.352 E460.27736
G1 X244.83 Y142.746 E460.29661
G1 X244.672 Y143.081 E460.31385
G1 X244.547 Y143.275 E460.3246
G1 X244.334 Y143.533 E460.34018
G1 X244.201 Y143.643 E460.34822
G1 X243.926 Y143.846 E460.36413
G1 X243.815 Y143.92 E460.37034
G1 X243.445 Y144.142 E460.39044
G1 X243.14 Y144.279 E460.40601
G1 X242.812 Y144.339 E460.42153
G1 X242.478 Y144.32 E460.43711
G1 X242.402 Y144.297 E460.44081
G1 X242.145 Y144.448 E460.45469
G1 X241.839 Y144.582 E460.47024
G1 X241.51 Y144.639 E460.48579
G1 X241.177 Y144.617 E460.50133
G1 X240.858 Y144.516 E460.51691
G1 X240.572 Y144.343 E460.53247
G1 X240.262 Y144.004 E460.55386
G1 X239.846 Y143.364 E460.58941
G1 X239.614 Y143.423 E460.60055
G1 X239.28 Y143.425 E460.61611
G1 X238.955 Y143.348 E460.63166
G1 X238.657 Y143.197 E460.64722
G1 X238.423 Y142.999 E460.66149
G1 X238.065 Y142.623 E460.68566
G1 X237.865 Y142.356 E460.7012
G1 X237.734 Y142.048 E460.71678
G1 X237.68 Y141.719 E460.73231
G1 X237.706 Y141.386 E460.74786
G1 X237.782 Y141.152 E460.75932
G1 X236.645 Y139.944 E460.83656
G1 X236.61 Y139.976 E460.83877
G1 X236.339 Y140.17 E460.85429
G1 X236.029 Y140.295 E460.86985
G1 X235.698 Y140.343 E460.88543
G1 X235.376 Y140.312 E460.90049
G1 X235.355 Y140.321 E460.90155
G1 X235.043 Y140.37 E460.91626
G1 X234.741 Y140.74 E460.9385
G1 X234.501 Y140.971 E460.95401
G1 X234.212 Y141.139 E460.96958
G1 X233.892 Y141.234 E460.98512
G1 X233.558 Y141.25 E461.00069
G1 X233.23 Y141.187 E461.01624
G1 X232.817 Y140.974 E461.03788
G0 F7500 X233.057 Y140.654
G1 F1500 X232.609 Y140.318 E461.06396
G1 X232.409 Y140.119 E461.07709
G1 X232.274 Y139.871 E461.09024
G1 X232.212 Y139.596 E461.10337
G1 X232.23 Y139.314 E461.11653
G1 X232.392 Y138.942 E461.13542
G1 X232.447 Y138.865 E461.13983
G1 X230.642 Y138.084 E461.2314
G1 X230.401 Y137.936 E461.24457
G1 X230.212 Y137.728 E461.25766
G1 X230.088 Y137.474 E461.27082
G1 X230.039 Y137.196 E461.28397
G1 X230.115 Y136.784 E461.30347
G1 X230.282 Y136.38 E461.32383
G1 X231.025 Y134.686 E461.40996
G1 X231.271 Y133.919 E461.44747
G1 X231.394 Y133.665 E461.46061
G1 X231.584 Y133.456 E461.47376
G1 X231.823 Y133.309 E461.48683
G1 X232.378 Y131.272 E461.58514
G1 X232.49 Y131.013 E461.59828
G1 X232.67 Y130.795 E461.61144
G1 X232.903 Y130.637 E461.62455
G1 X233.172 Y130.55 E461.63771
G1 X233.427 Y130.539 E461.6496
G1 X234.175 Y130.602 E461.68455
G1 X234.163 Y130.417 E461.69319
G1 X234.224 Y130.142 E461.7063
G1 X234.36 Y129.895 E461.71943
G1 X234.56 Y129.695 E461.7326
G1 X234.807 Y129.559 E461.74573
G1 X235.012 Y129.506 E461.75559
G1 X235.913 Y129.371 E461.79801
G1 X236.195 Y129.369 E461.81114
G1 X236.466 Y129.446 E461.82426
G1 X236.706 Y129.595 E461.83742
G1 X236.893 Y129.806 E461.85055
G1 X237.047 Y130.123 E461.86696
G1 X237.071 Y130.127 E461.86809
G1 X237.323 Y130.254 E461.88123
G1 X237.529 Y130.446 E461.89434
G1 X237.707 Y130.782 E461.91205
G1 X237.778 Y131.015 E461.92339
G1 X237.98 Y131.11 E461.93378
G1 X238.192 Y131.297 E461.94695
G1 X238.374 Y131.614 E461.96397
G1 X238.569 Y132.167 E461.99127
G1 X238.865 Y133.073 E462.03565
G1 X239.014 Y133.33 E462.04949
G1 X239.152 Y133.648 E462.06563
G1 X239.527 Y134.483 E462.10825
G1 X239.555 Y134.552 E462.11172
G1 X239.766 Y135.134 E462.14054
G1 X239.825 Y135.44 E462.15505
G1 X239.827 Y135.497 E462.15771
G1 X239.789 Y135.808 E462.1723
G1 X239.525 Y136.728 E462.21687
G1 X242.392 Y138.335 E462.36991
G1 X242.634 Y138.525 E462.38423
G1 X242.815 Y138.719 E462.39659
G1 X242.903 Y138.774 E462.40142
G1 X243.091 Y138.985 E462.41458
G1 X243.213 Y139.239 E462.4277
G1 X243.259 Y139.518 E462.44087
G1 X243.205 Y139.827 E462.45547
G1 X243.637 Y140.106 E462.47942
G1 X243.85 Y140.291 E462.49256
G1 X244.003 Y140.528 E462.50569
G1 X244.064 Y140.732 E462.51561
G1 X244.181 Y140.792 E462.52173
G1 X244.412 Y140.955 E462.53489
G1 X244.587 Y141.176 E462.54802
G1 X244.694 Y141.437 E462.56116
G1 X244.723 Y141.718 E462.57431
G1 X244.627 Y142.11 E462.5931
G1 X244.579 Y142.21 E462.59827
G1 X244.448 Y142.625 E462.61853
G1 X244.336 Y142.865 E462.63086
G1 X244.211 Y143.059 E462.64161
G1 X243.964 Y143.322 E462.65841
G1 X243.689 Y143.525 E462.67433
G1 X243.609 Y143.577 E462.67877
G1 X243.239 Y143.799 E462.69886
G1 X242.98 Y143.909 E462.71196
G1 X242.699 Y143.942 E462.72514
G1 X242.421 Y143.895 E462.73827
G1 X242.353 Y143.862 E462.74179
G1 X241.943 Y144.103 E462.76393
G1 X241.682 Y144.21 E462.77707
G1 X241.401 Y144.24 E462.79023
G1 X241.123 Y144.191 E462.80337
G1 X240.871 Y144.066 E462.81647
G1 X240.597 Y143.786 E462.83471
G1 X239.996 Y142.861 E462.88608
G1 X239.753 Y142.983 E462.89874
G1 X239.476 Y143.033 E462.91184
G1 X239.195 Y143.004 E462.925
G1 X238.934 Y142.898 E462.93811
G1 X238.713 Y142.724 E462.95121
G1 X238.355 Y142.348 E462.97539
G1 X238.191 Y142.118 E462.98854
G1 X238.098 Y141.851 E463.00171
G1 X238.083 Y141.57 E463.01481
G1 X238.147 Y141.295 E463.02796
G1 X238.275 Y141.092 E463.03913
G1 X236.667 Y139.382 E463.14843
G1 X236.34 Y139.681 E463.16906
G1 X236.107 Y139.84 E463.1822
G1 X235.839 Y139.928 E463.19533
G1 X235.557 Y139.937 E463.20847
G1 X235.363 Y139.887 E463.2178
G1 X235.161 Y139.956 E463.22774
G1 X234.879 Y139.969 E463.24088
G1 X234.858 Y139.964 E463.24189
G1 X234.431 Y140.487 E463.27333
G1 X234.224 Y140.678 E463.28644
G1 X233.971 Y140.803 E463.29958
G1 X233.694 Y140.853 E463.31269
G1 X233.413 Y140.824 E463.32584
G1 X233.057 Y140.654 E463.34421
G0 F7500 X233.297 Y140.334
G1 F1500 X232.849 Y139.998 E463.37029
G1 X232.701 Y139.838 E463.38044
G1 X232.62 Y139.635 E463.39062
G1 X232.618 Y139.417 E463.40077
G1 X232.719 Y139.172 E463.41311
G1 X233.057 Y138.693 E463.4404
G1 X230.801 Y137.717 E463.55486
G1 X230.62 Y137.595 E463.56503
G1 X230.494 Y137.417 E463.57518
G1 X230.44 Y137.205 E463.58537
G1 X230.484 Y136.937 E463.59801
G1 X230.648 Y136.54 E463.61802
G1 X231.401 Y134.822 E463.70536
G1 X231.652 Y134.041 E463.74356
G1 X231.755 Y133.849 E463.7537
G1 X231.92 Y133.707 E463.76384
G1 X232.149 Y133.633 E463.77505
G1 X232.764 Y131.377 E463.88393
G1 X232.859 Y131.181 E463.89407
G1 X233.018 Y131.031 E463.90425
G1 X233.219 Y130.948 E463.91438
G1 X233.394 Y130.937 E463.92254
G1 X234.662 Y131.044 E463.98179
G1 X234.573 Y130.617 E464.0021
G1 X234.568 Y130.399 E464.01226
G1 X234.641 Y130.194 E464.02239
G1 X234.783 Y130.028 E464.03256
G1 X235.071 Y129.902 E464.0472
G1 X235.972 Y129.767 E464.08962
G1 X236.19 Y129.774 E464.09978
G1 X236.391 Y129.859 E464.10994
G1 X236.613 Y130.126 E464.12611
G1 X236.765 Y130.484 E464.14422
G1 X236.875 Y130.487 E464.14934
G1 X237.077 Y130.57 E464.15951
G1 X237.235 Y130.72 E464.16966
G1 X237.325 Y130.899 E464.17899
G1 X237.465 Y131.356 E464.20124
G1 X237.743 Y131.433 E464.21467
G1 X237.905 Y131.579 E464.22483
G1 X237.997 Y131.747 E464.23375
G1 X238.188 Y132.292 E464.26064
G1 X238.495 Y133.231 E464.30664
G1 X238.668 Y133.53 E464.32273
G1 X238.784 Y133.807 E464.33671
G1 X239.179 Y134.688 E464.38167
G1 X239.39 Y135.27 E464.41049
G1 X239.428 Y135.511 E464.42185
G1 X239.405 Y135.697 E464.43058
G1 X239.054 Y136.923 E464.48996
G1 X242.196 Y138.684 E464.65768
G1 X242.342 Y138.798 E464.6663
G1 X242.555 Y139.027 E464.68087
G1 X242.682 Y139.114 E464.68804
G1 X242.806 Y139.293 E464.69817
G1 X242.858 Y139.505 E464.70834
G1 X242.82 Y139.753 E464.72002
G1 X242.728 Y139.995 E464.73208
G1 X243.42 Y140.442 E464.77044
G1 X243.579 Y140.592 E464.78062
G1 X243.674 Y140.788 E464.79076
G1 X243.691 Y140.989 E464.80015
G1 X243.998 Y141.147 E464.81623
G1 X244.171 Y141.281 E464.82642
G1 X244.285 Y141.467 E464.83658
G1 X244.324 Y141.682 E464.84675
G1 X244.266 Y141.939 E464.85902
G1 X244.206 Y142.066 E464.86556
G1 X244.067 Y142.504 E464.88696
G1 X243.874 Y142.842 E464.90508
G1 X243.726 Y143 E464.91516
G1 X243.451 Y143.203 E464.93108
G1 X243.404 Y143.234 E464.9337
G1 X243.034 Y143.456 E464.95379
G1 X242.829 Y143.533 E464.96399
G1 X242.611 Y143.531 E464.97414
G1 X242.347 Y143.401 E464.98784
G1 X241.74 Y143.758 E465.02063
G1 X241.535 Y143.833 E465.0308
G1 X241.317 Y143.829 E465.04095
G1 X241.114 Y143.748 E465.05113
G1 X240.933 Y143.568 E465.06301
G1 X240.108 Y142.299 E465.13349
G1 X239.778 Y142.527 E465.15217
G1 X239.579 Y142.617 E465.16234
G1 X239.361 Y142.629 E465.17251
G1 X239.154 Y142.563 E465.18262
G1 X239.002 Y142.448 E465.1915
G1 X238.644 Y142.072 E465.21567
G1 X238.525 Y141.889 E465.22584
G1 X238.479 Y141.676 E465.23598
G1 X238.513 Y141.46 E465.24617
G1 X238.641 Y141.248 E465.2577
G1 X238.805 Y141.073 E465.26886
G1 X236.687 Y138.821 E465.41282
G1 X236.07 Y139.386 E465.45177
G1 X235.885 Y139.501 E465.46192
G1 X235.671 Y139.543 E465.47207
G1 X235.456 Y139.505 E465.48224
G1 X235.345 Y139.436 E465.48832
G1 X235.201 Y139.529 E465.49631
G1 X234.988 Y139.574 E465.50644
G1 X234.718 Y139.505 E465.51942
G1 X234.122 Y140.234 E465.56327
G1 X233.955 Y140.375 E465.57344
G1 X233.749 Y140.447 E465.5836
G1 X233.531 Y140.441 E465.59376
G1 X233.297 Y140.334 E465.60574
G0 F7500 X233.537 Y140.014
G1 F1500 X233.089 Y139.678 E465.63182
G1 X233.017 Y139.576 E465.63763
G1 X233.046 Y139.403 E465.6458
G1 X233.572 Y138.657 E465.6883
G1 X233.517 Y138.456 E465.698
G1 X230.96 Y137.35 E465.82773
G1 X230.866 Y137.267 E465.83357
G1 X230.854 Y137.09 E465.84183
G1 X231.015 Y136.701 E465.86143
G1 X231.775 Y134.968 E465.94955
G1 X232.033 Y134.164 E465.98887
G1 X232.106 Y134.063 E465.99467
G1 X232.474 Y133.962 E466.01244
G1 X233.15 Y131.482 E466.13213
G1 X233.219 Y131.378 E466.13794
G1 X233.36 Y131.336 E466.14479
G1 X234.997 Y131.474 E466.22129
G1 X235.128 Y131.326 E466.23049
G1 X234.964 Y130.536 E466.26806
G1 X234.978 Y130.412 E466.27387
G1 X235.13 Y130.297 E466.28275
G1 X236.031 Y130.162 E466.32517
G1 X236.154 Y130.183 E466.33098
G1 X236.245 Y130.282 E466.33724
G1 X236.471 Y130.815 E466.3642
G1 X236.695 Y130.892 E466.37523
G1 X236.773 Y130.875 E466.37895
G1 X236.887 Y130.927 E466.38478
G1 X236.942 Y131.016 E466.38965
G1 X237.149 Y131.695 E466.42271
G1 X237.349 Y131.771 E466.43267
G1 X237.448 Y131.747 E466.43741
G1 X237.563 Y131.796 E466.44323
G1 X237.62 Y131.88 E466.44796
G1 X237.808 Y132.416 E466.47441
G1 X238.129 Y133.397 E466.52247
G1 X238.322 Y133.731 E466.54043
G1 X238.413 Y133.957 E466.55178
G1 X238.803 Y134.825 E466.59609
G1 X239.014 Y135.407 E466.62491
G1 X239.02 Y135.587 E466.6333
G1 X238.627 Y136.957 E466.69967
G1 X238.727 Y137.198 E466.71182
G1 X242.001 Y139.033 E466.88658
G1 X242.049 Y139.071 E466.88943
G1 X242.297 Y139.337 E466.90636
G1 X242.433 Y139.44 E466.91431
G1 X242.446 Y139.61 E466.92225
G1 X242.297 Y140 E466.94169
G1 X242.377 Y140.245 E466.95369
G1 X243.203 Y140.778 E466.99946
G1 X243.282 Y140.875 E467.00529
G1 X243.313 Y141.245 E467.02258
G1 X243.815 Y141.503 E467.04886
G1 X243.903 Y141.592 E467.05469
G1 X243.905 Y141.767 E467.06284
G1 X243.833 Y141.918 E467.07063
G1 X243.686 Y142.383 E467.09333
G1 X243.538 Y142.625 E467.10654
G1 X243.489 Y142.678 E467.1099
G1 X243.198 Y142.891 E467.1267
G1 X242.828 Y143.113 E467.14679
G1 X242.706 Y143.141 E467.15262
G1 X242.525 Y143.021 E467.16273
G1 X242.269 Y142.983 E467.17478
G1 X241.537 Y143.413 E467.21431
G1 X241.415 Y143.44 E467.22013
G1 X241.268 Y143.35 E467.22816
G1 X240.309 Y141.874 E467.31012
G1 X240.084 Y141.829 E467.3208
G1 X239.551 Y142.198 E467.35099
G1 X239.431 Y142.234 E467.35682
G1 X239.292 Y142.172 E467.36391
G1 X238.934 Y141.796 E467.38808
G1 X238.881 Y141.683 E467.3939
G1 X238.933 Y141.521 E467.40182
G1 X239.242 Y141.191 E467.42287
G1 X239.242 Y140.954 E467.4339
G1 X236.82 Y138.379 E467.59851
G1 X236.588 Y138.37 E467.60932
G1 X235.8 Y139.091 E467.65906
G1 X235.686 Y139.142 E467.66487
G1 X235.528 Y139.088 E467.67265
G1 X235.457 Y139.021 E467.67719
G1 X235.217 Y139.02 E467.68837
G1 X234.998 Y139.173 E467.70081
G1 X234.776 Y139.06 E467.71241
G1 X234.554 Y139.072 E467.72276
G1 X233.812 Y139.981 E467.7774
G1 X233.707 Y140.048 E467.7832
G1 X233.537 Y140.014 E467.79127
G0 F7500 X233.624 Y139.579
G1 F1500 X233.484 Y139.474 E467.79942
G1 X233.953 Y138.809 E467.83731
G1 X233.983 Y138.64 E467.8453
G1 X233.876 Y138.257 E467.86382
G1 X233.763 Y138.127 E467.87184
G1 X231.3 Y137.059 E467.99685
G1 X231.382 Y136.858 E468.00695
G1 X232.15 Y135.102 E468.0962
G1 X232.367 Y134.428 E468.12917
G1 X232.709 Y134.301 E468.14616
G1 X232.832 Y134.167 E468.15463
G1 X233.492 Y131.748 E468.27138
G1 X235.064 Y131.881 E468.34484
G1 X235.231 Y131.814 E468.35322
G1 X235.495 Y131.515 E468.3718
G1 X235.541 Y131.342 E468.38013
G1 X235.399 Y130.662 E468.41248
G1 X235.938 Y130.581 E468.43786
G1 X236.138 Y131.053 E468.46173
G1 X236.257 Y131.164 E468.46931
G1 X236.606 Y131.283 E468.48647
G1 X236.796 Y131.906 E468.5168
G1 X236.916 Y132.035 E468.52501
G1 X237.289 Y132.176 E468.54358
G1 X237.299 Y132.175 E468.54404
G1 X237.428 Y132.54 E468.56207
G1 X237.754 Y133.54 E468.61105
G1 X237.771 Y133.578 E468.61298
G1 X237.97 Y133.92 E468.63141
G1 X238.049 Y134.121 E468.64146
G1 X238.427 Y134.961 E468.68436
G1 X238.626 Y135.51 E468.71155
G1 X238.224 Y136.914 E468.77955
G1 X238.231 Y137.045 E468.78566
G1 X238.383 Y137.414 E468.80424
G1 X238.47 Y137.512 E468.81034
G1 X241.781 Y139.368 E468.98709
G1 X242.015 Y139.619 E469.00307
G1 X241.898 Y139.923 E469.01824
G1 X241.895 Y140.057 E469.02448
G1 X242.019 Y140.436 E469.04305
G1 X242.101 Y140.542 E469.04929
G1 X242.865 Y141.034 E469.0916
G1 X242.939 Y141.416 E469.10972
G1 X243.044 Y141.556 E469.11787
G1 X243.461 Y141.77 E469.13969
G1 X243.311 Y142.239 E469.16262
G1 X243.222 Y142.377 E469.17027
G1 X242.98 Y142.556 E469.18428
G1 X242.757 Y142.69 E469.1964
G1 X242.653 Y142.635 E469.20187
G1 X242.259 Y142.577 E469.22042
G1 X242.129 Y142.602 E469.22658
G1 X241.499 Y142.971 E469.26058
G1 X240.599 Y141.585 E469.33753
G1 X240.47 Y141.498 E469.34478
G1 X240.08 Y141.421 E469.36329
G1 X239.927 Y141.452 E469.37055
G1 X239.464 Y141.772 E469.39676
G1 X239.354 Y141.657 E469.40417
G1 X239.588 Y141.408 E469.42008
G1 X239.642 Y141.271 E469.42694
G1 X239.642 Y140.873 E469.44547
G1 X239.588 Y140.736 E469.45233
G1 X237.057 Y138.045 E469.62435
G1 X236.919 Y137.982 E469.63141
G1 X236.52 Y137.967 E469.65001
G1 X236.377 Y138.02 E469.65711
G1 X235.666 Y138.673 E469.70206
G1 X235.537 Y138.621 E469.70853
G1 X235.138 Y138.62 E469.72711
G1 X234.97 Y138.704 E469.73586
G1 X234.841 Y138.655 E469.74229
G1 X234.443 Y138.677 E469.76085
G1 X234.299 Y138.751 E469.76838
G1 X233.624 Y139.579 E469.81813
G0 F7500 X234.305 Y138.306
G1 F1500 X234.165 Y137.954 E469.83577
G1 X233.922 Y137.76 E469.85025
G1 X231.823 Y136.85 E469.95677
G1 X232.51 Y135.282 E470.03649
G1 X232.531 Y135.225 E470.03932
G1 X232.689 Y134.735 E470.06329
G1 X233.035 Y134.564 E470.08126
G1 X233.218 Y134.272 E470.09731
G1 X233.79 Y132.175 E470.19852
G1 X235.03 Y132.28 E470.25647
G1 X235.248 Y132.258 E470.26667
G1 X235.531 Y132.079 E470.28226
G1 X235.795 Y131.78 E470.30083
G1 X235.907 Y131.593 E470.31098
G1 X235.937 Y131.421 E470.31911
G1 X236.283 Y131.596 E470.33717
G1 X236.413 Y132.023 E470.35795
G1 X236.514 Y132.217 E470.36814
G1 X236.775 Y132.409 E470.38322
G1 X236.986 Y132.489 E470.39373
G1 X237.052 Y132.677 E470.40301
G1 X237.374 Y133.664 E470.45135
G1 X237.425 Y133.779 E470.45721
G1 X237.609 Y134.096 E470.47428
G1 X237.684 Y134.285 E470.48375
G1 X238.057 Y135.115 E470.52612
G1 X238.206 Y135.524 E470.54639
G1 X237.839 Y136.804 E470.60839
G1 X237.818 Y137.021 E470.61854
G1 X237.861 Y137.198 E470.62702
G1 X238.013 Y137.567 E470.64561
G1 X238.132 Y137.75 E470.65577
G1 X238.275 Y137.861 E470.6642
G1 X241.529 Y139.685 E470.8379
G1 X241.485 Y139.995 E470.85248
G1 X241.515 Y140.182 E470.8613
G1 X241.639 Y140.561 E470.87987
G1 X241.743 Y140.752 E470.88999
G1 X241.884 Y140.878 E470.8988
G1 X242.504 Y141.278 E470.93316
G1 X242.626 Y141.695 E470.95339
G1 X242.861 Y141.912 E470.96828
G1 X242.977 Y141.971 E470.97434
G1 X242.926 Y142.099 E470.98076
G1 X242.711 Y142.239 E470.9927
G1 X242.317 Y142.181 E471.01125
G1 X242.099 Y142.189 E471.02141
G1 X241.927 Y142.257 E471.03002
G1 X241.626 Y142.433 E471.04625
G1 X240.934 Y141.367 E471.10543
G1 X240.784 Y141.209 E471.11558
G1 X240.547 Y141.105 E471.12763
G1 X240.157 Y141.028 E471.14614
G1 X240.042 Y141.027 E471.15149
G1 X240.002 Y140.658 E471.16878
G1 X239.879 Y140.462 E471.17955
G1 X237.348 Y137.771 E471.35157
G1 X237.172 Y137.642 E471.36173
G1 X236.934 Y137.582 E471.37316
G1 X236.535 Y137.567 E471.39175
G1 X236.319 Y137.599 E471.40192
G1 X236.106 Y137.725 E471.41345
G1 X235.56 Y138.226 E471.44795
G1 X235.538 Y138.221 E471.449
G1 X235.139 Y138.22 E471.46758
G1 X234.819 Y138.256 E471.48257
G1 X234.421 Y138.278 E471.50114
G1 X234.305 Y138.306 E471.50669
G0 F7500 X234.57 Y137.87
G1 F1500 X234.533 Y137.784 E471.51105
G1 X234.352 Y137.567 E471.52421
G1 X234.081 Y137.393 E471.53921
G1 X232.35 Y136.643 E471.62705
G1 X232.876 Y135.442 E471.6881
G1 X232.912 Y135.348 E471.69279
G1 X233.012 Y135.037 E471.708
G1 X233.235 Y134.917 E471.71979
G1 X233.436 Y134.718 E471.73296
G1 X233.604 Y134.377 E471.75066
G1 X234.089 Y132.601 E471.83639
G1 X234.997 Y132.678 E471.87882
G1 X235.278 Y132.662 E471.89193
G1 X235.544 Y132.568 E471.90506
G1 X235.831 Y132.344 E471.92202
G1 X236.026 Y132.123 E471.93574
G1 X236.031 Y132.14 E471.93656
G1 X236.15 Y132.396 E471.94971
G1 X236.336 Y132.607 E471.96281
G1 X236.633 Y132.783 E471.97888
G1 X236.67 Y132.797 E471.98072
G1 X236.993 Y133.788 E472.02926
G1 X237.079 Y133.98 E472.03906
G1 X237.246 Y134.268 E472.05456
G1 X237.319 Y134.449 E472.06365
G1 X237.688 Y135.269 E472.10552
G1 X237.786 Y135.539 E472.11889
G1 X237.455 Y136.693 E472.17479
G1 X237.416 Y136.973 E472.18796
G1 X237.491 Y137.35 E472.20585
G1 X237.509 Y137.393 E472.20803
G1 X237.419 Y137.321 E472.21339
G1 X237.158 Y137.213 E472.22654
G1 X236.949 Y137.183 E472.23638
G1 X236.55 Y137.168 E472.25497
G1 X236.269 Y137.197 E472.26812
G1 X236.008 Y137.303 E472.28124
G1 X235.836 Y137.43 E472.2912
G1 X235.41 Y137.821 E472.31812
G1 X235.14 Y137.82 E472.33069
G1 X234.855 Y137.861 E472.3441
G1 X234.57 Y137.87 E472.35738
G0 F7500 X234.809 Y137.459
G1 F1500 X234.707 Y137.356 E472.36413
G1 X234.451 Y137.141 E472.37969
G1 X234.24 Y137.026 E472.39088
G1 X232.877 Y136.435 E472.46006
G1 X233.242 Y135.603 E472.50237
G1 X233.342 Y135.315 E472.51656
G1 X233.424 Y135.273 E472.52085
G1 X233.676 Y135.054 E472.5364
G1 X233.869 Y134.782 E472.55193
G1 X233.99 Y134.483 E472.56695
G1 X234.387 Y133.028 E472.63718
G1 X234.963 Y133.077 E472.66409
G1 X235.297 Y133.065 E472.67966
G1 X235.618 Y132.975 E472.69518
G1 X235.909 Y132.811 E472.71073
G1 X235.948 Y132.776 E472.71317
G1 X235.987 Y132.827 E472.71616
G1 X236.247 Y133.036 E472.7317
G1 X236.343 Y133.084 E472.73669
G1 X236.613 Y133.912 E472.77725
G1 X236.733 Y134.181 E472.79096
G1 X236.887 Y134.446 E472.80523
G1 X236.954 Y134.613 E472.81361
G1 X237.316 Y135.418 E472.85471
G1 X237.365 Y135.553 E472.8614
G1 X237.07 Y136.583 E472.91129
G1 X237.036 Y136.797 E472.92138
G1 X236.964 Y136.783 E472.92479
G1 X236.565 Y136.768 E472.94339
G1 X236.232 Y136.795 E472.95894
G1 X235.915 Y136.901 E472.97451
G1 X235.566 Y137.135 E472.99407
G1 X235.255 Y137.42 E473.01372
G1 X235.141 Y137.42 E473.01902
G1 X234.809 Y137.459 E473.03459
G0 F7500 X234.944 Y137.04
G1 F1500 X234.795 Y136.895 E473.04427
G1 X234.399 Y136.659 E473.06574
G1 X233.405 Y136.228 E473.11619
G1 X233.609 Y135.763 E473.13983
G1 X233.679 Y135.574 E473.14921
G1 X233.902 Y135.397 E473.16247
G1 X234.142 Y135.104 E473.18011
G1 X234.375 Y134.588 E473.20647
G1 X234.684 Y133.455 E473.26116
G1 X234.929 Y133.476 E473.27261
G1 X235.308 Y133.468 E473.29026
G1 X235.677 Y133.38 E473.30792
G1 X235.895 Y133.277 E473.31915
G1 X236.007 Y133.343 E473.3252
G1 X236.233 Y134.036 E473.35914
G1 X236.387 Y134.381 E473.37674
G1 X236.525 Y134.618 E473.38951
G1 X236.589 Y134.777 E473.39749
G1 X236.945 Y135.569 E473.43792
G1 X236.715 Y136.373 E473.47686
G1 X236.58 Y136.368 E473.48315
G1 X236.202 Y136.394 E473.50079
G1 X235.837 Y136.498 E473.51846
G1 X235.503 Y136.677 E473.53611
G1 X235.295 Y136.841 E473.54844
G1 X235.095 Y137.025 E473.5611
G1 X234.944 Y137.04 E473.56816
G0 F7500 X234.558 Y135.856
G1 F1500 X234.647 Y135.766 E473.57406
G1 X234.904 Y135.39 E473.59526
G1 X235.147 Y134.799 E473.62502
G1 X235.291 Y134.271 E473.6505
G1 X235.459 Y134.245 E473.65842
G1 X235.472 Y134.284 E473.66033
G1 X235.695 Y134.783 E473.68578
G1 X235.86 Y135.105 E473.70263
G1 X236.086 Y135.608 E473.72831
G1 X235.711 Y135.694 E473.74622
G1 X235.291 Y135.872 E473.76746
G1 X234.997 Y136.079 E473.78421
G1 X234.717 Y135.925 E473.79909
G1 X234.558 Y135.856 E473.80716
G0 F7500 X233.933 Y136.021
G1 F1500 X234.014 Y135.82 E473.81725
G1 X234.118 Y135.743 E473.82327
G1 X234.4 Y135.433 E473.84279
G1 X234.618 Y135.075 E473.86231
G1 X234.761 Y134.693 E473.8813
G1 X234.985 Y133.873 E473.92088
G1 X235.315 Y133.87 E473.93625
G1 X235.729 Y133.784 E473.95594
G1 X235.852 Y134.16 E473.97436
G1 X236.041 Y134.582 E473.99589
G1 X236.184 Y134.844 E474.00979
G1 X236.225 Y134.941 E474.01469
G1 X236.52 Y135.598 E474.04823
G1 X236.411 Y135.98 E474.06672
G1 X236.176 Y135.993 E474.07768
G1 X235.77 Y136.096 E474.09719
G1 X235.391 Y136.274 E474.11668
G1 X235.025 Y136.546 E474.13792
G1 X235.005 Y136.565 E474.1392
G1 X234.805 Y136.419 E474.15073
G1 X234.558 Y136.292 E474.16366
G1 X233.933 Y136.021 E474.19539
G0 F7500 X235.331 Y135.418
G1 F1500 X235.446 Y135.154 E474.20879
G1 X235.528 Y135.342 E474.21834
G1 X235.331 Y135.418 E474.22818
G0 F7500 X238.567 Y138.484
G1 F1500 X241.091 Y139.899 E474.36291
G1 X241.088 Y139.912 E474.36353
G1 X241.135 Y140.306 E474.38201
G1 X241.259 Y140.685 E474.40058
G1 X241.383 Y140.938 E474.4137
G1 X241.667 Y141.215 E474.43217
G1 X242.144 Y141.523 E474.45861
G1 X242.229 Y141.785 E474.47144
G1 X242.094 Y141.784 E474.47772
G1 X241.757 Y141.901 E474.49433
G1 X241.27 Y141.15 E474.53601
G1 X241.084 Y140.937 E474.54918
G1 X240.847 Y140.785 E474.56229
G1 X240.413 Y140.671 E474.58318
G1 X240.402 Y140.594 E474.58681
G1 X240.286 Y140.337 E474.59994
G1 X240.17 Y140.188 E474.60873
G1 X238.567 Y138.484 E474.71767
G0 F7500 X240.569 Y140.065
G1 F1500 X240.694 Y140.151 E474.72473
G1 X240.722 Y140.329 E474.73312
G1 X240.569 Y140.065 E474.74733
G0 F7500 X244.923 Y144.601
G1 F1500 X245.372 Y144.658 E474.7684
G1 X245.807 Y144.793 E474.78961
G1 X246.212 Y145.002 E474.81083
G1 X246.574 Y145.278 E474.83203
G1 X246.869 Y145.595 E474.85219
G1 X246.912 Y145.65 E474.85545
G1 X247.17 Y145.911 E474.87253
G1 X247.66 Y145.027 E474.9196
G1 X247.65 Y144.963 E474.92261
G1 X247.657 Y144.508 E474.9438
G1 X247.743 Y144.06 E474.96504
G1 X247.814 Y143.875 E474.97427
G1 X247.798 Y143.695 E474.98269
G1 X247.836 Y143.241 E475.0039
G1 X247.954 Y142.801 E475.02511
G1 X248.134 Y142.409 E475.0452
G1 X248.132 Y142.398 E475.04572
G1 X248.139 Y141.943 E475.06691
G1 X248.209 Y141.576 E475.08431
G1 X248.129 Y141.431 E475.09202
G1 X248.02 Y141.197 E475.10404
G1 X247.885 Y141.088 E475.11212
G1 X247.587 Y140.743 E475.13334
G1 X247.452 Y140.517 E475.1456
G1 X247.208 Y140.384 E475.15854
G1 X246.852 Y140.099 E475.17978
G1 X246.551 Y139.757 E475.20099
G1 X246.315 Y139.368 E475.22218
G1 X246.188 Y139.114 E475.2354
G1 X245.876 Y138.783 E475.25658
G1 X245.626 Y138.401 E475.27784
G1 X245.447 Y137.982 E475.29906
G1 X245.344 Y137.539 E475.32023
G1 X245.32 Y137.084 E475.34145
G1 X245.345 Y136.797 E475.35486
G1 X245.394 Y136.458 E475.37081
G1 X245.213 Y136.073 E475.39062
G1 X245.168 Y135.874 E475.40012
G1 X245.108 Y135.809 E475.40424
G1 X244.864 Y135.424 E475.42547
G1 X244.692 Y135.002 E475.44669
G1 X244.595 Y134.557 E475.46789
G1 X244.575 Y134.255 E475.48199
G1 X244.566 Y133.243 E475.52911
G1 X244.588 Y132.354 E475.57052
G1 X244.389 Y132.29 E475.58025
G1 X242.331 Y132.51 E475.67663
G1 X241.875 Y132.519 E475.69787
G1 X241.425 Y132.448 E475.71908
G1 X240.994 Y132.299 E475.74031
G1 X240.596 Y132.078 E475.76151
G1 X240.243 Y131.79 E475.78273
G1 X240.056 Y131.574 E475.79603
G1 X240.329 Y132.407 E475.83685
G1 X240.399 Y132.527 E475.84332
G1 X240.568 Y132.877 E475.86141
G1 X240.633 Y133.042 E475.86967
G1 X240.986 Y133.827 E475.90975
G1 X241.059 Y134.007 E475.91879
G1 X241.27 Y134.589 E475.94762
G1 X241.387 Y135.029 E475.96882
G1 X241.424 Y135.384 E475.98544
G1 X241.426 Y135.441 E475.9881
G1 X241.402 Y135.896 E476.00931
G1 X241.393 Y135.941 E476.01145
G1 X243.174 Y136.939 E476.10651
G1 X243.551 Y137.196 E476.12776
G1 X243.804 Y137.434 E476.14393
G1 X244.065 Y137.669 E476.16029
G1 X244.364 Y138.013 E476.18151
G1 X244.598 Y138.404 E476.20273
G1 X244.76 Y138.829 E476.22391
G1 X244.789 Y138.982 E476.23116
G1 X244.865 Y139.041 E476.23564
G1 X245.17 Y139.38 E476.25687
G1 X245.337 Y139.647 E476.27154
G1 X245.636 Y139.919 E476.29036
G1 X245.914 Y140.28 E476.31157
G1 X246.125 Y140.683 E476.33276
G1 X246.262 Y141.118 E476.35399
G1 X246.322 Y141.57 E476.37522
G1 X246.301 Y142.025 E476.39643
G1 X246.202 Y142.469 E476.41762
G1 X246.074 Y142.791 E476.43375
G1 X245.974 Y143.108 E476.44923
G1 X245.799 Y143.529 E476.47046
G1 X245.556 Y143.925 E476.49209
G1 X245.276 Y144.285 E476.51333
G1 X244.923 Y144.601 E476.53539
G0 F7500 X241.339 Y151.656
G1 F1500 X241.584 Y151.61 E476.547
G1 X242.075 Y151.435 E476.57127
G1 X242.349 Y151.298 E476.58553
G1 X242.525 Y151.2 E476.59491
G1 X243.215 Y151.22 E476.62706
G1 X243.611 Y151.186 E476.64556
G1 X243.9 Y151.138 E476.6592
G1 X244.237 Y151.479 E476.68153
G1 X244.63 Y151.821 E476.70579
G1 X245.072 Y152.098 E476.73008
G1 X245.55 Y152.304 E476.75431
G1 X246.117 Y152.446 E476.78153
G1 X246.51 Y152.509 E476.80006
G1 X247.029 Y152.552 E476.82431
G1 X247.549 Y152.515 E476.84859
G1 X248.057 Y152.399 E476.87285
G1 X248.596 Y152.179 E476.89996
G1 X250.407 Y151.253 E476.99467
G1 X250.851 Y150.981 E477.01892
G1 X251.249 Y150.644 E477.0432
G1 X251.591 Y150.251 E477.06746
G1 X251.832 Y149.875 E477.08826
G1 X253.465 Y146.93 E477.24506
G1 X253.683 Y146.456 E477.26935
G1 X253.825 Y145.955 E477.2936
G1 X253.888 Y145.437 E477.3179
G1 X253.877 Y145.072 E477.3349
G1 X253.905 Y144.985 E477.33916
G1 X253.987 Y144.47 E477.36344
G1 X253.989 Y144.201 E477.37597
G1 X254.138 Y143.878 E477.39253
G1 X254.281 Y143.377 E477.41679
G1 X254.345 Y142.86 E477.44105
G1 X254.331 Y142.37 E477.46387
G1 X254.387 Y141.999 E477.48134
G1 X254.385 Y141.478 E477.5056
G1 X254.371 Y141.376 E477.5104
G1 X254.42 Y141.022 E477.52704
G1 X254.411 Y140.501 E477.5513
G1 X254.306 Y139.926 E477.57852
G1 X254.201 Y139.541 E477.5971
G1 X254.026 Y139.051 E477.62133
G1 X253.778 Y138.592 E477.64562
G1 X253.528 Y138.264 E477.66483
G1 X253.418 Y137.996 E477.67832
G1 X253.148 Y137.55 E477.70259
G1 X252.888 Y137.24 E477.72143
G1 X252.781 Y137.014 E477.73308
G1 X252.522 Y136.562 E477.75733
G1 X252.197 Y136.155 E477.78159
G1 X251.813 Y135.802 E477.80587
G1 X251.528 Y135.61 E477.82187
G1 X251.489 Y135.156 E477.84309
G1 X251.366 Y134.649 E477.86739
G1 X251.186 Y134.204 E477.88974
G1 X251.011 Y133.847 E477.90825
G1 X250.822 Y133.527 E477.92556
G1 X250.725 Y133.237 E477.9398
G1 X250.575 Y132.946 E477.95504
G1 X250.592 Y132.317 E477.98434
G1 X250.713 Y131.112 E478.04073
G1 X250.725 Y130.591 E478.065
G1 X250.658 Y130.074 E478.08927
G1 X250.512 Y129.573 E478.11357
G1 X250.173 Y128.907 E478.14837
G1 X249.954 Y128.573 E478.16697
G1 X249.636 Y128.16 E478.19124
G1 X249.258 Y127.801 E478.21551
G1 X248.83 Y127.504 E478.23977
G1 X248.156 Y127.202 E478.27416
G1 X245.707 Y126.411 E478.394
G1 X245.2 Y126.289 E478.41828
G1 X244.685 Y126.246 E478.44234
G1 X244.821 Y126.047 E478.45357
G1 X246.126 Y123.569 E478.58398
G1 X247.07 Y122.272 E478.65867
G1 X247.344 Y121.829 E478.68293
G1 X247.37 Y121.767 E478.68606
G1 X248.439 Y122.582 E478.74865
G1 X248.876 Y122.865 E478.77289
G1 X249.352 Y123.078 E478.79718
G1 X249.854 Y123.216 E478.82142
G1 X250.372 Y123.276 E478.8457
G1 X251.004 Y123.241 E478.87517
G1 X251.398 Y123.182 E478.89373
G1 X251.905 Y123.065 E478.91795
G1 X252.39 Y122.872 E478.94226
G1 X252.839 Y122.608 E478.96651
G1 X253.242 Y122.278 E478.99077
G1 X253.661 Y121.794 E479.02058
G1 X256.87 Y117.298 E479.27778
G1 X257.14 Y116.852 E479.30206
G1 X257.338 Y116.37 E479.32633
G1 X257.438 Y115.953 E479.34629
G1 X257.481 Y115.902 E479.3494
G1 X257.782 Y115.477 E479.37365
G1 X258.015 Y115.011 E479.39791
G1 X258.175 Y114.514 E479.42222
G1 X258.216 Y114.254 E479.43448
G1 X258.523 Y113.815 E479.45942
G1 X258.751 Y113.347 E479.48366
G1 X258.905 Y112.849 E479.50794
G1 X258.956 Y112.504 E479.52417
G1 X258.995 Y112.429 E479.52811
G1 X259.159 Y111.935 E479.55235
G1 X259.246 Y111.421 E479.57662
G1 X259.255 Y110.926 E479.59968
G1 X259.236 Y110.58 E479.61581
G1 X259.235 Y110.149 E479.63588
G1 X259.204 Y109.751 E479.65447
G1 X259.124 Y109.236 E479.67874
G1 X259.108 Y109.186 E479.68118
G1 X259.207 Y108.866 E479.69678
G1 X259.284 Y108.351 E479.72103
G1 X259.281 Y107.819 E479.7458
G1 X259.274 Y107.735 E479.74972
G1 X259.396 Y107.571 E479.75924
G1 X259.673 Y107.13 E479.78349
G1 X259.88 Y106.652 E479.80775
G1 X259.903 Y106.565 E479.81194
G1 X260.162 Y106.237 E479.8314
G1 X260.419 Y105.783 E479.85569
G1 X260.603 Y105.296 E479.87993
G1 X260.711 Y104.786 E479.9042
G1 X260.735 Y104.45 E479.91989
G1 X260.964 Y104.215 E479.93517
G1 X261.298 Y103.815 E479.95943
G1 X261.567 Y103.368 E479.98373
G1 X261.665 Y103.129 E479.99575
G1 X262.247 Y102.633 E480.03136
G1 X262.616 Y102.266 E480.0556
G1 X262.925 Y101.847 E480.07984
G1 X263.005 Y101.695 E480.08784
G1 X263.112 Y101.654 E480.09317
G1 X263.38 Y101.514 E480.10725
G1 X267.301 Y99.234 E480.31845
G1 X267.548 Y99.056 E480.33263
G1 X267.614 Y99.037 E480.33583
G1 X267.845 Y99.293 E480.35188
G1 X268.274 Y102.647 E480.50933
G1 X268.31 Y103.289 E480.53927
G1 X268.339 Y103.579 E480.55284
G1 X268.757 Y106.518 E480.69107
G1 X269.412 Y111.748 E480.93651
G1 X269.439 Y111.925 E480.94484
G1 X269.689 Y113.827 E481.03417
G1 X269.238 Y114.087 E481.05841
G1 X268.831 Y114.414 E481.08272
G1 X268.48 Y114.798 E481.10695
G1 X268.155 Y115.323 E481.1357
G1 X267.86 Y115.569 E481.15358
G1 X267.515 Y115.961 E481.1779
G1 X267.321 Y116.249 E481.19407
G1 X264.547 Y120.853 E481.44436
G1 X264.313 Y121.319 E481.46864
G1 X264.153 Y121.815 E481.4929
G1 X264.07 Y122.33 E481.51719
G1 X264.068 Y122.851 E481.54145
G1 X264.145 Y123.366 E481.5657
G1 X264.399 Y124.091 E481.60147
G1 X264.573 Y124.45 E481.62005
G1 X264.836 Y124.9 E481.64432
G1 X265.164 Y125.305 E481.66859
G1 X265.551 Y125.655 E481.69288
G1 X265.986 Y125.941 E481.71713
G1 X266.46 Y126.158 E481.7414
G1 X267.194 Y126.339 E481.7766
G1 X271.301 Y126.874 E481.96946
G1 X271.371 Y126.878 E481.97272
G1 X271.416 Y127 E481.97878
G1 X272.408 Y134.556 E482.33363
G1 X272.418 Y134.669 E482.33892
G1 X273.114 Y139.956 E482.58723
G1 X273.161 Y140.335 E482.60501
G1 X272.594 Y141.035 E482.64695
G1 X272.298 Y141.464 E482.67122
G1 X272.072 Y141.933 E482.69547
G1 X271.956 Y142.31 E482.71383
G1 X271.475 Y142.864 E482.748
G1 X271.165 Y143.282 E482.77223
G1 X270.922 Y143.743 E482.79649
G1 X270.752 Y144.236 E482.82078
G1 X270.66 Y144.749 E482.84505
G1 X270.647 Y145.27 E482.86931
G1 X270.671 Y145.489 E482.87957
G1 X270.504 Y145.824 E482.897
G1 X270.346 Y146.321 E482.92128
G1 X270.265 Y146.836 E482.94556
G1 X270.265 Y147.357 E482.96982
G1 X270.325 Y147.718 E482.98686
G1 X269.852 Y148.869 E483.0448
G1 X269.692 Y149.364 E483.06903
G1 X269.609 Y149.879 E483.09332
G1 X269.605 Y150.4 E483.11758
G1 X269.663 Y150.828 E483.13769
G1 X269.741 Y151.218 E483.15621
G1 X269.882 Y151.719 E483.18045
G1 X270.098 Y152.194 E483.20474
G1 X270.384 Y152.629 E483.22898
G1 X270.671 Y152.955 E483.24921
G1 X273.008 Y155.292 E483.4031
G1 X273.404 Y155.631 E483.42738
G1 X273.846 Y155.906 E483.45162
G1 X274.326 Y156.11 E483.4759
G1 X274.831 Y156.238 E483.50016
G1 X275.186 Y156.263 E483.51673
G1 X275.274 Y157.11 E483.55638
G1 X275.872 Y161.654 E483.7698
G1 X275.578 Y161.607 E483.78366
G1 X275.181 Y161.572 E483.80222
G1 X274.659 Y161.566 E483.82653
G1 X274.144 Y161.64 E483.85075
G1 X273.645 Y161.792 E483.87504
G1 X273.176 Y162.018 E483.89928
G1 X272.746 Y162.314 E483.92359
G1 X272.259 Y162.796 E483.9555
G1 X272.005 Y163.104 E483.97409
G1 X271.705 Y163.53 E483.99835
G1 X271.424 Y164.13 E484.0292
G1 X269.901 Y168.424 E484.24135
G1 X269.765 Y168.928 E484.26566
G1 X269.707 Y169.445 E484.28988
G1 X269.729 Y169.966 E484.31416
G1 X269.823 Y170.45 E484.33712
G1 X269.927 Y170.834 E484.35565
G1 X270.102 Y171.325 E484.37992
G1 X270.349 Y171.784 E484.40419
G1 X270.664 Y172.199 E484.42845
G1 X271.009 Y172.537 E484.45094
G1 X273.393 Y174.561 E484.59656
G1 X273.814 Y174.867 E484.62079
G1 X274.278 Y175.105 E484.64508
G1 X274.628 Y175.229 E484.66237
G1 X274.797 Y175.279 E484.67057
G1 X275.307 Y175.388 E484.69486
G1 X275.827 Y175.418 E484.71911
G1 X276.343 Y175.369 E484.74325
G1 X276.735 Y175.301 E484.76177
G1 X277.24 Y175.173 E484.78603
G1 X277.603 Y175.019 E484.80439
G1 X277.935 Y177.104 E484.9027
G1 X278.092 Y178.266 E484.9573
G1 X278.205 Y179.479 E485.01403
G1 X278.219 Y179.611 E485.02021
G1 X279.265 Y187.52 E485.39169
G1 X279.54 Y189.723 E485.49507
G1 X279.598 Y190.501 E485.5314
G1 X279.62 Y190.705 E485.54095
G1 X279.909 Y192.845 E485.6415
G1 X280.081 Y194.267 E485.7082
G1 X280.144 Y194.651 E485.72632
G1 X280.18 Y194.914 E485.73868
G1 X280.133 Y194.928 E485.74096
G1 X279.755 Y195.057 E485.75956
G1 X279.683 Y195.088 E485.76321
G1 X279.21 Y195.071 E485.78525
G1 X278.689 Y195.092 E485.80953
G1 X278.178 Y195.193 E485.83378
G1 X277.688 Y195.371 E485.85806
G1 X277.231 Y195.621 E485.88232
G1 X276.671 Y196.078 E485.91597
G1 X276.391 Y196.361 E485.93451
G1 X276.054 Y196.758 E485.95876
G1 X275.782 Y197.202 E485.983
G1 X275.58 Y197.683 E486.0073
G1 X275.455 Y198.189 E486.03157
G1 X275.411 Y198.904 E486.06492
G1 X275.588 Y202.853 E486.24899
G1 X275.652 Y203.371 E486.27329
G1 X275.793 Y203.872 E486.29753
G1 X276.01 Y204.346 E486.3218
G1 X276.327 Y204.821 E486.34839
G1 X276.575 Y205.132 E486.36691
G1 X276.93 Y205.513 E486.39116
G1 X277.339 Y205.836 E486.41543
G1 X277.793 Y206.092 E486.4397
G1 X278.32 Y206.287 E486.46587
G1 X279.63 Y206.652 E486.52919
G1 X281.16 Y207.24 E486.60551
G1 X281.659 Y207.389 E486.62976
G1 X281.816 Y207.411 E486.63714
G1 X282.015 Y208.959 E486.70982
G1 X282.101 Y209.839 E486.75099
G1 X282.116 Y209.965 E486.7569
G1 X282.398 Y212.047 E486.85473
G1 X282.849 Y215.577 E487.02044
G1 X283.17 Y218.184 E487.14275
G1 X283.345 Y219.879 E487.22209
G1 X283.797 Y223.373 E487.38614
G1 X283.547 Y223.356 E487.39781
G1 X283.026 Y223.361 E487.42207
G1 X282.512 Y223.446 E487.44633
G1 X282.224 Y223.54 E487.46044
G1 X281.002 Y223.37 E487.51789
G1 X280.481 Y223.337 E487.5422
G1 X279.962 Y223.385 E487.56647
G1 X279.457 Y223.511 E487.5907
G1 X279.262 Y223.485 E487.59986
G1 X278.741 Y223.496 E487.62413
G1 X278.228 Y223.587 E487.64839
G1 X277.986 Y223.678 E487.66043
G1 X277.829 Y223.644 E487.66791
G1 X278.424 Y220.338 E487.82432
G1 X278.477 Y219.82 E487.84857
G1 X278.45 Y219.299 E487.87286
G1 X278.343 Y218.789 E487.89712
G1 X278.16 Y218.301 E487.92139
G1 X277.905 Y217.847 E487.94564
G1 X277.707 Y217.582 E487.96104
G1 X277.634 Y217.344 E487.97264
G1 X277.325 Y216.742 E488.00414
G1 X277.109 Y216.408 E488.02267
G1 X276.793 Y215.993 E488.04695
G1 X276.418 Y215.632 E488.07119
G1 X275.85 Y215.252 E488.10301
G1 X274.695 Y214.638 E488.16392
G1 X274.217 Y214.429 E488.18821
G1 X273.919 Y214.34 E488.2027
G1 X273.15 Y214.149 E488.23959
G1 X272.636 Y214.063 E488.26386
G1 X272.105 Y214.057 E488.28859
G1 X271.835 Y213.834 E488.30489
G1 X271.41 Y213.534 E488.32912
G1 X270.943 Y213.302 E488.3534
G1 X270.446 Y213.144 E488.37768
G1 X269.931 Y213.064 E488.40195
G1 X269.452 Y213.061 E488.42425
G1 X267.993 Y213.154 E488.49233
G1 X265.835 Y213.171 E488.59282
G1 X265.315 Y213.215 E488.61712
G1 X264.809 Y213.338 E488.64136
G1 X264.495 Y213.468 E488.65719
G1 X262.625 Y213.184 E488.74526
G1 X262.483 Y213.139 E488.7522
G1 X262.214 Y213.065 E488.76519
G1 X261.956 Y213.006 E488.77751
G1 X261.778 Y212.955 E488.78613
G1 X261.601 Y212.561 E488.80625
G1 X261.316 Y212.125 E488.8305
G1 X261.114 Y211.9 E488.84458
G1 X261.083 Y211.787 E488.85004
G1 X260.907 Y211.297 E488.87428
G1 X260.657 Y210.84 E488.89854
G1 X260.34 Y210.426 E488.92282
G1 X259.964 Y210.065 E488.94709
G1 X259.451 Y209.716 E488.97598
G1 X258.175 Y209.011 E489.04386
G1 X258 Y208.717 E489.05979
G1 X257.668 Y208.316 E489.08403
G1 X257.249 Y207.947 E489.11003
G1 X255.162 Y206.397 E489.23108
G1 X255.007 Y206.016 E489.25023
G1 X254.74 Y205.569 E489.27448
G1 X254.473 Y205.238 E489.29428
G1 X253.605 Y204.29 E489.35413
G1 X253.577 Y203.937 E489.37062
G1 X253.457 Y203.43 E489.39488
G1 X253.175 Y202.785 E489.42766
G1 X252.451 Y201.51 E489.49593
G1 X252.621 Y201.231 E489.51115
G1 X252.821 Y200.75 E489.5354
G1 X252.914 Y200.407 E489.55195
G1 X252.998 Y200.017 E489.57053
G1 X253.068 Y199.501 E489.59478
G1 X253.059 Y198.979 E489.61909
G1 X253.048 Y198.917 E489.62202
G1 X253.063 Y198.487 E489.64205
G1 X253.313 Y197.687 E489.68108
G1 X253.377 Y197.411 E489.69427
G1 X253.54 Y197.615 E489.70643
G1 X253.896 Y197.996 E489.73071
G1 X254.23 Y198.265 E489.75068
G1 X255.68 Y199.291 E489.83339
G1 X255.903 Y199.437 E489.8458
G1 X255.953 Y199.481 E489.84891
G1 X256.367 Y199.798 E489.87318
G1 X256.841 Y200.055 E489.89829
G1 X259.939 Y201.431 E490.05614
G1 X260.43 Y201.607 E490.08042
G1 X260.942 Y201.705 E490.1047
G1 X261.21 Y201.724 E490.11721
G1 X263.374 Y201.796 E490.21803
G1 X263.522 Y201.798 E490.22492
G1 X264.301 Y201.79 E490.2612
G1 X264.533 Y201.78 E490.27201
G1 X267.314 Y201.561 E490.40191
G1 X267.829 Y201.48 E490.42618
G1 X268.325 Y201.322 E490.45042
G1 X268.681 Y201.152 E490.46879
G1 X271.159 Y199.793 E490.60039
G1 X271.44 Y199.676 E490.61456
G1 X271.904 Y199.439 E490.63882
G1 X272.406 Y199.066 E490.66795
G1 X273.547 Y198.042 E490.73933
G1 X273.701 Y197.895 E490.74925
G1 X274.205 Y197.382 E490.78273
G1 X274.283 Y197.3 E490.788
G1 X274.907 Y196.621 E490.83094
G1 X275.125 Y196.358 E490.84685
G1 X275.895 Y195.33 E490.90666
G1 X276.241 Y194.759 E490.93775
G1 X276.312 Y194.61 E490.94543
G1 X276.528 Y194.195 E490.96722
G1 X276.83 Y193.776 E490.99127
G1 X277.066 Y193.311 E491.01555
G1 X277.167 Y193.034 E491.02928
G1 X277.726 Y191.271 E491.1154
G1 X277.956 Y190.804 E491.13964
G1 X278.111 Y190.306 E491.16392
G1 X278.169 Y189.867 E491.18454
G1 X278.23 Y189.695 E491.19304
G1 X278.367 Y189.192 E491.21732
G1 X278.425 Y188.674 E491.24159
G1 X278.398 Y188.111 E491.26783
G1 X278.346 Y187.716 E491.28638
G1 X278.26 Y187.312 E491.30562
G1 X278.293 Y186.263 E491.35449
G1 X278.27 Y185.743 E491.37872
G1 X278.166 Y185.232 E491.40301
G1 X278.054 Y184.908 E491.41897
G1 X278.044 Y184.843 E491.42203
G1 X277.628 Y182.897 E491.51469
G1 X277.48 Y182.397 E491.53897
G1 X277.323 Y182.047 E491.55684
G1 X276.857 Y181.145 E491.60411
G1 X276.776 Y180.939 E491.61442
G1 X276.458 Y180.322 E491.64674
G1 X275.6 Y179.006 E491.71989
G1 X275.448 Y178.753 E491.73363
G1 X274.986 Y178.15 E491.76901
G1 X274.033 Y177.158 E491.83306
G1 X273.943 Y177.068 E491.83899
G1 X272.652 Y175.821 E491.92257
G1 X272.251 Y175.488 E491.94684
G1 X271.803 Y175.221 E491.97112
G1 X271.473 Y175.086 E491.98772
G1 X271.181 Y174.898 E492.00389
G1 X270.8 Y174.685 E492.02422
G1 X269.75 Y174.184 E492.07839
G1 X269.467 Y174.065 E492.09269
G1 X269.158 Y173.95 E492.10804
G1 X268.68 Y173.698 E492.1332
G1 X268.052 Y173.504 E492.16381
G1 X267.037 Y173.099 E492.21469
G1 X266.54 Y172.944 E492.23894
G1 X266.024 Y172.866 E492.26324
G1 X265.67 Y172.859 E492.27972
G1 X265.217 Y172.873 E492.30083
G1 X264.389 Y172.875 E492.33938
G1 X264.265 Y172.878 E492.34516
G1 X263.051 Y172.925 E492.40173
G1 X262.828 Y172.941 E492.41214
G1 X261.001 Y173.133 E492.49768
G1 X260.894 Y173.143 E492.50268
G1 X260.374 Y173.178 E492.52695
G1 X259.865 Y173.292 E492.55124
G1 X259.39 Y173.478 E492.57499
G1 X257.447 Y174.41 E492.67534
G1 X256.67 Y174.779 E492.71539
G1 X256.123 Y175.105 E492.74504
G1 X255.099 Y175.854 E492.80412
G1 X255.565 Y173.648 E492.90911
G1 X255.633 Y173.132 E492.93334
G1 X255.621 Y172.611 E492.95761
G1 X255.53 Y172.098 E492.98187
G1 X255.362 Y171.604 E493.00616
G1 X255.128 Y171.156 E493.0297
G1 X255.073 Y171.067 E493.03457
G1 X255.097 Y170.547 E493.05881
G1 X255.042 Y170.029 E493.08306
G1 X254.907 Y169.526 E493.10732
G1 X254.698 Y169.048 E493.13161
G1 X254.54 Y168.783 E493.14597
G1 X254.493 Y168.555 E493.15681
G1 X254.348 Y168.055 E493.18106
G1 X254.252 Y167.848 E493.19168
G1 X254.56 Y166.177 E493.2708
G1 X254.615 Y165.659 E493.29506
G1 X254.59 Y165.138 E493.31934
G1 X254.576 Y165.069 E493.32262
G1 X254.922 Y164.189 E493.36665
G1 X255.075 Y163.691 E493.39091
G1 X255.15 Y163.175 E493.41519
G1 X255.146 Y162.654 E493.43945
G1 X255.131 Y162.538 E493.4449
G1 X255.241 Y162.028 E493.46919
G1 X255.271 Y161.508 E493.49344
G1 X255.222 Y160.989 E493.51772
G1 X255.065 Y160.4 E493.5461
G1 X254.928 Y160.026 E493.56465
G1 X254.711 Y159.551 E493.58897
G1 X254.425 Y159.116 E493.61321
G1 X254.076 Y158.729 E493.63747
G1 X253.671 Y158.4 E493.66177
G1 X253.149 Y158.103 E493.68974
G1 X250.724 Y156.994 E493.8139
G1 X250.235 Y156.814 E493.83816
G1 X249.724 Y156.711 E493.86244
G1 X249.203 Y156.688 E493.88672
G1 X248.752 Y156.732 E493.90782
G1 X246.791 Y157.058 E494.00039
G1 X246.285 Y157.183 E494.02466
G1 X245.804 Y157.383 E494.04891
G1 X245.159 Y157.811 E494.08496
G1 X244.855 Y158.067 E494.10346
G1 X244.483 Y158.433 E494.12776
G1 X244.319 Y158.653 E494.14054
G1 X244.314 Y158.657 E494.14084
G1 X243.852 Y158.67 E494.16236
G1 X243.339 Y158.765 E494.18665
G1 X243.248 Y157.661 E494.23824
G1 X243.166 Y157.147 E494.26247
G1 X243.006 Y156.651 E494.28674
G1 X242.772 Y156.185 E494.31102
G1 X242.469 Y155.761 E494.33529
G1 X242.191 Y155.465 E494.3542
G1 X242.133 Y155.411 E494.35789
G1 X242.142 Y155.345 E494.36099
G1 X242.171 Y154.825 E494.38524
G1 X242.121 Y154.306 E494.40952
G1 X241.992 Y153.801 E494.43379
G1 X241.788 Y153.322 E494.45803
G1 X241.525 Y152.897 E494.4813
G1 X241.291 Y152.574 E494.49987
G1 X241.189 Y152.454 E494.50721
G1 X241.24 Y152.3 E494.51476
G1 X241.326 Y151.786 E494.53903
G1 X241.339 Y151.656 E494.54511
G0 F7500 X240.929 Y151.447
G1 F1500 X240.956 Y151.431 E494.54657
G1 X241.178 Y151.282 E494.55902
G1 X241.565 Y151.199 E494.57745
G1 X242.155 Y150.949 E494.60729
G1 X242.447 Y150.786 E494.62286
G1 X242.563 Y150.81 E494.62838
G1 X243.181 Y150.821 E494.65716
G1 X243.577 Y150.787 E494.67567
G1 X244.037 Y150.709 E494.69739
G1 X244.521 Y151.198 E494.72943
G1 X244.893 Y151.517 E494.75225
G1 X245.311 Y151.771 E494.77502
G1 X245.765 Y151.954 E494.79782
G1 X246.18 Y152.051 E494.81766
G1 X246.573 Y152.114 E494.8362
G1 X247.061 Y152.152 E494.85899
G1 X247.549 Y152.11 E494.88179
G1 X248.023 Y151.989 E494.90457
G1 X248.414 Y151.823 E494.92435
G1 X250.225 Y150.897 E495.01907
G1 X250.641 Y150.639 E495.04186
G1 X251.01 Y150.318 E495.06463
G1 X251.321 Y149.94 E495.08743
G1 X251.483 Y149.681 E495.10165
G1 X253.116 Y146.736 E495.25845
G1 X253.317 Y146.29 E495.28123
G1 X253.444 Y145.817 E495.30404
G1 X253.492 Y145.33 E495.32682
G1 X253.463 Y145.048 E495.34002
G1 X253.529 Y144.833 E495.3505
G1 X253.595 Y144.348 E495.37329
G1 X253.582 Y144.131 E495.38341
G1 X253.773 Y143.711 E495.4049
G1 X253.9 Y143.239 E495.42766
G1 X253.949 Y142.752 E495.45045
G1 X253.916 Y142.423 E495.46584
G1 X253.932 Y142.367 E495.46855
G1 X253.993 Y141.881 E495.49136
G1 X253.96 Y141.432 E495.51233
G1 X253.97 Y141.396 E495.51407
G1 X254.025 Y140.909 E495.53689
G1 X253.999 Y140.42 E495.55969
G1 X253.92 Y140.032 E495.57813
G1 X253.815 Y139.647 E495.59671
G1 X253.648 Y139.186 E495.61954
G1 X253.409 Y138.76 E495.64228
G1 X253.184 Y138.478 E495.65908
G1 X253.047 Y138.149 E495.67568
G1 X252.787 Y137.734 E495.69848
G1 X252.555 Y137.471 E495.71481
G1 X252.42 Y137.186 E495.7295
G1 X252.174 Y136.762 E495.75232
G1 X251.863 Y136.384 E495.77511
G1 X251.495 Y136.062 E495.79788
G1 X251.121 Y135.83 E495.81838
G1 X251.133 Y135.648 E495.82687
G1 X251.084 Y135.161 E495.84966
G1 X250.957 Y134.689 E495.87242
G1 X250.827 Y134.381 E495.88799
G1 X250.652 Y134.024 E495.9065
G1 X250.463 Y133.707 E495.92369
G1 X250.333 Y133.339 E495.94186
G1 X250.172 Y133.045 E495.95747
G1 X250.192 Y132.294 E495.99245
G1 X250.315 Y131.072 E496.04964
G1 X250.324 Y130.582 E496.07246
G1 X250.253 Y130.098 E496.09524
G1 X250.105 Y129.631 E496.11805
G1 X249.839 Y129.126 E496.14463
G1 X249.62 Y128.792 E496.16322
G1 X249.319 Y128.406 E496.18602
G1 X248.959 Y128.074 E496.20882
G1 X248.55 Y127.805 E496.23162
G1 X248.033 Y127.582 E496.25783
G1 X245.584 Y126.791 E496.37767
G1 X245.108 Y126.679 E496.40044
G1 X244.619 Y126.646 E496.42326
G1 X244.343 Y126.663 E496.43614
G1 X244.076 Y126.692 E496.44864
G1 X244.132 Y126.364 E496.46414
G1 X244.467 Y125.86 E496.49232
G1 X245.783 Y123.362 E496.62379
G1 X246.747 Y122.037 E496.70009
G1 X247.002 Y121.619 E496.72289
G1 X247.185 Y121.165 E496.74568
G1 X247.193 Y121.13 E496.74735
G1 X248.681 Y122.264 E496.83447
G1 X249.093 Y122.528 E496.85725
G1 X249.543 Y122.721 E496.88005
G1 X250.018 Y122.839 E496.90284
G1 X250.506 Y122.878 E496.92564
G1 X250.944 Y122.845 E496.94609
G1 X251.338 Y122.786 E496.96464
G1 X251.815 Y122.674 E496.98746
G1 X252.267 Y122.486 E497.01025
G1 X252.682 Y122.228 E497.033
G1 X253.05 Y121.905 E497.0558
G1 X253.336 Y121.562 E497.0766
G1 X256.545 Y117.066 E497.33381
G1 X256.796 Y116.646 E497.35659
G1 X256.975 Y116.19 E497.3794
G1 X257.064 Y115.777 E497.39907
G1 X257.173 Y115.646 E497.40701
G1 X257.454 Y115.245 E497.42981
G1 X257.667 Y114.804 E497.45262
G1 X257.805 Y114.335 E497.47538
G1 X257.836 Y114.087 E497.48702
G1 X257.915 Y113.99 E497.49284
G1 X258.193 Y113.587 E497.51564
G1 X258.401 Y113.144 E497.53843
G1 X258.534 Y112.673 E497.56122
G1 X258.566 Y112.387 E497.57462
G1 X258.649 Y112.22 E497.5833
G1 X258.792 Y111.751 E497.60613
G1 X258.856 Y111.266 E497.62891
G1 X258.855 Y110.948 E497.64372
G1 X258.835 Y110.581 E497.66083
G1 X258.843 Y110.508 E497.66425
G1 X258.836 Y110.18 E497.67953
G1 X258.805 Y109.782 E497.69812
G1 X258.727 Y109.299 E497.7209
G1 X258.702 Y109.161 E497.72743
G1 X258.836 Y108.69 E497.75023
G1 X258.891 Y108.203 E497.77305
G1 X258.882 Y107.853 E497.78936
G1 X258.862 Y107.618 E497.80034
G1 X259.074 Y107.333 E497.81688
G1 X259.333 Y106.917 E497.8397
G1 X259.521 Y106.465 E497.86249
G1 X259.545 Y106.375 E497.86683
G1 X259.847 Y105.989 E497.88965
G1 X260.081 Y105.56 E497.91241
G1 X260.243 Y105.098 E497.9352
G1 X260.34 Y104.369 E497.96945
G1 X260.362 Y104.26 E497.97462
G1 X260.677 Y103.936 E497.99567
G1 X260.989 Y103.558 E498.01849
G1 X261.235 Y103.135 E498.04127
G1 X261.329 Y102.889 E498.05354
G1 X261.987 Y102.329 E498.09377
G1 X262.333 Y101.982 E498.11659
G1 X262.617 Y101.584 E498.13935
G1 X262.723 Y101.369 E498.15052
G1 X263.179 Y101.168 E498.17372
G1 X267.1 Y98.888 E498.38492
G1 X267.376 Y98.69 E498.40074
G1 X267.755 Y98.578 E498.41914
G1 X268.008 Y98.887 E498.43774
G1 X268.225 Y99.111 E498.45226
G1 X268.674 Y102.629 E498.6174
G1 X268.71 Y103.267 E498.64716
G1 X268.735 Y103.522 E498.65909
G1 X269.154 Y106.468 E498.79765
G1 X269.809 Y111.698 E499.04308
G1 X269.84 Y111.904 E499.05278
G1 X270.125 Y114.061 E499.15409
G1 X269.862 Y114.187 E499.16767
G1 X269.439 Y114.434 E499.19048
G1 X269.062 Y114.747 E499.2133
G1 X268.741 Y115.116 E499.23607
G1 X268.456 Y115.591 E499.26186
G1 X268.42 Y115.614 E499.26385
G1 X268.055 Y115.941 E499.28667
G1 X267.663 Y116.456 E499.31681
G1 X264.889 Y121.06 E499.5671
G1 X264.672 Y121.498 E499.58986
G1 X264.528 Y121.966 E499.61266
G1 X264.463 Y122.451 E499.63544
G1 X264.477 Y122.941 E499.65827
G1 X264.571 Y123.421 E499.68104
G1 X264.759 Y123.916 E499.7057
G1 X264.933 Y124.275 E499.72428
G1 X265.182 Y124.697 E499.74709
G1 X265.496 Y125.073 E499.7699
G1 X265.867 Y125.392 E499.79269
G1 X266.285 Y125.647 E499.81549
G1 X266.739 Y125.831 E499.8383
G1 X267.245 Y125.942 E499.86242
G1 X271.352 Y126.477 E500.05527
G1 X271.669 Y126.492 E500.07005
G1 X271.77 Y126.812 E500.08567
G1 X271.807 Y126.903 E500.09025
G1 X272.803 Y134.49 E500.44656
G1 X272.815 Y134.617 E500.4525
G1 X273.511 Y139.907 E500.70095
G1 X273.577 Y140.447 E500.72628
G1 X273.571 Y140.464 E500.72712
G1 X272.905 Y141.287 E500.77642
G1 X272.629 Y141.691 E500.7992
G1 X272.423 Y142.135 E500.82199
G1 X272.321 Y142.5 E500.83964
G1 X271.777 Y143.126 E500.87826
G1 X271.488 Y143.521 E500.90105
G1 X271.266 Y143.957 E500.92383
G1 X271.118 Y144.424 E500.94664
G1 X271.048 Y144.908 E500.96941
G1 X271.081 Y145.559 E500.99977
G1 X270.863 Y146.002 E501.02276
G1 X270.722 Y146.471 E501.04556
G1 X270.658 Y146.956 E501.06834
G1 X270.675 Y147.445 E501.09112
G1 X270.736 Y147.771 E501.10657
G1 X270.222 Y149.021 E501.1695
G1 X270.074 Y149.487 E501.19227
G1 X270.003 Y149.971 E501.21505
G1 X270.012 Y150.461 E501.23787
G1 X270.055 Y150.749 E501.25143
G1 X270.133 Y151.139 E501.26995
G1 X270.268 Y151.61 E501.29276
G1 X270.478 Y152.052 E501.31555
G1 X270.756 Y152.455 E501.33834
G1 X270.954 Y152.672 E501.35202
G1 X273.291 Y155.009 E501.50592
G1 X273.664 Y155.326 E501.52871
G1 X274.084 Y155.578 E501.55152
G1 X274.539 Y155.758 E501.5743
G1 X275.017 Y155.862 E501.59708
G1 X275.51 Y155.886 E501.62006
G1 X275.549 Y155.885 E501.62188
G1 X275.671 Y157.057 E501.67675
G1 X276.347 Y162.191 E501.91787
G1 X275.887 Y162.056 E501.9402
G1 X275.542 Y162.006 E501.95643
G1 X275.145 Y161.971 E501.97499
G1 X274.656 Y161.968 E501.99776
G1 X274.173 Y162.044 E502.02052
G1 X273.708 Y162.198 E502.04333
G1 X273.275 Y162.426 E502.06612
G1 X272.884 Y162.721 E502.08893
G1 X272.568 Y163.05 E502.11017
G1 X272.314 Y163.358 E502.12876
G1 X272.034 Y163.76 E502.15157
G1 X271.801 Y164.264 E502.17742
G1 X270.278 Y168.558 E502.38957
G1 X270.152 Y169.031 E502.41237
G1 X270.105 Y169.519 E502.4352
G1 X270.138 Y170.007 E502.45797
G1 X270.209 Y170.345 E502.47405
G1 X270.313 Y170.729 E502.49258
G1 X270.479 Y171.19 E502.51539
G1 X270.718 Y171.617 E502.53818
G1 X271.023 Y172 E502.56098
G1 X271.267 Y172.232 E502.57666
G1 X273.651 Y174.256 E502.72228
G1 X274.049 Y174.541 E502.74507
G1 X274.488 Y174.758 E502.76787
G1 X274.742 Y174.846 E502.78039
G1 X274.911 Y174.896 E502.7886
G1 X275.39 Y174.996 E502.81138
G1 X275.879 Y175.017 E502.83417
G1 X276.275 Y174.975 E502.85271
G1 X276.667 Y174.907 E502.87124
G1 X277.141 Y174.784 E502.89404
G1 X277.588 Y174.586 E502.91681
G1 X277.908 Y174.384 E502.93443
G1 X278.319 Y176.969 E503.05631
G1 X278.49 Y178.227 E503.11543
G1 X278.603 Y179.442 E503.17225
G1 X278.616 Y179.558 E503.17768
G1 X279.662 Y187.47 E503.5493
G1 X279.938 Y189.682 E503.6531
G1 X279.997 Y190.472 E503.68999
G1 X280.016 Y190.651 E503.69837
G1 X280.311 Y192.838 E503.80113
G1 X280.478 Y194.219 E503.8659
G1 X280.539 Y194.587 E503.88327
G1 X280.627 Y195.227 E503.91335
G1 X280.262 Y195.307 E503.93075
G1 X279.884 Y195.436 E503.94935
G1 X279.757 Y195.491 E503.95579
G1 X279.196 Y195.471 E503.98193
G1 X278.707 Y195.493 E504.00473
G1 X278.228 Y195.595 E504.02753
G1 X277.772 Y195.773 E504.05032
G1 X277.351 Y196.023 E504.07312
G1 X276.955 Y196.359 E504.09731
G1 X276.675 Y196.642 E504.11584
G1 X276.361 Y197.017 E504.13862
G1 X276.111 Y197.438 E504.16142
G1 X275.933 Y197.894 E504.18421
G1 X275.832 Y198.373 E504.20701
G1 X275.811 Y198.886 E504.23091
G1 X275.988 Y202.835 E504.41498
G1 X276.05 Y203.321 E504.43779
G1 X276.19 Y203.79 E504.46059
G1 X276.404 Y204.23 E504.48337
G1 X276.639 Y204.571 E504.50265
G1 X276.887 Y204.882 E504.52117
G1 X277.223 Y205.239 E504.544
G1 X277.612 Y205.536 E504.56679
G1 X278.044 Y205.766 E504.58958
G1 X278.427 Y205.902 E504.60851
G1 X279.764 Y206.275 E504.67314
G1 X281.303 Y206.866 E504.7499
G1 X281.773 Y207.004 E504.77271
G1 X282.12 Y207.047 E504.78899
G1 X282.176 Y207.072 E504.79185
G1 X282.41 Y208.894 E504.87739
G1 X282.499 Y209.8 E504.91978
G1 X282.512 Y209.911 E504.92498
G1 X282.795 Y211.996 E505.02296
G1 X283.246 Y215.528 E505.18876
G1 X283.567 Y218.135 E505.31107
G1 X283.742 Y219.828 E505.39032
G1 X284.256 Y223.804 E505.577
G1 X283.521 Y223.755 E505.6113
G1 X283.031 Y223.762 E505.63412
G1 X282.55 Y223.849 E505.65688
G1 X282.265 Y223.95 E505.67096
G1 X280.946 Y223.766 E505.73297
G1 X280.458 Y223.738 E505.75573
G1 X279.971 Y223.79 E505.77854
G1 X279.499 Y223.92 E505.80134
G1 X279.21 Y223.883 E505.8149
G1 X278.721 Y223.901 E505.83769
G1 X278.241 Y223.997 E505.86048
G1 X278.002 Y224.091 E505.87244
G1 X277.683 Y224.022 E505.88764
G1 X277.363 Y223.979 E505.90267
G1 X278.031 Y220.267 E506.07829
G1 X278.078 Y219.78 E506.10108
G1 X278.045 Y219.292 E506.12385
G1 X277.933 Y218.815 E506.14667
G1 X277.745 Y218.363 E506.16946
G1 X277.379 Y217.811 E506.2003
G1 X277.35 Y217.776 E506.20242
G1 X277.24 Y217.436 E506.21906
G1 X276.989 Y216.959 E506.24416
G1 X276.773 Y216.625 E506.26268
G1 X276.475 Y216.237 E506.28546
G1 X276.117 Y215.903 E506.30826
G1 X275.662 Y215.605 E506.33358
G1 X274.507 Y214.991 E506.39449
G1 X274.058 Y214.797 E506.41727
G1 X273.822 Y214.728 E506.42872
G1 X273.053 Y214.537 E506.46561
G1 X272.57 Y214.459 E506.48839
G1 X271.98 Y214.481 E506.51589
G1 X271.887 Y214.397 E506.52172
G1 X271.58 Y214.143 E506.54028
G1 X271.179 Y213.862 E506.56308
G1 X270.737 Y213.651 E506.58588
G1 X270.267 Y213.514 E506.60868
G1 X269.781 Y213.456 E506.63147
G1 X269.477 Y213.46 E506.64563
G1 X268.003 Y213.554 E506.7144
G1 X265.838 Y213.571 E506.81522
G1 X265.35 Y213.615 E506.83803
G1 X264.876 Y213.738 E506.86083
G1 X264.557 Y213.88 E506.87709
G1 X264.461 Y213.868 E506.8816
G1 X262.539 Y213.576 E506.97212
G1 X262.125 Y213.455 E506.99221
G1 X261.866 Y213.396 E507.00457
G1 X261.468 Y213.281 E507.02386
G1 X261.429 Y213.144 E507.0305
G1 X261.221 Y212.701 E507.05329
G1 X260.943 Y212.298 E507.07608
G1 X260.756 Y212.103 E507.08866
G1 X260.698 Y211.894 E507.09876
G1 X260.53 Y211.434 E507.12157
G1 X260.289 Y211.008 E507.14436
G1 X259.982 Y210.627 E507.16714
G1 X259.617 Y210.3 E507.18996
G1 X259.257 Y210.066 E507.20995
G1 X257.891 Y209.311 E507.28263
G1 X257.882 Y209.29 E507.28369
G1 X257.621 Y208.876 E507.30648
G1 X257.296 Y208.509 E507.32931
G1 X257.01 Y208.268 E507.34672
G1 X254.824 Y206.644 E507.47353
G1 X254.804 Y206.564 E507.47737
G1 X254.608 Y206.115 E507.50018
G1 X254.343 Y205.704 E507.52295
G1 X254.178 Y205.508 E507.53488
G1 X253.216 Y204.457 E507.60123
G1 X253.218 Y204.427 E507.60263
G1 X253.172 Y203.94 E507.6254
G1 X253.048 Y203.467 E507.64817
G1 X252.827 Y202.982 E507.67299
G1 X251.98 Y201.49 E507.75288
G1 X252.076 Y201.37 E507.76003
G1 X252.316 Y200.943 E507.78284
G1 X252.523 Y200.323 E507.81328
G1 X252.607 Y199.933 E507.83186
G1 X252.67 Y199.447 E507.85467
G1 X252.654 Y198.958 E507.87746
G1 X252.65 Y198.909 E507.87975
G1 X252.664 Y198.426 E507.90225
G1 X252.932 Y197.567 E507.94415
G1 X253.039 Y197.09 E507.96691
G1 X253.067 Y196.601 E507.98972
G1 X253.041 Y196.352 E508.00137
G1 X253.852 Y197.365 E508.0618
G1 X254.188 Y197.721 E508.08459
G1 X254.461 Y197.939 E508.10086
G1 X255.911 Y198.965 E508.18357
G1 X256.14 Y199.112 E508.19624
G1 X256.22 Y199.183 E508.20122
G1 X256.61 Y199.478 E508.22399
G1 X257.003 Y199.689 E508.24476
G1 X260.102 Y201.066 E508.40267
G1 X260.564 Y201.228 E508.42547
G1 X261.223 Y201.324 E508.45648
G1 X263.387 Y201.396 E508.5573
G1 X263.518 Y201.398 E508.5634
G1 X264.297 Y201.39 E508.59967
G1 X264.502 Y201.381 E508.60923
G1 X267.283 Y201.162 E508.73912
G1 X267.766 Y201.084 E508.76191
G1 X268.23 Y200.928 E508.7847
G1 X268.489 Y200.802 E508.79811
G1 X271.001 Y199.425 E508.9315
G1 X271.286 Y199.306 E508.94588
G1 X271.721 Y199.082 E508.96867
G1 X272.139 Y198.769 E508.99298
G1 X273.28 Y197.745 E509.06437
G1 X273.416 Y197.614 E509.07316
G1 X273.989 Y197.029 E509.11129
G1 X274.613 Y196.35 E509.15423
G1 X274.805 Y196.119 E509.16822
G1 X275.575 Y195.091 E509.22803
G1 X275.88 Y194.587 E509.25546
G1 X275.96 Y194.42 E509.26408
G1 X276.192 Y193.972 E509.28757
G1 X276.219 Y193.941 E509.28949
G1 X276.503 Y193.542 E509.31229
G1 X276.786 Y192.913 E509.34441
G1 X277.357 Y191.111 E509.43243
G1 X277.382 Y191.068 E509.43475
G1 X277.595 Y190.628 E509.45751
G1 X277.734 Y190.158 E509.48033
G1 X277.782 Y189.76 E509.499
G1 X277.853 Y189.561 E509.50884
G1 X277.979 Y189.088 E509.53163
G1 X278.027 Y188.601 E509.55442
G1 X278.001 Y188.163 E509.57485
G1 X277.949 Y187.768 E509.5934
G1 X277.86 Y187.354 E509.61312
G1 X277.894 Y186.251 E509.6645
G1 X277.869 Y185.762 E509.6873
G1 X277.765 Y185.284 E509.71008
G1 X277.666 Y185.007 E509.72378
G1 X277.653 Y184.927 E509.72755
G1 X277.237 Y182.981 E509.82021
G1 X277.096 Y182.512 E509.84302
G1 X276.968 Y182.23 E509.85744
G1 X276.487 Y181.3 E509.90619
G1 X276.403 Y181.085 E509.91694
G1 X276.123 Y180.541 E509.94543
G1 X275.263 Y179.221 E510.01879
G1 X275.105 Y178.959 E510.03303
G1 X274.697 Y178.427 E510.06425
G1 X273.744 Y177.435 E510.1283
G1 X273.665 Y177.355 E510.13354
G1 X272.374 Y176.108 E510.21712
G1 X271.996 Y175.798 E510.23988
G1 X271.572 Y175.554 E510.26266
G1 X271.279 Y175.437 E510.27735
G1 X270.964 Y175.234 E510.2948
G1 X270.628 Y175.046 E510.31273
G1 X269.578 Y174.545 E510.3669
G1 X269.328 Y174.44 E510.37953
G1 X268.981 Y174.311 E510.39677
G1 X268.929 Y174.279 E510.39961
G1 X268.494 Y174.054 E510.42241
G1 X267.901 Y173.875 E510.45126
G1 X266.889 Y173.471 E510.502
G1 X266.421 Y173.327 E510.5248
G1 X265.936 Y173.261 E510.54759
G1 X265.683 Y173.258 E510.55937
G1 X265.196 Y173.273 E510.58206
G1 X264.39 Y173.275 E510.61959
G1 X264.281 Y173.277 E510.62466
G1 X263.067 Y173.324 E510.68124
G1 X262.869 Y173.338 E510.69048
G1 X261.042 Y173.53 E510.77602
G1 X260.89 Y173.543 E510.78312
G1 X260.402 Y173.578 E510.80591
G1 X259.926 Y173.693 E510.82871
G1 X259.563 Y173.838 E510.84691
G1 X257.608 Y174.776 E510.94788
G1 X256.842 Y175.14 E510.98737
G1 X256.359 Y175.428 E511.01355
G1 X255.364 Y176.155 E511.07093
G1 X254.785 Y176.604 E511.10505
G1 X254.564 Y176.793 E511.11859
G1 X254.436 Y176.914 E511.12679
G1 X254.56 Y176.451 E511.14911
G1 X254.597 Y176.294 E511.15662
G1 X255.173 Y173.566 E511.28645
G1 X255.235 Y173.08 E511.30927
G1 X255.217 Y172.591 E511.33205
G1 X255.12 Y172.111 E511.35485
G1 X254.945 Y171.654 E511.37764
G1 X254.788 Y171.366 E511.39291
G1 X254.659 Y171.158 E511.40431
G1 X254.676 Y171.019 E511.41083
G1 X254.697 Y170.53 E511.43362
G1 X254.637 Y170.044 E511.45642
G1 X254.499 Y169.574 E511.47923
G1 X254.206 Y169.003 E511.50912
G1 X254.134 Y168.893 E511.51524
G1 X254.095 Y168.608 E511.52863
G1 X253.952 Y168.14 E511.55142
G1 X253.843 Y167.92 E511.56285
G1 X253.845 Y167.841 E511.56653
G1 X254.166 Y166.104 E511.64878
G1 X254.215 Y165.617 E511.67158
G1 X254.185 Y165.129 E511.69434
G1 X254.162 Y165.029 E511.69912
G1 X254.55 Y164.043 E511.74846
G1 X254.691 Y163.574 E511.77126
G1 X254.755 Y163.089 E511.79404
G1 X254.738 Y162.6 E511.81683
G1 X254.717 Y162.499 E511.82163
G1 X254.756 Y162.395 E511.8268
G1 X254.852 Y161.915 E511.8496
G1 X254.869 Y161.426 E511.87238
G1 X254.805 Y160.941 E511.89516
G1 X254.689 Y160.537 E511.91473
G1 X254.552 Y160.163 E511.93328
G1 X254.347 Y159.719 E511.95605
G1 X254.072 Y159.314 E511.97884
G1 X253.735 Y158.959 E512.00164
G1 X253.345 Y158.663 E512.02443
G1 X252.983 Y158.467 E512.0436
G1 X250.558 Y157.358 E512.16777
G1 X250.097 Y157.191 E512.1906
G1 X249.616 Y157.102 E512.21338
G1 X249.127 Y157.092 E512.23615
G1 X248.818 Y157.127 E512.25063
G1 X246.857 Y157.453 E512.3432
G1 X246.382 Y157.572 E512.366
G1 X245.933 Y157.767 E512.38879
G1 X245.417 Y158.117 E512.41783
G1 X245.113 Y158.373 E512.43633
G1 X244.765 Y158.718 E512.45915
G1 X244.615 Y158.921 E512.4709
G1 X244.447 Y159.068 E512.4813
G1 X244.325 Y159.053 E512.48702
G1 X243.836 Y159.075 E512.50981
G1 X243.357 Y159.176 E512.53261
G1 X242.984 Y159.321 E512.55124
G1 X242.85 Y157.694 E512.62726
G1 X242.77 Y157.211 E512.65006
G1 X242.612 Y156.748 E512.67284
G1 X242.382 Y156.316 E512.69563
G1 X241.916 Y155.757 E512.72951
G1 X241.709 Y155.562 E512.74276
G1 X241.745 Y155.292 E512.75544
G1 X241.771 Y154.803 E512.77824
G1 X241.716 Y154.316 E512.80106
G1 X241.583 Y153.845 E512.82385
G1 X241.376 Y153.402 E512.84662
G1 X241.201 Y153.132 E512.8616
G1 X240.967 Y152.809 E512.88018
G1 X240.74 Y152.543 E512.89646
G1 X240.859 Y152.175 E512.91447
G1 X240.932 Y151.691 E512.93726
G1 X240.929 Y151.447 E512.94862
G0 F7500 X240.519 Y151.206
G1 F1500 X240.733 Y151.099 E512.95976
G1 X241.028 Y150.902 E512.97628
G1 X241.097 Y150.897 E512.9795
G1 X241.539 Y150.787 E513.00071
G1 X241.96 Y150.599 E513.02218
G1 X242.38 Y150.365 E513.04457
G1 X242.674 Y150.42 E513.0585
G1 X243.146 Y150.422 E513.08047
G1 X243.542 Y150.388 E513.09898
G1 X243.991 Y150.31 E513.1202
G1 X244.179 Y150.283 E513.12905
G1 X244.806 Y150.917 E513.17057
G1 X245.153 Y151.211 E513.19174
G1 X245.547 Y151.441 E513.21299
G1 X245.974 Y151.598 E513.23417
G1 X246.243 Y151.656 E513.24698
G1 X246.636 Y151.719 E513.26552
G1 X247.091 Y151.752 E513.28676
G1 X247.544 Y151.704 E513.30797
G1 X247.982 Y151.578 E513.32919
G1 X248.232 Y151.467 E513.34193
G1 X250.043 Y150.541 E513.43664
G1 X250.429 Y150.299 E513.45786
G1 X250.766 Y149.993 E513.47905
G1 X251.133 Y149.487 E513.50816
G1 X252.766 Y146.542 E513.66496
G1 X252.951 Y146.126 E513.68616
G1 X253.061 Y145.683 E513.70742
G1 X253.091 Y145.229 E513.7286
G1 X253.063 Y144.993 E513.73967
G1 X253.151 Y144.686 E513.75454
G1 X253.199 Y144.233 E513.77575
G1 X253.183 Y144.03 E513.78523
G1 X253.221 Y143.962 E513.78886
G1 X253.407 Y143.546 E513.81008
G1 X253.517 Y143.104 E513.83129
G1 X253.549 Y142.65 E513.85248
G1 X253.514 Y142.363 E513.86594
G1 X253.553 Y142.223 E513.87271
G1 X253.596 Y141.769 E513.89395
G1 X253.559 Y141.372 E513.91251
G1 X253.589 Y141.257 E513.91805
G1 X253.626 Y140.803 E513.93926
G1 X253.534 Y140.137 E513.97056
G1 X253.429 Y139.752 E513.98914
G1 X253.271 Y139.325 E514.01034
G1 X253.041 Y138.931 E514.03159
G1 X252.845 Y138.7 E514.04569
G1 X252.677 Y138.305 E514.06568
G1 X252.428 Y137.923 E514.08691
G1 X252.225 Y137.706 E514.10075
G1 X252.059 Y137.357 E514.11875
G1 X251.828 Y136.965 E514.13993
G1 X251.532 Y136.618 E514.16117
G1 X251.18 Y136.329 E514.18238
G1 X250.783 Y136.105 E514.2036
G1 X250.705 Y136.078 E514.20745
G1 X250.732 Y135.624 E514.22862
G1 X250.678 Y135.171 E514.24987
G1 X250.468 Y134.557 E514.28008
G1 X250.293 Y134.2 E514.2986
G1 X250.104 Y133.887 E514.31562
G1 X250.101 Y133.872 E514.31634
G1 X249.942 Y133.445 E514.33755
G1 X249.769 Y133.151 E514.35344
G1 X249.792 Y132.269 E514.39452
G1 X249.917 Y131.031 E514.45246
G1 X249.923 Y130.576 E514.47365
G1 X249.849 Y130.126 E514.49488
G1 X249.698 Y129.696 E514.5161
G1 X249.504 Y129.345 E514.53478
G1 X249.285 Y129.011 E514.55338
G1 X249.003 Y128.654 E514.57456
G1 X248.663 Y128.351 E514.59577
G1 X248.275 Y128.112 E514.61699
G1 X247.91 Y127.963 E514.63534
G1 X245.461 Y127.172 E514.75518
G1 X245.017 Y127.07 E514.77639
G1 X244.386 Y127.061 E514.80578
G1 X243.593 Y127.146 E514.84291
G1 X243.759 Y126.173 E514.88888
G1 X243.859 Y126.066 E514.8957
G1 X244.113 Y125.674 E514.91745
G1 X245.443 Y123.148 E515.05037
G1 X246.423 Y121.802 E515.1279
G1 X246.658 Y121.411 E515.14914
G1 X246.821 Y120.986 E515.17034
G1 X246.907 Y120.538 E515.19158
G1 X246.906 Y120.408 E515.19764
G1 X248.924 Y121.946 E515.31578
G1 X249.309 Y122.189 E515.33698
G1 X249.731 Y122.362 E515.35822
G1 X250.176 Y122.458 E515.37942
G1 X250.631 Y122.475 E515.40062
G1 X250.885 Y122.449 E515.41251
G1 X251.279 Y122.39 E515.43106
G1 X251.722 Y122.284 E515.45227
G1 X252.14 Y122.101 E515.47351
G1 X252.519 Y121.849 E515.49471
G1 X252.848 Y121.534 E515.51592
G1 X253.01 Y121.329 E515.52808
G1 X256.219 Y116.833 E515.78529
G1 X256.45 Y116.441 E515.80648
G1 X256.61 Y116.014 E515.82771
G1 X256.684 Y115.608 E515.84693
G1 X256.866 Y115.39 E515.86015
G1 X257.125 Y115.016 E515.88133
G1 X257.315 Y114.602 E515.90255
G1 X257.431 Y114.161 E515.92378
G1 X257.441 Y113.939 E515.93413
G1 X257.605 Y113.738 E515.94621
G1 X257.861 Y113.361 E515.96743
G1 X258.047 Y112.945 E515.98864
G1 X258.158 Y112.503 E516.00986
G1 X258.168 Y112.292 E516.0197
G1 X258.3 Y112.013 E516.03407
G1 X258.419 Y111.574 E516.05525
G1 X258.456 Y110.971 E516.08338
G1 X258.427 Y110.451 E516.10763
G1 X258.437 Y110.211 E516.11882
G1 X258.406 Y109.813 E516.13741
G1 X258.331 Y109.364 E516.15861
G1 X258.277 Y109.122 E516.17015
G1 X258.349 Y108.961 E516.17836
G1 X258.46 Y108.519 E516.19958
G1 X258.484 Y107.887 E516.22903
G1 X258.451 Y107.501 E516.24707
G1 X258.753 Y107.094 E516.27067
G1 X258.992 Y106.706 E516.29189
G1 X259.159 Y106.282 E516.31311
G1 X259.18 Y106.182 E516.31787
G1 X259.251 Y106.104 E516.32278
G1 X259.53 Y105.743 E516.34402
G1 X259.741 Y105.339 E516.36525
G1 X259.878 Y104.905 E516.38644
G1 X259.94 Y104.374 E516.41133
G1 X259.985 Y104.074 E516.42546
G1 X260.391 Y103.657 E516.45256
G1 X260.679 Y103.304 E516.47377
G1 X260.901 Y102.906 E516.49499
G1 X260.988 Y102.654 E516.50741
G1 X261.728 Y102.024 E516.55266
G1 X262.047 Y101.7 E516.57383
G1 X262.306 Y101.324 E516.59509
G1 X262.427 Y101.056 E516.60878
G1 X262.51 Y101.036 E516.61276
G1 X262.978 Y100.823 E516.6367
G1 X266.899 Y98.543 E516.8479
G1 X267.202 Y98.324 E516.86531
G1 X267.923 Y98.111 E516.90032
G1 X268.065 Y98.327 E516.91236
G1 X268.317 Y98.634 E516.93085
G1 X268.605 Y98.928 E516.95002
G1 X269.072 Y102.583 E517.12159
G1 X269.109 Y103.245 E517.15246
G1 X269.131 Y103.466 E517.16281
G1 X269.551 Y106.418 E517.30165
G1 X270.217 Y111.725 E517.5507
G1 X270.232 Y111.82 E517.55518
G1 X270.561 Y114.311 E517.67218
G1 X270.394 Y114.376 E517.68052
G1 X270.035 Y114.548 E517.69906
G1 X269.643 Y114.78 E517.72027
G1 X269.297 Y115.077 E517.7415
G1 X269.009 Y115.43 E517.76272
G1 X268.811 Y115.774 E517.7812
G1 X268.765 Y115.87 E517.78616
G1 X268.587 Y115.991 E517.79618
G1 X268.261 Y116.309 E517.81738
G1 X268.006 Y116.662 E517.83766
G1 X265.232 Y121.266 E518.08795
G1 X265.032 Y121.676 E518.10919
G1 X264.906 Y122.114 E518.13041
G1 X264.859 Y122.567 E518.15162
G1 X264.892 Y123.021 E518.17282
G1 X265.004 Y123.463 E518.19405
G1 X265.119 Y123.742 E518.2081
G1 X265.293 Y124.101 E518.22668
G1 X265.527 Y124.492 E518.24789
G1 X265.826 Y124.836 E518.26912
G1 X266.18 Y125.123 E518.29034
G1 X266.579 Y125.344 E518.31158
G1 X267.01 Y125.491 E518.33278
G1 X267.297 Y125.545 E518.34638
G1 X271.404 Y126.08 E518.53923
G1 X271.859 Y126.099 E518.56044
G1 X271.959 Y126.086 E518.56513
G1 X272.151 Y126.691 E518.59469
G1 X272.196 Y126.8 E518.60018
G1 X273.201 Y134.455 E518.95969
G1 X273.211 Y134.564 E518.96479
G1 X273.908 Y139.859 E519.21347
G1 X273.986 Y140.497 E519.2434
G1 X273.925 Y140.662 E519.25159
G1 X273.216 Y141.538 E519.30407
G1 X272.962 Y141.916 E519.32527
G1 X272.777 Y142.333 E519.34651
G1 X272.69 Y142.686 E519.36344
G1 X272.079 Y143.389 E519.40681
G1 X271.812 Y143.757 E519.42799
G1 X271.613 Y144.167 E519.44921
G1 X271.488 Y144.606 E519.47046
G1 X271.442 Y145.059 E519.49166
G1 X271.478 Y145.525 E519.51343
G1 X271.498 Y145.643 E519.519
G1 X271.423 Y145.768 E519.52579
G1 X271.224 Y146.178 E519.54701
G1 X271.101 Y146.617 E519.56824
G1 X271.055 Y147.07 E519.58944
G1 X271.09 Y147.524 E519.61064
G1 X271.153 Y147.809 E519.62423
G1 X270.592 Y149.173 E519.69291
G1 X270.457 Y149.608 E519.71412
G1 X270.399 Y150.06 E519.73534
G1 X270.447 Y150.671 E519.76388
G1 X270.525 Y151.061 E519.7824
G1 X270.654 Y151.498 E519.80361
G1 X270.856 Y151.906 E519.82481
G1 X271.237 Y152.389 E519.85346
G1 X273.574 Y154.726 E520.00735
G1 X273.923 Y155.019 E520.02857
G1 X274.318 Y155.246 E520.04978
G1 X274.746 Y155.401 E520.07098
G1 X275.195 Y155.479 E520.0922
G1 X275.497 Y155.487 E520.10627
G1 X275.895 Y155.474 E520.12481
G1 X275.913 Y155.515 E520.1269
G1 X276.067 Y157.005 E520.19665
G1 X276.842 Y162.897 E520.47337
G1 X276.595 Y162.752 E520.4867
G1 X276.183 Y162.556 E520.50795
G1 X275.744 Y162.436 E520.52914
G1 X275.507 Y162.404 E520.54027
G1 X275.11 Y162.369 E520.55883
G1 X274.655 Y162.369 E520.58002
G1 X274.206 Y162.448 E520.60125
G1 X273.778 Y162.605 E520.62247
G1 X273.384 Y162.834 E520.64369
G1 X273.036 Y163.128 E520.66491
G1 X272.876 Y163.305 E520.67602
G1 X272.622 Y163.613 E520.69461
G1 X272.364 Y163.988 E520.7158
G1 X272.178 Y164.398 E520.73677
G1 X270.655 Y168.692 E520.94892
G1 X270.54 Y169.133 E520.97014
G1 X270.505 Y169.587 E520.99134
G1 X270.595 Y170.241 E521.02208
G1 X270.699 Y170.625 E521.04061
G1 X270.857 Y171.052 E521.06181
G1 X271.086 Y171.446 E521.08303
G1 X271.526 Y171.927 E521.11338
G1 X273.91 Y173.951 E521.259
G1 X274.282 Y174.214 E521.28022
G1 X274.855 Y174.462 E521.30929
G1 X275.024 Y174.512 E521.3175
G1 X275.471 Y174.603 E521.33874
G1 X275.926 Y174.614 E521.35993
G1 X276.206 Y174.581 E521.37306
G1 X276.598 Y174.513 E521.39158
G1 X277.039 Y174.396 E521.41283
G1 X277.452 Y174.204 E521.43404
G1 X277.686 Y174.052 E521.44703
G1 X277.83 Y173.947 E521.45533
G1 X278.173 Y173.647 E521.47655
G1 X278.213 Y173.598 E521.47949
G1 X278.314 Y174.399 E521.51709
G1 X278.72 Y176.943 E521.63704
G1 X278.888 Y178.183 E521.69531
G1 X279.001 Y179.405 E521.75245
G1 X279.012 Y179.506 E521.75719
G1 X280.061 Y187.439 E522.12979
G1 X280.337 Y189.642 E522.23318
G1 X280.396 Y190.442 E522.27053
G1 X280.412 Y190.598 E522.27783
G1 X280.707 Y192.785 E522.38059
G1 X280.875 Y194.171 E522.4456
G1 X280.936 Y194.543 E522.46315
G1 X281.076 Y195.56 E522.51096
G1 X280.903 Y195.567 E522.51902
G1 X280.391 Y195.685 E522.54348
G1 X280.013 Y195.814 E522.56208
G1 X279.832 Y195.894 E522.5713
G1 X279.181 Y195.871 E522.60163
G1 X278.726 Y195.894 E522.62284
G1 X278.282 Y195.997 E522.64407
G1 X277.863 Y196.176 E522.66528
G1 X277.482 Y196.425 E522.68648
G1 X277.24 Y196.64 E522.70155
G1 X276.96 Y196.923 E522.72009
G1 X276.669 Y197.274 E522.74132
G1 X276.444 Y197.67 E522.76253
G1 X276.291 Y198.1 E522.78378
G1 X276.216 Y198.549 E522.80498
G1 X276.211 Y198.868 E522.81983
G1 X276.388 Y202.817 E523.0039
G1 X276.448 Y203.269 E523.02513
G1 X276.586 Y203.703 E523.04634
G1 X276.798 Y204.107 E523.06758
G1 X276.952 Y204.322 E523.07989
G1 X277.2 Y204.633 E523.09842
G1 X277.514 Y204.963 E523.11963
G1 X277.881 Y205.233 E523.14084
G1 X278.29 Y205.435 E523.16208
G1 X278.535 Y205.516 E523.1741
G1 X279.88 Y205.891 E523.23912
G1 X281.447 Y206.493 E523.31728
G1 X281.885 Y206.619 E523.3385
G1 X282.195 Y206.641 E523.35298
G1 X282.543 Y206.8 E523.37079
G1 X282.811 Y208.878 E523.46835
G1 X282.897 Y209.761 E523.50966
G1 X283.192 Y211.946 E523.61233
G1 X283.643 Y215.479 E523.77818
G1 X283.964 Y218.086 E523.90049
G1 X284.138 Y219.776 E523.97959
G1 X284.666 Y223.849 E524.17084
G1 X284.705 Y224.102 E524.18276
G1 X284.492 Y224.221 E524.19412
G1 X283.494 Y224.154 E524.24069
G1 X283.039 Y224.163 E524.26189
G1 X282.592 Y224.252 E524.28311
G1 X282.334 Y224.363 E524.29619
G1 X280.891 Y224.162 E524.36403
G1 X280.436 Y224.139 E524.38524
G1 X279.984 Y224.195 E524.40645
G1 X279.551 Y224.329 E524.42755
G1 X279.16 Y224.281 E524.4459
G1 X278.705 Y224.306 E524.46712
G1 X278.261 Y224.41 E524.48835
G1 X278.028 Y224.507 E524.5001
G1 X277.598 Y224.413 E524.5206
G1 X277.146 Y224.355 E524.54182
G1 X276.841 Y224.37 E524.55604
G1 X276.956 Y223.981 E524.57493
G1 X277.637 Y220.196 E524.754
G1 X277.678 Y219.743 E524.77518
G1 X277.639 Y219.289 E524.7964
G1 X277.522 Y218.848 E524.81764
G1 X277.329 Y218.435 E524.83887
G1 X277.072 Y218.068 E524.85973
G1 X276.994 Y217.962 E524.86586
G1 X276.846 Y217.531 E524.88708
G1 X276.653 Y217.176 E524.9059
G1 X276.437 Y216.842 E524.92442
G1 X276.157 Y216.483 E524.94562
G1 X275.819 Y216.178 E524.96682
G1 X275.474 Y215.958 E524.98587
G1 X274.319 Y215.344 E525.04678
G1 X273.726 Y215.117 E525.07634
G1 X272.957 Y214.926 E525.11324
G1 X272.507 Y214.855 E525.13445
G1 X271.92 Y214.881 E525.16181
G1 X271.818 Y214.897 E525.16662
G1 X271.632 Y214.705 E525.17907
G1 X271.325 Y214.451 E525.19762
G1 X270.95 Y214.192 E525.21884
G1 X270.536 Y214.003 E525.24004
G1 X270.095 Y213.889 E525.26125
G1 X269.503 Y213.859 E525.28885
G1 X268.011 Y213.954 E525.35846
G1 X265.841 Y213.971 E525.45951
G1 X265.388 Y214.015 E525.4807
G1 X264.949 Y214.137 E525.50192
G1 X264.627 Y214.291 E525.51854
G1 X264.423 Y214.266 E525.52811
G1 X262.446 Y213.966 E525.62122
G1 X262.035 Y213.845 E525.64117
G1 X261.776 Y213.786 E525.65354
G1 X261.144 Y213.604 E525.68416
G1 X261.043 Y213.255 E525.70108
G1 X260.842 Y212.846 E525.7223
G1 X260.572 Y212.479 E525.74352
G1 X260.392 Y212.292 E525.7556
G1 X260.312 Y212 E525.7697
G1 X260.153 Y211.573 E525.79092
G1 X259.922 Y211.181 E525.8121
G1 X259.625 Y210.835 E525.83334
G1 X259.273 Y210.546 E525.85454
G1 X259.064 Y210.417 E525.86598
G1 X257.574 Y209.593 E525.94526
G1 X257.497 Y209.419 E525.95412
G1 X257.243 Y209.041 E525.97533
G1 X256.771 Y208.589 E526.00576
G1 X254.471 Y206.881 E526.13916
G1 X254.404 Y206.634 E526.15108
G1 X254.21 Y206.222 E526.17228
G1 X253.883 Y205.778 E526.19796
G1 X252.804 Y204.6 E526.27234
G1 X252.817 Y204.401 E526.28163
G1 X252.766 Y203.948 E526.30285
G1 X252.637 Y203.511 E526.32407
G1 X252.479 Y203.18 E526.34115
G1 X251.618 Y201.663 E526.42237
G1 X251.491 Y201.459 E526.43356
G1 X251.522 Y201.431 E526.43551
G1 X251.796 Y201.067 E526.45672
G1 X252.003 Y200.66 E526.47798
G1 X252.132 Y200.238 E526.49853
G1 X252.216 Y199.848 E526.51711
G1 X252.272 Y199.396 E526.53832
G1 X252.249 Y198.941 E526.55953
G1 X252.262 Y198.41 E526.58426
G1 X252.258 Y198.383 E526.58553
G1 X252.55 Y197.448 E526.63114
G1 X252.647 Y197.003 E526.65235
G1 X252.665 Y196.548 E526.67356
G1 X252.603 Y196.096 E526.6948
G1 X252.458 Y195.65 E526.71664
G1 X252.177 Y194.992 E526.74995
G1 X252.399 Y194.825 E526.76289
G1 X252.493 Y194.969 E526.7709
G1 X252.761 Y195.353 E526.7927
G1 X252.863 Y195.49 E526.80065
G1 X254.164 Y197.115 E526.89758
G1 X254.479 Y197.444 E526.91879
G1 X254.692 Y197.612 E526.93143
G1 X256.142 Y198.638 E527.01414
G1 X256.382 Y198.791 E527.02739
G1 X256.487 Y198.885 E527.03395
G1 X256.851 Y199.158 E527.05514
G1 X257.165 Y199.323 E527.07166
G1 X259.398 Y200.315 E527.18543
G1 X260.264 Y200.701 E527.22958
G1 X260.695 Y200.849 E527.2508
G1 X261.237 Y200.925 E527.27628
G1 X263.401 Y200.997 E527.37711
G1 X263.514 Y200.998 E527.38237
G1 X264.293 Y200.99 E527.41864
G1 X264.47 Y200.982 E527.42689
G1 X267.251 Y200.763 E527.55679
G1 X267.7 Y200.688 E527.57799
G1 X268.297 Y200.451 E527.6079
G1 X270.745 Y199.109 E527.73789
G1 X270.824 Y199.065 E527.7421
G1 X271.133 Y198.937 E527.75767
G1 X271.537 Y198.726 E527.7789
G1 X271.872 Y198.471 E527.7985
G1 X273.013 Y197.447 E527.86989
G1 X273.131 Y197.334 E527.8775
G1 X273.635 Y196.821 E527.91098
G1 X274.318 Y196.079 E527.95794
G1 X274.485 Y195.879 E527.97008
G1 X275.255 Y194.851 E528.02988
G1 X275.519 Y194.414 E528.05366
G1 X275.596 Y194.254 E528.06192
G1 X275.857 Y193.75 E528.08835
G1 X275.914 Y193.683 E528.09245
G1 X276.176 Y193.31 E528.11367
G1 X276.405 Y192.792 E528.14005
G1 X276.99 Y190.944 E528.23031
G1 X277.037 Y190.865 E528.23459
G1 X277.234 Y190.454 E528.25581
G1 X277.355 Y190.015 E528.27701
G1 X277.393 Y189.664 E528.29345
G1 X277.477 Y189.427 E528.30516
G1 X277.591 Y188.986 E528.32637
G1 X277.627 Y188.531 E528.34762
G1 X277.605 Y188.216 E528.36233
G1 X277.553 Y187.821 E528.38088
G1 X277.458 Y187.395 E528.4012
G1 X277.494 Y186.239 E528.45506
G1 X277.468 Y185.784 E528.47628
G1 X277.301 Y185.172 E528.50582
G1 X277.262 Y185.01 E528.51358
G1 X276.846 Y183.064 E528.60624
G1 X276.712 Y182.629 E528.62743
G1 X276.613 Y182.414 E528.63845
G1 X276.123 Y181.467 E528.6881
G1 X276.031 Y181.231 E528.6999
G1 X275.788 Y180.759 E528.72462
G1 X274.912 Y179.415 E528.79932
G1 X274.762 Y179.165 E528.81289
G1 X274.409 Y178.704 E528.83993
G1 X273.456 Y177.712 E528.90398
G1 X273.387 Y177.643 E528.90853
G1 X272.096 Y176.396 E528.99211
G1 X271.742 Y176.109 E529.01333
G1 X271.343 Y175.889 E529.03454
G1 X271.092 Y175.793 E529.04706
G1 X270.747 Y175.57 E529.06619
G1 X270.456 Y175.407 E529.08172
G1 X269.406 Y174.906 E529.13589
G1 X269.189 Y174.815 E529.14685
G1 X268.801 Y174.671 E529.16612
G1 X268.716 Y174.618 E529.17078
G1 X268.31 Y174.411 E529.192
G1 X267.833 Y174.269 E529.21518
G1 X267.786 Y174.26 E529.2174
G1 X266.74 Y173.842 E529.26986
G1 X266.304 Y173.711 E529.29105
G1 X265.695 Y173.658 E529.31952
G1 X265.209 Y173.673 E529.34216
G1 X264.391 Y173.675 E529.38025
G1 X264.296 Y173.677 E529.38467
G1 X263.082 Y173.724 E529.44125
G1 X262.911 Y173.736 E529.44923
G1 X261.084 Y173.928 E529.53477
G1 X260.886 Y173.943 E529.54402
G1 X260.432 Y173.979 E529.56522
G1 X259.991 Y174.093 E529.58643
G1 X259.736 Y174.199 E529.59929
G1 X257.791 Y175.132 E529.69974
G1 X257.014 Y175.501 E529.73979
G1 X256.595 Y175.751 E529.76251
G1 X255.538 Y176.524 E529.82349
G1 X255.03 Y176.919 E529.85345
G1 X254.839 Y177.083 E529.86517
G1 X254.133 Y177.749 E529.91037
G1 X254.128 Y177.716 E529.91192
G1 X253.977 Y177.286 E529.93314
G1 X253.94 Y177.215 E529.93687
G1 X254.173 Y176.348 E529.97867
G1 X254.206 Y176.211 E529.98524
G1 X254.782 Y173.483 E530.11506
G1 X254.837 Y173.031 E530.13627
G1 X254.812 Y172.576 E530.15748
G1 X254.707 Y172.132 E530.17873
G1 X254.448 Y171.577 E530.20725
G1 X254.245 Y171.249 E530.22521
G1 X254.279 Y170.97 E530.2383
G1 X254.295 Y170.514 E530.25954
G1 X254.232 Y170.063 E530.28075
G1 X254.09 Y169.63 E530.30197
G1 X253.871 Y169.222 E530.32353
G1 X253.75 Y169.039 E530.33374
G1 X253.698 Y168.663 E530.35142
G1 X253.556 Y168.23 E530.37264
G1 X253.439 Y168.029 E530.38347
G1 X253.446 Y167.802 E530.39404
G1 X253.773 Y166.032 E530.47786
G1 X253.816 Y165.578 E530.49909
G1 X253.779 Y165.124 E530.5203
G1 X253.746 Y164.996 E530.52646
G1 X254.178 Y163.897 E530.58144
G1 X254.307 Y163.46 E530.60266
G1 X254.357 Y163.007 E530.62388
G1 X254.328 Y162.552 E530.64511
G1 X254.306 Y162.455 E530.64974
G1 X254.38 Y162.255 E530.65967
G1 X254.461 Y161.806 E530.68092
G1 X254.463 Y161.351 E530.7021
G1 X254.385 Y160.902 E530.72332
G1 X254.313 Y160.675 E530.73441
G1 X254.176 Y160.301 E530.75296
G1 X253.983 Y159.888 E530.77419
G1 X253.72 Y159.516 E530.7954
G1 X253.397 Y159.195 E530.8166
G1 X253.022 Y158.936 E530.83782
G1 X252.816 Y158.831 E530.84859
G1 X250.391 Y157.722 E530.97276
G1 X249.962 Y157.569 E530.99397
G1 X249.513 Y157.494 E531.01516
G1 X248.884 Y157.521 E531.04448
G1 X246.923 Y157.847 E531.13704
G1 X246.481 Y157.961 E531.1583
G1 X246.067 Y158.15 E531.17949
G1 X245.674 Y158.423 E531.20177
G1 X245.37 Y158.679 E531.22028
G1 X245.049 Y159.002 E531.24148
G1 X244.898 Y159.219 E531.25379
G1 X244.802 Y159.281 E531.25911
G1 X244.58 Y159.486 E531.27318
G1 X244.278 Y159.452 E531.28734
G1 X243.824 Y159.48 E531.30852
G1 X243.381 Y159.588 E531.32975
G1 X242.854 Y159.835 E531.35685
G1 X242.636 Y159.969 E531.36876
G1 X242.451 Y157.727 E531.47352
G1 X242.374 Y157.278 E531.49473
G1 X242.22 Y156.849 E531.51595
G1 X241.993 Y156.454 E531.53717
G1 X241.642 Y156.048 E531.56216
G1 X241.352 Y155.775 E531.5807
G1 X241.284 Y155.721 E531.58475
G1 X241.349 Y155.238 E531.60744
G1 X241.37 Y154.783 E531.62865
G1 X241.311 Y154.331 E531.64987
G1 X241.174 Y153.897 E531.67107
G1 X240.878 Y153.367 E531.69933
G1 X240.644 Y153.044 E531.71791
G1 X240.345 Y152.699 E531.73916
G1 X240.274 Y152.642 E531.7434
G1 X240.339 Y152.487 E531.75123
G1 X240.477 Y152.053 E531.77244
G1 X240.536 Y151.601 E531.79366
G1 X240.519 Y151.206 E531.81207
G0 F7500 X240.084 Y150.988
G1 F1500 X240.511 Y150.766 E531.83448
G1 X240.895 Y150.509 E531.856
G1 X241.101 Y150.49 E531.86563
G1 X241.504 Y150.374 E531.88516
G1 X241.765 Y150.25 E531.89861
G1 X242.318 Y149.942 E531.92809
G1 X242.366 Y149.96 E531.93047
G1 X242.779 Y150.027 E531.94996
G1 X243.112 Y150.024 E531.96546
G1 X243.508 Y149.99 E531.98397
G1 X243.92 Y149.914 E532.00348
G1 X243.997 Y149.884 E532.00733
G1 X244.345 Y149.882 E532.02353
G1 X245.09 Y150.636 E532.07289
G1 X245.412 Y150.904 E532.09239
G1 X245.779 Y151.107 E532.11192
G1 X246.307 Y151.261 E532.13753
G1 X246.7 Y151.324 E532.15607
G1 X247.118 Y151.351 E532.17557
G1 X247.534 Y151.298 E532.1951
G1 X248.05 Y151.111 E532.22065
G1 X249.861 Y150.185 E532.31537
G1 X250.214 Y149.959 E532.33488
G1 X250.518 Y149.671 E532.35438
G1 X250.783 Y149.293 E532.37588
G1 X252.416 Y146.348 E532.53268
G1 X252.583 Y145.964 E532.55218
G1 X252.675 Y145.555 E532.5717
G1 X252.687 Y145.136 E532.59122
G1 X252.664 Y144.948 E532.60004
G1 X252.77 Y144.543 E532.61953
G1 X252.798 Y144.125 E532.63904
G1 X252.779 Y143.933 E532.64802
G1 X252.871 Y143.768 E532.65682
G1 X253.039 Y143.384 E532.67634
G1 X253.131 Y142.975 E532.69586
G1 X253.144 Y142.556 E532.71538
G1 X253.111 Y142.322 E532.72638
G1 X253.171 Y142.084 E532.73781
G1 X253.194 Y141.665 E532.75735
G1 X253.156 Y141.33 E532.77305
G1 X253.205 Y141.123 E532.78295
G1 X253.223 Y140.705 E532.80244
G1 X253.148 Y140.242 E532.82428
G1 X253.043 Y139.857 E532.84286
G1 X252.895 Y139.465 E532.86237
G1 X252.675 Y139.108 E532.8819
G1 X252.496 Y138.913 E532.89422
G1 X252.475 Y138.848 E532.8974
G1 X252.308 Y138.463 E532.91694
G1 X252.071 Y138.118 E532.93643
G1 X251.886 Y137.935 E532.94855
G1 X251.868 Y137.889 E532.95085
G1 X251.697 Y137.529 E532.96941
G1 X251.482 Y137.169 E532.98893
G1 X251.203 Y136.857 E533.00842
G1 X250.869 Y136.603 E533.02796
G1 X250.494 Y136.417 E533.04745
G1 X250.263 Y136.341 E533.05878
G1 X250.31 Y136.021 E533.07384
G1 X250.331 Y135.602 E533.09337
G1 X250.272 Y135.187 E533.11289
G1 X250.108 Y134.733 E533.13537
G1 X249.933 Y134.376 E533.15388
G1 X249.723 Y134.033 E533.17261
G1 X249.706 Y133.945 E533.17678
G1 X249.551 Y133.556 E533.19628
G1 X249.367 Y133.288 E533.21142
G1 X249.366 Y133.228 E533.21421
G1 X249.393 Y132.245 E533.26
G1 X249.519 Y130.991 E533.31869
G1 X249.521 Y130.572 E533.3382
G1 X249.444 Y130.16 E533.35771
G1 X249.289 Y129.771 E533.37721
G1 X249.17 Y129.565 E533.38829
G1 X248.951 Y129.231 E533.40689
G1 X248.689 Y128.904 E533.4264
G1 X248.369 Y128.632 E533.44595
G1 X248.004 Y128.427 E533.46545
G1 X247.787 Y128.343 E533.47628
G1 X245.338 Y127.552 E533.59612
G1 X244.929 Y127.462 E533.61562
G1 X244.428 Y127.458 E533.63895
G1 X243.307 Y127.578 E533.69145
G1 X243.147 Y127.33 E533.70519
G1 X243.186 Y127.154 E533.71358
G1 X243.385 Y125.989 E533.76862
G1 X243.585 Y125.766 E533.78256
G1 X243.759 Y125.487 E533.79787
G1 X245.102 Y122.938 E533.93203
G1 X246.1 Y121.566 E534.01103
G1 X246.313 Y121.206 E534.03051
G1 X246.454 Y120.811 E534.05004
G1 X246.517 Y120.397 E534.06954
G1 X246.512 Y120.223 E534.07765
G1 X246.84 Y119.854 E534.10063
G1 X249.166 Y121.628 E534.23685
G1 X249.522 Y121.849 E534.25636
G1 X249.913 Y121.998 E534.27584
G1 X250.326 Y122.071 E534.29537
G1 X250.826 Y122.054 E534.31867
G1 X251.22 Y121.995 E534.33722
G1 X251.626 Y121.893 E534.35671
G1 X252.006 Y121.717 E534.37621
G1 X252.346 Y121.472 E534.39573
G1 X252.685 Y121.097 E534.41926
G1 X255.894 Y116.601 E534.67647
G1 X256.104 Y116.238 E534.696
G1 X256.241 Y115.842 E534.71551
G1 X256.298 Y115.446 E534.73414
G1 X256.558 Y115.134 E534.75305
G1 X256.794 Y114.788 E534.77255
G1 X256.96 Y114.403 E534.79208
G1 X257.051 Y113.994 E534.81159
G1 X257.056 Y113.778 E534.82165
G1 X257.295 Y113.485 E534.83925
G1 X257.528 Y113.136 E534.85879
G1 X257.69 Y112.75 E534.87829
G1 X257.776 Y112.34 E534.89779
G1 X257.78 Y112.185 E534.90501
G1 X257.947 Y111.811 E534.92409
G1 X258.041 Y111.403 E534.94358
G1 X258.057 Y110.993 E534.96269
G1 X258.035 Y110.595 E534.98125
G1 X258.032 Y110.578 E534.98205
G1 X258.038 Y110.242 E534.9977
G1 X258.007 Y109.844 E535.01629
G1 X257.935 Y109.431 E535.03581
G1 X257.864 Y109.072 E535.05285
G1 X257.992 Y108.766 E535.0683
G1 X258.079 Y108.356 E535.08781
G1 X258.085 Y107.921 E535.10807
G1 X258.051 Y107.523 E535.12667
G1 X258.028 Y107.399 E535.13254
G1 X258.432 Y106.856 E535.16406
G1 X258.649 Y106.497 E535.18359
G1 X258.794 Y106.104 E535.2031
G1 X258.813 Y105.99 E535.20848
G1 X258.957 Y105.833 E535.2184
G1 X259.211 Y105.499 E535.23794
G1 X259.396 Y105.123 E535.25745
G1 X259.507 Y104.719 E535.27696
G1 X259.54 Y104.369 E535.29333
G1 X259.598 Y104.05 E535.30842
G1 X259.614 Y103.881 E535.31633
G1 X260.104 Y103.378 E535.34903
G1 X260.367 Y103.051 E535.36857
G1 X260.562 Y102.68 E535.38808
G1 X260.64 Y102.425 E535.4005
G1 X261.468 Y101.72 E535.45114
G1 X261.76 Y101.419 E535.47067
G1 X261.99 Y101.068 E535.49021
G1 X262.133 Y100.719 E535.50777
G1 X262.444 Y100.635 E535.52277
G1 X262.777 Y100.477 E535.53993
G1 X266.698 Y98.197 E535.75113
G1 X267.03 Y97.958 E535.77018
G1 X268.107 Y97.64 E535.82247
G1 X268.171 Y97.779 E535.8296
G1 X268.375 Y98.073 E535.84626
G1 X268.627 Y98.38 E535.86475
G1 X268.922 Y98.677 E535.88425
G1 X268.982 Y98.718 E535.88763
G1 X269.47 Y102.539 E536.067
G1 X269.508 Y103.222 E536.09885
G1 X269.527 Y103.41 E536.10765
G1 X269.948 Y106.368 E536.24677
G1 X270.612 Y111.664 E536.49531
G1 X270.636 Y111.818 E536.50257
G1 X271.002 Y114.592 E536.63285
G1 X270.566 Y114.737 E536.65425
G1 X270.207 Y114.909 E536.67278
G1 X269.848 Y115.125 E536.69229
G1 X269.537 Y115.406 E536.71181
G1 X269.284 Y115.74 E536.73132
G1 X269.084 Y116.131 E536.75177
G1 X268.764 Y116.366 E536.77026
G1 X268.48 Y116.675 E536.7898
G1 X268.349 Y116.869 E536.8007
G1 X265.575 Y121.473 E537.05099
G1 X265.394 Y121.851 E537.0705
G1 X265.287 Y122.256 E537.09001
G1 X265.26 Y122.674 E537.10951
G1 X265.312 Y123.09 E537.12904
G1 X265.479 Y123.568 E537.15261
G1 X265.653 Y123.927 E537.17119
G1 X265.871 Y124.284 E537.19067
G1 X266.153 Y124.595 E537.21022
G1 X266.488 Y124.846 E537.22971
G1 X266.865 Y125.029 E537.24922
G1 X267.349 Y125.149 E537.27244
G1 X271.456 Y125.684 E537.46529
G1 X271.875 Y125.698 E537.48482
G1 X272.239 Y125.641 E537.50197
G1 X272.533 Y126.57 E537.54734
G1 X272.587 Y126.696 E537.55373
G1 X273.595 Y134.376 E537.91441
G1 X273.608 Y134.512 E537.92077
G1 X274.305 Y139.81 E538.16959
G1 X274.395 Y140.544 E538.20403
G1 X274.276 Y140.864 E538.21992
G1 X273.527 Y141.79 E538.27538
G1 X273.296 Y142.139 E538.29487
G1 X273.135 Y142.526 E538.31439
G1 X273.065 Y142.864 E538.33046
G1 X272.381 Y143.651 E538.37901
G1 X272.138 Y143.992 E538.39851
G1 X271.963 Y144.373 E538.41803
G1 X271.864 Y144.78 E538.43754
G1 X271.845 Y145.199 E538.45707
G1 X271.872 Y145.458 E538.46919
G1 X271.916 Y145.721 E538.48161
G1 X271.766 Y145.973 E538.49527
G1 X271.587 Y146.352 E538.51478
G1 X271.482 Y146.757 E538.53426
G1 X271.456 Y147.176 E538.55381
G1 X271.527 Y147.659 E538.57654
G1 X271.574 Y147.837 E538.58512
G1 X270.962 Y149.325 E538.66004
G1 X270.84 Y149.726 E538.67955
G1 X270.797 Y150.143 E538.69907
G1 X270.84 Y150.592 E538.72008
G1 X270.918 Y150.982 E538.7386
G1 X271.039 Y151.384 E538.75814
G1 X271.233 Y151.755 E538.77764
G1 X271.519 Y152.107 E538.79876
G1 X273.856 Y154.444 E538.95265
G1 X274.18 Y154.71 E538.97217
G1 X274.547 Y154.911 E538.99166
G1 X274.947 Y155.038 E539.0112
G1 X275.484 Y155.087 E539.03631
G1 X275.882 Y155.074 E539.05485
G1 X276.234 Y155.028 E539.07138
G1 X276.252 Y155.032 E539.07224
G1 X276.314 Y155.498 E539.09413
G1 X276.464 Y156.953 E539.16224
G1 X277.346 Y163.657 E539.4771
G1 X276.392 Y163.097 E539.52861
G1 X276.012 Y162.92 E539.54813
G1 X275.472 Y162.803 E539.57385
G1 X275.075 Y162.768 E539.59241
G1 X274.656 Y162.771 E539.61192
G1 X274.245 Y162.853 E539.63144
G1 X273.858 Y163.012 E539.65092
G1 X273.507 Y163.242 E539.67046
G1 X273.185 Y163.559 E539.6915
G1 X272.931 Y163.867 E539.71009
G1 X272.696 Y164.215 E539.72964
G1 X272.555 Y164.532 E539.7458
G1 X271.032 Y168.826 E539.95795
G1 X270.93 Y169.232 E539.97744
G1 X270.907 Y169.65 E539.99693
G1 X270.982 Y170.136 E540.01983
G1 X271.086 Y170.52 E540.03836
G1 X271.233 Y170.912 E540.05785
G1 X271.452 Y171.269 E540.07735
G1 X271.785 Y171.622 E540.09995
G1 X274.169 Y173.646 E540.24557
G1 X274.513 Y173.886 E540.2651
G1 X274.969 Y174.079 E540.28816
G1 X275.138 Y174.129 E540.29637
G1 X275.549 Y174.209 E540.31586
G1 X276.138 Y174.187 E540.34331
G1 X276.53 Y174.119 E540.36183
G1 X276.934 Y174.008 E540.38134
G1 X277.45 Y173.729 E540.40866
G1 X277.594 Y173.624 E540.41696
G1 X277.908 Y173.346 E540.43648
G1 X278.113 Y173.089 E540.45179
G1 X278.484 Y172.547 E540.48238
G1 X278.709 Y174.336 E540.56634
G1 X279.117 Y176.89 E540.68677
G1 X279.283 Y178.119 E540.74452
G1 X279.399 Y179.368 E540.80292
G1 X280.456 Y187.371 E541.17881
G1 X280.735 Y189.603 E541.28355
G1 X280.795 Y190.413 E541.32137
G1 X280.809 Y190.544 E541.32751
G1 X281.1 Y192.701 E541.42886
G1 X281.272 Y194.123 E541.49555
G1 X281.329 Y194.464 E541.51165
G1 X281.536 Y195.977 E541.58276
G1 X281.305 Y195.947 E541.59361
G1 X280.887 Y195.973 E541.61311
G1 X280.52 Y196.064 E541.63072
G1 X280.142 Y196.193 E541.64931
G1 X279.912 Y196.297 E541.66107
G1 X279.167 Y196.27 E541.69578
G1 X278.749 Y196.295 E541.71528
G1 X278.343 Y196.399 E541.73479
G1 X277.964 Y196.578 E541.75431
G1 X277.524 Y196.922 E541.78032
G1 X277.244 Y197.205 E541.79886
G1 X276.979 Y197.529 E541.81835
G1 X276.78 Y197.898 E541.83787
G1 X276.655 Y198.298 E541.85738
G1 X276.61 Y198.851 E541.88322
G1 X276.787 Y202.8 E542.06728
G1 X276.846 Y203.214 E542.08676
G1 X276.982 Y203.611 E542.1063
G1 X277.265 Y204.073 E542.13152
G1 X277.513 Y204.384 E542.15005
G1 X277.804 Y204.685 E542.16954
G1 X278.147 Y204.925 E542.18903
G1 X278.642 Y205.131 E542.214
G1 X280.004 Y205.511 E542.27984
G1 X281.59 Y206.12 E542.35895
G1 X281.994 Y206.232 E542.37847
G1 X282.307 Y206.253 E542.39308
G1 X282.912 Y206.529 E542.42404
G1 X283.207 Y208.821 E542.53165
G1 X283.295 Y209.722 E542.5738
G1 X283.589 Y211.895 E542.67591
G1 X284.04 Y215.43 E542.84185
G1 X284.362 Y218.037 E542.96416
G1 X284.535 Y219.725 E543.04317
G1 X285.061 Y223.788 E543.23394
G1 X285.15 Y224.359 E543.26085
G1 X284.636 Y224.598 E543.28725
G1 X284.59 Y224.628 E543.28981
G1 X283.468 Y224.553 E543.34217
G1 X283.049 Y224.565 E543.36169
G1 X282.64 Y224.656 E543.3812
G1 X282.38 Y224.773 E543.39447
G1 X280.836 Y224.558 E543.46706
G1 X280.417 Y224.54 E543.48659
G1 X280.003 Y224.602 E543.50608
G1 X279.626 Y224.749 E543.52492
G1 X279.529 Y224.728 E543.52954
G1 X279.113 Y224.68 E543.54904
G1 X278.695 Y224.713 E543.56857
G1 X278.291 Y224.823 E543.58807
G1 X278.065 Y224.924 E543.59959
G1 X277.513 Y224.804 E543.6259
G1 X277.097 Y224.754 E543.64541
G1 X276.679 Y224.784 E543.66492
G1 X276.274 Y224.892 E543.68444
G1 X276.035 Y224.988 E543.69643
G1 X276.283 Y224.654 E543.7158
G1 X276.463 Y224.276 E543.7353
G1 X276.562 Y223.911 E543.75291
G1 X277.243 Y220.126 E543.93198
G1 X277.278 Y219.708 E543.95151
G1 X277.233 Y219.291 E543.97104
G1 X277.109 Y218.891 E543.99054
G1 X276.912 Y218.521 E544.01006
G1 X276.617 Y218.147 E544.03224
G1 X276.597 Y218.026 E544.03795
G1 X276.452 Y217.633 E544.05746
G1 X276.317 Y217.393 E544.07028
G1 X276.101 Y217.059 E544.0888
G1 X275.841 Y216.731 E544.10829
G1 X275.524 Y216.457 E544.1278
G1 X275.287 Y216.311 E544.14076
G1 X274.132 Y215.697 E544.20167
G1 X273.629 Y215.505 E544.22674
G1 X272.86 Y215.314 E544.26364
G1 X272.446 Y215.252 E544.28313
G1 X271.983 Y215.276 E544.30472
G1 X271.68 Y215.324 E544.319
G1 X271.655 Y215.288 E544.32105
G1 X271.377 Y215.013 E544.33925
G1 X271.07 Y214.759 E544.35781
G1 X270.724 Y214.524 E544.37728
G1 X270.338 Y214.359 E544.39683
G1 X269.929 Y214.27 E544.41632
G1 X269.528 Y214.258 E544.435
G1 X268.019 Y214.354 E544.50541
G1 X265.844 Y214.371 E544.60669
G1 X265.427 Y214.414 E544.62621
G1 X265.026 Y214.536 E544.64573
G1 X264.728 Y214.706 E544.6617
G1 X264.347 Y214.66 E544.67957
G1 X262.36 Y214.358 E544.77316
G1 X262.12 Y214.282 E544.78488
G1 X261.946 Y214.235 E544.79327
G1 X261.664 Y214.17 E544.80675
G1 X260.808 Y213.924 E544.84822
G1 X260.778 Y213.77 E544.85553
G1 X260.658 Y213.368 E544.87506
G1 X260.464 Y212.997 E544.89455
G1 X260.203 Y212.669 E544.91407
G1 X260.063 Y212.519 E544.92363
G1 X260.016 Y212.428 E544.9284
G1 X259.927 Y212.107 E544.94391
G1 X259.777 Y211.715 E544.96345
G1 X259.556 Y211.359 E544.98296
G1 X259.272 Y211.051 E545.00247
G1 X258.87 Y210.767 E545.02539
G1 X257.267 Y209.881 E545.11067
G1 X257.113 Y209.554 E545.12751
G1 X256.866 Y209.216 E545.147
G1 X256.533 Y208.91 E545.16806
G1 X254.125 Y207.121 E545.30774
G1 X254.124 Y207.111 E545.30821
G1 X254.005 Y206.71 E545.32769
G1 X253.811 Y206.338 E545.34722
G1 X253.588 Y206.048 E545.36426
G1 X252.396 Y204.746 E545.44645
G1 X252.416 Y204.377 E545.46366
G1 X252.36 Y203.961 E545.48321
G1 X252.226 Y203.564 E545.50272
G1 X252.131 Y203.377 E545.51248
G1 X251.27 Y201.86 E545.59371
G1 X251.189 Y201.728 E545.60092
G1 X250.972 Y201.402 E545.61915
G1 X251.269 Y201.112 E545.63848
G1 X251.508 Y200.768 E545.65799
G1 X251.678 Y200.385 E545.6775
G1 X251.741 Y200.154 E545.68865
G1 X251.825 Y199.764 E545.70722
G1 X251.873 Y199.348 E545.72672
G1 X251.843 Y198.93 E545.74624
G1 X251.855 Y198.821 E545.75134
G1 X251.861 Y198.402 E545.77086
G1 X251.851 Y198.345 E545.77355
G1 X252.168 Y197.329 E545.82311
G1 X252.254 Y196.919 E545.84262
G1 X252.261 Y196.5 E545.86213
G1 X252.189 Y196.087 E545.88165
G1 X252.091 Y195.808 E545.89542
G1 X251.668 Y194.819 E545.94551
G1 X252.03 Y194.615 E545.96486
G1 X252.35 Y194.343 E545.98441
G1 X252.48 Y194.181 E545.99408
G1 X252.738 Y194.612 E546.01747
G1 X252.821 Y194.74 E546.02458
G1 X253.089 Y195.124 E546.04638
G1 X253.176 Y195.24 E546.05313
G1 X254.477 Y196.865 E546.15006
G1 X254.923 Y197.286 E546.17862
G1 X256.373 Y198.312 E546.26133
G1 X256.616 Y198.464 E546.27468
G1 X256.753 Y198.587 E546.28325
G1 X257.091 Y198.835 E546.30277
G1 X257.327 Y198.958 E546.31517
G1 X260.427 Y200.335 E546.47311
G1 X260.825 Y200.469 E546.49267
G1 X261.25 Y200.525 E546.51263
G1 X263.414 Y200.597 E546.61345
G1 X263.51 Y200.598 E546.61792
G1 X264.289 Y200.59 E546.6542
G1 X264.439 Y200.583 E546.66119
G1 X267.22 Y200.364 E546.79108
G1 X267.632 Y200.292 E546.81056
G1 X268.105 Y200.1 E546.83433
G1 X270.553 Y198.758 E546.96432
G1 X270.659 Y198.701 E546.96993
G1 X270.979 Y198.568 E546.98606
G1 X271.349 Y198.371 E547.00558
G1 X271.604 Y198.173 E547.02062
G1 X272.745 Y197.149 E547.092
G1 X272.845 Y197.054 E547.09843
G1 X273.4 Y196.488 E547.13534
G1 X274.024 Y195.809 E547.17828
G1 X274.165 Y195.639 E547.18856
G1 X274.935 Y194.611 E547.24837
G1 X275.159 Y194.242 E547.26847
G1 X275.259 Y194.033 E547.27926
G1 X275.523 Y193.526 E547.30588
G1 X275.608 Y193.425 E547.31202
G1 X275.846 Y193.081 E547.3315
G1 X276.023 Y192.671 E547.3523
G1 X276.62 Y190.785 E547.44441
G1 X276.693 Y190.662 E547.45107
G1 X276.87 Y190.282 E547.47059
G1 X276.973 Y189.876 E547.49009
G1 X276.997 Y189.619 E547.50211
G1 X276.998 Y189.579 E547.50398
G1 X277.1 Y189.293 E547.51812
G1 X277.202 Y188.886 E547.53765
G1 X277.208 Y188.268 E547.56643
G1 X277.156 Y187.873 E547.58498
G1 X277.062 Y187.464 E547.60452
G1 X277.056 Y187.451 E547.60519
G1 X277.094 Y186.226 E547.66226
G1 X277.067 Y185.808 E547.68176
G1 X276.931 Y185.324 E547.70517
G1 X276.87 Y185.094 E547.71625
G1 X276.454 Y183.148 E547.80892
G1 X276.257 Y182.598 E547.83612
G1 X275.76 Y181.637 E547.8865
G1 X275.658 Y181.376 E547.89955
G1 X275.453 Y180.978 E547.92039
G1 X274.574 Y179.629 E547.99537
G1 X274.419 Y179.371 E548.00938
G1 X274.121 Y178.981 E548.03223
G1 X273.168 Y177.989 E548.09629
G1 X271.818 Y176.684 E548.18372
G1 X271.491 Y176.423 E548.2032
G1 X270.969 Y176.173 E548.23015
G1 X270.917 Y176.156 E548.2327
G1 X270.53 Y175.906 E548.25415
G1 X270.283 Y175.768 E548.26733
G1 X269.233 Y175.267 E548.3215
G1 X269.05 Y175.19 E548.33074
G1 X268.624 Y175.032 E548.3519
G1 X268.504 Y174.957 E548.35849
G1 X268.129 Y174.769 E548.37802
G1 X267.756 Y174.662 E548.39609
G1 X267.673 Y174.646 E548.40003
G1 X266.592 Y174.214 E548.45423
G1 X266.19 Y174.096 E548.47374
G1 X265.708 Y174.058 E548.49626
G1 X265.223 Y174.073 E548.51885
G1 X264.392 Y174.075 E548.55755
G1 X263.098 Y174.124 E548.61784
G1 X262.953 Y174.134 E548.62461
G1 X261.126 Y174.326 E548.71015
G1 X260.882 Y174.343 E548.72154
G1 X260.465 Y174.379 E548.74103
G1 X259.909 Y174.559 E548.76824
G1 X257.954 Y175.498 E548.86923
G1 X257.185 Y175.863 E548.90887
G1 X256.831 Y176.074 E548.92806
G1 X255.784 Y176.84 E548.98847
G1 X255.276 Y177.235 E549.01843
[truncated: 31,621,879 more chars]
