# Supplementary material for: Development and Validation of a Neurosurgical Phantom for Simulating External Ventricular Drain Placement
Source: J Med Syst. 2025 Jan 3;49(1):1. doi: 10.1007/s10916-024-02133-4 (PMC11698783; doi:10.1007/s10916-024-02133-4)
Supplement: Supplementary file 1 — Supplementary file1 stl meshes of outer shell, brain mold and skin mold of phantom (ZIP 114975 KB) [file 10916_2024_2133_MOESM1_ESM.zip › PhantomModels/Phantom1/Mold_Brain/Gcode/CE3MAXNEO_Mold_Basic1_Brain_V2_R_Gcode.gcode]

;FLAVOR:Marlin
;TIME:134461
;Filament used: 124.492m
;Layer height: 0.28
;MINX:35.241
;MINY:45.045
;MINZ:0.28
;MAXX:286.186
;MAXY:268.578
;MAXZ:148.96
;Generated with Creality Slicer 4.8.2-234
M140 S60
M105
M190 S60
M104 S200
M105
M109 S200
M82 ;absolute extrusion mode

G28 ;Home

G92 E0 ;Reset Extruder
G1 Z2.0 F3000 ;Move Z Axis up
G1 X10.1 Y20 Z0.28 F5000.0 ;Move to start position
G1 X10.1 Y200.0 Z0.28 F1500.0 E15 ;Draw the first line
G1 X10.4 Y200.0 Z0.28 F5000.0 ;Move to side a little
G1 X10.4 Y20 Z0.28 F1500.0 E30 ;Draw the second line
G92 E0 ;Reset Extruder
G1 Z2.0 F3000 ;Move Z Axis up

G92 E0
G92 E0
G1 F3600 E-5
;LAYER_COUNT:532
;LAYER:0
M107
G0 F7500 X126.271 Y49.888 Z0.28
;TYPE:SKIRT
G1 F3600 E0
G1 F1500 X126.619 Y49.179 E0.03678
G1 X127.037 Y48.508 E0.07359
G1 X127.52 Y47.884 E0.11033
G1 X127.925 Y47.447 E0.13807
G1 X128.042 Y47.33 E0.14578
G1 X128.628 Y46.8 E0.18257
G1 X129.264 Y46.333 E0.21931
G1 X129.944 Y45.932 E0.25607
G1 X130.662 Y45.602 E0.29287
G1 X131.409 Y45.347 E0.32962
G1 X132.178 Y45.168 E0.36639
G1 X132.962 Y45.068 E0.40319
G1 X133.557 Y45.045 E0.43091
G1 X155.403 Y45.045 E1.44816
G1 X156.192 Y45.085 E1.48494
G1 X156.972 Y45.204 E1.52168
G1 X157.737 Y45.402 E1.55848
G1 X158.477 Y45.676 E1.59522
G1 X159.186 Y46.024 E1.632
G1 X159.857 Y46.442 E1.66881
G1 X160.481 Y46.925 E1.70555
G1 X160.918 Y47.33 E1.7333
G1 X161.035 Y47.447 E1.741
G1 X161.565 Y48.033 E1.77779
G1 X162.032 Y48.669 E1.81453
G1 X162.433 Y49.349 E1.85129
G1 X162.763 Y50.067 E1.88809
G1 X163.018 Y50.814 E1.92484
G1 X163.197 Y51.583 E1.96161
G1 X163.297 Y52.367 E1.99841
G1 X163.32 Y52.962 E2.02614
G1 X163.32 Y53.948 E2.07205
G1 X166.443 Y53.948 E2.21747
G1 X167.232 Y53.988 E2.25425
G1 X168.012 Y54.107 E2.29099
G1 X168.777 Y54.305 E2.32779
G1 X169.517 Y54.579 E2.36453
G1 X170.226 Y54.927 E2.40131
G1 X170.897 Y55.345 E2.43812
G1 X171.521 Y55.828 E2.47486
G1 X171.958 Y56.233 E2.50261
G1 X172.075 Y56.35 E2.51031
G1 X172.605 Y56.936 E2.5471
G1 X173.072 Y57.572 E2.58385
G1 X173.473 Y58.252 E2.6206
G1 X173.803 Y58.97 E2.6574
G1 X174.058 Y59.717 E2.69415
G1 X174.237 Y60.486 E2.73092
G1 X174.337 Y61.27 E2.76772
G1 X174.36 Y61.865 E2.79545
G1 X174.36 Y67.666 E3.06557
G1 X174.32 Y68.455 E3.10235
G1 X174.201 Y69.235 E3.13909
G1 X174.003 Y70 E3.17589
G1 X173.729 Y70.74 E3.21263
G1 X173.381 Y71.449 E3.24941
G1 X173.324 Y71.54 E3.25441
G1 X173.473 Y71.792 E3.26804
G1 X173.803 Y72.51 E3.30484
G1 X174.058 Y73.257 E3.34159
G1 X174.237 Y74.026 E3.37835
G1 X174.337 Y74.81 E3.41516
G1 X174.36 Y75.405 E3.44288
G1 X174.36 Y81.036 E3.70509
G1 X174.32 Y81.825 E3.74187
G1 X174.201 Y82.605 E3.77861
G1 X174.003 Y83.37 E3.81541
G1 X173.927 Y83.574 E3.82555
G1 X174.058 Y83.957 E3.84439
G1 X174.237 Y84.726 E3.88116
G1 X174.337 Y85.51 E3.91796
G1 X174.36 Y86.105 E3.94569
G1 X174.36 Y91.93 E4.21692
G1 X174.32 Y92.719 E4.25371
G1 X174.201 Y93.499 E4.29045
G1 X174.003 Y94.264 E4.32725
G1 X173.729 Y95.004 E4.36399
G1 X173.381 Y95.713 E4.40077
G1 X172.963 Y96.384 E4.43758
G1 X172.48 Y97.008 E4.47432
G1 X172.089 Y97.432 E4.50118
G1 X171.89 Y97.632 E4.51431
G1 X171.306 Y98.162 E4.55104
G1 X170.67 Y98.632 E4.58786
G1 X169.991 Y99.034 E4.6246
G1 X169.274 Y99.366 E4.6614
G1 X168.528 Y99.623 E4.69814
G1 X167.759 Y99.804 E4.73492
G1 X166.976 Y99.906 E4.77169
G1 X166.366 Y99.93 E4.80012
G1 X163.32 Y99.932 E4.94195
G1 X163.32 Y222.053 E10.62842
G1 X166.443 Y222.053 E10.77384
G1 X167.232 Y222.093 E10.81062
G1 X168.012 Y222.212 E10.84736
G1 X168.777 Y222.41 E10.88416
G1 X169.517 Y222.684 E10.9209
G1 X170.226 Y223.032 E10.95768
G1 X170.897 Y223.45 E10.99449
G1 X171.521 Y223.933 E11.03123
G1 X171.958 Y224.338 E11.05898
G1 X172.075 Y224.455 E11.06668
G1 X172.605 Y225.041 E11.10347
G1 X173.072 Y225.677 E11.14021
G1 X173.473 Y226.357 E11.17697
G1 X173.803 Y227.075 E11.21377
G1 X174.058 Y227.822 E11.25052
G1 X174.237 Y228.591 E11.28729
G1 X174.337 Y229.375 E11.32409
G1 X174.36 Y229.97 E11.35182
G1 X174.36 Y235.601 E11.61402
G1 X174.32 Y236.39 E11.65081
G1 X174.201 Y237.17 E11.68755
G1 X174.003 Y237.935 E11.72434
G1 X173.729 Y238.675 E11.76108
G1 X173.381 Y239.384 E11.79786
G1 X172.963 Y240.055 E11.83467
G1 X172.48 Y240.679 E11.87142
G1 X172.075 Y241.116 E11.89916
G1 X171.909 Y241.282 E11.91009
G1 X171.323 Y241.812 E11.94688
G1 X170.687 Y242.279 E11.98362
G1 X170.007 Y242.68 E12.02038
G1 X169.289 Y243.01 E12.05718
G1 X168.542 Y243.265 E12.09393
G1 X167.773 Y243.444 E12.1307
G1 X166.989 Y243.544 E12.1675
G1 X166.395 Y243.567 E12.19518
G1 X163.32 Y243.567 E12.33836
G1 X163.32 Y247.038 E12.49999
G1 X163.28 Y247.827 E12.53677
G1 X163.161 Y248.607 E12.57352
G1 X162.963 Y249.372 E12.61031
G1 X162.689 Y250.112 E12.64705
G1 X162.341 Y250.821 E12.68383
G1 X161.923 Y251.492 E12.72064
G1 X161.44 Y252.116 E12.75739
G1 X161.035 Y252.553 E12.78513
G1 X160.918 Y252.67 E12.79283
G1 X160.332 Y253.2 E12.82962
G1 X159.696 Y253.667 E12.86637
G1 X159.016 Y254.068 E12.90313
G1 X158.298 Y254.398 E12.93992
G1 X157.551 Y254.653 E12.97667
G1 X156.782 Y254.832 E13.01344
G1 X155.998 Y254.932 E13.05024
G1 X155.403 Y254.955 E13.07797
G1 X133.557 Y254.955 E14.09521
G1 X132.768 Y254.915 E14.132
G1 X131.988 Y254.796 E14.16874
G1 X131.223 Y254.598 E14.20553
G1 X130.483 Y254.324 E14.24228
G1 X129.774 Y253.976 E14.27905
G1 X129.103 Y253.558 E14.31586
G1 X128.479 Y253.075 E14.35261
G1 X128.042 Y252.67 E14.38035
G1 X127.925 Y252.553 E14.38805
G1 X127.395 Y251.967 E14.42485
G1 X126.928 Y251.331 E14.46159
G1 X126.527 Y250.651 E14.49835
G1 X126.197 Y249.933 E14.53514
G1 X125.942 Y249.186 E14.5719
G1 X125.763 Y248.417 E14.60866
G1 X125.663 Y247.633 E14.64546
G1 X125.64 Y247.038 E14.67319
G1 X125.64 Y236.232 E15.17636
G1 X125.68 Y235.443 E15.21315
G1 X125.799 Y234.663 E15.24989
G1 X125.997 Y233.898 E15.28668
G1 X126.271 Y233.158 E15.32343
G1 X126.619 Y232.449 E15.3602
G1 X127.037 Y231.778 E15.39702
G1 X127.52 Y231.154 E15.43376
G1 X127.925 Y230.717 E15.4615
G1 X128.042 Y230.6 E15.46921
G1 X128.628 Y230.07 E15.506
G1 X129.264 Y229.603 E15.54274
G1 X129.944 Y229.202 E15.5795
G1 X130.662 Y228.872 E15.61629
G1 X131.409 Y228.617 E15.65305
G1 X132.178 Y228.438 E15.68981
G1 X132.962 Y228.338 E15.72662
G1 X133.557 Y228.315 E15.75434
G1 X136.68 Y228.315 E15.89976
G1 X136.68 Y71.685 E23.19311
G1 X133.557 Y71.685 E23.33853
G1 X132.768 Y71.645 E23.37532
G1 X131.988 Y71.526 E23.41206
G1 X131.223 Y71.328 E23.44885
G1 X130.483 Y71.054 E23.4856
G1 X129.774 Y70.706 E23.52237
G1 X129.103 Y70.288 E23.55918
G1 X128.479 Y69.805 E23.59593
G1 X128.042 Y69.4 E23.62367
G1 X127.925 Y69.283 E23.63138
G1 X127.395 Y68.697 E23.66817
G1 X126.928 Y68.061 E23.70491
G1 X126.527 Y67.381 E23.74167
G1 X126.197 Y66.663 E23.77846
G1 X125.942 Y65.916 E23.81522
G1 X125.763 Y65.147 E23.85198
G1 X125.663 Y64.363 E23.88878
G1 X125.64 Y63.766 E23.9166
G1 X125.641 Y59.163 E24.13094
G1 X125.661 Y58.779 E24.14884
G1 X125.64 Y58.248 E24.17359
G1 X125.64 Y52.962 E24.41973
G1 X125.68 Y52.173 E24.45651
G1 X125.799 Y51.393 E24.49325
G1 X125.997 Y50.628 E24.53005
G1 X126.271 Y49.888 E24.56679
G0 F7500 X126.671 Y49.972
G1 F1500 X127.018 Y49.286 E24.60259
G1 X127.434 Y48.639 E24.63841
G1 X127.915 Y48.039 E24.67421
G1 X128.207 Y47.729 E24.69404
G1 X128.324 Y47.612 E24.70175
G1 X128.896 Y47.098 E24.73756
G1 X129.518 Y46.645 E24.77339
G1 X130.183 Y46.259 E24.80919
G1 X130.885 Y45.944 E24.84502
G1 X131.616 Y45.704 E24.88085
G1 X132.367 Y45.541 E24.91663
G1 X133.132 Y45.457 E24.95247
G1 X133.557 Y45.445 E24.97226
G1 X155.403 Y45.445 E25.9895
G1 X156.171 Y45.485 E26.02531
G1 X156.931 Y45.604 E26.06113
G1 X157.674 Y45.802 E26.09694
G1 X158.393 Y46.076 E26.13277
G1 X159.079 Y46.423 E26.16856
G1 X159.726 Y46.839 E26.20438
G1 X160.326 Y47.32 E26.24019
G1 X160.636 Y47.612 E26.26002
G1 X160.753 Y47.729 E26.26772
G1 X161.267 Y48.301 E26.30353
G1 X161.72 Y48.923 E26.33936
G1 X162.106 Y49.588 E26.37517
G1 X162.421 Y50.29 E26.41099
G1 X162.661 Y51.021 E26.44682
G1 X162.824 Y51.772 E26.4826
G1 X162.908 Y52.537 E26.51844
G1 X162.92 Y52.962 E26.53824
G1 X162.92 Y54.348 E26.60278
G1 X166.443 Y54.348 E26.76682
G1 X167.211 Y54.388 E26.80263
G1 X167.971 Y54.507 E26.83845
G1 X168.714 Y54.705 E26.87426
G1 X169.433 Y54.979 E26.91008
G1 X170.119 Y55.326 E26.94588
G1 X170.766 Y55.742 E26.9817
G1 X171.366 Y56.223 E27.01751
G1 X171.676 Y56.515 E27.03734
G1 X171.793 Y56.632 E27.04504
G1 X172.307 Y57.204 E27.08085
G1 X172.76 Y57.826 E27.11668
G1 X173.146 Y58.491 E27.15248
G1 X173.461 Y59.193 E27.18831
G1 X173.701 Y59.924 E27.22414
G1 X173.864 Y60.675 E27.25992
G1 X173.948 Y61.44 E27.29576
G1 X173.96 Y61.865 E27.31555
G1 X173.96 Y67.666 E27.58567
G1 X173.92 Y68.434 E27.62148
G1 X173.801 Y69.194 E27.6573
G1 X173.603 Y69.937 E27.69311
G1 X173.329 Y70.656 E27.72894
G1 X172.982 Y71.342 E27.76473
G1 X172.858 Y71.535 E27.77541
G1 X173.146 Y72.031 E27.80212
G1 X173.461 Y72.733 E27.83795
G1 X173.701 Y73.464 E27.87378
G1 X173.864 Y74.215 E27.90956
G1 X173.948 Y74.98 E27.94539
G1 X173.96 Y75.405 E27.96519
G1 X173.96 Y81.036 E28.2274
G1 X173.92 Y81.804 E28.26321
G1 X173.801 Y82.564 E28.29903
G1 X173.603 Y83.307 E28.33483
G1 X173.504 Y83.565 E28.3477
G1 X173.701 Y84.164 E28.37706
G1 X173.864 Y84.915 E28.41284
G1 X173.948 Y85.68 E28.44868
G1 X173.96 Y86.105 E28.46848
G1 X173.96 Y91.93 E28.73971
G1 X173.92 Y92.698 E28.77552
G1 X173.801 Y93.458 E28.81134
G1 X173.603 Y94.201 E28.84715
G1 X173.329 Y94.92 E28.88298
G1 X172.982 Y95.606 E28.91877
G1 X172.566 Y96.253 E28.95459
G1 X172.085 Y96.853 E28.9904
G1 X171.806 Y97.149 E29.00934
G1 X171.607 Y97.349 E29.02248
G1 X171.037 Y97.866 E29.05831
G1 X170.416 Y98.32 E29.09413
G1 X169.752 Y98.708 E29.12994
G1 X169.05 Y99.024 E29.16579
G1 X168.32 Y99.266 E29.2016
G1 X167.569 Y99.431 E29.2374
G1 X166.805 Y99.517 E29.2732
G1 X166.366 Y99.53 E29.29365
G1 X162.92 Y99.532 E29.45411
G1 X162.92 Y222.453 E35.17783
G1 X166.443 Y222.453 E35.34187
G1 X167.211 Y222.493 E35.37768
G1 X167.971 Y222.612 E35.4135
G1 X168.714 Y222.81 E35.44931
G1 X169.433 Y223.084 E35.48514
G1 X170.119 Y223.431 E35.52093
G1 X170.766 Y223.847 E35.55675
G1 X171.366 Y224.328 E35.59256
G1 X171.676 Y224.62 E35.61239
G1 X171.793 Y224.737 E35.62009
G1 X172.307 Y225.309 E35.6559
G1 X172.76 Y225.931 E35.69173
G1 X173.146 Y226.596 E35.72754
G1 X173.461 Y227.298 E35.76336
G1 X173.701 Y228.029 E35.79919
G1 X173.864 Y228.78 E35.83497
G1 X173.948 Y229.545 E35.87081
G1 X173.96 Y229.97 E35.89061
G1 X173.96 Y235.601 E36.15281
G1 X173.92 Y236.369 E36.18862
G1 X173.801 Y237.129 E36.22444
G1 X173.603 Y237.872 E36.26024
G1 X173.329 Y238.591 E36.29607
G1 X172.982 Y239.277 E36.33187
G1 X172.566 Y239.924 E36.36769
G1 X172.085 Y240.524 E36.40349
G1 X171.793 Y240.834 E36.42332
G1 X171.627 Y241 E36.43426
G1 X171.055 Y241.514 E36.47006
G1 X170.433 Y241.967 E36.50589
G1 X169.768 Y242.353 E36.5417
G1 X169.066 Y242.668 E36.57753
G1 X168.335 Y242.908 E36.61335
G1 X167.584 Y243.071 E36.64914
G1 X166.819 Y243.155 E36.68497
G1 X166.395 Y243.167 E36.70472
G1 X162.92 Y243.167 E36.86653
G1 X162.92 Y247.038 E37.04678
G1 X162.88 Y247.806 E37.08259
G1 X162.761 Y248.566 E37.11841
G1 X162.563 Y249.309 E37.15422
G1 X162.289 Y250.028 E37.19005
G1 X161.942 Y250.714 E37.22584
G1 X161.526 Y251.361 E37.26166
G1 X161.045 Y251.961 E37.29747
G1 X160.753 Y252.271 E37.3173
G1 X160.636 Y252.388 E37.325
G1 X160.064 Y252.902 E37.36081
G1 X159.442 Y253.355 E37.39664
G1 X158.777 Y253.741 E37.43244
G1 X158.075 Y254.056 E37.46827
G1 X157.344 Y254.296 E37.5041
G1 X156.593 Y254.459 E37.53988
G1 X155.828 Y254.543 E37.57572
G1 X155.403 Y254.555 E37.59552
G1 X133.557 Y254.555 E38.61276
G1 X132.789 Y254.515 E38.64857
G1 X132.029 Y254.396 E38.68439
G1 X131.286 Y254.198 E38.72019
G1 X130.567 Y253.924 E38.75602
G1 X129.881 Y253.577 E38.79182
G1 X129.234 Y253.161 E38.82763
G1 X128.634 Y252.68 E38.86344
G1 X128.324 Y252.388 E38.88327
G1 X128.207 Y252.271 E38.89098
G1 X127.693 Y251.699 E38.92679
G1 X127.24 Y251.077 E38.96262
G1 X126.854 Y250.412 E38.99842
G1 X126.539 Y249.71 E39.03425
G1 X126.299 Y248.979 E39.07007
G1 X126.136 Y248.228 E39.10586
G1 X126.052 Y247.463 E39.14169
G1 X126.04 Y247.038 E39.16149
G1 X126.04 Y236.232 E39.66466
G1 X126.08 Y235.464 E39.70047
G1 X126.199 Y234.704 E39.73629
G1 X126.397 Y233.961 E39.7721
G1 X126.671 Y233.242 E39.80793
G1 X127.018 Y232.556 E39.84372
G1 X127.434 Y231.909 E39.87954
G1 X127.915 Y231.309 E39.91535
G1 X128.207 Y230.999 E39.93518
G1 X128.324 Y230.882 E39.94288
G1 X128.896 Y230.368 E39.97869
G1 X129.518 Y229.915 E40.01452
G1 X130.183 Y229.529 E40.05032
G1 X130.885 Y229.214 E40.08615
G1 X131.616 Y228.974 E40.12198
G1 X132.367 Y228.811 E40.15776
G1 X133.132 Y228.727 E40.1936
G1 X133.557 Y228.715 E40.2134
G1 X137.08 Y228.715 E40.37744
G1 X137.08 Y71.285 E47.70804
G1 X133.557 Y71.285 E47.87209
G1 X132.789 Y71.245 E47.9079
G1 X132.029 Y71.126 E47.94372
G1 X131.286 Y70.928 E47.97952
G1 X130.567 Y70.654 E48.01535
G1 X129.881 Y70.307 E48.05115
G1 X129.234 Y69.891 E48.08696
G1 X128.634 Y69.41 E48.12277
G1 X128.324 Y69.118 E48.1426
G1 X128.207 Y69.001 E48.15031
G1 X127.693 Y68.429 E48.18612
G1 X127.24 Y67.807 E48.22195
G1 X126.854 Y67.142 E48.25775
G1 X126.539 Y66.44 E48.29358
G1 X126.299 Y65.709 E48.3294
G1 X126.136 Y64.958 E48.36519
G1 X126.052 Y64.193 E48.40102
G1 X126.04 Y63.766 E48.42091
G1 X126.041 Y59.163 E48.63525
G1 X126.062 Y58.763 E48.6539
G1 X126.052 Y58.673 E48.65812
G1 X126.04 Y58.248 E48.67791
G1 X126.04 Y52.962 E48.92405
G1 X126.08 Y52.194 E48.95986
G1 X126.199 Y51.434 E48.99568
G1 X126.397 Y50.691 E49.03149
G1 X126.671 Y49.972 E49.06732
G0 F7500 X127.07 Y50.059
G1 F1500 X127.417 Y49.396 E49.10216
G1 X127.832 Y48.773 E49.13702
G1 X128.49 Y48.012 E49.18386
G1 X128.607 Y47.895 E49.19157
G1 X129.164 Y47.395 E49.22642
G1 X129.77 Y46.958 E49.26121
G1 X130.42 Y46.587 E49.29606
G1 X131.106 Y46.288 E49.3309
G1 X131.82 Y46.064 E49.36575
G1 X132.553 Y45.917 E49.40056
G1 X133.557 Y45.845 E49.44743
G1 X155.403 Y45.845 E50.46467
G1 X156.15 Y45.885 E50.4995
G1 X156.888 Y46.004 E50.53431
G1 X157.61 Y46.202 E50.56917
G1 X158.306 Y46.475 E50.60399
G1 X158.969 Y46.822 E50.63883
G1 X159.592 Y47.237 E50.67369
G1 X160.353 Y47.895 E50.72053
G1 X160.47 Y48.012 E50.72824
G1 X160.97 Y48.569 E50.76309
G1 X161.407 Y49.175 E50.79788
G1 X161.778 Y49.825 E50.83273
G1 X162.077 Y50.511 E50.86757
G1 X162.301 Y51.225 E50.90242
G1 X162.448 Y51.958 E50.93723
G1 X162.52 Y52.962 E50.9841
G1 X162.52 Y54.748 E51.06726
G1 X166.443 Y54.748 E51.24994
G1 X167.19 Y54.788 E51.28477
G1 X167.928 Y54.907 E51.31958
G1 X168.65 Y55.105 E51.35444
G1 X169.346 Y55.378 E51.38925
G1 X170.009 Y55.725 E51.4241
G1 X170.632 Y56.14 E51.45895
G1 X171.393 Y56.798 E51.5058
G1 X171.51 Y56.915 E51.5135
G1 X172.01 Y57.472 E51.54835
G1 X172.447 Y58.078 E51.58314
G1 X172.818 Y58.728 E51.61799
G1 X173.117 Y59.414 E51.65284
G1 X173.341 Y60.128 E51.68768
G1 X173.488 Y60.861 E51.72249
G1 X173.56 Y61.865 E51.76937
G1 X173.56 Y67.666 E52.03948
G1 X173.52 Y68.413 E52.07432
G1 X173.401 Y69.151 E52.10913
G1 X173.203 Y69.873 E52.14399
G1 X172.93 Y70.569 E52.1788
G1 X172.583 Y71.232 E52.21364
G1 X172.384 Y71.531 E52.23037
G1 X172.447 Y71.618 E52.23537
G1 X172.818 Y72.268 E52.27022
G1 X173.117 Y72.954 E52.30506
G1 X173.341 Y73.668 E52.33991
G1 X173.488 Y74.401 E52.37472
G1 X173.56 Y75.405 E52.42159
G1 X173.56 Y81.036 E52.68379
G1 X173.52 Y81.783 E52.71863
G1 X173.401 Y82.521 E52.75344
G1 X173.203 Y83.243 E52.7883
G1 X173.077 Y83.563 E52.80431
G1 X173.117 Y83.654 E52.80894
G1 X173.341 Y84.368 E52.84378
G1 X173.488 Y85.101 E52.87859
G1 X173.56 Y86.105 E52.92547
G1 X173.56 Y91.93 E53.1967
G1 X173.52 Y92.677 E53.23153
G1 X173.401 Y93.415 E53.26634
G1 X173.203 Y94.137 E53.3012
G1 X172.93 Y94.833 E53.33602
G1 X172.583 Y95.496 E53.37086
G1 X172.168 Y96.119 E53.40572
G1 X171.522 Y96.867 E53.45174
G1 X171.323 Y97.067 E53.46488
G1 X170.768 Y97.569 E53.49972
G1 X170.162 Y98.008 E53.53457
G1 X169.513 Y98.38 E53.5694
G1 X168.828 Y98.681 E53.60424
G1 X168.115 Y98.907 E53.63907
G1 X167.382 Y99.055 E53.67389
G1 X166.366 Y99.13 E53.72133
G1 X162.52 Y99.133 E53.90041
G1 X162.52 Y222.853 E59.66133
G1 X166.443 Y222.853 E59.844
G1 X167.19 Y222.893 E59.87884
G1 X167.928 Y223.012 E59.91365
G1 X168.65 Y223.21 E59.94851
G1 X169.346 Y223.483 E59.98332
G1 X170.009 Y223.83 E60.01816
G1 X170.632 Y224.245 E60.05302
G1 X171.393 Y224.903 E60.09987
G1 X171.51 Y225.02 E60.10757
G1 X172.01 Y225.577 E60.14242
G1 X172.447 Y226.183 E60.17721
G1 X172.818 Y226.833 E60.21206
G1 X173.117 Y227.519 E60.24691
G1 X173.341 Y228.233 E60.28175
G1 X173.488 Y228.966 E60.31656
G1 X173.56 Y229.97 E60.36343
G1 X173.56 Y235.601 E60.62564
G1 X173.52 Y236.348 E60.66047
G1 X173.401 Y237.086 E60.69528
G1 X173.203 Y237.808 E60.73014
G1 X172.93 Y238.504 E60.76495
G1 X172.583 Y239.167 E60.7998
G1 X172.168 Y239.79 E60.83465
G1 X171.51 Y240.551 E60.8815
G1 X171.344 Y240.717 E60.89243
G1 X170.787 Y241.217 E60.92728
G1 X170.181 Y241.654 E60.96207
G1 X169.531 Y242.025 E60.99692
G1 X168.845 Y242.324 E61.03177
G1 X168.131 Y242.548 E61.06661
G1 X167.398 Y242.695 E61.10142
G1 X166.395 Y242.767 E61.14825
G1 X162.52 Y242.767 E61.32868
G1 X162.52 Y247.038 E61.52756
G1 X162.48 Y247.785 E61.56239
G1 X162.361 Y248.523 E61.5972
G1 X162.163 Y249.245 E61.63206
G1 X161.89 Y249.941 E61.66687
G1 X161.543 Y250.604 E61.70172
G1 X161.128 Y251.227 E61.73657
G1 X160.47 Y251.988 E61.78342
G1 X160.353 Y252.105 E61.79112
G1 X159.796 Y252.605 E61.82598
G1 X159.19 Y253.042 E61.86077
G1 X158.54 Y253.413 E61.89562
G1 X157.854 Y253.712 E61.93046
G1 X157.14 Y253.936 E61.96531
G1 X156.407 Y254.083 E62.00012
G1 X155.403 Y254.155 E62.04699
G1 X133.557 Y254.155 E63.06423
G1 X132.81 Y254.115 E63.09906
G1 X132.072 Y253.996 E63.13387
G1 X131.35 Y253.798 E63.16873
G1 X130.654 Y253.525 E63.20354
G1 X129.991 Y253.178 E63.23839
G1 X129.368 Y252.763 E63.27325
G1 X128.607 Y252.105 E63.32009
G1 X128.49 Y251.988 E63.32779
G1 X127.99 Y251.431 E63.36265
G1 X127.553 Y250.825 E63.39744
G1 X127.182 Y250.175 E63.43229
G1 X126.883 Y249.489 E63.46713
G1 X126.659 Y248.775 E63.50198
G1 X126.512 Y248.042 E63.53679
G1 X126.44 Y247.038 E63.58366
G1 X126.44 Y236.232 E64.08683
G1 X126.48 Y235.485 E64.12166
G1 X126.599 Y234.747 E64.15647
G1 X126.797 Y234.025 E64.19133
G1 X127.07 Y233.329 E64.22615
G1 X127.417 Y232.666 E64.26099
G1 X127.832 Y232.043 E64.29585
G1 X128.49 Y231.282 E64.34269
G1 X128.607 Y231.165 E64.3504
G1 X129.164 Y230.665 E64.38525
G1 X129.77 Y230.228 E64.42004
G1 X130.42 Y229.857 E64.45489
G1 X131.106 Y229.558 E64.48973
G1 X131.82 Y229.334 E64.52458
G1 X132.553 Y229.187 E64.55939
G1 X133.557 Y229.115 E64.60626
G1 X137.48 Y229.115 E64.78893
G1 X137.48 Y70.885 E72.15678
G1 X133.557 Y70.885 E72.33946
G1 X132.81 Y70.845 E72.37429
G1 X132.072 Y70.726 E72.4091
G1 X131.35 Y70.528 E72.44396
G1 X130.654 Y70.255 E72.47877
G1 X129.991 Y69.908 E72.51361
G1 X129.368 Y69.493 E72.54847
G1 X128.607 Y68.835 E72.59532
G1 X128.49 Y68.718 E72.60302
G1 X127.99 Y68.161 E72.63787
G1 X127.553 Y67.555 E72.67266
G1 X127.182 Y66.905 E72.70751
G1 X126.883 Y66.219 E72.74236
G1 X126.659 Y65.505 E72.7772
G1 X126.512 Y64.772 E72.81201
G1 X126.44 Y63.766 E72.85898
G1 X126.441 Y59.163 E73.07331
G1 X126.469 Y58.647 E73.09738
G1 X126.44 Y58.248 E73.116
G1 X126.44 Y52.962 E73.36214
G1 X126.48 Y52.215 E73.39697
G1 X126.599 Y51.477 E73.43178
G1 X126.797 Y50.755 E73.46664
G1 X127.07 Y50.059 E73.50146
G0 F7500 X127.47 Y50.148
G1 F1500 X127.815 Y49.509 E73.53527
G1 X128.229 Y48.912 E73.5691
G1 X128.773 Y48.295 E73.6074
G1 X128.89 Y48.178 E73.61511
G1 X129.431 Y47.694 E73.64891
G1 X130.022 Y47.271 E73.68275
G1 X130.656 Y46.917 E73.71656
G1 X131.325 Y46.634 E73.75039
G1 X132.021 Y46.426 E73.78421
G1 X132.736 Y46.296 E73.81805
G1 X133.557 Y46.245 E73.85635
G1 X155.403 Y46.245 E74.87359
G1 X156.128 Y46.285 E74.9074
G1 X156.845 Y46.404 E74.94125
G1 X157.544 Y46.602 E74.97508
G1 X158.217 Y46.875 E75.00889
G1 X158.856 Y47.22 E75.04271
G1 X159.453 Y47.634 E75.07654
G1 X160.07 Y48.178 E75.11484
G1 X160.187 Y48.295 E75.12254
G1 X160.671 Y48.836 E75.15635
G1 X161.094 Y49.427 E75.19019
G1 X161.448 Y50.061 E75.224
G1 X161.731 Y50.73 E75.25782
G1 X161.939 Y51.426 E75.29165
G1 X162.069 Y52.141 E75.32549
G1 X162.12 Y52.962 E75.36379
G1 X162.12 Y55.148 E75.46558
G1 X166.443 Y55.148 E75.66688
G1 X167.168 Y55.188 E75.70069
G1 X167.885 Y55.307 E75.73453
G1 X168.584 Y55.505 E75.76836
G1 X169.257 Y55.778 E75.80218
G1 X169.896 Y56.123 E75.83599
G1 X170.493 Y56.537 E75.86982
G1 X171.11 Y57.081 E75.90812
G1 X171.227 Y57.198 E75.91583
G1 X171.711 Y57.739 E75.94963
G1 X172.134 Y58.33 E75.98347
G1 X172.488 Y58.964 E76.01728
G1 X172.771 Y59.633 E76.05111
G1 X172.979 Y60.329 E76.08493
G1 X173.109 Y61.044 E76.11877
G1 X173.16 Y61.865 E76.15707
G1 X173.16 Y67.666 E76.42719
G1 X173.12 Y68.391 E76.461
G1 X173.001 Y69.108 E76.49485
G1 X172.803 Y69.807 E76.52868
G1 X172.53 Y70.48 E76.56249
G1 X172.185 Y71.119 E76.59631
G1 X171.895 Y71.537 E76.62
G1 X172.134 Y71.87 E76.63908
G1 X172.488 Y72.504 E76.67289
G1 X172.771 Y73.173 E76.70672
G1 X172.979 Y73.869 E76.74054
G1 X173.109 Y74.584 E76.77438
G1 X173.16 Y75.405 E76.81269
G1 X173.16 Y81.036 E77.07489
G1 X173.12 Y81.761 E77.1087
G1 X173.001 Y82.478 E77.14254
G1 X172.803 Y83.177 E77.17637
G1 X172.643 Y83.571 E77.19617
G1 X172.771 Y83.873 E77.21145
G1 X172.979 Y84.569 E77.24527
G1 X173.109 Y85.284 E77.27911
G1 X173.16 Y86.105 E77.31741
G1 X173.16 Y91.93 E77.58865
G1 X173.12 Y92.655 E77.62246
G1 X173.001 Y93.372 E77.6563
G1 X172.803 Y94.071 E77.69013
G1 X172.53 Y94.744 E77.72395
G1 X172.185 Y95.383 E77.75776
G1 X171.771 Y95.98 E77.79159
G1 X171.239 Y96.585 E77.82911
G1 X171.04 Y96.785 E77.84224
G1 X170.5 Y97.271 E77.87607
G1 X169.91 Y97.695 E77.9099
G1 X169.277 Y98.051 E77.94372
G1 X168.608 Y98.336 E77.97758
G1 X167.913 Y98.545 E78.01138
G1 X167.199 Y98.677 E78.04519
G1 X166.366 Y98.73 E78.08405
G1 X162.12 Y98.733 E78.28176
G1 X162.12 Y223.253 E84.07994
G1 X166.443 Y223.253 E84.28123
G1 X167.168 Y223.293 E84.31504
G1 X167.885 Y223.412 E84.34889
G1 X168.584 Y223.61 E84.38272
G1 X169.257 Y223.883 E84.41653
G1 X169.896 Y224.228 E84.45035
G1 X170.493 Y224.642 E84.48418
G1 X171.11 Y225.186 E84.52248
G1 X171.227 Y225.303 E84.53018
G1 X171.711 Y225.844 E84.56399
G1 X172.134 Y226.435 E84.59783
G1 X172.488 Y227.069 E84.63164
G1 X172.771 Y227.738 E84.66546
G1 X172.979 Y228.434 E84.69929
G1 X173.109 Y229.149 E84.73313
G1 X173.16 Y229.97 E84.77143
G1 X173.16 Y235.601 E85.03363
G1 X173.12 Y236.326 E85.06744
G1 X173.001 Y237.043 E85.10129
G1 X172.803 Y237.742 E85.13512
G1 X172.53 Y238.415 E85.16893
G1 X172.185 Y239.054 E85.20275
G1 X171.771 Y239.651 E85.23658
G1 X171.227 Y240.268 E85.27488
G1 X171.061 Y240.434 E85.28581
G1 X170.52 Y240.918 E85.31961
G1 X169.929 Y241.341 E85.35345
G1 X169.295 Y241.695 E85.38727
G1 X168.626 Y241.978 E85.42109
G1 X167.93 Y242.186 E85.45491
G1 X167.215 Y242.316 E85.48875
G1 X166.395 Y242.367 E85.52701
G1 X162.12 Y242.367 E85.72607
G1 X162.12 Y247.038 E85.94357
G1 X162.08 Y247.763 E85.97738
G1 X161.961 Y248.48 E86.01123
G1 X161.763 Y249.179 E86.04506
G1 X161.49 Y249.852 E86.07887
G1 X161.145 Y250.491 E86.11269
G1 X160.731 Y251.088 E86.14652
G1 X160.187 Y251.705 E86.18482
G1 X160.07 Y251.822 E86.19252
G1 X159.529 Y252.306 E86.22633
G1 X158.938 Y252.729 E86.26017
G1 X158.304 Y253.083 E86.29398
G1 X157.635 Y253.366 E86.3278
G1 X156.939 Y253.574 E86.36163
G1 X156.224 Y253.704 E86.39547
G1 X155.403 Y253.755 E86.43377
G1 X133.557 Y253.755 E87.45101
G1 X132.832 Y253.715 E87.48482
G1 X132.115 Y253.596 E87.51867
G1 X131.416 Y253.398 E87.55249
G1 X130.743 Y253.125 E87.58631
G1 X130.104 Y252.78 E87.62013
G1 X129.507 Y252.366 E87.65396
G1 X128.89 Y251.822 E87.69226
G1 X128.773 Y251.705 E87.69996
G1 X128.289 Y251.164 E87.73376
G1 X127.866 Y250.573 E87.76761
G1 X127.512 Y249.939 E87.80142
G1 X127.229 Y249.27 E87.83524
G1 X127.021 Y248.574 E87.86907
G1 X126.891 Y247.859 E87.90291
G1 X126.84 Y247.038 E87.94121
G1 X126.84 Y236.232 E88.44438
G1 X126.88 Y235.507 E88.47819
G1 X126.999 Y234.79 E88.51203
G1 X127.197 Y234.091 E88.54586
G1 X127.47 Y233.418 E88.57968
G1 X127.815 Y232.779 E88.6135
G1 X128.229 Y232.182 E88.64732
G1 X128.773 Y231.565 E88.68563
G1 X128.89 Y231.448 E88.69333
G1 X129.431 Y230.964 E88.72713
G1 X130.022 Y230.541 E88.76097
G1 X130.656 Y230.187 E88.79479
G1 X131.325 Y229.904 E88.82861
G1 X132.021 Y229.696 E88.86244
G1 X132.736 Y229.566 E88.89627
G1 X133.557 Y229.515 E88.93458
G1 X137.88 Y229.515 E89.13587
G1 X137.88 Y70.485 E96.54098
G1 X133.557 Y70.485 E96.74227
G1 X132.832 Y70.445 E96.77608
G1 X132.115 Y70.326 E96.80993
G1 X131.416 Y70.128 E96.84376
G1 X130.743 Y69.855 E96.87758
G1 X130.104 Y69.51 E96.91139
G1 X129.507 Y69.096 E96.94522
G1 X128.89 Y68.552 E96.98352
G1 X128.773 Y68.435 E96.99123
G1 X128.289 Y67.894 E97.02503
G1 X127.866 Y67.303 E97.05887
G1 X127.512 Y66.669 E97.09268
G1 X127.229 Y66 E97.1265
G1 X127.021 Y65.304 E97.16033
G1 X126.891 Y64.589 E97.19417
G1 X126.84 Y63.767 E97.23252
G1 X126.841 Y59.164 E97.44685
G1 X126.867 Y58.687 E97.4691
G1 X126.84 Y58.248 E97.48958
G1 X126.84 Y52.962 E97.73572
G1 X126.88 Y52.237 E97.76953
G1 X126.999 Y51.52 E97.80337
G1 X127.197 Y50.821 E97.8372
G1 X127.47 Y50.148 E97.87102
G0 F7500 X127.869 Y50.241
G1 F1500 X128.214 Y49.627 E97.90381
G1 X128.625 Y49.056 E97.93657
G1 X129.056 Y48.578 E97.96654
G1 X129.173 Y48.461 E97.97424
G1 X129.698 Y47.992 E98.00702
G1 X130.273 Y47.586 E98.0398
G1 X130.891 Y47.248 E98.0726
G1 X131.542 Y46.981 E98.10536
G1 X132.22 Y46.791 E98.13815
G1 X132.915 Y46.678 E98.17094
G1 X133.557 Y46.645 E98.20087
G1 X155.403 Y46.645 E99.21811
G1 X156.106 Y46.685 E99.2509
G1 X156.8 Y46.804 E99.28369
G1 X157.475 Y47.002 E99.31644
G1 X158.124 Y47.274 E99.34921
G1 X158.738 Y47.619 E99.382
G1 X159.309 Y48.03 E99.41476
G1 X159.787 Y48.461 E99.44473
G1 X159.904 Y48.578 E99.45244
G1 X160.373 Y49.103 E99.48522
G1 X160.779 Y49.678 E99.51799
G1 X161.117 Y50.296 E99.55079
G1 X161.384 Y50.947 E99.58356
G1 X161.574 Y51.625 E99.61634
G1 X161.687 Y52.32 E99.64913
G1 X161.72 Y52.962 E99.67906
G1 X161.72 Y55.548 E99.79948
G1 X166.443 Y55.548 E100.0194
G1 X167.146 Y55.588 E100.05219
G1 X167.84 Y55.707 E100.08498
G1 X168.515 Y55.905 E100.11773
G1 X169.164 Y56.177 E100.1505
G1 X169.778 Y56.522 E100.18329
G1 X170.349 Y56.933 E100.21605
G1 X170.827 Y57.364 E100.24602
G1 X170.944 Y57.481 E100.25373
G1 X171.413 Y58.006 E100.28651
G1 X171.819 Y58.581 E100.31928
G1 X172.157 Y59.199 E100.35208
G1 X172.424 Y59.85 E100.38485
G1 X172.614 Y60.528 E100.41763
G1 X172.727 Y61.223 E100.45042
G1 X172.76 Y61.865 E100.48035
G1 X172.76 Y67.666 E100.75047
G1 X172.72 Y68.369 E100.78326
G1 X172.601 Y69.063 E100.81605
G1 X172.403 Y69.738 E100.8488
G1 X172.131 Y70.387 E100.88157
G1 X171.786 Y71.001 E100.91436
G1 X171.402 Y71.534 E100.94495
G1 X171.413 Y71.546 E100.94571
G1 X171.819 Y72.121 E100.97849
G1 X172.157 Y72.739 E101.01129
G1 X172.424 Y73.39 E101.04405
G1 X172.614 Y74.068 E101.07684
G1 X172.727 Y74.763 E101.10962
G1 X172.76 Y75.405 E101.13956
G1 X172.76 Y81.036 E101.40176
G1 X172.72 Y81.739 E101.43455
G1 X172.601 Y82.433 E101.46734
G1 X172.403 Y83.108 E101.50009
G1 X172.21 Y83.568 E101.52332
G1 X172.424 Y84.09 E101.54959
G1 X172.614 Y84.768 E101.58238
G1 X172.727 Y85.463 E101.61516
G1 X172.76 Y86.105 E101.6451
G1 X172.76 Y91.93 E101.91633
G1 X172.72 Y92.633 E101.94912
G1 X172.601 Y93.327 E101.98191
G1 X172.403 Y94.002 E102.01466
G1 X172.131 Y94.651 E102.04743
G1 X171.786 Y95.265 E102.08023
G1 X171.375 Y95.836 E102.11298
G1 X170.955 Y96.303 E102.14223
G1 X170.756 Y96.503 E102.15537
G1 X170.232 Y96.973 E102.18814
G1 X169.658 Y97.381 E102.22094
G1 X169.041 Y97.721 E102.25374
G1 X168.39 Y97.988 E102.2865
G1 X167.713 Y98.181 E102.31928
G1 X167.019 Y98.295 E102.35203
G1 X166.365 Y98.33 E102.38253
G1 X161.72 Y98.333 E102.59882
G1 X161.72 Y223.653 E108.43424
G1 X166.443 Y223.653 E108.65417
G1 X167.146 Y223.693 E108.68695
G1 X167.84 Y223.812 E108.71974
G1 X168.515 Y224.01 E108.7525
G1 X169.164 Y224.282 E108.78526
G1 X169.778 Y224.627 E108.81806
G1 X170.349 Y225.038 E108.85082
G1 X170.827 Y225.469 E108.88079
G1 X170.944 Y225.586 E108.88849
G1 X171.413 Y226.111 E108.92127
G1 X171.819 Y226.686 E108.95405
G1 X172.157 Y227.304 E108.98685
G1 X172.424 Y227.955 E109.01961
G1 X172.614 Y228.633 E109.0524
G1 X172.727 Y229.328 E109.08519
G1 X172.76 Y229.97 E109.11512
G1 X172.76 Y235.601 E109.37732
G1 X172.72 Y236.304 E109.41011
G1 X172.601 Y236.998 E109.4429
G1 X172.403 Y237.673 E109.47565
G1 X172.131 Y238.322 E109.50842
G1 X171.786 Y238.936 E109.54121
G1 X171.375 Y239.507 E109.57397
G1 X170.944 Y239.985 E109.60394
G1 X170.778 Y240.151 E109.61487
G1 X170.253 Y240.62 E109.64765
G1 X169.678 Y241.026 E109.68043
G1 X169.06 Y241.364 E109.71323
G1 X168.409 Y241.631 E109.74599
G1 X167.731 Y241.821 E109.77878
G1 X167.036 Y241.934 E109.81157
G1 X166.395 Y241.967 E109.84145
G1 X161.72 Y241.967 E110.05914
G1 X161.72 Y247.038 E110.29527
G1 X161.68 Y247.741 E110.32806
G1 X161.561 Y248.435 E110.36084
G1 X161.363 Y249.11 E110.3936
G1 X161.091 Y249.759 E110.42637
G1 X160.746 Y250.373 E110.45916
G1 X160.335 Y250.944 E110.49192
G1 X159.904 Y251.422 E110.52189
G1 X159.787 Y251.539 E110.52959
G1 X159.262 Y252.008 E110.56237
G1 X158.687 Y252.414 E110.59515
G1 X158.069 Y252.752 E110.62795
G1 X157.418 Y253.019 E110.66071
G1 X156.74 Y253.209 E110.6935
G1 X156.045 Y253.322 E110.72629
G1 X155.403 Y253.355 E110.75622
G1 X133.557 Y253.355 E111.77346
G1 X132.854 Y253.315 E111.80625
G1 X132.16 Y253.196 E111.83904
G1 X131.485 Y252.998 E111.87179
G1 X130.836 Y252.726 E111.90456
G1 X130.222 Y252.381 E111.93735
G1 X129.651 Y251.97 E111.97011
G1 X129.173 Y251.539 E112.00008
G1 X129.056 Y251.422 E112.00779
G1 X128.587 Y250.897 E112.04057
G1 X128.181 Y250.322 E112.07334
G1 X127.843 Y249.704 E112.10614
G1 X127.576 Y249.053 E112.13891
G1 X127.386 Y248.375 E112.17169
G1 X127.273 Y247.68 E112.20448
G1 X127.24 Y247.038 E112.23441
G1 X127.24 Y236.232 E112.73759
G1 X127.28 Y235.529 E112.77037
G1 X127.399 Y234.835 E112.80316
G1 X127.597 Y234.16 E112.83592
G1 X127.869 Y233.511 E112.86868
G1 X128.214 Y232.897 E112.90148
G1 X128.625 Y232.326 E112.93424
G1 X129.056 Y231.848 E112.96421
G1 X129.173 Y231.731 E112.97191
G1 X129.698 Y231.262 E113.00469
G1 X130.273 Y230.856 E113.03747
G1 X130.891 Y230.518 E113.07027
G1 X131.542 Y230.251 E113.10303
G1 X132.22 Y230.061 E113.13582
G1 X132.915 Y229.948 E113.16861
G1 X133.557 Y229.915 E113.19854
G1 X138.28 Y229.915 E113.41846
G1 X138.28 Y70.085 E120.86082
G1 X133.557 Y70.085 E121.08074
G1 X132.854 Y70.045 E121.11353
G1 X132.16 Y69.926 E121.14631
G1 X131.485 Y69.728 E121.17907
G1 X130.836 Y69.456 E121.21184
G1 X130.222 Y69.111 E121.24463
G1 X129.651 Y68.7 E121.27739
G1 X129.173 Y68.269 E121.30736
G1 X129.056 Y68.152 E121.31506
G1 X128.587 Y67.627 E121.34784
G1 X128.181 Y67.052 E121.38062
G1 X127.843 Y66.434 E121.41342
G1 X127.576 Y65.783 E121.44618
G1 X127.386 Y65.105 E121.47897
G1 X127.273 Y64.41 E121.51176
G1 X127.24 Y63.767 E121.54174
G1 X127.241 Y59.164 E121.75607
G1 X127.265 Y58.738 E121.77594
G1 X127.24 Y58.248 E121.79879
G1 X127.24 Y52.962 E122.04492
G1 X127.28 Y52.259 E122.07771
G1 X127.399 Y51.565 E122.1105
G1 X127.597 Y50.89 E122.14325
G1 X127.869 Y50.241 E122.17602
G0 F7500 X127.996 Y50.96
G1 F1500 X128.268 Y50.336 E122.20772
G1 X128.612 Y49.748 E122.23944
G1 X129.022 Y49.204 E122.27116
G1 X129.339 Y48.861 E122.29291
G1 X129.456 Y48.744 E122.30061
G1 X129.965 Y48.291 E122.33234
G1 X130.523 Y47.902 E122.36401
G1 X131.123 Y47.58 E122.39572
G1 X131.757 Y47.331 E122.42744
G1 X132.416 Y47.158 E122.45916
G1 X133.09 Y47.064 E122.49085
G1 X133.557 Y47.045 E122.51261
G1 X155.403 Y47.045 E123.52986
G1 X156.083 Y47.085 E123.56157
G1 X156.753 Y47.204 E123.59326
G1 X157.405 Y47.401 E123.62498
G1 X158.029 Y47.673 E123.65667
G1 X158.617 Y48.017 E123.68839
G1 X159.161 Y48.427 E123.72011
G1 X159.504 Y48.744 E123.74186
G1 X159.621 Y48.861 E123.74957
G1 X160.074 Y49.37 E123.78129
G1 X160.463 Y49.928 E123.81297
G1 X160.785 Y50.528 E123.84467
G1 X161.034 Y51.162 E123.87639
G1 X161.207 Y51.821 E123.90812
G1 X161.301 Y52.495 E123.93981
G1 X161.32 Y52.962 E123.96157
G1 X161.32 Y55.948 E124.10061
G1 X166.443 Y55.948 E124.33916
G1 X167.123 Y55.988 E124.37088
G1 X167.793 Y56.107 E124.40256
G1 X168.445 Y56.304 E124.43428
G1 X169.069 Y56.576 E124.46597
G1 X169.657 Y56.92 E124.4977
G1 X170.201 Y57.33 E124.52942
G1 X170.544 Y57.647 E124.55116
G1 X170.661 Y57.764 E124.55887
G1 X171.114 Y58.273 E124.5906
G1 X171.503 Y58.831 E124.62227
G1 X171.825 Y59.431 E124.65398
G1 X172.074 Y60.065 E124.68569
G1 X172.247 Y60.724 E124.71742
G1 X172.341 Y61.398 E124.74911
G1 X172.36 Y61.865 E124.77087
G1 X172.36 Y67.666 E125.04099
G1 X172.32 Y68.346 E125.07271
G1 X172.201 Y69.016 E125.10439
G1 X172.004 Y69.668 E125.13611
G1 X171.732 Y70.292 E125.16781
G1 X171.388 Y70.88 E125.19953
G1 X170.978 Y71.424 E125.23125
G1 X170.871 Y71.54 E125.2386
G1 X171.114 Y71.813 E125.25561
G1 X171.503 Y72.371 E125.28729
G1 X171.825 Y72.971 E125.319
G1 X172.074 Y73.605 E125.35071
G1 X172.247 Y74.264 E125.38244
G1 X172.341 Y74.938 E125.41413
G1 X172.36 Y75.405 E125.43589
G1 X172.36 Y81.036 E125.69809
G1 X172.32 Y81.716 E125.72981
G1 X172.201 Y82.386 E125.7615
G1 X172.004 Y83.038 E125.79321
G1 X171.772 Y83.571 E125.82028
G1 X171.825 Y83.671 E125.82555
G1 X172.074 Y84.305 E125.85727
G1 X172.247 Y84.964 E125.88899
G1 X172.341 Y85.638 E125.92068
G1 X172.36 Y86.105 E125.94244
G1 X172.36 Y91.93 E126.21368
G1 X172.32 Y92.61 E126.2454
G1 X172.201 Y93.28 E126.27708
G1 X172.004 Y93.932 E126.3088
G1 X171.732 Y94.556 E126.3405
G1 X171.388 Y95.144 E126.37222
G1 X170.978 Y95.688 E126.40394
G1 X170.671 Y96.021 E126.42503
G1 X170.472 Y96.221 E126.43816
G1 X169.965 Y96.675 E126.46985
G1 X169.407 Y97.066 E126.50158
G1 X168.808 Y97.389 E126.53327
G1 X168.175 Y97.639 E126.56496
G1 X167.517 Y97.814 E126.59667
G1 X166.843 Y97.91 E126.62837
G1 X166.365 Y97.93 E126.65064
G1 X161.32 Y97.934 E126.88556
G1 X161.32 Y224.053 E132.75819
G1 X166.443 Y224.053 E132.99674
G1 X167.123 Y224.093 E133.02846
G1 X167.793 Y224.212 E133.06014
G1 X168.445 Y224.409 E133.09186
G1 X169.069 Y224.681 E133.12355
G1 X169.657 Y225.025 E133.15527
G1 X170.201 Y225.435 E133.18699
G1 X170.544 Y225.752 E133.20874
G1 X170.661 Y225.869 E133.21645
G1 X171.114 Y226.378 E133.24818
G1 X171.503 Y226.936 E133.27985
G1 X171.825 Y227.536 E133.31156
G1 X172.074 Y228.17 E133.34327
G1 X172.247 Y228.829 E133.375
G1 X172.341 Y229.503 E133.40669
G1 X172.36 Y229.97 E133.42845
G1 X172.36 Y235.601 E133.69065
G1 X172.32 Y236.281 E133.72237
G1 X172.201 Y236.951 E133.75406
G1 X172.004 Y237.603 E133.78577
G1 X171.732 Y238.227 E133.81747
G1 X171.388 Y238.815 E133.84919
G1 X170.978 Y239.359 E133.88091
G1 X170.661 Y239.702 E133.90266
G1 X170.495 Y239.868 E133.91359
G1 X169.986 Y240.321 E133.94532
G1 X169.428 Y240.71 E133.97699
G1 X168.828 Y241.032 E134.0087
G1 X168.194 Y241.281 E134.04042
G1 X167.535 Y241.454 E134.07214
G1 X166.861 Y241.548 E134.10383
G1 X166.395 Y241.567 E134.12555
G1 X161.32 Y241.568 E134.36186
G1 X161.32 Y247.038 E134.61657
G1 X161.28 Y247.718 E134.64828
G1 X161.161 Y248.388 E134.67997
G1 X160.964 Y249.04 E134.71169
G1 X160.692 Y249.664 E134.74338
G1 X160.348 Y250.252 E134.7751
G1 X159.938 Y250.796 E134.80682
G1 X159.621 Y251.139 E134.82857
G1 X159.504 Y251.256 E134.83628
G1 X158.995 Y251.709 E134.868
G1 X158.437 Y252.098 E134.89968
G1 X157.837 Y252.42 E134.93138
G1 X157.203 Y252.669 E134.9631
G1 X156.544 Y252.842 E134.99483
G1 X155.87 Y252.936 E135.02652
G1 X155.403 Y252.955 E135.04828
G1 X133.557 Y252.955 E136.06552
G1 X132.877 Y252.915 E136.09724
G1 X132.207 Y252.796 E136.12892
G1 X131.555 Y252.599 E136.16064
G1 X130.931 Y252.327 E136.19234
G1 X130.343 Y251.983 E136.22406
G1 X129.799 Y251.573 E136.25578
G1 X129.456 Y251.256 E136.27753
G1 X129.339 Y251.139 E136.28523
G1 X128.886 Y250.63 E136.31696
G1 X128.497 Y250.072 E136.34863
G1 X128.175 Y249.472 E136.38034
G1 X127.926 Y248.838 E136.41206
G1 X127.753 Y248.179 E136.44378
G1 X127.659 Y247.505 E136.47547
G1 X127.64 Y247.038 E136.49723
G1 X127.64 Y236.232 E137.00041
G1 X127.68 Y235.552 E137.03212
G1 X127.799 Y234.882 E137.06381
G1 X127.996 Y234.23 E137.09553
G1 X128.268 Y233.606 E137.12722
G1 X128.612 Y233.018 E137.15894
G1 X129.022 Y232.474 E137.19066
G1 X129.339 Y232.131 E137.21241
G1 X129.456 Y232.014 E137.22012
G1 X129.965 Y231.561 E137.25184
G1 X130.523 Y231.172 E137.28352
G1 X131.123 Y230.85 E137.31522
G1 X131.757 Y230.601 E137.34694
G1 X132.416 Y230.428 E137.37867
G1 X133.09 Y230.334 E137.41036
G1 X133.557 Y230.315 E137.43212
G1 X138.68 Y230.315 E137.67067
G1 X138.68 Y69.685 E145.15027
G1 X133.557 Y69.685 E145.38882
G1 X132.877 Y69.645 E145.42054
G1 X132.207 Y69.526 E145.45223
G1 X131.555 Y69.329 E145.48394
G1 X130.931 Y69.057 E145.51564
G1 X130.343 Y68.713 E145.54736
G1 X129.799 Y68.303 E145.57908
G1 X129.456 Y67.986 E145.60083
G1 X129.339 Y67.869 E145.60853
G1 X128.886 Y67.36 E145.64026
G1 X128.497 Y66.802 E145.67193
G1 X128.175 Y66.202 E145.70364
G1 X127.926 Y65.568 E145.73536
G1 X127.753 Y64.909 E145.76708
G1 X127.659 Y64.235 E145.79877
G1 X127.64 Y63.767 E145.82058
G1 X127.641 Y59.164 E146.03492
G1 X127.665 Y58.757 E146.0539
G1 X127.659 Y58.715 E146.05588
G1 X127.64 Y58.248 E146.07764
G1 X127.64 Y52.962 E146.32378
G1 X127.68 Y52.282 E146.3555
G1 X127.799 Y51.612 E146.38718
G1 X127.996 Y50.96 E146.4189
G0 F7500 X128.396 Y51.033
G1 F1500 X128.668 Y50.435 E146.44949
G1 X129.01 Y49.874 E146.48008
G1 X129.622 Y49.144 E146.52444
G1 X129.739 Y49.027 E146.53214
G1 X130.231 Y48.591 E146.56275
G1 X130.772 Y48.219 E146.59333
G1 X131.354 Y47.915 E146.6239
G1 X131.969 Y47.684 E146.65449
G1 X132.608 Y47.529 E146.68511
G1 X133.557 Y47.445 E146.72947
G1 X155.403 Y47.445 E147.74671
G1 X156.059 Y47.485 E147.77732
G1 X156.705 Y47.604 E147.8079
G1 X157.332 Y47.801 E147.8385
G1 X157.93 Y48.073 E147.8691
G1 X158.491 Y48.415 E147.89969
G1 X159.221 Y49.027 E147.94405
G1 X159.338 Y49.144 E147.95175
G1 X159.774 Y49.636 E147.98236
G1 X160.146 Y50.177 E148.01293
G1 X160.45 Y50.759 E148.04351
G1 X160.681 Y51.374 E148.0741
G1 X160.836 Y52.013 E148.10472
G1 X160.92 Y52.962 E148.14908
G1 X160.92 Y56.348 E148.30674
G1 X166.443 Y56.348 E148.56392
G1 X167.099 Y56.388 E148.59452
G1 X167.745 Y56.507 E148.62511
G1 X168.372 Y56.704 E148.65571
G1 X168.97 Y56.976 E148.6863
G1 X169.531 Y57.318 E148.7169
G1 X170.261 Y57.93 E148.76125
G1 X170.378 Y58.047 E148.76896
G1 X170.814 Y58.539 E148.79957
G1 X171.186 Y59.08 E148.83014
G1 X171.49 Y59.662 E148.86071
G1 X171.721 Y60.277 E148.8913
G1 X171.876 Y60.916 E148.92192
G1 X171.96 Y61.865 E148.96628
G1 X171.96 Y67.666 E149.2364
G1 X171.92 Y68.322 E149.26701
G1 X171.801 Y68.968 E149.29759
G1 X171.604 Y69.595 E149.3282
G1 X171.332 Y70.193 E149.35879
G1 X170.99 Y70.754 E149.38938
G1 X170.378 Y71.484 E149.43374
G1 X170.327 Y71.536 E149.43713
G1 X170.378 Y71.587 E149.44049
G1 X170.814 Y72.079 E149.4711
G1 X171.186 Y72.62 E149.50167
G1 X171.49 Y73.202 E149.53224
G1 X171.721 Y73.817 E149.56283
G1 X171.876 Y74.456 E149.59345
G1 X171.96 Y75.405 E149.63781
G1 X171.96 Y81.036 E149.90002
G1 X171.92 Y81.692 E149.93062
G1 X171.801 Y82.338 E149.96121
G1 X171.604 Y82.965 E149.99181
G1 X171.332 Y83.563 E150.0224
G1 X171.322 Y83.58 E150.02332
G1 X171.49 Y83.902 E150.04023
G1 X171.721 Y84.517 E150.07082
G1 X171.876 Y85.156 E150.10144
G1 X171.96 Y86.105 E150.1458
G1 X171.96 Y91.93 E150.41704
G1 X171.92 Y92.586 E150.44764
G1 X171.801 Y93.232 E150.47823
G1 X171.604 Y93.859 E150.50883
G1 X171.332 Y94.457 E150.53942
G1 X170.99 Y95.018 E150.57001
G1 X170.388 Y95.739 E150.61375
G1 X170.189 Y95.939 E150.62689
G1 X169.698 Y96.375 E150.65746
G1 X169.158 Y96.749 E150.68805
G1 X168.576 Y97.055 E150.71867
G1 X167.962 Y97.287 E150.74923
G1 X167.324 Y97.443 E150.77981
G1 X166.365 Y97.53 E150.82465
G1 X160.92 Y97.534 E151.07819
G1 X160.92 Y224.453 E156.98808
G1 X166.443 Y224.453 E157.24525
G1 X167.099 Y224.493 E157.27585
G1 X167.745 Y224.612 E157.30644
G1 X168.372 Y224.809 E157.33704
G1 X168.97 Y225.081 E157.36763
G1 X169.531 Y225.423 E157.39823
G1 X170.261 Y226.035 E157.44258
G1 X170.378 Y226.152 E157.45029
G1 X170.814 Y226.644 E157.4809
G1 X171.186 Y227.185 E157.51147
G1 X171.49 Y227.767 E157.54205
G1 X171.721 Y228.382 E157.57264
G1 X171.876 Y229.021 E157.60325
G1 X171.96 Y229.97 E157.64762
G1 X171.96 Y235.601 E157.90982
G1 X171.92 Y236.257 E157.94042
G1 X171.801 Y236.903 E157.97101
G1 X171.604 Y237.53 E158.00161
G1 X171.332 Y238.128 E158.0322
G1 X170.99 Y238.689 E158.06279
G1 X170.378 Y239.419 E158.10715
G1 X170.212 Y239.585 E158.11808
G1 X169.72 Y240.021 E158.14869
G1 X169.179 Y240.393 E158.17927
G1 X168.597 Y240.697 E158.20984
G1 X167.982 Y240.928 E158.24043
G1 X167.343 Y241.083 E158.27105
G1 X166.395 Y241.167 E158.31536
G1 X160.92 Y241.168 E158.5703
G1 X160.92 Y247.038 E158.84363
G1 X160.88 Y247.694 E158.87424
G1 X160.761 Y248.34 E158.90482
G1 X160.564 Y248.967 E158.93543
G1 X160.292 Y249.565 E158.96602
G1 X159.95 Y250.126 E158.99661
G1 X159.338 Y250.856 E159.04097
G1 X159.221 Y250.973 E159.04867
G1 X158.729 Y251.409 E159.07928
G1 X158.188 Y251.781 E159.10986
G1 X157.606 Y252.085 E159.14043
G1 X156.991 Y252.316 E159.17102
G1 X156.352 Y252.471 E159.20164
G1 X155.403 Y252.555 E159.246
G1 X133.557 Y252.555 E160.26324
G1 X132.901 Y252.515 E160.29384
G1 X132.255 Y252.396 E160.32443
G1 X131.628 Y252.199 E160.35503
G1 X131.03 Y251.927 E160.38562
G1 X130.469 Y251.585 E160.41622
G1 X129.739 Y250.973 E160.46058
G1 X129.622 Y250.856 E160.46828
G1 X129.186 Y250.364 E160.49889
G1 X128.814 Y249.823 E160.52946
G1 X128.51 Y249.241 E160.56004
G1 X128.279 Y248.626 E160.59063
G1 X128.124 Y247.987 E160.62125
G1 X128.04 Y247.038 E160.66561
G1 X128.04 Y236.232 E161.16878
G1 X128.08 Y235.576 E161.19938
G1 X128.199 Y234.93 E161.22997
G1 X128.396 Y234.303 E161.26057
G1 X128.668 Y233.705 E161.29116
G1 X129.01 Y233.144 E161.32176
G1 X129.622 Y232.414 E161.36611
G1 X129.739 Y232.297 E161.37382
G1 X130.231 Y231.861 E161.40443
G1 X130.772 Y231.489 E161.435
G1 X131.354 Y231.185 E161.46558
G1 X131.969 Y230.954 E161.49617
G1 X132.608 Y230.799 E161.52678
G1 X133.557 Y230.715 E161.57115
G1 X139.08 Y230.715 E161.82832
G1 X139.08 Y69.285 E169.34518
G1 X133.557 Y69.285 E169.60235
G1 X132.901 Y69.245 E169.63295
G1 X132.255 Y69.126 E169.66354
G1 X131.628 Y68.929 E169.69414
G1 X131.03 Y68.657 E169.72473
G1 X130.469 Y68.315 E169.75533
G1 X129.739 Y67.703 E169.79968
G1 X129.622 Y67.586 E169.80739
G1 X129.186 Y67.094 E169.838
G1 X128.814 Y66.553 E169.86857
G1 X128.51 Y65.971 E169.89915
G1 X128.279 Y65.356 E169.92974
G1 X128.124 Y64.717 E169.96035
G1 X128.04 Y63.767 E170.00476
G1 X128.041 Y59.164 E170.2191
G1 X128.074 Y58.628 E170.2441
G1 X128.04 Y58.248 E170.26187
G1 X128.04 Y52.962 E170.50801
G1 X128.08 Y52.306 E170.53861
G1 X128.199 Y51.66 E170.5692
G1 X128.396 Y51.033 E170.5998
G0 F7500 X128.796 Y51.11
G1 F1500 X129.067 Y50.538 E170.62927
G1 X129.407 Y50.006 E170.65867
G1 X129.904 Y49.426 E170.69424
G1 X130.021 Y49.309 E170.70194
G1 X130.496 Y48.892 E170.73137
G1 X131.019 Y48.537 E170.76081
G1 X131.583 Y48.251 E170.79025
G1 X132.178 Y48.039 E170.81967
G1 X132.796 Y47.903 E170.84913
G1 X133.557 Y47.845 E170.88467
G1 X155.403 Y47.845 E171.90191
G1 X156.034 Y47.885 E171.93135
G1 X156.655 Y48.004 E171.96079
G1 X157.255 Y48.201 E171.9902
G1 X157.827 Y48.472 E172.01967
G1 X158.359 Y48.812 E172.04907
G1 X158.939 Y49.309 E172.08464
G1 X159.056 Y49.426 E172.09234
G1 X159.473 Y49.901 E172.12177
G1 X159.828 Y50.424 E172.15121
G1 X160.114 Y50.988 E172.18065
G1 X160.326 Y51.583 E172.21006
G1 X160.462 Y52.201 E172.23953
G1 X160.52 Y52.962 E172.27507
G1 X160.52 Y56.748 E172.45136
G1 X166.443 Y56.748 E172.72716
G1 X167.074 Y56.788 E172.7566
G1 X167.695 Y56.907 E172.78604
G1 X168.295 Y57.104 E172.81545
G1 X168.867 Y57.375 E172.84492
G1 X169.399 Y57.715 E172.87432
G1 X169.979 Y58.212 E172.90989
G1 X170.096 Y58.329 E172.91759
G1 X170.513 Y58.804 E172.94702
G1 X170.868 Y59.327 E172.97646
G1 X171.154 Y59.891 E173.0059
G1 X171.366 Y60.486 E173.03532
G1 X171.502 Y61.104 E173.06478
G1 X171.56 Y61.865 E173.10032
G1 X171.56 Y67.666 E173.37044
G1 X171.52 Y68.297 E173.39988
G1 X171.401 Y68.918 E173.42932
G1 X171.204 Y69.518 E173.45873
G1 X170.933 Y70.09 E173.4882
G1 X170.593 Y70.622 E173.5176
G1 X170.096 Y71.202 E173.55316
G1 X169.958 Y71.34 E173.56225
G1 X169.731 Y71.539 E173.57631
G1 X169.979 Y71.752 E173.59153
G1 X170.096 Y71.869 E173.59924
G1 X170.513 Y72.344 E173.62867
G1 X170.868 Y72.867 E173.6581
G1 X171.154 Y73.431 E173.68755
G1 X171.366 Y74.026 E173.71696
G1 X171.502 Y74.644 E173.74642
G1 X171.56 Y75.405 E173.78196
G1 X171.56 Y81.036 E174.04417
G1 X171.52 Y81.667 E174.07361
G1 X171.401 Y82.288 E174.10305
G1 X171.204 Y82.888 E174.13245
G1 X170.933 Y83.46 E174.16193
G1 X170.868 Y83.567 E174.16776
G1 X171.154 Y84.131 E174.1972
G1 X171.366 Y84.726 E174.22661
G1 X171.502 Y85.344 E174.25608
G1 X171.56 Y86.105 E174.29162
G1 X171.56 Y91.93 E174.56285
G1 X171.52 Y92.561 E174.5923
G1 X171.401 Y93.182 E174.62174
G1 X171.204 Y93.782 E174.65114
G1 X170.933 Y94.354 E174.68062
G1 X170.593 Y94.886 E174.71002
G1 X170.104 Y95.457 E174.74502
G1 X169.905 Y95.657 E174.75816
G1 X169.432 Y96.076 E174.78758
G1 X168.91 Y96.432 E174.817
G1 X168.347 Y96.719 E174.84643
G1 X167.752 Y96.933 E174.87587
G1 X167.135 Y97.07 E174.9053
G1 X166.364 Y97.13 E174.94131
G1 X160.52 Y97.134 E175.21343
G1 X160.52 Y224.853 E181.16056
G1 X166.443 Y224.853 E181.43636
G1 X167.074 Y224.893 E181.4658
G1 X167.695 Y225.012 E181.49525
G1 X168.295 Y225.209 E181.52465
G1 X168.867 Y225.48 E181.55413
G1 X169.399 Y225.82 E181.58353
G1 X169.979 Y226.317 E181.61909
G1 X170.096 Y226.434 E181.6268
G1 X170.513 Y226.909 E181.65623
G1 X170.868 Y227.432 E181.68566
G1 X171.154 Y227.996 E181.71511
G1 X171.366 Y228.591 E181.74452
G1 X171.502 Y229.209 E181.77398
G1 X171.56 Y229.97 E181.80952
G1 X171.56 Y235.601 E182.07173
G1 X171.52 Y236.232 E182.10117
G1 X171.401 Y236.853 E182.13061
G1 X171.204 Y237.453 E182.16001
G1 X170.933 Y238.025 E182.18949
G1 X170.593 Y238.557 E182.21889
G1 X170.096 Y239.137 E182.25445
G1 X169.93 Y239.303 E182.26538
G1 X169.455 Y239.72 E182.29482
G1 X168.932 Y240.075 E182.32425
G1 X168.368 Y240.361 E182.3537
G1 X167.773 Y240.573 E182.38311
G1 X167.155 Y240.709 E182.41257
G1 X166.394 Y240.767 E182.44811
G1 X160.52 Y240.768 E182.72163
G1 X160.52 Y247.038 E183.01359
G1 X160.48 Y247.669 E183.04303
G1 X160.361 Y248.29 E183.07247
G1 X160.164 Y248.89 E183.10188
G1 X159.893 Y249.462 E183.13135
G1 X159.553 Y249.994 E183.16075
G1 X159.056 Y250.574 E183.19631
G1 X158.939 Y250.691 E183.20402
G1 X158.464 Y251.108 E183.23345
G1 X157.941 Y251.463 E183.26288
G1 X157.377 Y251.749 E183.29233
G1 X156.782 Y251.961 E183.32174
G1 X156.164 Y252.097 E183.35121
G1 X155.403 Y252.155 E183.38674
G1 X133.557 Y252.155 E184.40399
G1 X132.926 Y252.115 E184.43343
G1 X132.305 Y251.996 E184.46287
G1 X131.705 Y251.799 E184.49227
G1 X131.133 Y251.528 E184.52175
G1 X130.601 Y251.188 E184.55115
G1 X130.021 Y250.691 E184.58671
G1 X129.904 Y250.574 E184.59442
G1 X129.487 Y250.099 E184.62385
G1 X129.132 Y249.576 E184.65328
G1 X128.846 Y249.012 E184.68273
G1 X128.634 Y248.417 E184.71214
G1 X128.498 Y247.799 E184.74161
G1 X128.44 Y247.038 E184.77714
G1 X128.44 Y236.232 E185.28032
G1 X128.48 Y235.601 E185.30976
G1 X128.599 Y234.98 E185.3392
G1 X128.796 Y234.38 E185.36861
G1 X129.067 Y233.808 E185.39808
G1 X129.407 Y233.276 E185.42748
G1 X129.904 Y232.696 E185.46304
G1 X130.021 Y232.579 E185.47075
G1 X130.496 Y232.162 E185.50018
G1 X131.019 Y231.807 E185.52961
G1 X131.583 Y231.521 E185.55906
G1 X132.178 Y231.309 E185.58847
G1 X132.796 Y231.173 E185.61794
G1 X133.557 Y231.115 E185.65347
G1 X139.48 Y231.115 E185.92927
G1 X139.48 Y68.885 E193.48338
G1 X133.557 Y68.885 E193.75918
G1 X132.926 Y68.845 E193.78862
G1 X132.305 Y68.726 E193.81807
G1 X131.705 Y68.529 E193.84747
G1 X131.133 Y68.258 E193.87694
G1 X130.601 Y67.918 E193.90634
G1 X130.021 Y67.421 E193.94191
G1 X129.904 Y67.304 E193.94961
G1 X129.487 Y66.829 E193.97905
G1 X129.132 Y66.306 E194.00848
G1 X128.846 Y65.742 E194.03793
G1 X128.634 Y65.147 E194.06734
G1 X128.498 Y64.529 E194.0968
G1 X128.44 Y63.767 E194.13239
G1 X128.441 Y59.164 E194.34672
G1 X128.472 Y58.671 E194.36972
G1 X128.44 Y58.248 E194.38948
G1 X128.44 Y52.962 E194.63562
G1 X128.48 Y52.331 E194.66506
G1 X128.599 Y51.71 E194.6945
G1 X128.796 Y51.11 E194.7239
G0 F7500 X129.195 Y51.189
G1 F1500 X129.466 Y50.646 E194.75216
G1 X129.805 Y50.143 E194.78041
G1 X130.187 Y49.709 E194.80733
G1 X130.304 Y49.592 E194.81503
G1 X130.76 Y49.193 E194.84325
G1 X131.265 Y48.857 E194.87149
G1 X131.809 Y48.59 E194.89971
G1 X132.384 Y48.397 E194.92795
G1 X132.979 Y48.281 E194.95618
G1 X133.557 Y48.245 E194.98315
G1 X155.403 Y48.245 E196.00039
G1 X156.008 Y48.285 E196.02862
G1 X156.602 Y48.404 E196.05683
G1 X157.176 Y48.6 E196.08507
G1 X157.719 Y48.871 E196.11333
G1 X158.222 Y49.21 E196.14157
G1 X158.656 Y49.592 E196.1685
G1 X158.773 Y49.709 E196.1762
G1 X159.172 Y50.165 E196.20442
G1 X159.508 Y50.67 E196.23266
G1 X159.775 Y51.214 E196.26088
G1 X159.968 Y51.789 E196.28912
G1 X160.084 Y52.384 E196.31735
G1 X160.12 Y52.962 E196.34431
G1 X160.12 Y57.148 E196.53923
G1 X166.443 Y57.148 E196.83366
G1 X167.048 Y57.188 E196.86189
G1 X167.642 Y57.307 E196.8901
G1 X168.216 Y57.503 E196.91834
G1 X168.759 Y57.774 E196.9466
G1 X169.262 Y58.113 E196.97484
G1 X169.696 Y58.495 E197.00177
G1 X169.813 Y58.612 E197.00947
G1 X170.212 Y59.068 E197.03768
G1 X170.548 Y59.573 E197.06593
G1 X170.815 Y60.117 E197.09415
G1 X171.008 Y60.692 E197.12239
G1 X171.124 Y61.287 E197.15062
G1 X171.16 Y61.865 E197.17758
G1 X171.16 Y67.666 E197.4477
G1 X171.12 Y68.271 E197.47593
G1 X171.001 Y68.865 E197.50414
G1 X170.805 Y69.439 E197.53239
G1 X170.534 Y69.982 E197.56064
G1 X170.195 Y70.485 E197.58889
G1 X169.813 Y70.919 E197.61581
G1 X169.675 Y71.057 E197.6249
G1 X169.219 Y71.456 E197.65311
G1 X169.094 Y71.539 E197.6601
G1 X169.262 Y71.653 E197.66955
G1 X169.696 Y72.035 E197.69647
G1 X169.813 Y72.152 E197.70418
G1 X170.212 Y72.608 E197.73239
G1 X170.548 Y73.113 E197.76064
G1 X170.815 Y73.657 E197.78886
G1 X171.008 Y74.232 E197.8171
G1 X171.124 Y74.827 E197.84532
G1 X171.16 Y75.405 E197.87229
G1 X171.16 Y81.036 E198.13449
G1 X171.12 Y81.641 E198.16273
G1 X171.001 Y82.235 E198.19094
G1 X170.805 Y82.809 E198.21918
G1 X170.534 Y83.352 E198.24744
G1 X170.387 Y83.571 E198.25972
G1 X170.548 Y83.813 E198.27325
G1 X170.815 Y84.357 E198.30147
G1 X171.008 Y84.932 E198.32971
G1 X171.124 Y85.527 E198.35794
G1 X171.16 Y86.105 E198.38491
G1 X171.16 Y91.93 E198.65614
G1 X171.12 Y92.535 E198.68438
G1 X171.001 Y93.129 E198.71258
G1 X170.805 Y93.703 E198.74083
G1 X170.534 Y94.246 E198.76909
G1 X170.195 Y94.749 E198.79733
G1 X169.821 Y95.175 E198.82373
G1 X169.622 Y95.375 E198.83686
G1 X169.167 Y95.775 E198.86507
G1 X168.663 Y96.113 E198.89333
G1 X168.119 Y96.381 E198.92157
G1 X167.545 Y96.575 E198.94978
G1 X166.95 Y96.692 E198.97802
G1 X166.364 Y96.73 E199.00536
G1 X160.12 Y96.734 E199.29611
G1 X160.12 Y225.253 E205.28049
G1 X166.443 Y225.253 E205.57492
G1 X167.048 Y225.293 E205.60315
G1 X167.642 Y225.412 E205.63136
G1 X168.216 Y225.608 E205.6596
G1 X168.759 Y225.879 E205.68786
G1 X169.262 Y226.218 E205.71611
G1 X169.696 Y226.6 E205.74303
G1 X169.813 Y226.717 E205.75073
G1 X170.212 Y227.173 E205.77895
G1 X170.548 Y227.678 E205.80719
G1 X170.815 Y228.222 E205.83541
G1 X171.008 Y228.797 E205.86365
G1 X171.124 Y229.392 E205.89188
G1 X171.16 Y229.97 E205.91884
G1 X171.16 Y235.601 E206.18105
G1 X171.12 Y236.206 E206.20928
G1 X171.001 Y236.8 E206.23749
G1 X170.805 Y237.374 E206.26573
G1 X170.534 Y237.917 E206.29399
G1 X170.195 Y238.42 E206.32223
G1 X169.813 Y238.854 E206.34916
G1 X169.647 Y239.02 E206.36009
G1 X169.191 Y239.419 E206.3883
G1 X168.686 Y239.755 E206.41655
G1 X168.142 Y240.022 E206.44476
G1 X167.567 Y240.215 E206.47301
G1 X166.972 Y240.331 E206.50123
G1 X166.394 Y240.367 E206.5282
G1 X160.12 Y240.368 E206.82034
G1 X160.12 Y247.038 E207.13093
G1 X160.08 Y247.643 E207.15916
G1 X159.961 Y248.237 E207.18737
G1 X159.765 Y248.811 E207.21561
G1 X159.494 Y249.354 E207.24387
G1 X159.155 Y249.857 E207.27211
G1 X158.773 Y250.291 E207.29904
G1 X158.656 Y250.408 E207.30674
G1 X158.2 Y250.807 E207.33495
G1 X157.695 Y251.143 E207.3632
G1 X157.151 Y251.41 E207.39142
G1 X156.576 Y251.603 E207.41966
G1 X155.981 Y251.719 E207.44789
G1 X155.403 Y251.755 E207.47485
G1 X133.557 Y251.755 E208.49209
G1 X132.952 Y251.715 E208.52033
G1 X132.358 Y251.596 E208.54854
G1 X131.784 Y251.4 E208.57678
G1 X131.241 Y251.129 E208.60504
G1 X130.738 Y250.79 E208.63328
G1 X130.304 Y250.408 E208.6602
G1 X130.187 Y250.291 E208.66791
G1 X129.788 Y249.835 E208.69612
G1 X129.452 Y249.33 E208.72437
G1 X129.185 Y248.786 E208.75258
G1 X128.992 Y248.211 E208.78083
G1 X128.876 Y247.616 E208.80905
G1 X128.84 Y247.038 E208.83602
G1 X128.84 Y236.232 E209.33919
G1 X128.88 Y235.627 E209.36743
G1 X128.999 Y235.033 E209.39563
G1 X129.195 Y234.459 E209.42388
G1 X129.466 Y233.916 E209.45214
G1 X129.805 Y233.413 E209.48038
G1 X130.187 Y232.979 E209.5073
G1 X130.304 Y232.862 E209.51501
G1 X130.76 Y232.463 E209.54322
G1 X131.265 Y232.127 E209.57146
G1 X131.809 Y231.86 E209.59968
G1 X132.384 Y231.667 E209.62792
G1 X132.979 Y231.551 E209.65615
G1 X133.557 Y231.515 E209.68312
G1 X139.88 Y231.515 E209.97754
G1 X139.88 Y68.485 E217.5689
G1 X133.557 Y68.485 E217.86333
G1 X132.952 Y68.445 E217.89156
G1 X132.358 Y68.326 E217.91977
G1 X131.784 Y68.13 E217.94801
G1 X131.241 Y67.859 E217.97627
G1 X130.738 Y67.52 E218.00452
G1 X130.304 Y67.138 E218.03144
G1 X130.187 Y67.021 E218.03914
G1 X129.788 Y66.565 E218.06736
G1 X129.452 Y66.06 E218.0956
G1 X129.185 Y65.516 E218.12382
G1 X128.992 Y64.941 E218.15206
G1 X128.876 Y64.346 E218.18029
G1 X128.84 Y63.767 E218.2073
G1 X128.841 Y59.164 E218.42164
G1 X128.87 Y58.727 E218.44203
G1 X128.84 Y58.248 E218.46438
G1 X128.84 Y52.962 E218.71052
G1 X128.88 Y52.357 E218.73875
G1 X128.999 Y51.763 E218.76696
G1 X129.195 Y51.189 E218.7952
G0 F7500 X129.595 Y51.272
G1 F1500 X129.864 Y50.759 E218.82217
G1 X130.201 Y50.288 E218.84914
G1 X130.47 Y49.992 E218.86776
G1 X130.587 Y49.875 E218.87547
G1 X131.024 Y49.495 E218.90243
G1 X131.509 Y49.178 E218.92941
G1 X132.033 Y48.931 E218.95639
G1 X132.586 Y48.759 E218.98336
G1 X133.158 Y48.664 E219.01036
G1 X133.557 Y48.645 E219.02896
G1 X155.403 Y48.645 E220.0462
G1 X155.981 Y48.685 E220.07318
G1 X156.548 Y48.804 E220.10015
G1 X157.093 Y49 E220.12712
G1 X157.606 Y49.269 E220.15409
G1 X158.077 Y49.606 E220.18106
G1 X158.373 Y49.875 E220.19969
G1 X158.49 Y49.992 E220.20739
G1 X158.87 Y50.429 E220.23436
G1 X159.187 Y50.914 E220.26134
G1 X159.434 Y51.438 E220.28831
G1 X159.606 Y51.991 E220.31528
G1 X159.701 Y52.563 E220.34228
G1 X159.72 Y52.962 E220.36088
G1 X159.72 Y57.548 E220.57442
G1 X166.443 Y57.548 E220.88747
G1 X167.021 Y57.588 E220.91445
G1 X167.588 Y57.707 E220.94143
G1 X168.133 Y57.903 E220.9684
G1 X168.646 Y58.172 E220.99537
G1 X169.117 Y58.509 E221.02233
G1 X169.413 Y58.778 E221.04096
G1 X169.53 Y58.895 E221.04866
G1 X169.91 Y59.332 E221.07563
G1 X170.227 Y59.817 E221.10261
G1 X170.474 Y60.341 E221.12958
G1 X170.646 Y60.894 E221.15655
G1 X170.741 Y61.466 E221.18355
G1 X170.76 Y61.865 E221.20215
G1 X170.76 Y67.666 E221.47227
G1 X170.72 Y68.244 E221.49925
G1 X170.601 Y68.811 E221.52622
G1 X170.405 Y69.356 E221.55319
G1 X170.136 Y69.869 E221.58017
G1 X169.799 Y70.34 E221.60713
G1 X169.53 Y70.636 E221.62576
G1 X169.392 Y70.774 E221.63485
G1 X168.955 Y71.154 E221.66181
G1 X168.47 Y71.471 E221.68879
G1 X168.321 Y71.541 E221.69646
G1 X168.646 Y71.712 E221.71356
G1 X169.117 Y72.049 E221.74052
G1 X169.413 Y72.318 E221.75915
G1 X169.53 Y72.435 E221.76685
G1 X169.91 Y72.872 E221.79382
G1 X170.227 Y73.357 E221.8208
G1 X170.474 Y73.881 E221.84777
G1 X170.646 Y74.434 E221.87474
G1 X170.741 Y75.006 E221.90174
G1 X170.76 Y75.405 E221.92034
G1 X170.76 Y81.036 E222.18254
G1 X170.72 Y81.614 E222.20952
G1 X170.601 Y82.181 E222.2365
G1 X170.405 Y82.726 E222.26347
G1 X170.136 Y83.239 E222.29044
G1 X169.903 Y83.564 E222.30906
G1 X169.91 Y83.572 E222.30955
G1 X170.227 Y84.057 E222.33653
G1 X170.474 Y84.581 E222.36351
G1 X170.646 Y85.134 E222.39048
G1 X170.741 Y85.706 E222.41747
G1 X170.76 Y86.105 E222.43608
G1 X170.76 Y91.93 E222.70731
G1 X170.72 Y92.508 E222.73429
G1 X170.601 Y93.075 E222.76127
G1 X170.405 Y93.62 E222.78824
G1 X170.136 Y94.133 E222.81521
G1 X169.799 Y94.604 E222.84218
G1 X169.537 Y94.892 E222.86031
G1 X169.338 Y95.092 E222.87344
G1 X168.902 Y95.474 E222.90043
G1 X168.418 Y95.792 E222.9274
G1 X167.895 Y96.04 E222.95435
G1 X167.342 Y96.214 E222.98135
G1 X166.771 Y96.31 E223.00831
G1 X166.364 Y96.33 E223.02728
G1 X159.72 Y96.335 E223.33666
G1 X159.72 Y225.653 E229.35824
G1 X166.443 Y225.653 E229.67129
G1 X167.021 Y225.693 E229.69827
G1 X167.588 Y225.812 E229.72525
G1 X168.133 Y226.008 E229.75222
G1 X168.646 Y226.277 E229.77919
G1 X169.117 Y226.614 E229.80616
G1 X169.413 Y226.883 E229.82478
G1 X169.53 Y227 E229.83249
G1 X169.91 Y227.437 E229.85945
G1 X170.227 Y227.922 E229.88643
G1 X170.474 Y228.446 E229.91341
G1 X170.646 Y228.999 E229.94037
G1 X170.741 Y229.571 E229.96737
G1 X170.76 Y229.97 E229.98597
G1 X170.76 Y235.601 E230.24818
G1 X170.72 Y236.179 E230.27516
G1 X170.601 Y236.746 E230.30213
G1 X170.405 Y237.291 E230.3291
G1 X170.136 Y237.804 E230.35607
G1 X169.799 Y238.275 E230.38304
G1 X169.53 Y238.571 E230.40167
G1 X169.364 Y238.737 E230.4126
G1 X168.927 Y239.117 E230.43956
G1 X168.442 Y239.434 E230.46654
G1 X167.918 Y239.681 E230.49352
G1 X167.365 Y239.853 E230.52048
G1 X166.793 Y239.948 E230.54748
G1 X166.394 Y239.967 E230.56608
G1 X159.72 Y239.968 E230.87685
G1 X159.72 Y247.038 E231.20606
G1 X159.68 Y247.616 E231.23304
G1 X159.561 Y248.183 E231.26002
G1 X159.365 Y248.728 E231.28699
G1 X159.096 Y249.241 E231.31396
G1 X158.759 Y249.712 E231.34093
G1 X158.49 Y250.008 E231.35955
G1 X158.373 Y250.125 E231.36725
G1 X157.936 Y250.505 E231.39422
G1 X157.451 Y250.822 E231.4212
G1 X156.927 Y251.069 E231.44817
G1 X156.374 Y251.241 E231.47514
G1 X155.802 Y251.336 E231.50214
G1 X155.403 Y251.355 E231.52074
G1 X133.557 Y251.355 E232.53798
G1 X132.979 Y251.315 E232.56496
G1 X132.412 Y251.196 E232.59194
G1 X131.867 Y251 E232.61891
G1 X131.354 Y250.731 E232.64588
G1 X130.883 Y250.394 E232.67285
G1 X130.587 Y250.125 E232.69147
G1 X130.47 Y250.008 E232.69918
G1 X130.09 Y249.571 E232.72614
G1 X129.773 Y249.086 E232.75312
G1 X129.526 Y248.562 E232.7801
G1 X129.354 Y248.009 E232.80706
G1 X129.259 Y247.437 E232.83406
G1 X129.24 Y247.038 E232.85266
G1 X129.24 Y236.232 E233.35583
G1 X129.28 Y235.654 E233.38281
G1 X129.399 Y235.087 E233.40979
G1 X129.595 Y234.542 E233.43676
G1 X129.864 Y234.029 E233.46373
G1 X130.201 Y233.558 E233.4907
G1 X130.47 Y233.262 E233.50932
G1 X130.587 Y233.145 E233.51703
G1 X131.024 Y232.765 E233.54399
G1 X131.509 Y232.448 E233.57097
G1 X132.033 Y232.201 E233.59795
G1 X132.586 Y232.029 E233.62491
G1 X133.158 Y231.934 E233.65191
G1 X133.557 Y231.915 E233.67051
G1 X140.28 Y231.915 E233.98357
G1 X140.28 Y68.085 E241.61218
G1 X133.557 Y68.085 E241.92523
G1 X132.979 Y68.045 E241.95221
G1 X132.412 Y67.926 E241.97918
G1 X131.867 Y67.73 E242.00615
G1 X131.354 Y67.461 E242.03312
G1 X130.883 Y67.124 E242.06009
G1 X130.587 Y66.855 E242.07872
G1 X130.47 Y66.738 E242.08642
G1 X130.09 Y66.301 E242.11339
G1 X129.773 Y65.816 E242.14037
G1 X129.526 Y65.292 E242.16734
G1 X129.354 Y64.739 E242.19431
G1 X129.259 Y64.167 E242.22131
G1 X129.24 Y63.767 E242.23995
G1 X129.241 Y59.164 E242.45429
G1 X129.272 Y58.723 E242.47487
G1 X129.259 Y58.647 E242.47846
G1 X129.24 Y58.248 E242.49706
G1 X129.24 Y52.962 E242.7432
G1 X129.28 Y52.384 E242.77018
G1 X129.399 Y51.817 E242.79716
G1 X129.595 Y51.272 E242.82413
G0 F7500 X129.995 Y51.359
G1 F1500 X130.263 Y50.878 E242.84977
G1 X130.753 Y50.275 E242.88595
G1 X130.87 Y50.158 E242.89365
G1 X131.287 Y49.798 E242.9193
G1 X131.751 Y49.501 E242.94496
G1 X132.254 Y49.275 E242.97063
G1 X132.784 Y49.124 E242.99629
G1 X133.557 Y49.045 E243.03248
G1 X155.403 Y49.045 E244.04972
G1 X155.953 Y49.085 E244.07539
G1 X156.491 Y49.204 E244.10105
G1 X157.006 Y49.4 E244.12671
G1 X157.487 Y49.668 E244.15235
G1 X158.09 Y50.158 E244.18853
G1 X158.207 Y50.275 E244.19623
G1 X158.567 Y50.692 E244.22189
G1 X158.864 Y51.156 E244.24754
G1 X159.09 Y51.659 E244.27322
G1 X159.241 Y52.189 E244.29888
G1 X159.32 Y52.962 E244.33506
G1 X159.32 Y57.948 E244.56723
G1 X166.443 Y57.948 E244.8989
G1 X166.993 Y57.988 E244.92458
G1 X167.531 Y58.107 E244.95024
G1 X168.046 Y58.303 E244.9759
G1 X168.527 Y58.571 E245.00154
G1 X169.13 Y59.061 E245.03772
G1 X169.247 Y59.178 E245.04542
G1 X169.607 Y59.595 E245.07107
G1 X169.904 Y60.059 E245.09673
G1 X170.13 Y60.562 E245.1224
G1 X170.281 Y61.092 E245.14807
G1 X170.36 Y61.865 E245.18425
G1 X170.36 Y67.666 E245.45437
G1 X170.32 Y68.216 E245.48004
G1 X170.201 Y68.754 E245.5057
G1 X170.005 Y69.269 E245.53136
G1 X169.737 Y69.75 E245.557
G1 X169.247 Y70.353 E245.59318
G1 X169.109 Y70.491 E245.60227
G1 X168.692 Y70.851 E245.62792
G1 X168.228 Y71.148 E245.65357
G1 X167.725 Y71.374 E245.67925
G1 X167.195 Y71.525 E245.70491
G1 X167.048 Y71.54 E245.71179
G1 X167.531 Y71.647 E245.73483
G1 X168.046 Y71.843 E245.76048
G1 X168.527 Y72.111 E245.78612
G1 X169.13 Y72.601 E245.8223
G1 X169.247 Y72.718 E245.83001
G1 X169.607 Y73.135 E245.85566
G1 X169.904 Y73.599 E245.88131
G1 X170.13 Y74.102 E245.90699
G1 X170.281 Y74.632 E245.93265
G1 X170.36 Y75.405 E245.96883
G1 X170.36 Y81.036 E246.23104
G1 X170.32 Y81.586 E246.25671
G1 X170.201 Y82.124 E246.28237
G1 X170.005 Y82.639 E246.30803
G1 X169.737 Y83.12 E246.33367
G1 X169.375 Y83.566 E246.36042
G1 X169.607 Y83.835 E246.37696
G1 X169.904 Y84.299 E246.40261
G1 X170.13 Y84.802 E246.42829
G1 X170.281 Y85.332 E246.45395
G1 X170.36 Y86.105 E246.49013
G1 X170.36 Y91.93 E246.76137
G1 X170.32 Y92.48 E246.78704
G1 X170.201 Y93.018 E246.8127
G1 X170.005 Y93.533 E246.83836
G1 X169.737 Y94.014 E246.864
G1 X169.254 Y94.61 E246.89972
G1 X169.055 Y94.81 E246.91286
G1 X168.639 Y95.172 E246.93854
G1 X168.175 Y95.469 E246.96419
G1 X167.673 Y95.696 E246.98984
G1 X167.143 Y95.849 E247.01553
G1 X166.364 Y95.93 E247.052
G1 X159.32 Y95.935 E247.38
G1 X159.32 Y226.053 E253.43884
G1 X166.443 Y226.053 E253.77051
G1 X166.993 Y226.093 E253.79619
G1 X167.531 Y226.212 E253.82185
G1 X168.046 Y226.408 E253.84751
G1 X168.527 Y226.676 E253.87315
G1 X169.13 Y227.166 E253.90932
G1 X169.247 Y227.283 E253.91703
G1 X169.607 Y227.7 E253.94268
G1 X169.904 Y228.164 E253.96833
G1 X170.13 Y228.667 E253.99401
G1 X170.281 Y229.197 E254.01967
G1 X170.36 Y229.97 E254.05585
G1 X170.36 Y235.601 E254.31806
G1 X170.32 Y236.151 E254.34374
G1 X170.201 Y236.689 E254.36939
G1 X170.005 Y237.204 E254.39505
G1 X169.737 Y237.685 E254.42069
G1 X169.247 Y238.288 E254.45687
G1 X169.081 Y238.454 E254.4678
G1 X168.664 Y238.814 E254.49345
G1 X168.2 Y239.111 E254.51911
G1 X167.697 Y239.337 E254.54478
G1 X167.167 Y239.488 E254.57044
G1 X166.394 Y239.567 E254.60663
G1 X159.32 Y239.568 E254.93602
G1 X159.32 Y247.038 E255.28386
G1 X159.28 Y247.588 E255.30953
G1 X159.161 Y248.126 E255.33519
G1 X158.965 Y248.641 E255.36085
G1 X158.697 Y249.122 E255.38649
G1 X158.207 Y249.725 E255.42267
G1 X158.09 Y249.842 E255.43037
G1 X157.673 Y250.202 E255.45603
G1 X157.209 Y250.499 E255.48168
G1 X156.706 Y250.725 E255.50736
G1 X156.176 Y250.876 E255.53302
G1 X155.403 Y250.955 E255.5692
G1 X133.557 Y250.955 E256.58644
G1 X133.007 Y250.915 E256.61212
G1 X132.469 Y250.796 E256.63777
G1 X131.954 Y250.6 E256.66343
G1 X131.473 Y250.332 E256.68907
G1 X130.87 Y249.842 E256.72525
G1 X130.753 Y249.725 E256.73296
G1 X130.393 Y249.308 E256.75861
G1 X130.096 Y248.844 E256.78426
G1 X129.87 Y248.341 E256.80994
G1 X129.719 Y247.811 E256.8356
G1 X129.64 Y247.038 E256.87178
G1 X129.64 Y236.232 E257.37495
G1 X129.68 Y235.682 E257.40063
G1 X129.799 Y235.144 E257.42629
G1 X129.995 Y234.629 E257.45195
G1 X130.263 Y234.148 E257.47759
G1 X130.753 Y233.545 E257.51377
G1 X130.87 Y233.428 E257.52147
G1 X131.287 Y233.068 E257.54712
G1 X131.751 Y232.771 E257.57278
G1 X132.254 Y232.545 E257.59845
G1 X132.784 Y232.394 E257.62411
G1 X133.557 Y232.315 E257.6603
G1 X140.68 Y232.315 E257.99197
G1 X140.68 Y67.685 E265.65784
G1 X133.557 Y67.685 E265.98951
G1 X133.007 Y67.645 E266.01519
G1 X132.469 Y67.526 E266.04085
G1 X131.954 Y67.33 E266.06651
G1 X131.473 Y67.062 E266.09215
G1 X130.87 Y66.572 E266.12832
G1 X130.753 Y66.455 E266.13603
G1 X130.393 Y66.038 E266.16168
G1 X130.096 Y65.574 E266.18733
G1 X129.87 Y65.071 E266.21301
G1 X129.719 Y64.541 E266.23867
G1 X129.64 Y63.767 E266.2749
G1 X129.641 Y59.164 E266.48924
G1 X129.68 Y58.635 E266.51394
G1 X129.64 Y58.248 E266.53205
G1 X129.64 Y52.962 E266.77819
G1 X129.68 Y52.412 E266.80387
G1 X129.799 Y51.874 E266.82952
G1 X129.995 Y51.359 E266.85518
G0 F7500 X130.394 Y51.452
G1 F1500 X130.66 Y51.004 E266.87944
G1 X131.036 Y50.558 E266.90661
G1 X131.153 Y50.441 E266.91431
G1 X131.549 Y50.102 E266.93858
G1 X131.991 Y49.827 E266.96282
G1 X132.471 Y49.623 E266.98711
G1 X132.976 Y49.495 E267.01137
G1 X133.557 Y49.445 E267.03852
G1 X155.403 Y49.445 E268.05576
G1 X155.923 Y49.485 E268.08005
G1 X156.43 Y49.604 E268.1043
G1 X156.913 Y49.799 E268.12855
G1 X157.361 Y50.065 E268.15281
G1 X157.807 Y50.441 E268.17998
G1 X157.924 Y50.558 E268.18768
G1 X158.263 Y50.954 E268.21195
G1 X158.538 Y51.396 E268.23619
G1 X158.742 Y51.876 E268.26048
G1 X158.87 Y52.381 E268.28474
G1 X158.92 Y52.962 E268.31189
G1 X158.92 Y58.348 E268.56269
G1 X166.443 Y58.348 E268.91299
G1 X166.963 Y58.388 E268.93727
G1 X167.47 Y58.507 E268.96152
G1 X167.953 Y58.702 E268.98578
G1 X168.401 Y58.968 E269.01004
G1 X168.847 Y59.344 E269.0372
G1 X168.964 Y59.461 E269.04491
G1 X169.303 Y59.857 E269.06918
G1 X169.578 Y60.299 E269.09342
G1 X169.782 Y60.779 E269.1177
G1 X169.91 Y61.284 E269.14196
G1 X169.96 Y61.865 E269.16912
G1 X169.96 Y67.666 E269.43924
G1 X169.92 Y68.186 E269.46352
G1 X169.801 Y68.693 E269.48777
G1 X169.606 Y69.176 E269.51202
G1 X169.34 Y69.624 E269.53629
G1 X168.964 Y70.07 E269.56345
G1 X168.826 Y70.208 E269.57254
G1 X168.43 Y70.547 E269.59681
G1 X167.988 Y70.822 E269.62105
G1 X167.508 Y71.026 E269.64533
G1 X167.003 Y71.154 E269.66959
G1 X166.422 Y71.204 E269.69675
G1 X158.92 Y71.205 E270.04607
G1 X158.92 Y71.888 E270.07787
G1 X166.443 Y71.888 E270.42818
G1 X166.963 Y71.928 E270.45246
G1 X167.47 Y72.047 E270.47671
G1 X167.953 Y72.242 E270.50097
G1 X168.401 Y72.508 E270.52523
G1 X168.847 Y72.884 E270.55239
G1 X168.964 Y73.001 E270.56009
G1 X169.303 Y73.397 E270.58437
G1 X169.578 Y73.839 E270.60861
G1 X169.782 Y74.319 E270.63289
G1 X169.91 Y74.824 E270.65715
G1 X169.96 Y75.405 E270.68431
G1 X169.96 Y81.036 E270.94651
G1 X169.92 Y81.556 E270.97079
G1 X169.801 Y82.063 E270.99504
G1 X169.606 Y82.546 E271.0193
G1 X169.34 Y82.994 E271.04356
G1 X168.964 Y83.44 E271.07072
G1 X168.847 Y83.584 E271.07936
G1 X168.964 Y83.701 E271.08706
G1 X169.303 Y84.097 E271.11134
G1 X169.578 Y84.539 E271.13558
G1 X169.782 Y85.019 E271.15986
G1 X169.91 Y85.524 E271.18412
G1 X169.96 Y86.105 E271.21128
G1 X169.96 Y91.93 E271.48251
G1 X169.92 Y92.45 E271.5068
G1 X169.801 Y92.957 E271.53105
G1 X169.606 Y93.44 E271.5553
G1 X169.34 Y93.888 E271.57956
G1 X168.97 Y94.328 E271.60633
G1 X168.771 Y94.528 E271.61947
G1 X168.376 Y94.868 E271.64374
G1 X167.934 Y95.144 E271.668
G1 X167.455 Y95.349 E271.69226
G1 X166.95 Y95.479 E271.71654
G1 X166.363 Y95.53 E271.74398
G1 X158.92 Y95.535 E272.09056
G1 X158.92 Y226.453 E278.18665
G1 X166.443 Y226.453 E278.53695
G1 X166.963 Y226.493 E278.56124
G1 X167.47 Y226.612 E278.58548
G1 X167.953 Y226.807 E278.60974
G1 X168.401 Y227.073 E278.634
G1 X168.847 Y227.449 E278.66116
G1 X168.964 Y227.566 E278.66887
G1 X169.303 Y227.962 E278.69314
G1 X169.578 Y228.404 E278.71738
G1 X169.782 Y228.884 E278.74167
G1 X169.91 Y229.389 E278.76592
G1 X169.96 Y229.97 E278.79308
G1 X169.96 Y235.601 E279.05528
G1 X169.92 Y236.121 E279.07957
G1 X169.801 Y236.628 E279.10382
G1 X169.606 Y237.111 E279.12807
G1 X169.34 Y237.559 E279.15233
G1 X168.964 Y238.005 E279.17949
G1 X168.798 Y238.171 E279.19043
G1 X168.402 Y238.51 E279.2147
G1 X167.96 Y238.785 E279.23894
G1 X167.48 Y238.989 E279.26322
G1 X166.975 Y239.117 E279.28748
G1 X166.394 Y239.167 E279.31464
G1 X158.92 Y239.168 E279.66266
G1 X158.92 Y247.038 E280.02912
G1 X158.88 Y247.558 E280.0534
G1 X158.761 Y248.065 E280.07765
G1 X158.566 Y248.548 E280.10191
G1 X158.3 Y248.996 E280.12617
G1 X157.924 Y249.442 E280.15333
G1 X157.807 Y249.559 E280.16103
G1 X157.411 Y249.898 E280.18531
G1 X156.969 Y250.173 E280.20955
G1 X156.489 Y250.377 E280.23383
G1 X155.984 Y250.505 E280.25809
G1 X155.403 Y250.555 E280.28524
G1 X133.557 Y250.555 E281.30249
G1 X133.037 Y250.515 E281.32677
G1 X132.53 Y250.396 E281.35102
G1 X132.047 Y250.201 E281.37528
G1 X131.599 Y249.935 E281.39954
G1 X131.153 Y249.559 E281.4267
G1 X131.036 Y249.442 E281.4344
G1 X130.697 Y249.046 E281.45868
G1 X130.422 Y248.604 E281.48292
G1 X130.218 Y248.124 E281.5072
G1 X130.09 Y247.619 E281.53146
G1 X130.04 Y247.038 E281.55861
G1 X130.04 Y236.232 E282.06179
G1 X130.08 Y235.712 E282.08607
G1 X130.199 Y235.205 E282.11032
G1 X130.394 Y234.722 E282.13458
G1 X130.66 Y234.274 E282.15884
G1 X131.036 Y233.828 E282.186
G1 X131.153 Y233.711 E282.1937
G1 X131.549 Y233.372 E282.21798
G1 X131.991 Y233.097 E282.24222
G1 X132.471 Y232.893 E282.2665
G1 X132.976 Y232.765 E282.29076
G1 X133.557 Y232.715 E282.31791
G1 X141.08 Y232.715 E282.66822
G1 X141.08 Y67.285 E290.37133
G1 X133.557 Y67.285 E290.72163
G1 X133.037 Y67.245 E290.74592
G1 X132.53 Y67.126 E290.77017
G1 X132.047 Y66.931 E290.79442
G1 X131.599 Y66.665 E290.81868
G1 X131.153 Y66.289 E290.84585
G1 X131.036 Y66.172 E290.85355
G1 X130.697 Y65.776 E290.87782
G1 X130.422 Y65.334 E290.90206
G1 X130.218 Y64.854 E290.92635
G1 X130.09 Y64.349 E290.95061
G1 X130.04 Y63.767 E290.97781
G1 X130.041 Y59.164 E291.19214
G1 X130.078 Y58.687 E291.21442
G1 X130.04 Y58.248 E291.23494
G1 X130.04 Y52.962 E291.48108
G1 X130.08 Y52.442 E291.50536
G1 X130.199 Y51.935 E291.52961
G1 X130.394 Y51.452 E291.55387
G0 F7500 X130.599 Y51.999
G1 F1500 X130.793 Y51.55 E291.57664
G1 X131.058 Y51.138 E291.59945
G1 X131.319 Y50.841 E291.61786
G1 X131.436 Y50.724 E291.62557
G1 X131.809 Y50.407 E291.64836
G1 X132.229 Y50.155 E291.67117
G1 X132.684 Y49.975 E291.69395
G1 X133.162 Y49.871 E291.71673
G1 X133.557 Y49.845 E291.73516
G1 X155.403 Y49.845 E292.7524
G1 X155.891 Y49.885 E292.7752
G1 X156.366 Y50.004 E292.79801
G1 X156.815 Y50.198 E292.82078
G1 X157.227 Y50.463 E292.84359
G1 X157.524 Y50.724 E292.862
G1 X157.641 Y50.841 E292.86971
G1 X157.958 Y51.214 E292.8925
G1 X158.21 Y51.634 E292.91531
G1 X158.39 Y52.089 E292.93809
G1 X158.494 Y52.567 E292.96087
G1 X158.52 Y52.962 E292.9793
G1 X158.52 Y58.748 E293.24872
G1 X166.443 Y58.748 E293.61765
G1 X166.931 Y58.788 E293.64045
G1 X167.406 Y58.907 E293.66325
G1 X167.855 Y59.101 E293.68603
G1 X168.267 Y59.366 E293.70884
G1 X168.564 Y59.627 E293.72725
G1 X168.681 Y59.744 E293.73495
G1 X168.998 Y60.117 E293.75775
G1 X169.25 Y60.537 E293.78055
G1 X169.43 Y60.992 E293.80334
G1 X169.534 Y61.47 E293.82612
G1 X169.56 Y61.865 E293.84455
G1 X169.56 Y67.666 E294.11467
G1 X169.52 Y68.154 E294.13747
G1 X169.401 Y68.629 E294.16027
G1 X169.207 Y69.078 E294.18304
G1 X168.942 Y69.49 E294.20586
G1 X168.681 Y69.787 E294.22427
G1 X168.543 Y69.925 E294.23335
G1 X168.17 Y70.242 E294.25615
G1 X167.75 Y70.494 E294.27895
G1 X167.295 Y70.674 E294.30174
G1 X166.817 Y70.778 E294.32452
G1 X166.422 Y70.804 E294.34295
G1 X158.52 Y70.805 E294.7109
G1 X158.52 Y72.288 E294.77995
G1 X166.443 Y72.288 E295.14888
G1 X166.931 Y72.328 E295.17168
G1 X167.406 Y72.447 E295.19448
G1 X167.855 Y72.641 E295.21726
G1 X168.267 Y72.906 E295.24007
G1 X168.564 Y73.167 E295.25848
G1 X168.681 Y73.284 E295.26618
G1 X168.998 Y73.657 E295.28898
G1 X169.25 Y74.077 E295.31179
G1 X169.43 Y74.532 E295.33457
G1 X169.534 Y75.01 E295.35735
G1 X169.56 Y75.405 E295.37578
G1 X169.56 Y81.036 E295.63798
G1 X169.52 Y81.524 E295.66078
G1 X169.401 Y81.999 E295.68358
G1 X169.207 Y82.448 E295.70636
G1 X168.942 Y82.86 E295.72917
G1 X168.681 Y83.157 E295.74758
G1 X168.515 Y83.323 E295.75851
G1 X168.219 Y83.575 E295.77661
G1 X168.267 Y83.606 E295.77927
G1 X168.564 Y83.867 E295.79769
G1 X168.681 Y83.984 E295.80539
G1 X168.998 Y84.357 E295.82818
G1 X169.25 Y84.777 E295.85099
G1 X169.43 Y85.232 E295.87378
G1 X169.534 Y85.71 E295.89655
G1 X169.56 Y86.105 E295.91499
G1 X169.56 Y91.93 E296.18622
G1 X169.52 Y92.418 E296.20902
G1 X169.401 Y92.893 E296.23182
G1 X169.207 Y93.342 E296.2546
G1 X168.942 Y93.754 E296.27741
G1 X168.687 Y94.046 E296.29546
G1 X168.488 Y94.246 E296.3086
G1 X168.115 Y94.564 E296.33142
G1 X167.696 Y94.817 E296.35421
G1 X167.241 Y94.998 E296.37702
G1 X166.763 Y95.103 E296.3998
G1 X166.363 Y95.13 E296.41847
G1 X158.52 Y95.135 E296.78367
G1 X158.52 Y226.853 E302.91702
G1 X166.443 Y226.853 E303.28594
G1 X166.931 Y226.893 E303.30874
G1 X167.406 Y227.012 E303.33155
G1 X167.855 Y227.206 E303.35432
G1 X168.267 Y227.471 E303.37713
G1 X168.564 Y227.732 E303.39554
G1 X168.681 Y227.849 E303.40325
G1 X168.998 Y228.222 E303.42604
G1 X169.25 Y228.642 E303.44885
G1 X169.43 Y229.097 E303.47163
G1 X169.534 Y229.575 E303.49441
G1 X169.56 Y229.97 E303.51284
G1 X169.56 Y235.601 E303.77505
G1 X169.52 Y236.089 E303.79785
G1 X169.401 Y236.564 E303.82065
G1 X169.207 Y237.013 E303.84342
G1 X168.942 Y237.425 E303.86623
G1 X168.681 Y237.722 E303.88464
G1 X168.515 Y237.888 E303.89557
G1 X168.142 Y238.205 E303.91837
G1 X167.722 Y238.457 E303.94118
G1 X167.267 Y238.637 E303.96396
G1 X166.789 Y238.741 E303.98674
G1 X166.394 Y238.767 E304.00517
G1 X158.52 Y238.768 E304.37182
G1 X158.52 Y247.038 E304.7569
G1 X158.48 Y247.526 E304.7797
G1 X158.361 Y248.001 E304.8025
G1 X158.167 Y248.45 E304.82528
G1 X157.902 Y248.862 E304.84809
G1 X157.641 Y249.159 E304.8665
G1 X157.524 Y249.276 E304.87421
G1 X157.151 Y249.593 E304.897
G1 X156.731 Y249.845 E304.91981
G1 X156.276 Y250.025 E304.94259
G1 X155.798 Y250.129 E304.96537
G1 X155.403 Y250.155 E304.9838
G1 X133.557 Y250.155 E306.00104
G1 X133.069 Y250.115 E306.02384
G1 X132.594 Y249.996 E306.04664
G1 X132.145 Y249.802 E306.06942
G1 X131.733 Y249.537 E306.09223
G1 X131.436 Y249.276 E306.11064
G1 X131.319 Y249.159 E306.11834
G1 X131.002 Y248.786 E306.14114
G1 X130.75 Y248.366 E306.16395
G1 X130.57 Y247.911 E306.18673
G1 X130.466 Y247.433 E306.20951
G1 X130.44 Y247.038 E306.22794
G1 X130.44 Y236.232 E306.73111
G1 X130.48 Y235.744 E306.75391
G1 X130.599 Y235.269 E306.77671
G1 X130.793 Y234.82 E306.79949
G1 X131.058 Y234.408 E306.8223
G1 X131.319 Y234.111 E306.84071
G1 X131.436 Y233.994 E306.84842
G1 X131.809 Y233.677 E306.87121
G1 X132.229 Y233.425 E306.89402
G1 X132.684 Y233.245 E306.9168
G1 X133.162 Y233.141 E306.93958
G1 X133.557 Y233.115 E306.95801
G1 X141.48 Y233.115 E307.32694
G1 X141.48 Y66.885 E315.0673
G1 X133.557 Y66.885 E315.43623
G1 X133.069 Y66.845 E315.45903
G1 X132.594 Y66.726 E315.48183
G1 X132.145 Y66.532 E315.50461
G1 X131.733 Y66.267 E315.52742
G1 X131.436 Y66.006 E315.54583
G1 X131.319 Y65.889 E315.55354
G1 X131.002 Y65.516 E315.57633
G1 X130.75 Y65.096 E315.59914
G1 X130.57 Y64.641 E315.62192
G1 X130.466 Y64.163 E315.6447
G1 X130.44 Y63.767 E315.66318
G1 X130.441 Y59.164 E315.87751
G1 X130.479 Y58.702 E315.8991
G1 X130.466 Y58.643 E315.90191
G1 X130.44 Y58.248 E315.92034
G1 X130.44 Y52.962 E316.16648
G1 X130.48 Y52.474 E316.18928
G1 X130.599 Y51.999 E316.21208
G0 F7500 X130.998 Y52.068
G1 F1500 X131.192 Y51.656 E316.23329
G1 X131.602 Y51.124 E316.26456
G1 X131.719 Y51.007 E316.27227
G1 X132.068 Y50.714 E316.29349
G1 X132.463 Y50.487 E316.3147
G1 X132.891 Y50.332 E316.3359
G1 X133.557 Y50.245 E316.36717
G1 X155.403 Y50.245 E317.38441
G1 X155.857 Y50.285 E317.40563
G1 X156.297 Y50.403 E317.42685
G1 X156.709 Y50.597 E317.44805
G1 X157.241 Y51.007 E317.47933
G1 X157.358 Y51.124 E317.48703
G1 X157.651 Y51.473 E317.50825
G1 X157.878 Y51.868 E317.52946
G1 X158.033 Y52.296 E317.55066
G1 X158.12 Y52.962 E317.58194
G1 X158.12 Y59.148 E317.86998
G1 X166.443 Y59.148 E318.25754
G1 X166.897 Y59.188 E318.27876
G1 X167.337 Y59.306 E318.29997
G1 X167.749 Y59.5 E318.32117
G1 X168.281 Y59.91 E318.35245
G1 X168.398 Y60.027 E318.36015
G1 X168.691 Y60.376 E318.38137
G1 X168.918 Y60.771 E318.40259
G1 X169.073 Y61.199 E318.42378
G1 X169.16 Y61.865 E318.45506
G1 X169.16 Y67.666 E318.72518
G1 X169.12 Y68.12 E318.7464
G1 X169.002 Y68.56 E318.76761
G1 X168.808 Y68.972 E318.78882
G1 X168.398 Y69.504 E318.82009
G1 X168.26 Y69.642 E318.82918
G1 X167.911 Y69.935 E318.8504
G1 X167.516 Y70.162 E318.87161
G1 X167.088 Y70.317 E318.89281
G1 X166.422 Y70.404 E318.92408
G1 X158.12 Y70.405 E319.31066
G1 X158.12 Y72.688 E319.41696
G1 X166.443 Y72.688 E319.80452
G1 X166.897 Y72.728 E319.82574
G1 X167.337 Y72.846 E319.84695
G1 X167.749 Y73.04 E319.86816
G1 X168.281 Y73.45 E319.89943
G1 X168.398 Y73.567 E319.90714
G1 X168.691 Y73.916 E319.92836
G1 X168.918 Y74.311 E319.94957
G1 X169.073 Y74.739 E319.97077
G1 X169.16 Y75.405 E320.00204
G1 X169.16 Y81.036 E320.26424
G1 X169.12 Y81.49 E320.28547
G1 X169.002 Y81.93 E320.30668
G1 X168.808 Y82.342 E320.32788
G1 X168.398 Y82.874 E320.35916
G1 X168.232 Y83.04 E320.37009
G1 X167.883 Y83.333 E320.39131
G1 X167.488 Y83.56 E320.41252
G1 X167.419 Y83.585 E320.41594
G1 X167.749 Y83.74 E320.43292
G1 X168.281 Y84.15 E320.46419
G1 X168.398 Y84.267 E320.4719
G1 X168.691 Y84.616 E320.49311
G1 X168.918 Y85.011 E320.51433
G1 X169.073 Y85.439 E320.53552
G1 X169.16 Y86.105 E320.5668
G1 X169.16 Y91.93 E320.83804
G1 X169.12 Y92.384 E320.85926
G1 X169.002 Y92.824 E320.88047
G1 X168.808 Y93.236 E320.90168
G1 X168.403 Y93.764 E320.93266
G1 X168.204 Y93.964 E320.9458
G1 X167.856 Y94.257 E320.96698
G1 X167.461 Y94.486 E320.98824
G1 X167.033 Y94.642 E321.00945
G1 X166.363 Y94.73 E321.04092
G1 X158.12 Y94.736 E321.42475
G1 X158.12 Y227.253 E327.5953
G1 X166.443 Y227.253 E327.98285
G1 X166.897 Y227.293 E328.00407
G1 X167.337 Y227.411 E328.02528
G1 X167.749 Y227.605 E328.04649
G1 X168.281 Y228.015 E328.07776
G1 X168.398 Y228.132 E328.08547
G1 X168.691 Y228.481 E328.10669
G1 X168.918 Y228.876 E328.1279
G1 X169.073 Y229.304 E328.1491
G1 X169.16 Y229.97 E328.18037
G1 X169.16 Y235.601 E328.44257
G1 X169.12 Y236.055 E328.4638
G1 X169.002 Y236.495 E328.48501
G1 X168.808 Y236.907 E328.50621
G1 X168.398 Y237.439 E328.53749
G1 X168.232 Y237.605 E328.54842
G1 X167.883 Y237.898 E328.56964
G1 X167.488 Y238.125 E328.59085
G1 X167.06 Y238.28 E328.61205
G1 X166.394 Y238.367 E328.64332
G1 X158.12 Y238.368 E329.0286
G1 X158.12 Y247.038 E329.43231
G1 X158.08 Y247.492 E329.45353
G1 X157.962 Y247.932 E329.47474
G1 X157.768 Y248.344 E329.49595
G1 X157.358 Y248.876 E329.52722
G1 X157.241 Y248.993 E329.53493
G1 X156.892 Y249.286 E329.55615
G1 X156.497 Y249.513 E329.57736
G1 X156.069 Y249.668 E329.59856
G1 X155.403 Y249.755 E329.62983
G1 X133.557 Y249.755 E330.64707
G1 X133.103 Y249.715 E330.66829
G1 X132.663 Y249.597 E330.68951
G1 X132.251 Y249.403 E330.71071
G1 X131.719 Y248.993 E330.74199
G1 X131.602 Y248.876 E330.74969
G1 X131.309 Y248.527 E330.77091
G1 X131.082 Y248.132 E330.79212
G1 X130.927 Y247.704 E330.81332
G1 X130.84 Y247.038 E330.84459
G1 X130.84 Y236.232 E331.34777
G1 X130.88 Y235.778 E331.36899
G1 X130.998 Y235.338 E331.3902
G1 X131.192 Y234.926 E331.41141
G1 X131.602 Y234.394 E331.44268
G1 X131.719 Y234.277 E331.45039
G1 X132.068 Y233.984 E331.4716
G1 X132.463 Y233.757 E331.49282
G1 X132.891 Y233.602 E331.51401
G1 X133.557 Y233.515 E331.54529
G1 X141.88 Y233.515 E331.93284
G1 X141.88 Y66.485 E339.71046
G1 X133.557 Y66.485 E340.09801
G1 X133.103 Y66.445 E340.11924
G1 X132.663 Y66.327 E340.14045
G1 X132.251 Y66.133 E340.16165
G1 X131.719 Y65.723 E340.19293
G1 X131.602 Y65.606 E340.20063
G1 X131.309 Y65.257 E340.22185
G1 X131.082 Y64.862 E340.24307
G1 X130.927 Y64.434 E340.26426
G1 X130.84 Y63.767 E340.29558
G1 X130.841 Y59.164 E340.50992
G1 X130.881 Y58.711 E340.53109
G1 X130.894 Y58.662 E340.53345
G1 X130.84 Y58.248 E340.55289
G1 X130.84 Y52.962 E340.79903
G1 X130.88 Y52.508 E340.82026
G1 X130.998 Y52.068 E340.84147
G0 F7500 X131.398 Y52.143
G1 F1500 X131.591 Y51.771 E340.86098
G1 X131.884 Y51.406 E340.88278
G1 X132.001 Y51.289 E340.89048
G1 X132.325 Y51.023 E340.91
G1 X132.692 Y50.822 E340.92948
G1 X133.092 Y50.695 E340.94903
G1 X133.557 Y50.645 E340.9708
G1 X155.403 Y50.645 E341.98805
G1 X155.82 Y50.685 E342.00755
G1 X156.222 Y50.803 E342.02706
G1 X156.594 Y50.996 E342.04657
G1 X156.959 Y51.289 E342.06837
G1 X157.076 Y51.406 E342.07607
G1 X157.342 Y51.73 E342.09559
G1 X157.543 Y52.097 E342.11508
G1 X157.67 Y52.497 E342.13462
G1 X157.72 Y52.962 E342.1564
G1 X157.72 Y59.548 E342.46307
G1 X166.443 Y59.548 E342.86925
G1 X166.86 Y59.588 E342.88875
G1 X167.262 Y59.706 E342.90826
G1 X167.634 Y59.899 E342.92778
G1 X167.999 Y60.192 E342.94957
G1 X168.116 Y60.309 E342.95728
G1 X168.382 Y60.633 E342.9768
G1 X168.583 Y61 E342.99628
G1 X168.71 Y61.4 E343.01582
G1 X168.76 Y61.865 E343.0376
G1 X168.76 Y67.666 E343.30772
G1 X168.72 Y68.083 E343.32723
G1 X168.602 Y68.485 E343.34673
G1 X168.409 Y68.857 E343.36625
G1 X168.116 Y69.222 E343.38804
G1 X167.978 Y69.36 E343.39713
G1 X167.654 Y69.626 E343.41665
G1 X167.287 Y69.827 E343.43613
G1 X166.887 Y69.954 E343.45568
G1 X166.422 Y70.004 E343.47745
G1 X157.72 Y70.005 E343.88265
G1 X157.72 Y73.088 E344.02621
G1 X166.443 Y73.088 E344.43239
G1 X166.86 Y73.128 E344.4519
G1 X167.262 Y73.246 E344.47141
G1 X167.634 Y73.439 E344.49092
G1 X167.999 Y73.732 E344.51272
G1 X168.116 Y73.849 E344.52042
G1 X168.382 Y74.173 E344.53994
G1 X168.583 Y74.54 E344.55942
G1 X168.71 Y74.94 E344.57897
G1 X168.76 Y75.405 E344.60074
G1 X168.76 Y81.036 E344.86295
G1 X168.72 Y81.453 E344.88245
G1 X168.602 Y81.855 E344.90196
G1 X168.409 Y82.227 E344.92148
G1 X168.116 Y82.592 E344.94327
G1 X167.95 Y82.758 E344.9542
G1 X167.626 Y83.024 E344.97372
G1 X167.259 Y83.225 E344.99321
G1 X166.859 Y83.352 E345.01275
G1 X166.394 Y83.402 E345.03452
G1 X157.72 Y83.403 E345.43842
G1 X157.72 Y83.788 E345.45635
G1 X166.443 Y83.788 E345.86253
G1 X166.86 Y83.828 E345.88204
G1 X167.262 Y83.946 E345.90154
G1 X167.634 Y84.139 E345.92106
G1 X167.999 Y84.432 E345.94285
G1 X168.116 Y84.549 E345.95056
G1 X168.382 Y84.873 E345.97008
G1 X168.583 Y85.24 E345.98956
G1 X168.71 Y85.64 E346.0091
G1 X168.76 Y86.105 E346.03088
G1 X168.76 Y91.93 E346.30212
G1 X168.72 Y92.347 E346.32162
G1 X168.602 Y92.749 E346.34113
G1 X168.409 Y93.121 E346.36065
G1 X168.12 Y93.482 E346.38218
G1 X167.921 Y93.682 E346.39532
G1 X167.598 Y93.949 E346.41483
G1 X167.231 Y94.151 E346.43434
G1 X166.832 Y94.279 E346.45385
G1 X166.363 Y94.33 E346.47582
G1 X157.72 Y94.336 E346.87827
G1 X157.72 Y227.653 E353.08607
G1 X166.443 Y227.653 E353.49225
G1 X166.86 Y227.693 E353.51175
G1 X167.262 Y227.811 E353.53126
G1 X167.634 Y228.004 E353.55078
G1 X167.999 Y228.297 E353.57257
G1 X168.116 Y228.414 E353.58028
G1 X168.382 Y228.738 E353.5998
G1 X168.583 Y229.105 E353.61928
G1 X168.71 Y229.505 E353.63882
G1 X168.76 Y229.97 E353.6606
G1 X168.76 Y235.601 E353.9228
G1 X168.72 Y236.018 E353.94231
G1 X168.602 Y236.42 E353.96182
G1 X168.409 Y236.792 E353.98133
G1 X168.116 Y237.157 E354.00313
G1 X167.95 Y237.323 E354.01406
G1 X167.626 Y237.589 E354.03358
G1 X167.259 Y237.79 E354.05306
G1 X166.859 Y237.917 E354.0726
G1 X166.394 Y237.967 E354.09438
G1 X157.72 Y237.968 E354.49828
G1 X157.72 Y247.038 E354.92062
G1 X157.68 Y247.455 E354.94012
G1 X157.562 Y247.857 E354.95963
G1 X157.369 Y248.229 E354.97915
G1 X157.076 Y248.594 E355.00094
G1 X156.959 Y248.711 E355.00864
G1 X156.635 Y248.977 E355.02816
G1 X156.268 Y249.178 E355.04765
G1 X155.868 Y249.305 E355.06719
G1 X155.403 Y249.355 E355.08897
G1 X133.557 Y249.355 E356.10621
G1 X133.14 Y249.315 E356.12572
G1 X132.738 Y249.197 E356.14522
G1 X132.366 Y249.004 E356.16474
G1 X132.001 Y248.711 E356.18653
G1 X131.884 Y248.594 E356.19424
G1 X131.618 Y248.27 E356.21376
G1 X131.417 Y247.903 E356.23324
G1 X131.29 Y247.503 E356.25278
G1 X131.24 Y247.038 E356.27456
G1 X131.24 Y236.232 E356.77773
G1 X131.28 Y235.815 E356.79724
G1 X131.398 Y235.413 E356.81675
G1 X131.591 Y235.041 E356.83626
G1 X131.884 Y234.676 E356.85806
G1 X132.001 Y234.559 E356.86576
G1 X132.325 Y234.293 E356.88528
G1 X132.692 Y234.092 E356.90477
G1 X133.092 Y233.965 E356.92431
G1 X133.557 Y233.915 E356.94609
G1 X142.28 Y233.915 E357.35226
G1 X142.28 Y66.085 E365.16713
G1 X133.557 Y66.085 E365.57331
G1 X133.14 Y66.045 E365.59282
G1 X132.738 Y65.927 E365.61233
G1 X132.366 Y65.734 E365.63184
G1 X132.001 Y65.441 E365.65364
G1 X131.884 Y65.324 E365.66134
G1 X131.618 Y65 E365.68086
G1 X131.417 Y64.633 E365.70034
G1 X131.29 Y64.233 E365.71989
G1 X131.24 Y63.768 E365.74166
G1 X131.241 Y59.165 E365.956
G1 X131.281 Y58.747 E365.97555
G1 X131.29 Y58.713 E365.97719
G1 X131.24 Y58.248 E365.99897
G1 X131.24 Y52.962 E366.2451
G1 X131.28 Y52.545 E366.26461
G1 X131.398 Y52.143 E366.28412
G0 F7500 X131.798 Y52.225
G1 F1500 X131.988 Y51.898 E366.30173
G1 X132.167 Y51.689 E366.31454
G1 X132.284 Y51.572 E366.32225
G1 X132.579 Y51.334 E366.3399
G1 X132.917 Y51.163 E366.35754
G1 X133.283 Y51.066 E366.37517
G1 X133.557 Y51.045 E366.38796
G1 X155.403 Y51.045 E367.4052
G1 X155.78 Y51.085 E367.42286
G1 X156.14 Y51.203 E367.4405
G1 X156.467 Y51.393 E367.45811
G1 X156.676 Y51.572 E367.47092
G1 X156.793 Y51.689 E367.47863
G1 X157.031 Y51.984 E367.49628
G1 X157.202 Y52.322 E367.51391
G1 X157.299 Y52.688 E367.53154
G1 X157.32 Y52.962 E367.54434
G1 X157.32 Y59.948 E367.86964
G1 X166.443 Y59.948 E368.29444
G1 X166.82 Y59.988 E368.3121
G1 X167.18 Y60.106 E368.32974
G1 X167.507 Y60.296 E368.34735
G1 X167.716 Y60.475 E368.36016
G1 X167.833 Y60.592 E368.36786
G1 X168.071 Y60.887 E368.38551
G1 X168.242 Y61.225 E368.40315
G1 X168.339 Y61.591 E368.42078
G1 X168.36 Y61.865 E368.43358
G1 X168.36 Y67.666 E368.7037
G1 X168.32 Y68.043 E368.72135
G1 X168.202 Y68.403 E368.73899
G1 X168.012 Y68.73 E368.7566
G1 X167.833 Y68.939 E368.76942
G1 X167.695 Y69.077 E368.7785
G1 X167.4 Y69.315 E368.79615
G1 X167.062 Y69.486 E368.81379
G1 X166.696 Y69.583 E368.83142
G1 X166.422 Y69.604 E368.84422
G1 X157.32 Y69.605 E369.26805
G1 X157.32 Y73.488 E369.44885
G1 X166.443 Y73.488 E369.87366
G1 X166.82 Y73.528 E369.89131
G1 X167.18 Y73.646 E369.90895
G1 X167.507 Y73.836 E369.92656
G1 X167.716 Y74.015 E369.93938
G1 X167.833 Y74.132 E369.94708
G1 X168.071 Y74.427 E369.96473
G1 X168.242 Y74.765 E369.98237
G1 X168.339 Y75.131 E370
G1 X168.36 Y75.405 E370.0128
G1 X168.36 Y81.036 E370.275
G1 X168.32 Y81.413 E370.29265
G1 X168.202 Y81.773 E370.31029
G1 X168.012 Y82.1 E370.3279
G1 X167.833 Y82.309 E370.34072
G1 X167.667 Y82.475 E370.35165
G1 X167.372 Y82.713 E370.3693
G1 X167.034 Y82.884 E370.38694
G1 X166.668 Y82.981 E370.40457
G1 X166.394 Y83.002 E370.41736
G1 X157.32 Y83.003 E370.83989
G1 X157.32 Y84.188 E370.89506
G1 X166.443 Y84.188 E371.31987
G1 X166.82 Y84.228 E371.33752
G1 X167.18 Y84.346 E371.35516
G1 X167.507 Y84.536 E371.37277
G1 X167.716 Y84.715 E371.38559
G1 X167.833 Y84.832 E371.39329
G1 X168.071 Y85.127 E371.41094
G1 X168.242 Y85.465 E371.42858
G1 X168.339 Y85.831 E371.44621
G1 X168.36 Y86.105 E371.45901
G1 X168.36 Y91.93 E371.73024
G1 X168.32 Y92.307 E371.7479
G1 X168.202 Y92.667 E371.76554
G1 X168.012 Y92.994 E371.78315
G1 X167.836 Y93.2 E371.79576
G1 X167.637 Y93.4 E371.8089
G1 X167.343 Y93.639 E371.82654
G1 X167.005 Y93.811 E371.8442
G1 X166.639 Y93.908 E371.86183
G1 X166.362 Y93.93 E371.87477
G1 X157.32 Y93.936 E372.29581
G1 X157.32 Y228.053 E378.54085
G1 X166.443 Y228.053 E378.96566
G1 X166.82 Y228.093 E378.98331
G1 X167.18 Y228.211 E379.00095
G1 X167.507 Y228.401 E379.01856
G1 X167.716 Y228.58 E379.03138
G1 X167.833 Y228.697 E379.03908
G1 X168.071 Y228.992 E379.05673
G1 X168.242 Y229.33 E379.07437
G1 X168.339 Y229.696 E379.092
G1 X168.36 Y229.97 E379.1048
G1 X168.36 Y235.601 E379.367
G1 X168.32 Y235.978 E379.38465
G1 X168.202 Y236.338 E379.40229
G1 X168.012 Y236.665 E379.4199
G1 X167.833 Y236.874 E379.43272
G1 X167.667 Y237.04 E379.44365
G1 X167.372 Y237.278 E379.4613
G1 X167.034 Y237.449 E379.47894
G1 X166.668 Y237.546 E379.49657
G1 X166.394 Y237.567 E379.50936
G1 X157.32 Y237.568 E379.93189
G1 X157.32 Y247.038 E380.37285
G1 X157.28 Y247.415 E380.3905
G1 X157.162 Y247.775 E380.40814
G1 X156.972 Y248.102 E380.42575
G1 X156.793 Y248.311 E380.43857
G1 X156.676 Y248.428 E380.44627
G1 X156.381 Y248.666 E380.46392
G1 X156.043 Y248.837 E380.48156
G1 X155.677 Y248.934 E380.49919
G1 X155.403 Y248.955 E380.51199
G1 X133.557 Y248.955 E381.52923
G1 X133.18 Y248.915 E381.54688
G1 X132.82 Y248.797 E381.56452
G1 X132.493 Y248.607 E381.58213
G1 X132.284 Y248.428 E381.59494
G1 X132.167 Y248.311 E381.60265
G1 X131.929 Y248.016 E381.6203
G1 X131.758 Y247.678 E381.63794
G1 X131.661 Y247.312 E381.65557
G1 X131.64 Y247.038 E381.66836
G1 X131.64 Y236.232 E382.17154
G1 X131.68 Y235.855 E382.18919
G1 X131.798 Y235.495 E382.20683
G1 X131.988 Y235.168 E382.22444
G1 X132.167 Y234.959 E382.23725
G1 X132.284 Y234.842 E382.24496
G1 X132.579 Y234.604 E382.26261
G1 X132.917 Y234.433 E382.28025
G1 X133.283 Y234.336 E382.29788
G1 X133.557 Y234.315 E382.31067
G1 X142.68 Y234.315 E382.73548
G1 X142.68 Y65.685 E390.5876
G1 X133.557 Y65.685 E391.0124
G1 X133.18 Y65.645 E391.03006
G1 X132.82 Y65.527 E391.0477
G1 X132.493 Y65.337 E391.06531
G1 X132.284 Y65.158 E391.07812
G1 X132.167 Y65.041 E391.08583
G1 X131.929 Y64.746 E391.10347
G1 X131.758 Y64.408 E391.12111
G1 X131.661 Y64.042 E391.13874
G1 X131.64 Y63.768 E391.15154
G1 X131.641 Y59.165 E391.36587
G1 X131.681 Y58.788 E391.38353
G1 X131.709 Y58.703 E391.3877
G1 X131.661 Y58.522 E391.39641
G1 X131.64 Y58.248 E391.40921
G1 X131.64 Y52.962 E391.65535
G1 X131.68 Y52.585 E391.673
G1 X131.798 Y52.225 E391.69064
G0 F7500 X132.197 Y52.318
G1 F1500 X132.45 Y51.972 E391.7106
G1 X132.567 Y51.855 E391.71831
G1 X132.83 Y51.649 E391.73386
G1 X133.134 Y51.51 E391.74943
G1 X133.557 Y51.445 E391.76936
G1 X155.403 Y51.445 E392.7866
G1 X155.735 Y51.485 E392.80217
G1 X156.047 Y51.602 E392.81768
G1 X156.393 Y51.855 E392.83764
G1 X156.51 Y51.972 E392.84535
G1 X156.716 Y52.235 E392.8609
G1 X156.855 Y52.539 E392.87647
G1 X156.92 Y52.962 E392.8964
G1 X156.92 Y60.348 E393.24032
G1 X166.443 Y60.348 E393.68375
G1 X166.775 Y60.388 E393.69932
G1 X167.087 Y60.505 E393.71484
G1 X167.433 Y60.758 E393.7348
G1 X167.55 Y60.875 E393.7425
G1 X167.756 Y61.138 E393.75806
G1 X167.895 Y61.442 E393.77362
G1 X167.96 Y61.865 E393.79355
G1 X167.96 Y67.666 E394.06367
G1 X167.92 Y67.998 E394.07924
G1 X167.803 Y68.31 E394.09475
G1 X167.55 Y68.656 E394.11471
G1 X167.412 Y68.794 E394.1238
G1 X167.149 Y69 E394.13936
G1 X166.845 Y69.139 E394.15492
G1 X166.422 Y69.204 E394.17485
G1 X156.92 Y69.205 E394.6173
G1 X156.92 Y73.888 E394.83536
G1 X166.443 Y73.888 E395.27879
G1 X166.775 Y73.928 E395.29436
G1 X167.087 Y74.045 E395.30988
G1 X167.433 Y74.298 E395.32984
G1 X167.55 Y74.415 E395.33754
G1 X167.756 Y74.678 E395.3531
G1 X167.895 Y74.982 E395.36867
G1 X167.96 Y75.405 E395.38859
G1 X167.96 Y81.036 E395.6508
G1 X167.92 Y81.368 E395.66637
G1 X167.803 Y81.68 E395.68188
G1 X167.55 Y82.026 E395.70184
G1 X167.384 Y82.192 E395.71277
G1 X167.121 Y82.398 E395.72833
G1 X166.817 Y82.537 E395.74389
G1 X166.394 Y82.602 E395.76382
G1 X156.92 Y82.603 E396.20497
G1 X156.92 Y84.588 E396.2974
G1 X166.443 Y84.588 E396.74083
G1 X166.775 Y84.628 E396.7564
G1 X167.087 Y84.745 E396.77192
G1 X167.433 Y84.998 E396.79188
G1 X167.55 Y85.115 E396.79958
G1 X167.756 Y85.378 E396.81514
G1 X167.895 Y85.682 E396.8307
G1 X167.96 Y86.105 E396.85063
G1 X167.96 Y91.93 E397.12187
G1 X167.92 Y92.262 E397.13744
G1 X167.803 Y92.574 E397.15295
G1 X167.552 Y92.917 E397.17275
G1 X167.353 Y93.117 E397.18588
G1 X167.091 Y93.324 E397.20143
G1 X166.787 Y93.463 E397.217
G1 X166.362 Y93.53 E397.23703
G1 X156.92 Y93.537 E397.67669
G1 X156.92 Y228.453 E403.95894
G1 X166.443 Y228.453 E404.40237
G1 X166.775 Y228.493 E404.41795
G1 X167.087 Y228.61 E404.43346
G1 X167.433 Y228.863 E404.45342
G1 X167.55 Y228.98 E404.46113
G1 X167.756 Y229.243 E404.47668
G1 X167.895 Y229.547 E404.49225
G1 X167.96 Y229.97 E404.51217
G1 X167.96 Y235.601 E404.77438
G1 X167.92 Y235.933 E404.78995
G1 X167.803 Y236.245 E404.80546
G1 X167.55 Y236.591 E404.82542
G1 X167.384 Y236.757 E404.83635
G1 X167.121 Y236.963 E404.85191
G1 X166.817 Y237.102 E404.86748
G1 X166.394 Y237.167 E404.8874
G1 X156.92 Y237.168 E405.32855
G1 X156.92 Y247.038 E405.78814
G1 X156.88 Y247.37 E405.80371
G1 X156.763 Y247.682 E405.81923
G1 X156.51 Y248.028 E405.83919
G1 X156.393 Y248.145 E405.84689
G1 X156.13 Y248.351 E405.86245
G1 X155.826 Y248.49 E405.87801
G1 X155.403 Y248.555 E405.89794
G1 X133.557 Y248.555 E406.91518
G1 X133.225 Y248.515 E406.93075
G1 X132.913 Y248.398 E406.94627
G1 X132.567 Y248.145 E406.96623
G1 X132.45 Y248.028 E406.97393
G1 X132.244 Y247.765 E406.98949
G1 X132.105 Y247.461 E407.00505
G1 X132.04 Y247.038 E407.02498
G1 X132.04 Y236.232 E407.52815
G1 X132.08 Y235.9 E407.54372
G1 X132.197 Y235.588 E407.55924
G1 X132.45 Y235.242 E407.5792
G1 X132.567 Y235.125 E407.5869
G1 X132.83 Y234.919 E407.60246
G1 X133.134 Y234.78 E407.61802
G1 X133.557 Y234.715 E407.63795
G1 X143.08 Y234.715 E408.08138
G1 X143.08 Y65.285 E415.97075
G1 X133.557 Y65.285 E416.41418
G1 X133.225 Y65.245 E416.42976
G1 X132.913 Y65.128 E416.44527
G1 X132.567 Y64.875 E416.46523
G1 X132.45 Y64.758 E416.47294
G1 X132.244 Y64.495 E416.48849
G1 X132.105 Y64.191 E416.50406
G1 X132.04 Y63.768 E416.52398
G1 X132.041 Y59.165 E416.73832
G1 X132.081 Y58.833 E416.75389
G1 X132.125 Y58.715 E416.75975
G1 X132.105 Y58.671 E416.762
G1 X132.04 Y58.248 E416.78193
G1 X132.04 Y52.962 E417.02807
G1 X132.08 Y52.63 E417.04364
G1 X132.197 Y52.318 E417.05916
G0 F7500 X132.48 Y52.683
G1 F1500 X132.596 Y52.426 E417.07229
G1 X132.85 Y52.138 E417.09017
G1 X133.076 Y51.969 E417.10331
G1 X133.34 Y51.869 E417.11645
G1 X133.557 Y51.845 E417.12662
G1 X155.403 Y51.845 E418.14386
G1 X155.682 Y51.885 E418.15699
G1 X155.939 Y52.001 E418.17012
G1 X156.227 Y52.255 E418.188
G1 X156.396 Y52.481 E418.20114
G1 X156.496 Y52.745 E418.21428
G1 X156.52 Y52.962 E418.22445
G1 X156.52 Y60.748 E418.587
G1 X166.443 Y60.748 E419.04905
G1 X166.722 Y60.788 E419.06218
G1 X166.979 Y60.904 E419.07531
G1 X167.267 Y61.158 E419.09319
G1 X167.436 Y61.384 E419.10633
G1 X167.536 Y61.648 E419.11947
G1 X167.56 Y61.865 E419.12964
G1 X167.56 Y67.666 E419.39976
G1 X167.52 Y67.945 E419.41288
G1 X167.404 Y68.202 E419.42601
G1 X167.129 Y68.511 E419.44527
G1 X166.903 Y68.68 E419.45841
G1 X166.639 Y68.78 E419.47156
G1 X166.422 Y68.804 E419.48173
G1 X156.52 Y68.805 E419.9428
G1 X156.52 Y74.288 E420.19812
G1 X166.443 Y74.288 E420.66017
G1 X166.722 Y74.328 E420.6733
G1 X166.979 Y74.444 E420.68643
G1 X167.267 Y74.698 E420.70431
G1 X167.436 Y74.924 E420.71745
G1 X167.536 Y75.188 E420.73059
G1 X167.56 Y75.405 E420.74076
G1 X167.56 Y81.036 E421.00296
G1 X167.52 Y81.315 E421.01609
G1 X167.404 Y81.572 E421.02921
G1 X167.101 Y81.909 E421.05032
G1 X166.875 Y82.078 E421.06346
G1 X166.611 Y82.178 E421.0766
G1 X166.394 Y82.202 E421.08677
G1 X156.52 Y82.203 E421.54654
G1 X156.52 Y84.988 E421.67622
G1 X166.443 Y84.988 E422.13828
G1 X166.722 Y85.028 E422.15141
G1 X166.979 Y85.144 E422.16454
G1 X167.267 Y85.398 E422.18242
G1 X167.436 Y85.624 E422.19556
G1 X167.536 Y85.888 E422.2087
G1 X167.56 Y86.105 E422.21887
G1 X167.56 Y91.93 E422.4901
G1 X167.52 Y92.209 E422.50323
G1 X167.404 Y92.466 E422.51636
G1 X167.269 Y92.635 E422.52643
G1 X167.07 Y92.835 E422.53957
G1 X166.845 Y93.005 E422.5527
G1 X166.581 Y93.106 E422.56586
G1 X166.362 Y93.13 E422.57612
G1 X156.52 Y93.137 E423.0344
G1 X156.52 Y228.853 E429.35391
G1 X166.443 Y228.853 E429.81597
G1 X166.722 Y228.893 E429.82909
G1 X166.979 Y229.009 E429.84222
G1 X167.267 Y229.263 E429.8601
G1 X167.436 Y229.489 E429.87324
G1 X167.536 Y229.753 E429.88639
G1 X167.56 Y229.97 E429.89655
G1 X167.56 Y235.601 E430.15876
G1 X167.52 Y235.88 E430.17188
G1 X167.404 Y236.137 E430.18501
G1 X167.101 Y236.474 E430.20611
G1 X166.875 Y236.643 E430.21925
G1 X166.611 Y236.743 E430.2324
G1 X166.394 Y236.767 E430.24256
G1 X156.52 Y236.768 E430.70234
G1 X156.52 Y247.038 E431.18055
G1 X156.48 Y247.317 E431.19368
G1 X156.364 Y247.574 E431.20681
G1 X156.11 Y247.862 E431.22469
G1 X155.884 Y248.031 E431.23783
G1 X155.62 Y248.131 E431.25097
G1 X155.403 Y248.155 E431.26114
G1 X133.557 Y248.155 E432.27838
G1 X133.278 Y248.115 E432.2915
G1 X133.021 Y247.999 E432.30463
G1 X132.733 Y247.745 E432.32251
G1 X132.564 Y247.519 E432.33565
G1 X132.464 Y247.255 E432.3488
G1 X132.44 Y247.038 E432.35897
G1 X132.44 Y236.232 E432.86214
G1 X132.48 Y235.953 E432.87526
G1 X132.596 Y235.696 E432.88839
G1 X132.85 Y235.408 E432.90627
G1 X133.076 Y235.239 E432.91941
G1 X133.34 Y235.139 E432.93256
G1 X133.557 Y235.115 E432.94273
G1 X143.48 Y235.115 E433.40478
G1 X143.48 Y64.885 E441.3314
G1 X133.557 Y64.885 E441.79346
G1 X133.278 Y64.845 E441.80658
G1 X133.021 Y64.729 E441.81971
G1 X132.733 Y64.475 E441.83759
G1 X132.564 Y64.249 E441.85074
G1 X132.464 Y63.985 E441.86388
G1 X132.44 Y63.768 E441.87405
G1 X132.441 Y59.165 E442.08838
G1 X132.481 Y58.885 E442.10155
G1 X132.558 Y58.714 E442.11028
G1 X132.464 Y58.465 E442.12268
G1 X132.44 Y58.248 E442.13284
G1 X132.44 Y52.962 E442.37898
G1 X132.48 Y52.683 E442.39211
G0 F7500 X132.88 Y52.747
G1 F1500 X133.133 Y52.421 E442.41132
G1 X133.312 Y52.297 E442.42146
G1 X133.557 Y52.245 E442.43312
G1 X155.403 Y52.245 E443.45036
G1 X155.618 Y52.285 E443.46055
G1 X155.944 Y52.538 E443.47976
G1 X156.068 Y52.717 E443.4899
G1 X156.12 Y52.962 E443.50156
G1 X156.12 Y61.196 E443.88497
G1 X156.32 Y61.148 E443.89455
G1 X166.443 Y61.148 E444.36592
G1 X166.658 Y61.188 E444.3761
G1 X166.984 Y61.441 E444.39532
G1 X167.108 Y61.62 E444.40546
G1 X167.16 Y61.865 E444.41712
G1 X167.16 Y67.666 E444.68724
G1 X167.12 Y67.881 E444.69742
G1 X166.846 Y68.228 E444.71801
G1 X166.667 Y68.352 E444.72815
G1 X166.422 Y68.404 E444.73981
G1 X156.32 Y68.405 E445.2102
G1 X156.12 Y68.368 E445.21967
G1 X156.12 Y74.736 E445.51619
G1 X156.32 Y74.688 E445.52577
G1 X166.443 Y74.688 E445.99714
G1 X166.658 Y74.728 E446.00732
G1 X166.984 Y74.981 E446.02654
G1 X167.108 Y75.16 E446.03668
G1 X167.16 Y75.405 E446.04834
G1 X167.16 Y81.036 E446.31054
G1 X167.12 Y81.251 E446.32073
G1 X166.984 Y81.46 E446.33234
G1 X166.639 Y81.75 E446.35332
G1 X166.394 Y81.802 E446.36499
G1 X156.32 Y81.803 E446.83407
G1 X156.12 Y81.766 E446.84355
G1 X156.12 Y85.436 E447.01444
G1 X156.32 Y85.388 E447.02401
G1 X166.443 Y85.388 E447.49538
G1 X166.658 Y85.428 E447.50557
G1 X166.984 Y85.681 E447.52478
G1 X167.108 Y85.86 E447.53492
G1 X167.16 Y86.105 E447.54658
G1 X167.16 Y91.93 E447.81782
G1 X167.12 Y92.145 E447.828
G1 X166.985 Y92.353 E447.83955
G1 X166.786 Y92.553 E447.85269
G1 X166.607 Y92.677 E447.86283
G1 X166.361 Y92.73 E447.87454
G1 X156.32 Y92.737 E448.34209
G1 X156.12 Y92.7 E448.35157
G1 X156.12 Y229.301 E454.71228
G1 X156.32 Y229.253 E454.72186
G1 X166.443 Y229.253 E455.19323
G1 X166.658 Y229.293 E455.20341
G1 X166.984 Y229.546 E455.22262
G1 X167.108 Y229.725 E455.23276
G1 X167.16 Y229.97 E455.24443
G1 X167.16 Y235.601 E455.50663
G1 X167.12 Y235.816 E455.51681
G1 X166.984 Y236.025 E455.52842
G1 X166.639 Y236.315 E455.54941
G1 X166.394 Y236.367 E455.56107
G1 X156.32 Y236.368 E456.03016
G1 X156.12 Y236.331 E456.03963
G1 X156.12 Y247.038 E456.53819
G1 X156.08 Y247.253 E456.54838
G1 X155.827 Y247.579 E456.56759
G1 X155.648 Y247.703 E456.57773
G1 X155.403 Y247.755 E456.58939
G1 X133.557 Y247.755 E457.60663
G1 X133.342 Y247.715 E457.61682
G1 X133.016 Y247.462 E457.63603
G1 X132.892 Y247.283 E457.64617
G1 X132.84 Y247.038 E457.65783
G1 X132.84 Y236.232 E458.16101
G1 X132.88 Y236.017 E458.17119
G1 X133.133 Y235.691 E458.19041
G1 X133.312 Y235.567 E458.20054
G1 X133.557 Y235.515 E458.21221
G1 X143.88 Y235.515 E458.69289
G1 X143.88 Y64.437 E466.659
G1 X143.68 Y64.485 E466.66858
G1 X133.557 Y64.485 E467.13994
G1 X133.342 Y64.445 E467.15013
G1 X133.016 Y64.192 E467.16934
G1 X132.892 Y64.013 E467.17948
G1 X132.84 Y63.768 E467.19114
G1 X132.841 Y59.165 E467.40548
G1 X132.881 Y58.95 E467.41566
G1 X133.059 Y58.715 E467.42939
G1 X132.892 Y58.493 E467.44233
G1 X132.84 Y58.248 E467.45399
G1 X132.84 Y52.962 E467.70013
G1 X132.88 Y52.747 E467.71031
G0 F7500 X133.299 Y52.821
G1 F1500 X133.416 Y52.704 E467.71801
G1 X133.557 Y52.645 E467.72513
G1 X155.403 Y52.645 E468.74237
G1 X155.544 Y52.704 E468.74949
G1 X155.661 Y52.821 E468.75719
G1 X155.72 Y52.962 E468.76431
G1 X155.72 Y247.038 E477.8013
G1 X155.661 Y247.179 E477.80842
G1 X155.544 Y247.296 E477.81612
G1 X155.403 Y247.355 E477.82324
G1 X133.557 Y247.355 E478.84048
G1 X133.416 Y247.296 E478.8476
G1 X133.299 Y247.179 E478.8553
G1 X133.24 Y247.038 E478.86242
G1 X133.24 Y236.232 E479.36559
G1 X133.299 Y236.091 E479.37271
G1 X133.416 Y235.974 E479.38042
G1 X133.557 Y235.915 E479.38753
G1 X144.28 Y235.915 E479.88684
G1 X144.28 Y58.565 E488.145
G1 X133.557 Y58.565 E488.64431
G1 X133.416 Y58.506 E488.65143
G1 X133.299 Y58.389 E488.65913
G1 X133.24 Y58.248 E488.66625
G1 X133.24 Y52.962 E488.91239
G1 X133.299 Y52.821 E488.9195
G1 F3600 E483.9195
G0 F7500 X132.775 Y52.821
G0 X132.779 Y58.522
G0 X133.28 Y59.046
G1 F3600 E488.9195
G1 F1500 X133.441 Y58.965 E488.92789
G1 X143.68 Y58.965 E489.40467
G1 X143.799 Y59.004 E489.4105
G1 X143.88 Y59.165 E489.41889
G1 X143.88 Y63.885 E489.63867
G1 X143.841 Y64.004 E489.6445
G1 X143.68 Y64.085 E489.65289
G1 X133.557 Y64.085 E490.12426
G1 X133.416 Y64.026 E490.13138
G1 X133.299 Y63.909 E490.13909
G1 X133.24 Y63.768 E490.1462
G1 X133.241 Y59.165 E490.36054
G1 X133.28 Y59.046 E490.36637
G0 F7500 X133.641 Y59.365
G1 F1500 X143.48 Y59.365 E490.82451
G1 X143.48 Y63.685 E491.02567
G1 X133.64 Y63.685 E491.48386
G1 X133.641 Y59.365 E491.68502
G0 F7500 X134.041 Y59.765
G1 F1500 X143.08 Y59.765 E492.10591
G1 X143.08 Y63.285 E492.26982
G1 X134.04 Y63.285 E492.69076
G1 X134.041 Y59.765 E492.85467
G0 F7500 X134.441 Y60.165
G1 F1500 X142.68 Y60.165 E493.23831
G1 X142.68 Y62.885 E493.36496
G1 X134.44 Y62.885 E493.74865
G1 X134.441 Y60.165 E493.87531
G0 F7500 X134.841 Y60.565
G1 F1500 X142.28 Y60.565 E494.2217
G1 X142.28 Y62.485 E494.3111
G1 X134.84 Y62.485 E494.65754
G1 X134.841 Y60.565 E494.74694
G0 F7500 X135.241 Y60.965
G1 F1500 X141.88 Y60.965 E495.05608
G1 X141.88 Y62.085 E495.10823
G1 X135.24 Y62.085 E495.41742
G1 X135.241 Y60.965 E495.46957
G0 F7500 X135.641 Y61.365
G1 F1500 X141.48 Y61.365 E495.74146
G1 X141.48 Y61.685 E495.75636
G1 X135.64 Y61.685 E496.0283
G1 X135.641 Y61.365 E496.0432
G1 F3600 E491.0432
G0 F7500 X132.779 Y58.522
G0 X132.779 Y52.688
G0 X133.283 Y52.184
G0 X155.677 Y52.184
G0 X156.181 Y52.688
G0 X156.159 Y61.629
G1 F3600 E496.0432
G1 F1500 X156.32 Y61.548 E496.05159
G1 X166.443 Y61.548 E496.52296
G1 X166.584 Y61.607 E496.53007
G1 X166.701 Y61.724 E496.53778
G1 X166.76 Y61.865 E496.5449
G1 X166.76 Y67.666 E496.81502
G1 X166.701 Y67.807 E496.82213
G1 X166.563 Y67.945 E496.83122
G1 X166.422 Y68.004 E496.83834
G1 X156.32 Y68.005 E497.30873
G1 X156.201 Y67.966 E497.31456
G1 X156.12 Y67.805 E497.32295
G1 X156.12 Y61.748 E497.60499
G1 X156.159 Y61.629 E497.61082
G0 F7500 X156.52 Y61.948
G1 F1500 X166.36 Y61.948 E498.06901
G1 X166.36 Y67.584 E498.33145
G1 X166.34 Y67.604 E498.33277
G1 X156.52 Y67.605 E498.79003
G1 X156.52 Y61.948 E499.05344
G0 F7500 X156.92 Y62.348
G1 F1500 X165.96 Y62.348 E499.47438
G1 X165.96 Y67.204 E499.7005
G1 X156.92 Y67.205 E500.12144
G1 X156.92 Y62.348 E500.3476
G0 F7500 X157.32 Y62.748
G1 F1500 X165.56 Y62.748 E500.73129
G1 X165.56 Y66.804 E500.92015
G1 X157.32 Y66.805 E501.30384
G1 X157.32 Y62.748 E501.49275
G0 F7500 X157.72 Y63.148
G1 F1500 X165.16 Y63.148 E501.83919
G1 X165.16 Y66.404 E501.9908
G1 X157.72 Y66.405 E502.33724
G1 X157.72 Y63.148 E502.4889
G0 F7500 X158.12 Y63.548
G1 F1500 X164.76 Y63.548 E502.79809
G1 X164.76 Y66.004 E502.91245
G1 X158.12 Y66.005 E503.22163
G1 X158.12 Y63.548 E503.33604
G0 F7500 X158.52 Y63.948
G1 F1500 X164.36 Y63.948 E503.60798
G1 X164.36 Y65.604 E503.68509
G1 X158.52 Y65.605 E503.95702
G1 X158.52 Y63.948 E504.03418
G0 F7500 X158.92 Y64.348
G1 F1500 X163.96 Y64.348 E504.26886
G1 X163.96 Y65.204 E504.30872
G1 X158.92 Y65.205 E504.54341
G1 X158.92 Y64.348 E504.58331
G0 F7500 X159.32 Y64.748
G1 F1500 X163.56 Y64.748 E504.78074
G1 X163.56 Y64.804 E504.78335
G1 X159.32 Y64.805 E504.98078
G1 X159.32 Y64.748 E504.98344
G0 F7500 X156.159 Y75.169
G1 F1500 X156.32 Y75.088 E504.99183
G1 X166.443 Y75.088 E505.4632
G1 X166.584 Y75.147 E505.47032
G1 X166.701 Y75.264 E505.47802
G1 X166.76 Y75.405 E505.48514
G1 X166.76 Y81.036 E505.74734
G1 X166.701 Y81.177 E505.75446
G1 X166.535 Y81.343 E505.76539
G1 X166.394 Y81.402 E505.77251
G1 X156.32 Y81.403 E506.24159
G1 X156.201 Y81.364 E506.24742
G1 X156.12 Y81.203 E506.25582
G1 X156.12 Y75.288 E506.53124
G1 X156.159 Y75.169 E506.53707
G0 F7500 X156.52 Y75.488
G1 F1500 X166.36 Y75.488 E506.99527
G1 X166.36 Y80.954 E507.24979
G1 X166.312 Y81.002 E507.25295
G1 X156.52 Y81.003 E507.7089
G1 X156.52 Y75.488 E507.96571
G0 F7500 X156.92 Y75.888
G1 F1500 X165.96 Y75.888 E508.38665
G1 X165.96 Y80.602 E508.60615
G1 X156.92 Y80.603 E509.02709
G1 X156.92 Y75.888 E509.24664
G0 F7500 X157.32 Y76.288
G1 F1500 X165.56 Y76.288 E509.63033
G1 X165.56 Y80.202 E509.81258
G1 X157.32 Y80.203 E510.19627
G1 X157.32 Y76.288 E510.37857
G0 F7500 X157.72 Y76.688
G1 F1500 X165.16 Y76.688 E510.72501
G1 X165.16 Y79.802 E510.87001
G1 X157.72 Y79.803 E511.21644
G1 X157.72 Y76.688 E511.36149
G0 F7500 X158.12 Y77.088
G1 F1500 X164.76 Y77.088 E511.67068
G1 X164.76 Y79.402 E511.77843
G1 X158.12 Y79.403 E512.08761
G1 X158.12 Y77.088 E512.19541
G0 F7500 X158.52 Y77.488
G1 F1500 X164.36 Y77.488 E512.46734
G1 X164.36 Y79.002 E512.53784
G1 X158.52 Y79.003 E512.80978
G1 X158.52 Y77.488 E512.88032
G0 F7500 X158.92 Y77.888
G1 F1500 X163.96 Y77.888 E513.11501
G1 X163.96 Y78.602 E513.14825
G1 X158.92 Y78.603 E513.38294
G1 X158.92 Y77.888 E513.41623
G0 F7500 X156.159 Y85.869
G1 F1500 X156.32 Y85.788 E513.42462
G1 X166.443 Y85.788 E513.89599
G1 X166.584 Y85.847 E513.90311
G1 X166.701 Y85.964 E513.91081
G1 X166.76 Y86.105 E513.91793
G1 X166.76 Y91.93 E514.18917
G1 X166.702 Y92.071 E514.19627
G1 X166.503 Y92.271 E514.2094
G1 X166.361 Y92.33 E514.21656
G1 X156.32 Y92.337 E514.68411
G1 X156.201 Y92.298 E514.68995
G1 X156.12 Y92.137 E514.69834
G1 X156.12 Y85.988 E514.98466
G1 X156.159 Y85.869 E514.99049
G0 F7500 X156.52 Y86.188
G1 F1500 X166.36 Y86.188 E515.44868
G1 X166.36 Y91.847 E515.71219
G1 X166.278 Y91.93 E515.71762
G1 X156.52 Y91.937 E516.172
G1 X156.52 Y86.188 E516.43969
G0 F7500 X156.92 Y86.588
G1 F1500 X165.96 Y86.588 E516.86063
G1 X165.96 Y91.53 E517.09076
G1 X156.92 Y91.537 E517.5117
G1 X156.92 Y86.588 E517.74214
G0 F7500 X157.32 Y86.988
G1 F1500 X165.56 Y86.988 E518.12583
G1 X165.56 Y91.131 E518.31875
G1 X157.32 Y91.136 E518.70244
G1 X157.32 Y86.988 E518.89558
G0 F7500 X157.72 Y87.388
G1 F1500 X165.16 Y87.388 E519.24202
G1 X165.16 Y90.731 E519.39768
G1 X157.72 Y90.736 E519.74412
G1 X157.72 Y87.388 E519.90002
G0 F7500 X158.12 Y87.788
G1 F1500 X164.76 Y87.788 E520.20921
G1 X164.76 Y90.331 E520.32762
G1 X158.12 Y90.336 E520.6368
G1 X158.12 Y87.788 E520.75545
G0 F7500 X158.52 Y88.188
G1 F1500 X164.36 Y88.188 E521.02739
G1 X164.36 Y89.931 E521.10855
G1 X158.52 Y89.935 E521.38048
G1 X158.52 Y88.188 E521.46183
G0 F7500 X158.92 Y88.588
G1 F1500 X163.96 Y88.588 E521.69651
G1 X163.96 Y89.532 E521.74047
G1 X158.92 Y89.535 E521.97515
G1 X158.92 Y88.588 E522.01925
G0 F7500 X159.32 Y88.988
G1 F1500 X163.56 Y88.988 E522.21668
G1 X163.56 Y89.132 E522.22339
G1 X159.32 Y89.135 E522.42082
G1 X159.32 Y88.988 E522.42766
G1 F3600 E517.42766
G0 F7500 X206.118 Y65.016
G1 F3600 E522.42766
G1 F1500 X206.316 Y64.251 E522.46446
G1 X206.59 Y63.511 E522.5012
G1 X206.938 Y62.802 E522.53798
G1 X207.356 Y62.131 E522.57479
G1 X207.839 Y61.507 E522.61153
G1 X208.244 Y61.07 E522.63928
G1 X208.361 Y60.953 E522.64698
G1 X208.947 Y60.423 E522.68377
G1 X209.583 Y59.956 E522.72051
G1 X210.263 Y59.555 E522.75727
G1 X210.981 Y59.225 E522.79407
G1 X211.728 Y58.97 E522.83082
G1 X212.497 Y58.791 E522.86759
G1 X213.281 Y58.691 E522.90439
G1 X213.876 Y58.668 E522.93212
G1 X255.317 Y58.668 E524.86178
G1 X256.106 Y58.708 E524.89857
G1 X256.345 Y58.745 E524.90983
G1 X257.355 Y58.668 E524.957
G1 X269.61 Y58.668 E525.52764
G1 X270.399 Y58.708 E525.56443
G1 X271.179 Y58.827 E525.60117
G1 X271.944 Y59.025 E525.63796
G1 X272.684 Y59.299 E525.67471
G1 X273.393 Y59.647 E525.71148
G1 X274.064 Y60.065 E525.7483
G1 X274.688 Y60.548 E525.78504
G1 X275.125 Y60.953 E525.81278
G1 X275.242 Y61.07 E525.82049
G1 X275.772 Y61.656 E525.85728
G1 X276.239 Y62.292 E525.89402
G1 X276.64 Y62.972 E525.93078
G1 X276.97 Y63.69 E525.96757
G1 X277.225 Y64.437 E526.00433
G1 X277.404 Y65.206 E526.04109
G1 X277.504 Y65.99 E526.0779
G1 X277.527 Y66.585 E526.10562
G1 X277.527 Y260.661 E535.14261
G1 X277.487 Y261.45 E535.1794
G1 X277.368 Y262.23 E535.21614
G1 X277.17 Y262.995 E535.25294
G1 X276.896 Y263.735 E535.28968
G1 X276.548 Y264.444 E535.32646
G1 X276.13 Y265.115 E535.36327
G1 X275.647 Y265.739 E535.40001
G1 X275.242 Y266.176 E535.42775
G1 X275.125 Y266.293 E535.43546
G1 X274.539 Y266.823 E535.47225
G1 X273.903 Y267.29 E535.50899
G1 X273.223 Y267.691 E535.54575
G1 X272.505 Y268.021 E535.58255
G1 X271.758 Y268.276 E535.6193
G1 X270.989 Y268.455 E535.65606
G1 X270.205 Y268.555 E535.69287
G1 X269.61 Y268.578 E535.72059
G1 X257.355 Y268.578 E536.29124
G1 X256.566 Y268.538 E536.32802
G1 X256.329 Y268.502 E536.33919
G1 X255.912 Y268.555 E536.35876
G1 X255.317 Y268.578 E536.38649
G1 X213.876 Y268.578 E538.31615
G1 X213.087 Y268.538 E538.35294
G1 X212.307 Y268.419 E538.38968
G1 X211.542 Y268.221 E538.42647
G1 X210.802 Y267.947 E538.46322
G1 X210.093 Y267.599 E538.49999
G1 X209.422 Y267.181 E538.53681
G1 X208.798 Y266.698 E538.57355
G1 X208.361 Y266.293 E538.60129
G1 X208.244 Y266.176 E538.609
G1 X207.714 Y265.59 E538.64579
G1 X207.247 Y264.954 E538.68253
G1 X206.846 Y264.274 E538.71929
G1 X206.516 Y263.556 E538.75608
G1 X206.261 Y262.809 E538.79284
G1 X206.082 Y262.04 E538.8296
G1 X205.982 Y261.256 E538.86641
G1 X205.959 Y260.661 E538.89413
G1 X205.959 Y180.907 E542.60781
G1 X205.831 Y181.429 E542.63284
G1 X205.724 Y181.797 E542.65068
G1 X205.35 Y182.812 E542.70105
G1 X205.21 Y183.124 E542.71698
G1 X204.824 Y183.875 E542.7563
G1 X204.589 Y184.276 E542.77794
G1 X204.155 Y184.936 E542.81472
G1 X203.729 Y185.468 E542.84645
G1 X203.631 Y185.58 E542.85338
G1 X203.132 Y186.1 E542.88694
G1 X202.696 Y186.514 E542.91494
G1 X202.212 Y186.938 E542.9449
G1 X201.574 Y187.403 E542.98166
G1 X201.155 Y187.658 E543.0045
G1 X200.801 Y187.859 E543.02346
G1 X200.438 Y188.053 E543.04262
G1 X199.986 Y188.279 E543.06615
G1 X199.125 Y188.646 E543.10974
G1 X198.619 Y188.827 E543.13476
G1 X197.863 Y189.055 E543.17153
G1 X196.747 Y189.246 E543.22425
G1 X196.369 Y189.285 E543.24194
G1 X195.58 Y189.334 E543.27875
G1 X194.791 Y189.302 E543.31552
G1 X193.779 Y189.142 E543.36323
G1 X193.465 Y189.071 E543.37822
G1 X192.704 Y188.858 E543.41502
G1 X191.697 Y188.44 E543.46579
G1 X191.613 Y188.398 E543.47016
G1 X190.787 Y187.916 E543.51469
G1 X190.507 Y187.951 E543.52783
G1 X189.718 Y187.988 E543.56461
G1 X188.93 Y187.945 E543.60136
G1 X188.15 Y187.823 E543.63812
G1 X187.386 Y187.622 E543.67491
G1 X186.655 Y187.35 E543.71122
G1 X186.08 Y187.132 E543.73986
G1 X185.373 Y186.781 E543.77661
G1 X184.705 Y186.361 E543.81336
G1 X184.164 Y185.944 E543.84516
G1 X183.861 Y185.689 E543.8636
G1 X183.628 Y185.489 E543.8779
G1 X182.948 Y184.829 E543.92203
G1 X182.518 Y184.358 E543.95172
G1 X182.015 Y183.749 E543.9885
G1 X181.703 Y183.296 E544.01412
G1 X181.551 Y183.067 E544.02691
G1 X181.238 Y182.543 E544.05533
G1 X178.022 Y182.531 E544.20509
G1 X172.981 Y182.531 E544.43982
G1 X172.192 Y182.491 E544.4766
G1 X171.412 Y182.372 E544.51334
G1 X170.647 Y182.174 E544.55014
G1 X169.907 Y181.9 E544.58688
G1 X169.198 Y181.552 E544.62366
G1 X168.527 Y181.134 E544.66047
G1 X167.903 Y180.651 E544.69721
G1 X167.466 Y180.246 E544.72496
G1 X167.349 Y180.129 E544.73266
G1 X166.819 Y179.543 E544.76945
G1 X166.352 Y178.907 E544.80619
G1 X165.951 Y178.227 E544.84295
G1 X165.621 Y177.509 E544.87975
G1 X165.366 Y176.762 E544.9165
G1 X165.187 Y175.993 E544.95327
G1 X165.087 Y175.209 E544.99007
G1 X165.064 Y174.614 E545.0178
G1 X165.064 Y173.185 E545.08434
G1 X165.104 Y172.396 E545.12112
G1 X165.223 Y171.616 E545.15786
G1 X165.271 Y171.429 E545.16685
G1 X165.187 Y171.067 E545.18416
G1 X165.087 Y170.283 E545.22096
G1 X165.064 Y169.688 E545.24869
G1 X165.064 Y168.223 E545.3169
G1 X165.104 Y167.434 E545.35369
G1 X165.223 Y166.654 E545.39043
G1 X165.421 Y165.889 E545.42722
G1 X165.695 Y165.149 E545.46397
G1 X166.043 Y164.44 E545.50074
G1 X166.461 Y163.769 E545.53756
G1 X166.944 Y163.145 E545.5743
G1 X167.349 Y162.708 E545.60204
G1 X167.542 Y162.515 E545.61475
G1 X168.128 Y161.985 E545.65154
G1 X168.764 Y161.518 E545.68828
G1 X169.444 Y161.117 E545.72504
G1 X170.162 Y160.787 E545.76184
G1 X170.909 Y160.532 E545.79859
G1 X171.678 Y160.353 E545.83536
G1 X172.462 Y160.253 E545.87216
G1 X173.056 Y160.23 E545.89984
G1 X181.969 Y160.229 E546.31487
G1 X182.389 Y160.124 E546.33503
G1 X183.171 Y160.01 E546.37182
G1 X183.959 Y159.975 E546.40855
G1 X184.748 Y160.021 E546.44535
G1 X185.528 Y160.146 E546.48214
G1 X186.291 Y160.349 E546.5189
G1 X187.029 Y160.628 E546.55564
G1 X187.736 Y160.981 E546.59244
G1 X188.403 Y161.403 E546.62919
G1 X189.025 Y161.89 E546.66597
G1 X189.593 Y162.438 E546.70272
G1 X190.061 Y162.99 E546.73642
G1 X190.204 Y162.912 E546.74401
G1 X190.532 Y162.743 E546.76119
G1 X190.771 Y162.627 E546.77356
G1 X190.953 Y162.542 E546.78291
G1 X191.42 Y162.33 E546.80679
G1 X192.351 Y161.977 E546.85316
G1 X192.868 Y161.818 E546.87834
G1 X193.527 Y161.646 E546.91006
G1 X194.512 Y161.497 E546.95644
G1 X195.044 Y161.451 E546.98131
G1 X195.687 Y161.422 E547.01128
G1 X196.218 Y161.42 E547.03601
G1 X197.086 Y161.465 E547.07648
G1 X197.613 Y161.522 E547.10116
G1 X198.393 Y161.647 E547.13794
G1 X199.169 Y161.854 E547.17534
G1 X199.699 Y162.025 E547.20127
G1 X200.437 Y162.305 E547.23803
G1 X201.299 Y162.749 E547.28318
G1 X201.408 Y162.814 E547.28909
G1 X201.764 Y163.04 E547.30872
G1 X202.185 Y163.323 E547.33234
G1 X202.818 Y163.796 E547.36914
G1 X203.337 Y164.268 E547.4018
G1 X203.782 Y164.711 E547.43104
G1 X204.476 Y165.502 E547.48004
G1 X204.674 Y165.761 E547.49522
G1 X205.236 Y166.606 E547.54248
G1 X205.422 Y166.929 E547.55983
G1 X205.826 Y167.735 E547.60181
G1 X205.959 Y168.044 E547.61748
G1 X205.959 Y66.585 E552.34183
G1 X205.999 Y65.796 E552.37862
G1 X206.118 Y65.016 E552.41536
G0 F7500 X206.518 Y65.057
G1 F1500 X206.716 Y64.314 E552.45116
G1 X206.99 Y63.595 E552.48699
G1 X207.337 Y62.909 E552.52279
G1 X207.753 Y62.262 E552.55861
G1 X208.234 Y61.662 E552.59442
G1 X208.526 Y61.352 E552.61425
G1 X208.643 Y61.235 E552.62195
G1 X209.215 Y60.721 E552.65776
G1 X209.837 Y60.268 E552.69359
G1 X210.502 Y59.882 E552.72939
G1 X211.204 Y59.567 E552.76522
G1 X211.935 Y59.327 E552.80105
G1 X212.686 Y59.164 E552.83683
G1 X213.451 Y59.08 E552.87267
G1 X213.876 Y59.068 E552.89246
G1 X255.317 Y59.068 E554.82213
G1 X256.085 Y59.108 E554.85794
G1 X256.34 Y59.148 E554.86996
G1 X256.658 Y59.101 E554.88493
G1 X257.355 Y59.068 E554.91742
G1 X269.61 Y59.068 E555.48806
G1 X270.378 Y59.108 E555.52387
G1 X271.138 Y59.227 E555.55969
G1 X271.881 Y59.425 E555.5955
G1 X272.6 Y59.699 E555.63133
G1 X273.286 Y60.046 E555.66712
G1 X273.933 Y60.462 E555.70294
G1 X274.533 Y60.943 E555.73875
G1 X274.843 Y61.235 E555.75858
G1 X274.96 Y61.352 E555.76628
G1 X275.474 Y61.924 E555.80209
G1 X275.927 Y62.546 E555.83792
G1 X276.313 Y63.211 E555.87372
G1 X276.628 Y63.913 E555.90955
G1 X276.868 Y64.644 E555.94538
G1 X277.031 Y65.395 E555.98116
G1 X277.115 Y66.16 E556.017
G1 X277.127 Y66.585 E556.0368
G1 X277.127 Y260.661 E565.07379
G1 X277.087 Y261.429 E565.1096
G1 X276.968 Y262.189 E565.14542
G1 X276.77 Y262.932 E565.18122
G1 X276.496 Y263.651 E565.21705
G1 X276.149 Y264.337 E565.25285
G1 X275.733 Y264.984 E565.28866
G1 X275.252 Y265.584 E565.32447
G1 X274.96 Y265.894 E565.3443
G1 X274.843 Y266.011 E565.35201
G1 X274.271 Y266.525 E565.38782
G1 X273.649 Y266.978 E565.42365
G1 X272.984 Y267.364 E565.45945
G1 X272.282 Y267.679 E565.49528
G1 X271.551 Y267.919 E565.5311
G1 X270.8 Y268.082 E565.56689
G1 X270.035 Y268.166 E565.60272
G1 X269.61 Y268.178 E565.62252
G1 X257.355 Y268.178 E566.19316
G1 X256.587 Y268.138 E566.22897
G1 X256.344 Y268.1 E566.24043
G1 X255.742 Y268.166 E566.26863
G1 X255.317 Y268.178 E566.28842
G1 X213.876 Y268.178 E568.21809
G1 X213.108 Y268.138 E568.2539
G1 X212.348 Y268.019 E568.28972
G1 X211.605 Y267.821 E568.32553
G1 X210.886 Y267.547 E568.36135
G1 X210.2 Y267.2 E568.39715
G1 X209.553 Y266.784 E568.43297
G1 X208.953 Y266.303 E568.46878
G1 X208.643 Y266.011 E568.48861
G1 X208.526 Y265.894 E568.49631
G1 X208.012 Y265.322 E568.53212
G1 X207.559 Y264.7 E568.56795
G1 X207.173 Y264.035 E568.60375
G1 X206.858 Y263.333 E568.63958
G1 X206.618 Y262.602 E568.67541
G1 X206.455 Y261.851 E568.71119
G1 X206.371 Y261.086 E568.74703
G1 X206.359 Y260.661 E568.76682
G1 X206.359 Y174.352 E572.78573
G1 X206.284 Y174.836 E572.80854
G1 X206.214 Y175.204 E572.82598
G1 X206.105 Y175.688 E572.84908
G1 X206.058 Y175.89 E572.85874
G1 X205.95 Y176.324 E572.87957
G1 X205.883 Y176.564 E572.89117
G1 X205.643 Y177.283 E572.92646
G1 X205.735 Y177.966 E572.95855
G1 X205.761 Y178.518 E572.98429
G1 X205.764 Y178.869 E573.00063
G1 X205.75 Y179.384 E573.02462
G1 X205.732 Y179.678 E573.03834
G1 X205.602 Y180.677 E573.08525
G1 X205.447 Y181.317 E573.11591
G1 X205.34 Y181.685 E573.13375
G1 X204.985 Y182.648 E573.18154
G1 X204.845 Y182.96 E573.19747
G1 X204.478 Y183.673 E573.23481
G1 X204.243 Y184.074 E573.25645
G1 X203.821 Y184.716 E573.29222
G1 X203.428 Y185.205 E573.32144
G1 X203.33 Y185.317 E573.32837
G1 X202.856 Y185.81 E573.36021
G1 X202.42 Y186.224 E573.38821
G1 X201.96 Y186.627 E573.41669
G1 X201.338 Y187.079 E573.45249
G1 X200.958 Y187.31 E573.4732
G1 X200.604 Y187.511 E573.49215
G1 X200.259 Y187.695 E573.51036
G1 X199.807 Y187.921 E573.53389
G1 X198.99 Y188.27 E573.57526
G1 X198.484 Y188.451 E573.60028
G1 X197.748 Y188.672 E573.63606
G1 X196.708 Y188.848 E573.68518
G1 X196.324 Y188.888 E573.70316
G1 X195.556 Y188.934 E573.73898
G1 X194.788 Y188.9 E573.77478
G1 X193.867 Y188.752 E573.81821
G1 X193.553 Y188.681 E573.8332
G1 X192.813 Y188.472 E573.86901
G1 X191.876 Y188.082 E573.91627
G1 X191.792 Y188.04 E573.92064
G1 X190.967 Y187.558 E573.96513
G1 X190.881 Y187.5 E573.96996
G1 X190.57 Y187.543 E573.98458
G1 X190.468 Y187.553 E573.98935
G1 X189.7 Y187.588 E574.02515
G1 X188.932 Y187.543 E574.06098
G1 X188.173 Y187.419 E574.09679
G1 X187.431 Y187.216 E574.13261
G1 X186.221 Y186.757 E574.19287
G1 X185.534 Y186.413 E574.22864
G1 X184.886 Y185.999 E574.26445
G1 X184.421 Y185.638 E574.29186
G1 X184.121 Y185.385 E574.31013
G1 X183.888 Y185.185 E574.32443
G1 X183.243 Y184.559 E574.36629
G1 X182.813 Y184.088 E574.39598
G1 X182.325 Y183.494 E574.43178
G1 X182.041 Y183.081 E574.45512
G1 X181.88 Y182.84 E574.46861
G1 X181.465 Y182.144 E574.50635
G1 X178.023 Y182.131 E574.66662
G1 X172.981 Y182.131 E574.9014
G1 X172.213 Y182.091 E574.93721
G1 X171.453 Y181.972 E574.97303
G1 X170.71 Y181.774 E575.00883
G1 X169.991 Y181.5 E575.04466
G1 X169.305 Y181.153 E575.08046
G1 X168.658 Y180.737 E575.11627
G1 X168.058 Y180.256 E575.15208
G1 X167.748 Y179.964 E575.17191
G1 X167.631 Y179.847 E575.17962
G1 X167.117 Y179.275 E575.21543
G1 X166.664 Y178.653 E575.25126
G1 X166.278 Y177.988 E575.28706
G1 X165.963 Y177.286 E575.32289
G1 X165.723 Y176.555 E575.35871
G1 X165.56 Y175.804 E575.3945
G1 X165.476 Y175.039 E575.43033
G1 X165.464 Y174.614 E575.45013
G1 X165.464 Y173.185 E575.51667
G1 X165.504 Y172.417 E575.55248
G1 X165.623 Y171.657 E575.5883
G1 X165.681 Y171.438 E575.59885
G1 X165.56 Y170.878 E575.62553
G1 X165.476 Y170.113 E575.66136
G1 X165.464 Y169.688 E575.68116
G1 X165.464 Y168.223 E575.74938
G1 X165.504 Y167.455 E575.78519
G1 X165.623 Y166.695 E575.82101
G1 X165.821 Y165.952 E575.85681
G1 X166.095 Y165.233 E575.89264
G1 X166.442 Y164.547 E575.92844
G1 X166.858 Y163.9 E575.96425
G1 X167.339 Y163.3 E576.00006
G1 X167.631 Y162.99 E576.01989
G1 X167.824 Y162.797 E576.0326
G1 X168.396 Y162.283 E576.06841
G1 X169.018 Y161.83 E576.10424
G1 X169.683 Y161.444 E576.14004
G1 X170.385 Y161.129 E576.17587
G1 X171.116 Y160.889 E576.2117
G1 X171.867 Y160.726 E576.24748
G1 X172.632 Y160.642 E576.28332
G1 X173.056 Y160.63 E576.30307
G1 X182.003 Y160.629 E576.71968
G1 X182.644 Y160.483 E576.75029
G1 X183.407 Y160.392 E576.78607
G1 X184.177 Y160.38 E576.82193
G1 X184.943 Y160.448 E576.85774
G1 X185.698 Y160.595 E576.89355
G1 X186.433 Y160.82 E576.92935
G1 X187.141 Y161.12 E576.96515
G1 X187.815 Y161.492 E577.001
G1 X188.446 Y161.932 E577.03682
G1 X189.028 Y162.435 E577.07264
G1 X189.554 Y162.995 E577.10841
G1 X189.946 Y163.51 E577.13855
G1 X190.396 Y163.263 E577.16245
G1 X190.707 Y163.103 E577.17874
G1 X191.118 Y162.906 E577.19996
G1 X191.585 Y162.694 E577.22384
G1 X192.469 Y162.359 E577.26786
G1 X192.986 Y162.2 E577.29305
G1 X193.612 Y162.037 E577.32317
G1 X194.547 Y161.896 E577.3672
G1 X195.079 Y161.85 E577.39206
G1 X195.688 Y161.822 E577.42045
G1 X196.219 Y161.82 E577.44518
G1 X197.043 Y161.863 E577.4836
G1 X197.57 Y161.92 E577.50828
G1 X198.329 Y162.042 E577.54408
G1 X199.046 Y162.234 E577.57864
G1 X199.576 Y162.405 E577.60457
G1 X200.295 Y162.679 E577.6404
G1 X201.094 Y163.092 E577.68228
G1 X201.203 Y163.157 E577.68819
G1 X201.541 Y163.372 E577.70684
G1 X201.962 Y163.655 E577.73046
G1 X202.577 Y164.116 E577.76625
G1 X203.055 Y164.552 E577.79638
G1 X203.5 Y164.995 E577.82562
G1 X204.158 Y165.745 E577.87208
G1 X204.356 Y166.004 E577.88726
G1 X204.89 Y166.805 E577.93208
G1 X205.076 Y167.128 E577.94944
G1 X205.459 Y167.893 E577.98928
G1 X205.596 Y168.211 E578.0054
G1 X205.794 Y168.723 E578.03096
G1 X205.927 Y169.108 E578.04993
G1 X206.163 Y169.949 E578.0906
G1 X206.278 Y170.477 E578.11576
G1 X206.359 Y171.038 E578.14216
G1 X206.359 Y66.585 E583.00592
G1 X206.399 Y65.817 E583.04173
G1 X206.518 Y65.057 E583.07755
G0 F7500 X206.918 Y65.1
G1 F1500 X207.116 Y64.378 E583.11241
G1 X207.389 Y63.682 E583.14723
G1 X207.736 Y63.019 E583.18207
G1 X208.151 Y62.396 E583.21693
G1 X208.809 Y61.635 E583.26377
G1 X208.926 Y61.518 E583.27148
G1 X209.483 Y61.018 E583.30633
G1 X210.089 Y60.581 E583.34112
G1 X210.739 Y60.21 E583.37597
G1 X211.425 Y59.911 E583.41082
G1 X212.139 Y59.687 E583.44566
G1 X212.872 Y59.54 E583.48047
G1 X213.876 Y59.468 E583.52734
G1 X255.317 Y59.468 E585.45701
G1 X256.064 Y59.508 E585.49184
G1 X256.316 Y59.549 E585.50373
G1 X256.38 Y59.536 E585.50677
G1 X257.355 Y59.468 E585.55228
G1 X269.61 Y59.468 E586.12293
G1 X270.357 Y59.508 E586.15776
G1 X271.095 Y59.627 E586.19257
G1 X271.817 Y59.825 E586.22743
G1 X272.513 Y60.098 E586.26224
G1 X273.176 Y60.445 E586.29709
G1 X273.799 Y60.86 E586.33194
G1 X274.56 Y61.518 E586.37879
G1 X274.677 Y61.635 E586.38649
G1 X275.177 Y62.192 E586.42134
G1 X275.614 Y62.798 E586.45613
G1 X275.985 Y63.448 E586.49098
G1 X276.284 Y64.134 E586.52583
G1 X276.508 Y64.848 E586.56067
G1 X276.655 Y65.581 E586.59549
G1 X276.727 Y66.585 E586.64236
G1 X276.727 Y260.661 E595.67935
G1 X276.687 Y261.408 E595.71418
G1 X276.568 Y262.146 E595.74899
G1 X276.37 Y262.868 E595.78385
G1 X276.097 Y263.564 E595.81866
G1 X275.75 Y264.227 E595.85351
G1 X275.335 Y264.85 E595.88836
G1 X274.677 Y265.611 E595.93521
G1 X274.56 Y265.728 E595.94291
G1 X274.003 Y266.228 E595.97777
G1 X273.397 Y266.665 E596.01256
G1 X272.747 Y267.036 E596.04741
G1 X272.061 Y267.335 E596.08225
G1 X271.347 Y267.559 E596.1171
G1 X270.614 Y267.706 E596.15191
G1 X269.61 Y267.778 E596.19878
G1 X257.355 Y267.778 E596.76942
G1 X256.608 Y267.738 E596.80425
G1 X256.36 Y267.698 E596.81595
G1 X256.321 Y267.706 E596.81781
G1 X255.317 Y267.778 E596.86468
G1 X213.876 Y267.778 E598.79434
G1 X213.129 Y267.738 E598.82918
G1 X212.391 Y267.619 E598.86398
G1 X211.669 Y267.421 E598.89884
G1 X210.973 Y267.148 E598.93366
G1 X210.31 Y266.801 E598.9685
G1 X209.687 Y266.386 E599.00336
G1 X208.926 Y265.728 E599.0502
G1 X208.809 Y265.611 E599.05791
G1 X208.309 Y265.054 E599.09276
G1 X207.872 Y264.448 E599.12755
G1 X207.501 Y263.798 E599.1624
G1 X207.202 Y263.112 E599.19725
G1 X206.978 Y262.398 E599.23209
G1 X206.831 Y261.665 E599.2669
G1 X206.759 Y260.661 E599.31377
G1 X206.759 Y66.585 E608.35076
G1 X206.799 Y65.838 E608.3856
G1 X206.918 Y65.1 E608.4204
G0 F7500 X207.318 Y65.143
G1 F1500 X207.516 Y64.444 E608.45423
G1 X207.789 Y63.771 E608.48805
G1 X208.134 Y63.132 E608.52187
G1 X208.548 Y62.535 E608.55569
G1 X209.092 Y61.918 E608.594
G1 X209.209 Y61.801 E608.6017
G1 X209.75 Y61.317 E608.6355
G1 X210.341 Y60.894 E608.66934
G1 X210.975 Y60.54 E608.70316
G1 X211.644 Y60.257 E608.73698
G1 X212.34 Y60.049 E608.77081
G1 X213.055 Y59.919 E608.80465
G1 X213.876 Y59.868 E608.84295
G1 X255.317 Y59.868 E610.77261
G1 X256.042 Y59.908 E610.80642
G1 X256.332 Y59.956 E610.82011
G1 X256.855 Y59.887 E610.84468
G1 X257.355 Y59.868 E610.86798
G1 X269.61 Y59.868 E611.43862
G1 X270.335 Y59.908 E611.47243
G1 X271.052 Y60.027 E611.50627
G1 X271.751 Y60.225 E611.5401
G1 X272.424 Y60.498 E611.57392
G1 X273.063 Y60.843 E611.60773
G1 X273.66 Y61.257 E611.64156
G1 X274.277 Y61.801 E611.67987
G1 X274.394 Y61.918 E611.68757
G1 X274.878 Y62.459 E611.72137
G1 X275.301 Y63.05 E611.75521
G1 X275.655 Y63.684 E611.78903
G1 X275.938 Y64.353 E611.82285
G1 X276.146 Y65.049 E611.85667
G1 X276.276 Y65.764 E611.89051
G1 X276.327 Y66.585 E611.92882
G1 X276.327 Y260.661 E620.96581
G1 X276.287 Y261.386 E620.99962
G1 X276.168 Y262.103 E621.03346
G1 X275.97 Y262.802 E621.06729
G1 X275.697 Y263.475 E621.10111
G1 X275.352 Y264.114 E621.13492
G1 X274.938 Y264.711 E621.16875
G1 X274.394 Y265.328 E621.20705
G1 X274.277 Y265.445 E621.21476
G1 X273.736 Y265.929 E621.24856
G1 X273.145 Y266.352 E621.2824
G1 X272.511 Y266.706 E621.31621
G1 X271.842 Y266.989 E621.35004
G1 X271.146 Y267.197 E621.38386
G1 X270.431 Y267.327 E621.4177
G1 X269.61 Y267.378 E621.456
G1 X257.355 Y267.378 E622.02665
G1 X256.63 Y267.338 E622.06046
G1 X256.341 Y267.29 E622.0741
G1 X256.138 Y267.327 E622.08371
G1 X255.317 Y267.378 E622.12201
G1 X213.876 Y267.378 E624.05168
G1 X213.151 Y267.338 E624.08549
G1 X212.434 Y267.219 E624.11933
G1 X211.735 Y267.021 E624.15316
G1 X211.062 Y266.748 E624.18698
G1 X210.423 Y266.403 E624.22079
G1 X209.826 Y265.989 E624.25462
G1 X209.209 Y265.445 E624.29292
G1 X209.092 Y265.328 E624.30063
G1 X208.608 Y264.787 E624.33443
G1 X208.185 Y264.196 E624.36827
G1 X207.831 Y263.562 E624.40208
G1 X207.548 Y262.893 E624.43591
G1 X207.34 Y262.197 E624.46973
G1 X207.21 Y261.482 E624.50357
G1 X207.159 Y260.661 E624.54187
G1 X207.159 Y66.585 E633.57887
G1 X207.199 Y65.86 E633.61268
G1 X207.318 Y65.143 E633.64652
G0 F7500 X207.718 Y65.188
G1 F1500 X207.916 Y64.513 E633.67928
G1 X208.188 Y63.864 E633.71204
G1 X208.533 Y63.25 E633.74484
G1 X208.944 Y62.679 E633.7776
G1 X209.375 Y62.201 E633.80757
G1 X209.492 Y62.084 E633.81527
G1 X210.017 Y61.615 E633.84805
G1 X210.592 Y61.209 E633.88083
G1 X211.21 Y60.871 E633.91363
G1 X211.861 Y60.604 E633.94639
G1 X212.539 Y60.414 E633.97918
G1 X213.234 Y60.301 E634.01196
G1 X213.876 Y60.268 E634.0419
G1 X255.317 Y60.268 E635.97156
G1 X256.02 Y60.308 E636.00435
G1 X256.336 Y60.362 E636.01928
G1 X256.616 Y60.312 E636.03252
G1 X257.355 Y60.268 E636.067
G1 X269.61 Y60.268 E636.63764
G1 X270.313 Y60.308 E636.67043
G1 X271.007 Y60.427 E636.70321
G1 X271.682 Y60.625 E636.73597
G1 X272.331 Y60.897 E636.76874
G1 X272.945 Y61.242 E636.80153
G1 X273.516 Y61.653 E636.83429
G1 X273.994 Y62.084 E636.86426
G1 X274.111 Y62.201 E636.87196
G1 X274.58 Y62.726 E636.90474
G1 X274.986 Y63.301 E636.93752
G1 X275.324 Y63.919 E636.97032
G1 X275.591 Y64.57 E637.00308
G1 X275.781 Y65.248 E637.03587
G1 X275.894 Y65.943 E637.06866
G1 X275.927 Y66.585 E637.09859
G1 X275.927 Y260.661 E646.13558
G1 X275.887 Y261.364 E646.16837
G1 X275.768 Y262.058 E646.20116
G1 X275.57 Y262.733 E646.23391
G1 X275.298 Y263.382 E646.26668
G1 X274.953 Y263.996 E646.29947
G1 X274.542 Y264.567 E646.33223
G1 X274.111 Y265.045 E646.3622
G1 X273.994 Y265.162 E646.36991
G1 X273.469 Y265.631 E646.40269
G1 X272.894 Y266.037 E646.43546
G1 X272.276 Y266.375 E646.46826
G1 X271.625 Y266.642 E646.50103
G1 X270.947 Y266.832 E646.53381
G1 X270.252 Y266.945 E646.5666
G1 X269.61 Y266.978 E646.59654
G1 X257.355 Y266.978 E647.16718
G1 X256.652 Y266.938 E647.19997
G1 X256.336 Y266.884 E647.21489
G1 X255.959 Y266.945 E647.23268
G1 X255.317 Y266.978 E647.26261
G1 X213.876 Y266.978 E649.19228
G1 X213.173 Y266.938 E649.22507
G1 X212.479 Y266.819 E649.25785
G1 X211.804 Y266.621 E649.29061
G1 X211.155 Y266.349 E649.32337
G1 X210.541 Y266.004 E649.35617
G1 X209.97 Y265.593 E649.38893
G1 X209.492 Y265.162 E649.4189
G1 X209.375 Y265.045 E649.4266
G1 X208.906 Y264.52 E649.45938
G1 X208.5 Y263.945 E649.49216
G1 X208.162 Y263.327 E649.52496
G1 X207.895 Y262.676 E649.55772
G1 X207.705 Y261.998 E649.59051
G1 X207.592 Y261.303 E649.6233
G1 X207.559 Y260.661 E649.65323
G1 X207.559 Y66.585 E658.69022
G1 X207.599 Y65.882 E658.72301
G1 X207.718 Y65.188 E658.7558
G0 F7500 X208.118 Y65.235
G1 F1500 X208.315 Y64.583 E658.78751
G1 X208.587 Y63.959 E658.81921
G1 X208.931 Y63.371 E658.85093
G1 X209.341 Y62.827 E658.88265
G1 X209.658 Y62.484 E658.9044
G1 X209.775 Y62.367 E658.9121
G1 X210.284 Y61.914 E658.94383
G1 X210.842 Y61.525 E658.9755
G1 X211.442 Y61.203 E659.00721
G1 X212.076 Y60.954 E659.03893
G1 X212.735 Y60.781 E659.07065
G1 X213.409 Y60.687 E659.10234
G1 X213.876 Y60.668 E659.1241
G1 X255.317 Y60.668 E661.05377
G1 X255.997 Y60.708 E661.08549
G1 X256.322 Y60.766 E661.10086
G1 X256.41 Y60.746 E661.10506
G1 X257.355 Y60.668 E661.14922
G1 X269.61 Y60.668 E661.71986
G1 X270.29 Y60.708 E661.75158
G1 X270.96 Y60.827 E661.78327
G1 X271.612 Y61.024 E661.81498
G1 X272.236 Y61.296 E661.84668
G1 X272.824 Y61.64 E661.8784
G1 X273.368 Y62.05 E661.91012
G1 X273.711 Y62.367 E661.93187
G1 X273.828 Y62.484 E661.93957
G1 X274.281 Y62.993 E661.9713
G1 X274.67 Y63.551 E662.00297
G1 X274.992 Y64.151 E662.03468
G1 X275.241 Y64.785 E662.0664
G1 X275.414 Y65.444 E662.09812
G1 X275.508 Y66.118 E662.12981
G1 X275.527 Y66.585 E662.15157
G1 X275.527 Y260.661 E671.18857
G1 X275.487 Y261.341 E671.22028
G1 X275.368 Y262.011 E671.25197
G1 X275.171 Y262.663 E671.28369
G1 X274.899 Y263.287 E671.31538
G1 X274.555 Y263.875 E671.3471
G1 X274.145 Y264.419 E671.37882
G1 X273.828 Y264.762 E671.40057
G1 X273.711 Y264.879 E671.40828
G1 X273.202 Y265.332 E671.44
G1 X272.644 Y265.721 E671.47168
G1 X272.044 Y266.043 E671.50339
G1 X271.41 Y266.292 E671.5351
G1 X270.751 Y266.465 E671.56683
G1 X270.077 Y266.559 E671.59852
G1 X269.61 Y266.578 E671.62028
G1 X257.355 Y266.578 E672.19092
G1 X256.675 Y266.538 E672.22264
G1 X256.349 Y266.48 E672.23806
G1 X255.784 Y266.559 E672.26462
G1 X255.317 Y266.578 E672.28639
G1 X213.876 Y266.578 E674.21605
G1 X213.196 Y266.538 E674.24777
G1 X212.526 Y266.419 E674.27946
G1 X211.874 Y266.222 E674.31117
G1 X211.25 Y265.95 E674.34287
G1 X210.662 Y265.606 E674.37459
G1 X210.118 Y265.196 E674.40631
G1 X209.775 Y264.879 E674.42806
G1 X209.658 Y264.762 E674.43576
G1 X209.205 Y264.253 E674.46749
G1 X208.816 Y263.695 E674.49917
G1 X208.494 Y263.095 E674.53087
G1 X208.245 Y262.461 E674.56259
G1 X208.072 Y261.802 E674.59432
G1 X207.978 Y261.128 E674.626
G1 X207.959 Y260.661 E674.64777
G1 X207.959 Y66.585 E683.68476
G1 X207.999 Y65.905 E683.71648
G1 X208.118 Y65.235 E683.74816
G0 F7500 X208.518 Y65.283
G1 F1500 X208.715 Y64.656 E683.77877
G1 X208.987 Y64.058 E683.80936
G1 X209.329 Y63.497 E683.83995
G1 X209.941 Y62.767 E683.88431
G1 X210.058 Y62.65 E683.89201
G1 X210.55 Y62.214 E683.92262
G1 X211.091 Y61.842 E683.9532
G1 X211.673 Y61.538 E683.98377
G1 X212.288 Y61.307 E684.01436
G1 X212.927 Y61.152 E684.04498
G1 X213.876 Y61.068 E684.08934
G1 X255.317 Y61.068 E686.01901
G1 X255.973 Y61.108 E686.04961
G1 X256.322 Y61.172 E686.06613
G1 X256.887 Y61.088 E686.09273
G1 X257.355 Y61.068 E686.11454
G1 X269.61 Y61.068 E686.68519
G1 X270.266 Y61.108 E686.71579
G1 X270.912 Y61.227 E686.74637
G1 X271.539 Y61.424 E686.77698
G1 X272.137 Y61.696 E686.80757
G1 X272.698 Y62.038 E686.83816
G1 X273.428 Y62.65 E686.88252
G1 X273.545 Y62.767 E686.89022
G1 X273.981 Y63.259 E686.92083
G1 X274.353 Y63.8 E686.95141
G1 X274.657 Y64.382 E686.98198
G1 X274.888 Y64.997 E687.01257
G1 X275.043 Y65.636 E687.04319
G1 X275.127 Y66.585 E687.08755
G1 X275.127 Y260.661 E696.12454
G1 X275.087 Y261.317 E696.15515
G1 X274.968 Y261.963 E696.18573
G1 X274.771 Y262.59 E696.21634
G1 X274.499 Y263.188 E696.24693
G1 X274.157 Y263.749 E696.27752
G1 X273.545 Y264.479 E696.32188
G1 X273.428 Y264.596 E696.32958
G1 X272.936 Y265.032 E696.36019
G1 X272.395 Y265.404 E696.39076
G1 X271.813 Y265.708 E696.42134
G1 X271.198 Y265.939 E696.45193
G1 X270.559 Y266.094 E696.48255
G1 X269.61 Y266.178 E696.52691
G1 X257.355 Y266.178 E697.09755
G1 X256.699 Y266.138 E697.12816
G1 X256.35 Y266.074 E697.14468
G1 X256.266 Y266.094 E697.1487
G1 X255.317 Y266.178 E697.19306
G1 X213.876 Y266.178 E699.12273
G1 X213.22 Y266.138 E699.15333
G1 X212.574 Y266.019 E699.18392
G1 X211.947 Y265.822 E699.21452
G1 X211.349 Y265.55 E699.24511
G1 X210.788 Y265.208 E699.2757
G1 X210.058 Y264.596 E699.32006
G1 X209.941 Y264.479 E699.32777
G1 X209.505 Y263.987 E699.35838
G1 X209.133 Y263.446 E699.38895
G1 X208.829 Y262.864 E699.41952
G1 X208.598 Y262.249 E699.45011
G1 X208.443 Y261.61 E699.48073
G1 X208.359 Y260.661 E699.52509
G1 X208.359 Y66.585 E708.56208
G1 X208.399 Y65.929 E708.59269
G1 X208.518 Y65.283 E708.62327
G0 F7500 X208.799 Y65.954
G1 F1500 X208.918 Y65.333 E708.65272
G1 X209.115 Y64.733 E708.68212
G1 X209.386 Y64.161 E708.71159
G1 X209.726 Y63.629 E708.74099
G1 X210.223 Y63.049 E708.77656
G1 X210.34 Y62.932 E708.78426
G1 X210.815 Y62.515 E708.8137
G1 X211.338 Y62.16 E708.84313
G1 X211.902 Y61.874 E708.87258
G1 X212.497 Y61.662 E708.90199
G1 X213.115 Y61.526 E708.93145
G1 X213.876 Y61.468 E708.96699
G1 X255.317 Y61.468 E710.89666
G1 X255.948 Y61.508 E710.9261
G1 X256.336 Y61.582 E710.94449
G1 X256.72 Y61.508 E710.9627
G1 X257.355 Y61.468 E710.99233
G1 X269.61 Y61.468 E711.56297
G1 X270.241 Y61.508 E711.59241
G1 X270.862 Y61.627 E711.62186
G1 X271.462 Y61.824 E711.65126
G1 X272.034 Y62.095 E711.68073
G1 X272.566 Y62.435 E711.71013
G1 X273.146 Y62.932 E711.7457
G1 X273.263 Y63.049 E711.7534
G1 X273.68 Y63.524 E711.78284
G1 X274.035 Y64.047 E711.81227
G1 X274.321 Y64.611 E711.84172
G1 X274.533 Y65.206 E711.87113
G1 X274.669 Y65.824 E711.90059
G1 X274.727 Y66.585 E711.93613
G1 X274.727 Y260.661 E720.97312
G1 X274.687 Y261.292 E721.00256
G1 X274.568 Y261.913 E721.03201
G1 X274.371 Y262.513 E721.06141
G1 X274.1 Y263.085 E721.09088
G1 X273.76 Y263.617 E721.12028
G1 X273.263 Y264.197 E721.15585
G1 X273.146 Y264.314 E721.16355
G1 X272.671 Y264.731 E721.19299
G1 X272.148 Y265.086 E721.22242
G1 X271.584 Y265.372 E721.25186
G1 X270.989 Y265.584 E721.28128
G1 X270.371 Y265.72 E721.31074
G1 X269.61 Y265.778 E721.34628
G1 X257.355 Y265.778 E721.91692
G1 X256.724 Y265.738 E721.94637
G1 X256.335 Y265.663 E721.96481
G1 X256.078 Y265.72 E721.97707
G1 X255.317 Y265.778 E722.01261
G1 X213.876 Y265.778 E723.94227
G1 X213.245 Y265.738 E723.97172
G1 X212.624 Y265.619 E724.00116
G1 X212.024 Y265.422 E724.03056
G1 X211.452 Y265.151 E724.06004
G1 X210.92 Y264.811 E724.08944
G1 X210.34 Y264.314 E724.125
G1 X210.223 Y264.197 E724.13271
G1 X209.806 Y263.722 E724.16214
G1 X209.451 Y263.199 E724.19157
G1 X209.165 Y262.635 E724.22102
G1 X208.953 Y262.04 E724.25043
G1 X208.817 Y261.422 E724.2799
G1 X208.759 Y260.661 E724.31543
G1 X208.759 Y66.585 E733.35242
G1 X208.799 Y65.954 E733.38187
G0 F7500 X209.199 Y65.98
G1 F1500 X209.318 Y65.386 E733.41007
G1 X209.514 Y64.812 E733.43832
G1 X209.785 Y64.269 E733.46658
G1 X210.124 Y63.766 E733.49482
G1 X210.506 Y63.332 E733.52174
G1 X210.623 Y63.215 E733.52945
G1 X211.079 Y62.816 E733.55766
G1 X211.584 Y62.48 E733.58591
G1 X212.128 Y62.213 E733.61412
G1 X212.703 Y62.02 E733.64237
G1 X213.298 Y61.904 E733.67059
G1 X213.876 Y61.868 E733.69756
G1 X255.317 Y61.868 E735.62723
G1 X255.922 Y61.908 E735.65546
G1 X256.339 Y61.992 E735.67527
G1 X256.588 Y61.932 E735.68719
G1 X257.355 Y61.868 E735.72303
G1 X269.61 Y61.868 E736.29367
G1 X270.215 Y61.908 E736.32191
G1 X270.809 Y62.027 E736.35012
G1 X271.383 Y62.223 E736.37836
G1 X271.926 Y62.494 E736.40662
G1 X272.429 Y62.833 E736.43486
G1 X272.863 Y63.215 E736.46178
G1 X272.98 Y63.332 E736.46949
G1 X273.379 Y63.788 E736.4977
G1 X273.715 Y64.293 E736.52595
G1 X273.982 Y64.837 E736.55416
G1 X274.175 Y65.412 E736.58241
G1 X274.291 Y66.007 E736.61063
G1 X274.327 Y66.585 E736.6376
G1 X274.327 Y260.661 E745.67459
G1 X274.287 Y261.266 E745.70283
G1 X274.168 Y261.86 E745.73103
G1 X273.972 Y262.434 E745.75928
G1 X273.701 Y262.977 E745.78754
G1 X273.362 Y263.48 E745.81578
G1 X272.98 Y263.914 E745.8427
G1 X272.863 Y264.031 E745.85041
G1 X272.407 Y264.43 E745.87862
G1 X271.902 Y264.766 E745.90686
G1 X271.358 Y265.033 E745.93508
G1 X270.783 Y265.226 E745.96332
G1 X270.188 Y265.342 E745.99155
G1 X269.61 Y265.378 E746.01852
G1 X257.355 Y265.378 E746.58916
G1 X256.75 Y265.338 E746.6174
G1 X256.338 Y265.256 E746.63696
G1 X255.895 Y265.342 E746.65797
G1 X255.317 Y265.378 E746.68494
G1 X213.876 Y265.378 E748.6146
G1 X213.271 Y265.338 E748.64283
G1 X212.677 Y265.219 E748.67104
G1 X212.103 Y265.023 E748.69929
G1 X211.56 Y264.752 E748.72754
G1 X211.057 Y264.413 E748.75579
G1 X210.623 Y264.031 E748.78271
G1 X210.506 Y263.914 E748.79042
G1 X210.107 Y263.458 E748.81863
G1 X209.771 Y262.953 E748.84687
G1 X209.504 Y262.409 E748.87509
G1 X209.311 Y261.834 E748.90333
G1 X209.195 Y261.239 E748.93156
G1 X209.159 Y260.661 E748.95853
G1 X209.159 Y66.585 E757.99552
G1 X209.199 Y65.98 E758.02375
G0 F7500 X209.599 Y66.007
G1 F1500 X209.718 Y65.44 E758.05073
G1 X209.914 Y64.895 E758.0777
G1 X210.183 Y64.382 E758.10467
G1 X210.52 Y63.911 E758.13164
G1 X210.789 Y63.615 E758.15026
G1 X210.906 Y63.498 E758.15797
G1 X211.343 Y63.118 E758.18493
G1 X211.828 Y62.801 E758.21191
G1 X212.352 Y62.554 E758.23889
G1 X212.905 Y62.382 E758.26585
G1 X213.477 Y62.287 E758.29285
G1 X213.876 Y62.268 E758.31145
G1 X255.317 Y62.268 E760.24112
G1 X255.895 Y62.308 E760.2681
G1 X256.338 Y62.401 E760.28918
G1 X256.49 Y62.358 E760.29653
G1 X257.064 Y62.278 E760.32352
G1 X257.355 Y62.268 E760.33708
G1 X269.61 Y62.268 E760.90772
G1 X270.188 Y62.308 E760.9347
G1 X270.755 Y62.427 E760.96168
G1 X271.3 Y62.623 E760.98864
G1 X271.813 Y62.892 E761.01562
G1 X272.284 Y63.229 E761.04258
G1 X272.58 Y63.498 E761.06121
G1 X272.697 Y63.615 E761.06891
G1 X273.077 Y64.052 E761.09588
G1 X273.394 Y64.537 E761.12286
G1 X273.641 Y65.061 E761.14983
G1 X273.813 Y65.614 E761.1768
G1 X273.908 Y66.186 E761.2038
G1 X273.927 Y66.585 E761.2224
G1 X273.927 Y260.661 E770.25939
G1 X273.887 Y261.239 E770.28637
G1 X273.768 Y261.806 E770.31335
G1 X273.572 Y262.351 E770.34032
G1 X273.303 Y262.864 E770.36729
G1 X272.966 Y263.335 E770.39425
G1 X272.697 Y263.631 E770.41288
G1 X272.58 Y263.748 E770.42058
G1 X272.143 Y264.128 E770.44755
G1 X271.658 Y264.445 E770.47453
G1 X271.134 Y264.692 E770.5015
G1 X270.581 Y264.864 E770.52847
G1 X270.009 Y264.959 E770.55547
G1 X269.61 Y264.978 E770.57407
G1 X257.355 Y264.978 E771.14471
G1 X256.777 Y264.938 E771.17169
G1 X256.343 Y264.847 E771.19234
G1 X256.288 Y264.864 E771.19502
G1 X255.716 Y264.959 E771.22202
G1 X255.317 Y264.978 E771.24062
G1 X213.876 Y264.978 E773.17029
G1 X213.298 Y264.938 E773.19727
G1 X212.731 Y264.819 E773.22424
G1 X212.186 Y264.623 E773.25121
G1 X211.673 Y264.354 E773.27818
G1 X211.202 Y264.017 E773.30515
G1 X210.906 Y263.748 E773.32378
G1 X210.789 Y263.631 E773.33148
G1 X210.409 Y263.194 E773.35845
G1 X210.092 Y262.709 E773.38543
G1 X209.845 Y262.185 E773.4124
G1 X209.673 Y261.632 E773.43937
G1 X209.578 Y261.06 E773.46637
G1 X209.559 Y260.661 E773.48497
G1 X209.559 Y66.585 E782.52196
G1 X209.599 Y66.007 E782.54894
G0 F7500 X209.999 Y66.035
G1 F1500 X210.118 Y65.497 E782.57459
G1 X210.314 Y64.982 E782.60025
G1 X210.582 Y64.501 E782.62589
G1 X211.072 Y63.898 E782.66207
G1 X211.189 Y63.781 E782.66978
G1 X211.606 Y63.421 E782.69543
G1 X212.07 Y63.124 E782.72108
G1 X212.573 Y62.898 E782.74676
G1 X213.103 Y62.747 E782.77242
G1 X213.876 Y62.668 E782.8086
G1 X255.317 Y62.668 E784.73827
G1 X255.867 Y62.708 E784.76395
G1 X256.339 Y62.812 E784.78645
G1 X256.429 Y62.783 E784.79085
G1 X256.971 Y62.687 E784.81649
G1 X257.355 Y62.668 E784.83439
G1 X269.61 Y62.668 E785.40503
G1 X270.16 Y62.708 E785.43071
G1 X270.698 Y62.827 E785.45637
G1 X271.213 Y63.023 E785.48203
G1 X271.694 Y63.291 E785.50767
G1 X272.297 Y63.781 E785.54384
G1 X272.414 Y63.898 E785.55155
G1 X272.774 Y64.315 E785.5772
G1 X273.071 Y64.779 E785.60285
G1 X273.297 Y65.282 E785.62853
G1 X273.448 Y65.812 E785.65419
G1 X273.527 Y66.585 E785.69037
G1 X273.527 Y260.661 E794.72737
G1 X273.487 Y261.211 E794.75304
G1 X273.368 Y261.749 E794.7787
G1 X273.172 Y262.264 E794.80436
G1 X272.904 Y262.745 E794.83
G1 X272.414 Y263.348 E794.86618
G1 X272.297 Y263.465 E794.87388
G1 X271.88 Y263.825 E794.89954
G1 X271.416 Y264.122 E794.92519
G1 X270.913 Y264.348 E794.95087
G1 X270.383 Y264.499 E794.97653
G1 X269.61 Y264.578 E795.01271
G1 X257.355 Y264.578 E795.58335
G1 X256.805 Y264.538 E795.60903
G1 X256.325 Y264.432 E795.63192
G1 X256.09 Y264.499 E795.6433
G1 X255.317 Y264.578 E795.67948
G1 X213.876 Y264.578 E797.60915
G1 X213.326 Y264.538 E797.63482
G1 X212.788 Y264.419 E797.66048
G1 X212.273 Y264.223 E797.68614
G1 X211.792 Y263.955 E797.71178
G1 X211.189 Y263.465 E797.74796
G1 X211.072 Y263.348 E797.75566
G1 X210.712 Y262.931 E797.78132
G1 X210.415 Y262.467 E797.80697
G1 X210.189 Y261.964 E797.83265
G1 X210.038 Y261.434 E797.85831
G1 X209.959 Y260.661 E797.89449
G1 X209.959 Y66.585 E806.93148
G1 X209.999 Y66.035 E806.95716
G0 F7500 X210.399 Y66.065
G1 F1500 X210.518 Y65.558 E806.98141
G1 X210.713 Y65.075 E807.00566
G1 X210.979 Y64.627 E807.02992
G1 X211.355 Y64.181 E807.05709
G1 X211.472 Y64.064 E807.06479
G1 X211.868 Y63.725 E807.08906
G1 X212.31 Y63.45 E807.1133
G1 X212.79 Y63.246 E807.13759
G1 X213.295 Y63.118 E807.16185
G1 X213.876 Y63.068 E807.189
G1 X255.317 Y63.068 E809.11867
G1 X255.837 Y63.108 E809.14295
G1 X256.343 Y63.227 E809.16716
G1 X256.404 Y63.204 E809.17019
G1 X256.914 Y63.097 E809.19446
G1 X257.355 Y63.068 E809.21504
G1 X269.61 Y63.068 E809.78568
G1 X270.13 Y63.108 E809.80997
G1 X270.637 Y63.227 E809.83422
G1 X271.12 Y63.422 E809.85847
G1 X271.568 Y63.688 E809.88273
G1 X272.014 Y64.064 E809.90989
G1 X272.131 Y64.181 E809.9176
G1 X272.47 Y64.577 E809.94187
G1 X272.745 Y65.019 E809.96611
G1 X272.949 Y65.499 E809.9904
G1 X273.077 Y66.004 E810.01465
G1 X273.127 Y66.585 E810.04181
G1 X273.127 Y260.661 E819.0788
G1 X273.087 Y261.181 E819.10309
G1 X272.968 Y261.688 E819.12733
G1 X272.773 Y262.171 E819.15159
G1 X272.507 Y262.619 E819.17585
G1 X272.131 Y263.065 E819.20301
G1 X272.014 Y263.182 E819.21072
G1 X271.618 Y263.521 E819.23499
G1 X271.176 Y263.796 E819.25923
G1 X270.696 Y264 E819.28352
G1 X270.191 Y264.128 E819.30777
G1 X269.61 Y264.178 E819.33493
G1 X257.355 Y264.178 E819.90557
G1 X256.835 Y264.138 E819.92986
G1 X256.328 Y264.019 E819.95411
G1 X255.898 Y264.128 E819.97476
G1 X255.317 Y264.178 E820.00192
G1 X213.876 Y264.178 E821.93158
G1 X213.356 Y264.138 E821.95587
G1 X212.849 Y264.019 E821.98012
G1 X212.366 Y263.824 E822.00437
G1 X211.918 Y263.558 E822.02863
G1 X211.472 Y263.182 E822.0558
G1 X211.355 Y263.065 E822.0635
G1 X211.016 Y262.669 E822.08777
G1 X210.741 Y262.227 E822.11201
G1 X210.537 Y261.747 E822.1363
G1 X210.409 Y261.242 E822.16056
G1 X210.359 Y260.661 E822.18771
G1 X210.359 Y66.585 E831.2247
G1 X210.399 Y66.065 E831.24899
G0 F7500 X210.799 Y66.097
G1 F1500 X210.918 Y65.622 E831.27179
G1 X211.112 Y65.173 E831.29456
G1 X211.377 Y64.761 E831.31737
G1 X211.638 Y64.464 E831.33579
G1 X211.755 Y64.347 E831.34349
G1 X212.128 Y64.03 E831.36628
G1 X212.548 Y63.778 E831.38909
G1 X213.003 Y63.598 E831.41188
G1 X213.481 Y63.494 E831.43465
G1 X213.876 Y63.468 E831.45309
G1 X255.317 Y63.468 E833.38275
G1 X255.805 Y63.508 E833.40555
G1 X256.28 Y63.627 E833.42835
G1 X256.337 Y63.652 E833.43125
G1 X256.417 Y63.618 E833.4353
G1 X256.893 Y63.504 E833.45809
G1 X257.355 Y63.468 E833.47967
G1 X269.61 Y63.468 E834.05031
G1 X270.098 Y63.508 E834.07311
G1 X270.573 Y63.627 E834.09591
G1 X271.022 Y63.821 E834.11869
G1 X271.434 Y64.086 E834.1415
G1 X271.731 Y64.347 E834.15991
G1 X271.848 Y64.464 E834.16762
G1 X272.165 Y64.837 E834.19041
G1 X272.417 Y65.257 E834.21322
G1 X272.597 Y65.712 E834.236
G1 X272.701 Y66.19 E834.25878
G1 X272.727 Y66.585 E834.27721
G1 X272.727 Y260.661 E843.3142
G1 X272.687 Y261.149 E843.337
G1 X272.568 Y261.624 E843.3598
G1 X272.374 Y262.073 E843.38258
G1 X272.109 Y262.485 E843.40539
G1 X271.848 Y262.782 E843.4238
G1 X271.731 Y262.899 E843.43151
G1 X271.358 Y263.216 E843.4543
G1 X270.938 Y263.468 E843.47711
G1 X270.483 Y263.648 E843.49989
G1 X270.005 Y263.752 E843.52267
G1 X269.61 Y263.778 E843.5411
G1 X257.355 Y263.778 E844.11175
G1 X256.867 Y263.738 E844.13455
G1 X256.392 Y263.619 E844.15735
G1 X256.33 Y263.592 E844.1605
G1 X256.19 Y263.648 E844.16752
G1 X255.712 Y263.752 E844.1903
G1 X255.317 Y263.778 E844.20873
G1 X213.876 Y263.778 E846.13839
G1 X213.388 Y263.738 E846.16119
G1 X212.913 Y263.619 E846.184
G1 X212.464 Y263.425 E846.20677
G1 X212.052 Y263.16 E846.22958
G1 X211.755 Y262.899 E846.24799
G1 X211.638 Y262.782 E846.2557
G1 X211.321 Y262.409 E846.27849
G1 X211.069 Y261.989 E846.3013
G1 X210.889 Y261.534 E846.32408
G1 X210.785 Y261.056 E846.34686
G1 X210.759 Y260.661 E846.36529
G1 X210.759 Y66.585 E855.40228
G1 X210.799 Y66.097 E855.42508
G0 F7500 X211.199 Y66.131
G1 F1500 X211.317 Y65.691 E855.4463
G1 X211.511 Y65.279 E855.4675
G1 X211.921 Y64.747 E855.49878
G1 X212.038 Y64.63 E855.50648
G1 X212.387 Y64.337 E855.5277
G1 X212.782 Y64.11 E855.54891
G1 X213.21 Y63.955 E855.57011
G1 X213.876 Y63.868 E855.60138
G1 X255.317 Y63.868 E857.53105
G1 X255.771 Y63.908 E857.55227
G1 X256.211 Y64.026 E857.57349
G1 X256.337 Y64.085 E857.57996
G1 X256.469 Y64.024 E857.58673
G1 X256.909 Y63.907 E857.60793
G1 X257.355 Y63.868 E857.62878
G1 X269.61 Y63.868 E858.19943
G1 X270.064 Y63.908 E858.22065
G1 X270.504 Y64.026 E858.24186
G1 X270.916 Y64.22 E858.26306
G1 X271.448 Y64.63 E858.29434
G1 X271.565 Y64.747 E858.30204
G1 X271.858 Y65.096 E858.32326
G1 X272.085 Y65.491 E858.34448
G1 X272.24 Y65.919 E858.36567
G1 X272.327 Y66.585 E858.39695
G1 X272.327 Y260.661 E867.43394
G1 X272.287 Y261.115 E867.45516
G1 X272.169 Y261.555 E867.47637
G1 X271.975 Y261.967 E867.49758
G1 X271.565 Y262.499 E867.52885
G1 X271.448 Y262.616 E867.53656
G1 X271.099 Y262.909 E867.55778
G1 X270.704 Y263.136 E867.57899
G1 X270.276 Y263.291 E867.60019
G1 X269.61 Y263.378 E867.63146
G1 X257.355 Y263.378 E868.20211
G1 X256.901 Y263.338 E868.22333
G1 X256.461 Y263.22 E868.24454
G1 X256.338 Y263.162 E868.25087
G1 X255.983 Y263.291 E868.26846
G1 X255.317 Y263.378 E868.29974
G1 X213.876 Y263.378 E870.2294
G1 X213.422 Y263.338 E870.25063
G1 X212.982 Y263.22 E870.27184
G1 X212.57 Y263.026 E870.29304
G1 X212.038 Y262.616 E870.32432
G1 X211.921 Y262.499 E870.33202
G1 X211.628 Y262.15 E870.35324
G1 X211.401 Y261.755 E870.37445
G1 X211.246 Y261.327 E870.39565
G1 X211.159 Y260.661 E870.42693
G1 X211.159 Y66.585 E879.46392
G1 X211.199 Y66.131 E879.48514
G0 F7500 X211.599 Y66.168
G1 F1500 X211.717 Y65.766 E879.50465
G1 X211.91 Y65.394 E879.52416
G1 X212.203 Y65.029 E879.54596
G1 X212.32 Y64.912 E879.55366
G1 X212.644 Y64.646 E879.57318
G1 X213.011 Y64.445 E879.59267
G1 X213.411 Y64.318 E879.61221
G1 X213.876 Y64.268 E879.63398
G1 X255.317 Y64.268 E881.56365
G1 X255.734 Y64.308 E881.58316
G1 X256.136 Y64.426 E881.60267
G1 X256.335 Y64.529 E881.6131
G1 X256.559 Y64.417 E881.62476
G1 X256.962 Y64.303 E881.64426
G1 X257.355 Y64.268 E881.66264
G1 X269.61 Y64.268 E882.23328
G1 X270.027 Y64.308 E882.25279
G1 X270.429 Y64.426 E882.27229
G1 X270.801 Y64.619 E882.29181
G1 X271.166 Y64.912 E882.3136
G1 X271.283 Y65.029 E882.32131
G1 X271.549 Y65.353 E882.34083
G1 X271.75 Y65.72 E882.36031
G1 X271.877 Y66.12 E882.37985
G1 X271.927 Y66.585 E882.40163
G1 X271.927 Y260.661 E891.43862
G1 X271.887 Y261.078 E891.45813
G1 X271.769 Y261.48 E891.47764
G1 X271.576 Y261.852 E891.49715
G1 X271.283 Y262.217 E891.51895
G1 X271.166 Y262.334 E891.52665
G1 X270.842 Y262.6 E891.54617
G1 X270.475 Y262.801 E891.56566
G1 X270.075 Y262.928 E891.5852
G1 X269.61 Y262.978 E891.60697
G1 X257.355 Y262.978 E892.17762
G1 X256.938 Y262.938 E892.19713
G1 X256.536 Y262.82 E892.21663
G1 X256.336 Y262.716 E892.22713
G1 X256.182 Y262.801 E892.23532
G1 X255.782 Y262.928 E892.25486
G1 X255.317 Y262.978 E892.27664
G1 X213.876 Y262.978 E894.20631
G1 X213.459 Y262.938 E894.22581
G1 X213.057 Y262.82 E894.24532
G1 X212.685 Y262.627 E894.26484
G1 X212.32 Y262.334 E894.28663
G1 X212.203 Y262.217 E894.29434
G1 X211.937 Y261.893 E894.31386
G1 X211.736 Y261.526 E894.33334
G1 X211.609 Y261.126 E894.35288
G1 X211.559 Y260.661 E894.37466
G1 X211.559 Y66.585 E903.41165
G1 X211.599 Y66.168 E903.43116
G0 F7500 X211.999 Y66.208
G1 F1500 X212.117 Y65.848 E903.4488
G1 X212.307 Y65.521 E903.46641
G1 X212.486 Y65.312 E903.47922
G1 X212.603 Y65.195 E903.48693
G1 X212.898 Y64.957 E903.50457
G1 X213.236 Y64.786 E903.52221
G1 X213.602 Y64.689 E903.53984
G1 X213.876 Y64.668 E903.55264
G1 X255.317 Y64.668 E905.48231
G1 X255.694 Y64.708 E905.49996
G1 X256.054 Y64.826 E905.5176
G1 X256.334 Y64.989 E905.53269
G1 X256.353 Y64.973 E905.53384
G1 X256.688 Y64.796 E905.55149
G1 X257.053 Y64.694 E905.56913
G1 X257.355 Y64.668 E905.58325
G1 X269.61 Y64.668 E906.15389
G1 X269.987 Y64.708 E906.17154
G1 X270.347 Y64.826 E906.18919
G1 X270.674 Y65.016 E906.2068
G1 X270.883 Y65.195 E906.21961
G1 X271 Y65.312 E906.22731
G1 X271.238 Y65.607 E906.24496
G1 X271.409 Y65.945 E906.2626
G1 X271.506 Y66.311 E906.28023
G1 X271.527 Y66.585 E906.29303
G1 X271.527 Y260.661 E915.33002
G1 X271.487 Y261.038 E915.34767
G1 X271.369 Y261.398 E915.36531
G1 X271.179 Y261.725 E915.38292
G1 X271 Y261.934 E915.39574
G1 X270.883 Y262.051 E915.40344
G1 X270.588 Y262.289 E915.42109
G1 X270.25 Y262.46 E915.43873
G1 X269.884 Y262.557 E915.45636
G1 X269.61 Y262.578 E915.46916
G1 X257.355 Y262.578 E916.0398
G1 X256.978 Y262.538 E916.05745
G1 X256.618 Y262.42 E916.07509
G1 X256.336 Y262.256 E916.09028
G1 X256.295 Y262.289 E916.09274
G1 X255.957 Y262.46 E916.11037
G1 X255.591 Y262.557 E916.128
G1 X255.317 Y262.578 E916.1408
G1 X213.876 Y262.578 E918.07047
G1 X213.499 Y262.538 E918.08812
G1 X213.139 Y262.42 E918.10576
G1 X212.812 Y262.23 E918.12337
G1 X212.603 Y262.051 E918.13618
G1 X212.486 Y261.934 E918.14389
G1 X212.248 Y261.639 E918.16154
G1 X212.077 Y261.301 E918.17918
G1 X211.98 Y260.935 E918.19681
G1 X211.959 Y260.661 E918.2096
G1 X211.959 Y66.585 E927.2466
G1 X211.999 Y66.208 E927.26425
G0 F7500 X212.399 Y66.253
G1 F1500 X212.516 Y65.941 E927.27976
G1 X212.769 Y65.595 E927.29972
G1 X212.886 Y65.478 E927.30743
G1 X213.149 Y65.272 E927.32298
G1 X213.453 Y65.133 E927.33855
G1 X213.876 Y65.068 E927.35848
G1 X255.317 Y65.068 E929.28814
G1 X255.649 Y65.108 E929.30371
G1 X255.961 Y65.225 E929.31923
G1 X256.307 Y65.478 E929.33919
G1 X256.34 Y65.511 E929.34136
G1 X256.56 Y65.315 E929.35508
G1 X256.856 Y65.16 E929.37064
G1 X257.18 Y65.079 E929.38619
G1 X257.355 Y65.068 E929.39436
G1 X269.61 Y65.068 E929.965
G1 X269.942 Y65.108 E929.98057
G1 X270.254 Y65.225 E929.99609
G1 X270.6 Y65.478 E930.01605
G1 X270.717 Y65.595 E930.02375
G1 X270.923 Y65.858 E930.03931
G1 X271.062 Y66.162 E930.05487
G1 X271.127 Y66.585 E930.0748
G1 X271.127 Y260.661 E939.11179
G1 X271.087 Y260.993 E939.12736
G1 X270.97 Y261.305 E939.14288
G1 X270.717 Y261.651 E939.16284
G1 X270.6 Y261.768 E939.17054
G1 X270.337 Y261.974 E939.1861
G1 X270.033 Y262.113 E939.20166
G1 X269.61 Y262.178 E939.22159
G1 X257.355 Y262.178 E939.79224
G1 X257.023 Y262.138 E939.80781
G1 X256.711 Y262.021 E939.82332
G1 X256.434 Y261.833 E939.83891
G1 X256.343 Y261.732 E939.84524
G1 X256.307 Y261.768 E939.84761
G1 X256.044 Y261.974 E939.86317
G1 X255.74 Y262.113 E939.87873
G1 X255.317 Y262.178 E939.89866
G1 X213.876 Y262.178 E941.82833
G1 X213.544 Y262.138 E941.8439
G1 X213.232 Y262.021 E941.85941
G1 X212.886 Y261.768 E941.87937
G1 X212.769 Y261.651 E941.88708
G1 X212.563 Y261.388 E941.90263
G1 X212.424 Y261.084 E941.9182
G1 X212.359 Y260.661 E941.93813
G1 X212.359 Y66.585 E950.97512
G1 X212.399 Y66.253 E950.99069
G0 F7500 X212.799 Y66.306
G1 F1500 X212.915 Y66.049 E951.00382
G1 X213.169 Y65.761 E951.0217
G1 X213.395 Y65.592 E951.03484
G1 X213.659 Y65.492 E951.04799
G1 X213.876 Y65.468 E951.05815
G1 X255.317 Y65.468 E952.98782
G1 X255.596 Y65.508 E953.00094
G1 X255.853 Y65.624 E953.01407
G1 X256.141 Y65.878 E953.03195
G1 X256.31 Y66.104 E953.04509
G1 X256.378 Y66.283 E953.05401
G1 X256.444 Y66.056 E953.06502
G1 X256.595 Y65.818 E953.07814
G1 X256.807 Y65.631 E953.0913
G1 X257.063 Y65.512 E953.10445
G1 X257.355 Y65.468 E953.1182
G1 X269.61 Y65.468 E953.68884
G1 X269.889 Y65.508 E953.70197
G1 X270.146 Y65.624 E953.7151
G1 X270.434 Y65.878 E953.73298
G1 X270.603 Y66.104 E953.74612
G1 X270.703 Y66.368 E953.75926
G1 X270.727 Y66.585 E953.76943
G1 X270.727 Y260.661 E962.80642
G1 X270.687 Y260.94 E962.81955
G1 X270.571 Y261.197 E962.83268
G1 X270.317 Y261.485 E962.85056
G1 X270.091 Y261.654 E962.8637
G1 X269.827 Y261.754 E962.87684
G1 X269.61 Y261.778 E962.88701
G1 X257.355 Y261.778 E963.45765
G1 X257.076 Y261.738 E963.47078
G1 X256.819 Y261.622 E963.48391
G1 X256.604 Y261.439 E963.49705
G1 X256.45 Y261.203 E963.51018
G1 X256.379 Y260.973 E963.52138
G1 X256.278 Y261.197 E963.53283
G1 X256.024 Y261.485 E963.55071
G1 X255.798 Y261.654 E963.56385
G1 X255.534 Y261.754 E963.57699
G1 X255.317 Y261.778 E963.58716
G1 X213.876 Y261.778 E965.51682
G1 X213.597 Y261.738 E965.52995
G1 X213.34 Y261.622 E965.54308
G1 X213.052 Y261.368 E965.56096
G1 X212.883 Y261.142 E965.5741
G1 X212.783 Y260.878 E965.58724
G1 X212.759 Y260.661 E965.59741
G1 X212.759 Y66.585 E974.6344
G1 X212.799 Y66.306 E974.64753
G0 F7500 X213.199 Y66.37
G1 F1500 X213.452 Y66.044 E974.66674
G1 X213.631 Y65.92 E974.67688
G1 X213.876 Y65.868 E974.68854
G1 X255.317 Y65.868 E976.61821
G1 X255.532 Y65.908 E976.62839
G1 X255.858 Y66.161 E976.64761
G1 X255.982 Y66.34 E976.65775
G1 X256.034 Y66.585 E976.66941
G1 X256.034 Y260.661 E985.7064
G1 X255.994 Y260.876 E985.71658
G1 X255.741 Y261.202 E985.7358
G1 X255.562 Y261.326 E985.74594
G1 X255.317 Y261.378 E985.7576
G1 X213.876 Y261.378 E987.68727
G1 X213.661 Y261.338 E987.69745
G1 X213.335 Y261.085 E987.71667
G1 X213.211 Y260.906 E987.72681
G1 X213.159 Y260.661 E987.73847
G1 X213.159 Y66.585 E996.77546
G1 X213.199 Y66.37 E996.78564
G0 F7500 X213.559 Y66.585
G1 F1500 X213.618 Y66.444 E996.79276
G1 X213.735 Y66.327 E996.80046
G1 X213.876 Y66.268 E996.80758
G1 X255.317 Y66.268 E998.73725
G1 X255.458 Y66.327 E998.74437
G1 X255.575 Y66.444 E998.75207
G1 X255.634 Y66.585 E998.75919
G1 X255.634 Y260.661 E1007.79618
G1 X255.575 Y260.802 E1007.8033
G1 X255.458 Y260.919 E1007.811
G1 X255.317 Y260.978 E1007.81812
G1 X213.876 Y260.978 E1009.74778
G1 X213.735 Y260.919 E1009.7549
G1 X213.618 Y260.802 E1009.76261
G1 X213.559 Y260.661 E1009.76972
G1 X213.559 Y66.585 E1018.80672
G1 F3600 E1013.80672
G0 F7500 X213.094 Y66.585
G0 X213.098 Y66.311
G0 X213.602 Y65.807
G0 X255.591 Y65.807
G0 X256.581 Y66.575
G0 X256.755 Y66.454
G1 F3600 E1018.80672
G1 F1500 X256.8 Y66.24 E1018.8169
G1 X256.918 Y66.057 E1018.82704
G1 X257.094 Y65.928 E1018.8372
G1 X257.355 Y65.868 E1018.84967
G1 X269.61 Y65.868 E1019.42031
G1 X269.825 Y65.908 E1019.4305
G1 X270.151 Y66.161 E1019.44971
G1 X270.275 Y66.34 E1019.45985
G1 X270.327 Y66.585 E1019.47151
G1 X270.327 Y260.661 E1028.5085
G1 X270.287 Y260.876 E1028.51869
G1 X270.034 Y261.202 E1028.5379
G1 X269.855 Y261.326 E1028.54804
G1 X269.61 Y261.378 E1028.5597
G1 X257.355 Y261.378 E1029.13035
G1 X257.14 Y261.338 E1029.14053
G1 X256.954 Y261.225 E1029.15066
G1 X256.821 Y261.052 E1029.16083
G1 X256.759 Y260.843 E1029.17098
G1 X256.775 Y260.625 E1029.18116
G1 X256.855 Y260.472 E1029.18919
G1 X256.855 Y66.782 E1038.20821
G1 X256.79 Y66.669 E1038.21428
G1 X256.755 Y66.454 E1038.22443
G0 F7500 X257.156 Y66.482
G1 F1500 X257.186 Y66.361 E1038.23023
G1 X257.355 Y66.268 E1038.23921
G1 X269.61 Y66.268 E1038.80986
G1 X269.751 Y66.327 E1038.81697
G1 X269.868 Y66.444 E1038.82468
G1 X269.927 Y66.585 E1038.8318
G1 X269.927 Y260.661 E1047.86879
G1 X269.868 Y260.802 E1047.8759
G1 X269.751 Y260.919 E1047.88361
G1 X269.61 Y260.978 E1047.89073
G1 X257.355 Y260.978 E1048.46137
G1 X257.236 Y260.939 E1048.4672
G1 X257.164 Y260.837 E1048.47302
G1 X257.203 Y260.648 E1048.482
G1 X257.255 Y260.587 E1048.48573
G1 X257.255 Y66.659 E1057.51583
G1 X257.156 Y66.482 E1057.52528
G1 F3600 E1052.52528
G0 F7500 X256.793 Y66.829
G0 X256.581 Y66.575
G0 X256.934 Y65.81
G0 X263.341 Y65.815
G0 X263.353 Y66.668
G0 X262.888 Y66.668
G1 F3600 E1057.52528
G1 F1500 X269.527 Y66.668 E1057.83442
G1 X269.527 Y260.578 E1066.86368
G1 X262.888 Y260.578 E1067.17282
G1 X262.888 Y66.668 E1076.20208
G0 F7500 X263.288 Y67.068
G1 F1500 X269.127 Y67.068 E1076.47397
G1 X269.127 Y260.178 E1085.46598
G1 X263.288 Y260.178 E1085.73787
G1 X263.288 Y67.068 E1094.72988
G0 F7500 X263.688 Y67.468
G1 F1500 X268.727 Y67.468 E1094.96452
G1 X268.727 Y259.778 E1103.91927
G1 X263.688 Y259.778 E1104.15391
G1 X263.688 Y67.468 E1113.10867
G0 F7500 X264.088 Y67.868
G1 F1500 X268.327 Y67.868 E1113.30606
G1 X268.327 Y259.378 E1122.22356
G1 X264.088 Y259.378 E1122.42095
G1 X264.088 Y67.868 E1131.33846
G0 F7500 X264.488 Y68.268
G1 F1500 X267.927 Y68.268 E1131.49859
G1 X267.927 Y258.978 E1140.37885
G1 X264.488 Y258.978 E1140.53898
G1 X264.488 Y68.268 E1149.41924
G0 F7500 X264.888 Y68.668
G1 F1500 X267.527 Y68.668 E1149.54212
G1 X267.527 Y258.578 E1158.38513
G1 X264.888 Y258.578 E1158.50801
G1 X264.888 Y68.668 E1167.35101
G0 F7500 X265.288 Y69.068
G1 F1500 X267.127 Y69.068 E1167.43665
G1 X267.127 Y258.178 E1176.2424
G1 X265.288 Y258.178 E1176.32803
G1 X265.288 Y69.068 E1185.13379
G0 F7500 X265.688 Y69.468
G1 F1500 X266.727 Y69.468 E1185.18217
G1 X266.727 Y257.778 E1193.95067
G1 X265.688 Y257.778 E1193.99905
G1 X265.688 Y69.468 E1202.76755
G0 F7500 X266.088 Y69.868
G1 F1500 X266.327 Y69.868 E1202.77868
G1 X266.327 Y257.378 E1211.50993
G1 X266.088 Y257.378 E1211.52106
G1 X266.088 Y69.868 E1220.25231
G1 F3600 E1215.25231
G0 F7500 X263.341 Y65.815
G0 X256.934 Y65.81
G0 X256.581 Y66.575
G0 X256.803 Y80.754
G0 X227.5 Y115.118
G0 X227.986 Y115.126
G1 F3600 E1220.25231
G1 F1500 X228.039 Y115.049 E1220.25666
G1 X228.317 Y114.746 E1220.27581
G1 X228.405 Y114.681 E1220.28091
G1 X228.776 Y114.503 E1220.30007
G1 X228.867 Y114.476 E1220.30449
G1 X229.278 Y114.426 E1220.32376
G1 X229.348 Y114.426 E1220.32702
G1 X229.768 Y114.477 E1220.34673
G1 X229.85 Y114.5 E1220.35069
G1 X230.224 Y114.661 E1220.36965
G1 X230.304 Y114.714 E1220.37412
G1 X230.59 Y114.974 E1220.39212
G1 X230.655 Y115.06 E1220.39714
G1 X230.833 Y115.41 E1220.41542
G1 X230.858 Y115.488 E1220.41923
G1 X230.928 Y115.853 E1220.43654
G1 X230.975 Y116.233 E1220.45437
G1 X230.992 Y116.613 E1220.47208
G1 X230.994 Y117.03 E1220.4915
G1 X230.994 Y118.78 E1220.57299
G1 X230.936 Y118.922 E1220.58013
G1 X230.819 Y119.04 E1220.58787
G1 X230.677 Y119.099 E1220.59503
G1 X228.001 Y119.099 E1220.71963
G1 X227.86 Y119.04 E1220.72675
G1 X227.743 Y118.923 E1220.73445
G1 X227.684 Y118.782 E1220.74157
G1 X227.684 Y116.807 E1220.83354
G1 X227.686 Y116.492 E1220.8482
G1 X227.705 Y116.16 E1220.86369
G1 X227.743 Y115.859 E1220.87782
G1 X227.805 Y115.549 E1220.89254
G1 X227.818 Y115.507 E1220.89458
G1 X227.986 Y115.126 E1220.91397
G1 F3600 E1215.91397
G0 F7500 X227.5 Y115.118
G0 X223.477 Y114.296
G0 X223.699 Y114.634
G1 F3600 E1220.91397
G1 F1500 X223.734 Y114.596 E1220.91638
G1 X223.979 Y114.374 E1220.93177
G1 X224.045 Y114.328 E1220.93552
G1 X224.39 Y114.151 E1220.95357
G1 X224.443 Y114.132 E1220.9562
G1 X224.823 Y114.042 E1220.97438
G1 X224.899 Y114.035 E1220.97793
G1 X225.338 Y114.042 E1220.99838
G1 X225.374 Y114.046 E1221.00007
G1 X225.637 Y114.098 E1221.01255
G1 X225.684 Y114.113 E1221.01485
G1 X226.101 Y114.312 E1221.03636
G1 X226.18 Y114.367 E1221.04084
G1 X226.499 Y114.679 E1221.06162
G1 X226.557 Y114.758 E1221.06618
G1 X226.767 Y115.179 E1221.08809
G1 X226.785 Y115.232 E1221.0907
G1 X226.863 Y115.586 E1221.10758
G1 X226.92 Y115.953 E1221.12487
G1 X226.943 Y116.332 E1221.14255
G1 X226.948 Y116.732 E1221.16118
G1 X226.948 Y118.782 E1221.25663
G1 X226.889 Y118.923 E1221.26375
G1 X226.772 Y119.04 E1221.27146
G1 X226.631 Y119.099 E1221.27857
G1 X223.555 Y119.099 E1221.4218
G1 X223.414 Y119.04 E1221.42892
G1 X223.297 Y118.923 E1221.43663
G1 X223.238 Y118.782 E1221.44374
G1 X223.238 Y116.269 E1221.56076
G1 X223.262 Y115.83 E1221.58123
G1 X223.331 Y115.405 E1221.60128
G1 X223.339 Y115.37 E1221.60295
G1 X223.464 Y115.017 E1221.62039
G1 X223.494 Y114.958 E1221.62347
G1 X223.699 Y114.634 E1221.64133
G0 F7500 X223.099 Y114.013
G1 F1500 X222.945 Y114.262 E1221.65496
G1 X222.831 Y114.482 E1221.6665
G1 X222.734 Y114.742 E1221.67942
G1 X222.657 Y115.001 E1221.692
G1 X222.585 Y115.385 E1221.71019
G1 X222.536 Y115.728 E1221.72633
G1 X222.51 Y116.138 E1221.74545
G1 X222.501 Y116.51 E1221.76278
G1 X222.501 Y119.973 E1221.92403
G1 X231.73 Y119.973 E1222.35377
G1 X231.73 Y116.545 E1222.5134
G1 X231.716 Y116.093 E1222.53445
G1 X231.677 Y115.712 E1222.55229
G1 X231.579 Y115.272 E1222.57328
G1 X231.452 Y114.869 E1222.59295
G1 X231.292 Y114.579 E1222.60838
G1 X231.116 Y114.33 E1222.62257
G1 X230.881 Y114.104 E1222.63776
G1 X230.637 Y113.919 E1222.65201
G1 X230.349 Y113.771 E1222.66709
G1 X230.071 Y113.66 E1222.68103
G1 X229.759 Y113.597 E1222.69585
G1 X229.466 Y113.57 E1222.70955
G1 X229.182 Y113.595 E1222.72283
G1 X228.906 Y113.651 E1222.73594
G1 X228.665 Y113.744 E1222.74797
G1 X228.411 Y113.876 E1222.7613
G1 X228.158 Y114.073 E1222.77623
G1 X227.947 Y114.277 E1222.7899
G1 X227.721 Y114.589 E1222.80783
G1 X227.62 Y114.662 E1222.81364
G1 X227.3 Y114.641 E1222.82857
G1 X227.187 Y114.588 E1222.83438
G1 X227.088 Y114.395 E1222.84448
G1 X226.932 Y114.087 E1222.86056
G1 X226.689 Y113.785 E1222.87861
G1 X226.431 Y113.532 E1222.89543
G1 X226.119 Y113.347 E1222.91232
G1 X225.803 Y113.207 E1222.92842
G1 X225.439 Y113.133 E1222.94571
G1 X225.079 Y113.101 E1222.96254
G1 X224.798 Y113.122 E1222.97566
G1 X224.471 Y113.172 E1222.99107
G1 X224.196 Y113.256 E1223.00446
G1 X223.931 Y113.366 E1223.01782
G1 X223.922 Y113.367 E1223.01824
G1 X223.684 Y113.501 E1223.03096
G1 X223.46 Y113.653 E1223.04356
G1 X223.275 Y113.823 E1223.05526
G1 X223.099 Y114.013 E1223.06732
G1 F3600 E1218.06732
G0 F7500 X223.393 Y114.279
G0 X223.949 Y119.518
G0 X223.281 Y119.56
G0 X224.482 Y119.586
G0 X227.494 Y134.241
G0 X227.626 Y134.717
G1 F3600 E1223.06732
G1 F1500 X227.701 Y134.629 E1223.0727
G1 X227.989 Y134.397 E1223.08992
G1 X228.015 Y134.379 E1223.0914
G1 X228.288 Y134.224 E1223.10602
G1 X228.369 Y134.193 E1223.11005
G1 X228.71 Y134.111 E1223.12638
G1 X228.74 Y134.106 E1223.1278
G1 X229.11 Y134.075 E1223.14509
G1 X229.156 Y134.077 E1223.14723
G1 X229.665 Y134.146 E1223.17115
G1 X229.751 Y134.172 E1223.17534
G1 X230.238 Y134.407 E1223.20051
G1 X230.298 Y134.452 E1223.20401
G1 X230.623 Y134.776 E1223.22538
G1 X230.686 Y134.864 E1223.23042
G1 X230.892 Y135.307 E1223.25316
G1 X230.909 Y135.367 E1223.25607
G1 X230.955 Y135.677 E1223.27066
G1 X230.983 Y135.975 E1223.2846
G1 X230.994 Y136.27 E1223.29834
G1 X230.994 Y138.92 E1223.42174
G1 X230.935 Y139.061 E1223.42886
G1 X230.818 Y139.178 E1223.43656
G1 X230.677 Y139.237 E1223.44368
G1 X227.469 Y139.237 E1223.59306
G1 X227.328 Y139.178 E1223.60017
G1 X227.211 Y139.061 E1223.60788
G1 X227.152 Y138.92 E1223.615
G1 X227.152 Y136.529 E1223.72633
G1 X227.169 Y136.048 E1223.74874
G1 X227.23 Y135.609 E1223.76938
G1 X227.24 Y135.568 E1223.77134
G1 X227.404 Y135.123 E1223.79343
G1 X227.417 Y135.095 E1223.79487
G1 X227.626 Y134.717 E1223.81498
G1 F3600 E1218.81498
G0 F7500 X227.494 Y134.241
G0 X223.002 Y139.631
G0 X222.501 Y139.237
G1 F3600 E1223.81498
G1 F1500 X222.501 Y140.111 E1223.85568
G1 X231.73 Y140.111 E1224.28542
G1 X231.73 Y136.668 E1224.44574
G1 X231.728 Y136.3 E1224.46287
G1 X231.714 Y135.936 E1224.47983
G1 X231.683 Y135.584 E1224.49629
G1 X231.64 Y135.247 E1224.51211
G1 X231.573 Y134.939 E1224.52679
G1 X231.491 Y134.664 E1224.54015
G1 X231.36 Y134.378 E1224.5548
G1 X231.222 Y134.139 E1224.56765
G1 X231.039 Y133.921 E1224.5809
G1 X230.839 Y133.728 E1224.59384
G1 X230.605 Y133.567 E1224.60707
G1 X230.377 Y133.437 E1224.61929
G1 X230.074 Y133.317 E1224.63446
G1 X229.773 Y133.228 E1224.64908
G1 X229.466 Y133.184 E1224.66352
G1 X229.144 Y133.163 E1224.67855
G1 X228.606 Y133.216 E1224.70372
G1 X228.097 Y133.338 E1224.72809
G1 X227.64 Y133.576 E1224.75208
G1 X227.213 Y133.883 E1224.77657
G1 X226.828 Y134.472 E1224.80934
G1 X226.553 Y135.111 E1224.84173
G1 X226.442 Y135.822 E1224.87524
G1 X226.416 Y136.578 E1224.91046
G1 X226.416 Y138.921 E1225.01956
G1 X226.357 Y139.063 E1225.02672
G1 X226.24 Y139.179 E1225.03439
G1 X226.099 Y139.237 E1225.04149
G1 X222.501 Y139.237 E1225.20903
G1 F3600 E1220.20903
G0 F7500 X222.954 Y139.69
G0 X192.854 Y168.757
G1 F3600 E1225.20903
G1 F1500 X193.268 Y168.531 E1225.23099
G1 X193.598 Y168.369 E1225.24811
G1 X194.065 Y168.157 E1225.27199
G1 X194.232 Y168.094 E1225.2803
G1 X194.749 Y167.935 E1225.30549
G1 X195.063 Y167.873 E1225.32039
G1 X195.595 Y167.827 E1225.34526
G1 X195.711 Y167.822 E1225.35067
G1 X196.242 Y167.82 E1225.37539
G1 X196.398 Y167.828 E1225.38267
G1 X196.925 Y167.885 E1225.40735
G1 X197.204 Y167.945 E1225.42064
G1 X197.734 Y168.116 E1225.44657
G1 X198.021 Y168.246 E1225.46124
G1 X198.194 Y168.351 E1225.47066
G1 X198.615 Y168.634 E1225.49428
G1 X198.822 Y168.804 E1225.50676
G1 X199.267 Y169.247 E1225.53599
G1 X199.391 Y169.389 E1225.54477
G1 X199.589 Y169.648 E1225.55995
G1 X199.69 Y169.799 E1225.56841
G1 X199.876 Y170.122 E1225.58577
G1 X199.949 Y170.267 E1225.59333
G1 X200.086 Y170.585 E1225.60945
G1 X200.123 Y170.682 E1225.61428
G1 X200.256 Y171.067 E1225.63325
G1 X200.301 Y171.226 E1225.64095
G1 X200.416 Y171.754 E1225.66611
G1 X200.444 Y171.952 E1225.67542
G1 X200.47 Y172.315 E1225.69237
G1 X200.495 Y172.587 E1225.70508
G1 X200.491 Y172.906 E1225.71994
G1 X200.404 Y173.622 E1225.75352
G1 X200.389 Y173.715 E1225.75791
G1 X200.319 Y174.083 E1225.77535
G1 X200.245 Y174.379 E1225.78956
G1 X200.192 Y174.628 E1225.80141
G1 X200.104 Y174.95 E1225.81696
G1 X200.061 Y175.081 E1225.82338
G1 X199.932 Y175.411 E1225.83988
G1 X199.62 Y176.127 E1225.87624
G1 X199.477 Y176.504 E1225.89502
G1 X199.467 Y176.768 E1225.90732
G1 X199.532 Y177.23 E1225.92905
G1 X199.609 Y177.624 E1225.94774
G1 X199.68 Y178.02 E1225.96647
G1 X199.737 Y178.321 E1225.98074
G1 X199.761 Y178.569 E1225.99234
G1 X199.764 Y178.92 E1226.00868
G1 X199.761 Y179.018 E1226.01325
G1 X199.743 Y179.312 E1226.02697
G1 X199.685 Y179.642 E1226.04257
G1 X199.578 Y180.01 E1226.06041
G1 X199.511 Y180.192 E1226.06944
G1 X199.371 Y180.504 E1226.08537
G1 X199.302 Y180.639 E1226.09243
G1 X199.067 Y181.04 E1226.11407
G1 X198.913 Y181.254 E1226.12635
G1 X198.725 Y181.459 E1226.1393
G1 X198.289 Y181.873 E1226.16729
G1 X197.995 Y182.092 E1226.18436
G1 X197.576 Y182.328 E1226.20676
G1 X197.124 Y182.554 E1226.23029
G1 X196.97 Y182.62 E1226.23809
G1 X196.464 Y182.801 E1226.26311
G1 X196.127 Y182.876 E1226.27919
G1 X195.86 Y182.902 E1226.29168
G1 X195.655 Y182.925 E1226.30129
G1 X195.19 Y182.9 E1226.32297
G1 X194.876 Y182.829 E1226.33796
G1 X194.559 Y182.715 E1226.35365
G1 X194.319 Y182.582 E1226.36642
G1 X194.047 Y182.399 E1226.38169
G1 X193.882 Y182.312 E1226.39037
G1 X193.57 Y182.09 E1226.4082
G1 X193.138 Y181.681 E1226.43591
G1 X193.08 Y181.622 E1226.43976
G1 X192.81 Y181.333 E1226.45817
G1 X192.565 Y181.063 E1226.47515
G1 X192.354 Y180.841 E1226.48941
G1 X192.129 Y180.682 E1226.50224
G1 X191.862 Y180.549 E1226.51613
G1 X191.708 Y180.549 E1226.5233
G1 X191.658 Y180.577 E1226.52597
G1 X191.242 Y180.886 E1226.5501
G1 X190.926 Y181.136 E1226.56886
G1 X190.837 Y181.201 E1226.57399
G1 X190.626 Y181.342 E1226.58581
G1 X190.328 Y181.493 E1226.60137
G1 X189.985 Y181.571 E1226.61775
G1 X189.883 Y181.581 E1226.62252
G1 X189.549 Y181.574 E1226.63807
G1 X189.191 Y181.473 E1226.65539
G1 X188.763 Y181.312 E1226.67669
G1 X188.459 Y181.173 E1226.69225
G1 X188.286 Y181.049 E1226.70216
G1 X188.029 Y180.832 E1226.71783
G1 X187.796 Y180.632 E1226.73212
G1 X187.674 Y180.514 E1226.74003
G1 X187.244 Y180.043 E1226.76972
G1 X186.964 Y179.642 E1226.7925
G1 X186.818 Y179.431 E1226.80445
G1 X186.723 Y179.273 E1226.81303
G1 X186.563 Y178.96 E1226.8294
G1 X186.432 Y178.72 E1226.84213
G1 X186.314 Y178.448 E1226.85594
G1 X186.126 Y177.909 E1226.88252
G1 X186.095 Y177.807 E1226.88748
G1 X186.004 Y177.462 E1226.9041
G1 X185.915 Y177.132 E1226.92001
G1 X185.827 Y176.665 E1226.94214
G1 X185.777 Y176.305 E1226.95906
G1 X185.769 Y176.235 E1226.96234
G1 X185.729 Y175.782 E1226.98352
G1 X185.731 Y175.506 E1226.99637
G1 X185.788 Y174.917 E1227.02393
G1 X185.87 Y174.56 E1227.04098
G1 X185.939 Y174.376 E1227.05013
G1 X186.027 Y174.099 E1227.06367
G1 X186.249 Y173.673 E1227.08603
G1 X186.426 Y173.446 E1227.09944
G1 X186.627 Y173.217 E1227.11363
G1 X186.698 Y173.142 E1227.11844
G1 X186.974 Y172.871 E1227.13645
G1 X187.029 Y172.82 E1227.13994
G1 X187.269 Y172.609 E1227.15482
G1 X187.548 Y172.384 E1227.17151
G1 X188.76 Y171.457 E1227.24256
G1 X188.97 Y171.304 E1227.25466
G1 X189.165 Y171.156 E1227.26606
G1 X189.442 Y170.954 E1227.28202
G1 X190.384 Y170.252 E1227.33673
G1 X190.647 Y170.078 E1227.35141
G1 X190.914 Y169.899 E1227.36638
G1 X191.22 Y169.716 E1227.38298
G1 X191.8 Y169.386 E1227.41405
G1 X192.251 Y169.12 E1227.43843
G1 X192.6 Y168.907 E1227.45747
G1 X192.854 Y168.757 E1227.47121
G0 F7500 X193.083 Y169.087
G1 F1500 X193.501 Y168.86 E1227.49336
G1 X193.764 Y168.733 E1227.50696
G1 X194.231 Y168.521 E1227.53084
G1 X194.35 Y168.476 E1227.53676
G1 X194.867 Y168.317 E1227.56195
G1 X195.098 Y168.272 E1227.57291
G1 X195.63 Y168.226 E1227.59777
G1 X195.712 Y168.222 E1227.60159
G1 X196.243 Y168.22 E1227.62632
G1 X196.355 Y168.226 E1227.63154
G1 X196.882 Y168.283 E1227.65622
G1 X197.081 Y168.325 E1227.66569
G1 X197.611 Y168.496 E1227.69163
G1 X197.925 Y168.654 E1227.70799
G1 X197.971 Y168.683 E1227.71053
G1 X198.392 Y168.966 E1227.73415
G1 X198.54 Y169.087 E1227.74305
G1 X198.985 Y169.53 E1227.77229
G1 X199.073 Y169.632 E1227.77856
G1 X199.271 Y169.891 E1227.79374
G1 X199.344 Y169.999 E1227.79981
G1 X199.53 Y170.322 E1227.81717
G1 X199.581 Y170.425 E1227.82252
G1 X199.718 Y170.743 E1227.83864
G1 X199.745 Y170.812 E1227.84209
G1 X199.878 Y171.197 E1227.86106
G1 X199.91 Y171.311 E1227.86657
G1 X200.025 Y171.839 E1227.89173
G1 X200.045 Y171.981 E1227.89841
G1 X200.072 Y172.351 E1227.91569
G1 X200.097 Y172.623 E1227.9284
G1 X200.094 Y172.858 E1227.93935
G1 X200.007 Y173.574 E1227.97293
G1 X199.926 Y174.008 E1227.99349
G1 X199.857 Y174.286 E1228.00683
G1 X199.801 Y174.544 E1228.01912
G1 X199.719 Y174.843 E1228.03356
G1 X199.688 Y174.936 E1228.03812
G1 X199.565 Y175.251 E1228.05387
G1 X199.252 Y175.97 E1228.09038
G1 X199.096 Y176.381 E1228.11085
G1 X199.066 Y176.636 E1228.12281
G1 X199.067 Y176.796 E1228.13026
G1 X199.139 Y177.306 E1228.15424
G1 X199.216 Y177.694 E1228.17266
G1 X199.287 Y178.094 E1228.19158
G1 X199.344 Y178.395 E1228.20584
G1 X199.361 Y178.572 E1228.21412
G1 X199.364 Y178.923 E1228.23047
G1 X199.362 Y178.993 E1228.23373
G1 X199.344 Y179.287 E1228.24745
G1 X199.301 Y179.53 E1228.25894
G1 X199.194 Y179.898 E1228.27678
G1 X199.146 Y180.028 E1228.28323
G1 X199.006 Y180.34 E1228.29916
G1 X198.957 Y180.437 E1228.30422
G1 X198.722 Y180.838 E1228.32586
G1 X198.514 Y181.103 E1228.34155
G1 X198.45 Y181.169 E1228.34583
G1 X198.014 Y181.583 E1228.37382
G1 X197.798 Y181.745 E1228.3864
G1 X197.444 Y181.946 E1228.40535
G1 X196.945 Y182.196 E1228.43134
G1 X196.835 Y182.244 E1228.43693
G1 X196.329 Y182.425 E1228.46195
G1 X196.089 Y182.478 E1228.4734
G1 X195.815 Y182.505 E1228.48622
G1 X195.61 Y182.528 E1228.49582
G1 X195.278 Y182.509 E1228.51131
G1 X194.964 Y182.438 E1228.5263
G1 X194.654 Y182.315 E1228.54183
G1 X194.542 Y182.25 E1228.54786
G1 X194.253 Y182.055 E1228.56409
G1 X194.068 Y181.958 E1228.57382
G1 X193.845 Y181.799 E1228.58657
G1 X193.413 Y181.39 E1228.61427
G1 X193.371 Y181.348 E1228.61704
G1 X193.106 Y181.064 E1228.63513
G1 X192.855 Y180.788 E1228.6525
G1 X192.627 Y180.548 E1228.66791
G1 X192.31 Y180.325 E1228.68596
G1 X192.004 Y180.172 E1228.70189
G1 X191.838 Y180.128 E1228.70989
G1 X191.578 Y180.163 E1228.7221
G1 X191.419 Y180.256 E1228.73068
G1 X191.016 Y180.556 E1228.75407
G1 X190.679 Y180.822 E1228.77406
G1 X190.615 Y180.868 E1228.77773
G1 X190.404 Y181.009 E1228.78955
G1 X190.149 Y181.132 E1228.80273
G1 X189.844 Y181.183 E1228.81713
G1 X189.562 Y181.171 E1228.83028
G1 X189.35 Y181.106 E1228.8406
G1 X189.115 Y181.005 E1228.85251
G1 X188.884 Y180.931 E1228.86381
G1 X188.544 Y180.743 E1228.8819
G1 X188.29 Y180.529 E1228.89736
G1 X188.057 Y180.329 E1228.91166
G1 X187.969 Y180.244 E1228.91736
G1 X187.539 Y179.773 E1228.94705
G1 X187.435 Y179.637 E1228.95503
G1 X187.298 Y179.422 E1228.9669
G1 X187.147 Y179.204 E1228.97925
G1 X187.079 Y179.091 E1228.98539
G1 X186.924 Y178.787 E1229.00128
G1 X186.783 Y178.529 E1229.01497
G1 X186.675 Y178.271 E1229.02799
G1 X186.504 Y177.778 E1229.05229
G1 X186.482 Y177.705 E1229.05584
G1 X186.391 Y177.36 E1229.07245
G1 X186.308 Y177.056 E1229.08713
G1 X186.224 Y176.61 E1229.10826
G1 X186.168 Y176.2 E1229.12753
G1 X186.128 Y175.747 E1229.1487
G1 X186.129 Y175.545 E1229.15811
G1 X186.186 Y174.956 E1229.18566
G1 X186.245 Y174.701 E1229.19785
G1 X186.312 Y174.524 E1229.20666
G1 X186.408 Y174.22 E1229.22151
G1 X186.567 Y173.916 E1229.23748
G1 X186.726 Y173.71 E1229.2496
G1 X186.927 Y173.481 E1229.26379
G1 X186.978 Y173.427 E1229.26725
G1 X187.254 Y173.156 E1229.28526
G1 X187.489 Y172.947 E1229.2999
G1 X187.791 Y172.702 E1229.31801
G1 X188.996 Y171.78 E1229.38866
G1 X189.206 Y171.627 E1229.40076
G1 X189.401 Y171.479 E1229.41216
G1 X189.678 Y171.277 E1229.42812
G1 X190.623 Y170.573 E1229.48299
G1 X190.878 Y170.405 E1229.49721
G1 X191.119 Y170.242 E1229.51076
G1 X191.417 Y170.064 E1229.52692
G1 X191.984 Y169.741 E1229.55731
G1 X192.454 Y169.464 E1229.58271
G1 X192.808 Y169.248 E1229.60202
G1 X193.083 Y169.087 E1229.61686
G0 F7500 X193.275 Y169.438
G1 F1500 X193.676 Y169.22 E1229.63811
G1 X193.929 Y169.098 E1229.65119
G1 X194.396 Y168.886 E1229.67507
G1 X194.468 Y168.859 E1229.67865
G1 X194.985 Y168.7 E1229.70384
G1 X195.132 Y168.67 E1229.71083
G1 X195.664 Y168.624 E1229.73569
G1 X195.714 Y168.622 E1229.73802
G1 X196.245 Y168.62 E1229.76275
G1 X196.312 Y168.623 E1229.76587
G1 X196.839 Y168.68 E1229.79055
G1 X196.958 Y168.706 E1229.79622
G1 X197.488 Y168.877 E1229.82216
G1 X197.72 Y168.998 E1229.83434
G1 X197.748 Y169.015 E1229.83587
G1 X198.169 Y169.298 E1229.85949
G1 X198.257 Y169.371 E1229.86481
G1 X198.702 Y169.814 E1229.89405
G1 X198.756 Y169.875 E1229.89784
G1 X198.954 Y170.134 E1229.91302
G1 X198.997 Y170.199 E1229.91665
G1 X199.183 Y170.522 E1229.93401
G1 X199.214 Y170.584 E1229.93724
G1 X199.367 Y170.943 E1229.95541
G1 X199.5 Y171.328 E1229.97437
G1 X199.519 Y171.396 E1229.97766
G1 X199.634 Y171.924 E1230.00282
G1 X199.646 Y172.009 E1230.00682
G1 X199.673 Y172.388 E1230.02451
G1 X199.698 Y172.66 E1230.03723
G1 X199.697 Y172.809 E1230.04417
G1 X199.61 Y173.525 E1230.07776
G1 X199.525 Y173.972 E1230.09894
G1 X199.468 Y174.192 E1230.10952
G1 X199.401 Y174.495 E1230.12397
G1 X199.315 Y174.791 E1230.13833
G1 X199.198 Y175.091 E1230.15332
G1 X198.883 Y175.814 E1230.19004
G1 X198.716 Y176.252 E1230.21187
G1 X198.666 Y176.627 E1230.22949
G1 X198.667 Y176.825 E1230.23871
G1 X198.744 Y177.365 E1230.26411
G1 X198.822 Y177.764 E1230.28304
G1 X198.894 Y178.168 E1230.30215
G1 X198.951 Y178.469 E1230.31641
G1 X198.961 Y178.576 E1230.32141
G1 X198.963 Y178.969 E1230.33971
G1 X198.945 Y179.263 E1230.35343
G1 X198.917 Y179.419 E1230.36081
G1 X198.81 Y179.787 E1230.37866
G1 X198.781 Y179.865 E1230.38253
G1 X198.641 Y180.177 E1230.39845
G1 X198.612 Y180.234 E1230.40143
G1 X198.377 Y180.635 E1230.42307
G1 X198.213 Y180.839 E1230.43526
G1 X198.174 Y180.879 E1230.43786
G1 X197.738 Y181.293 E1230.46586
G1 X197.6 Y181.397 E1230.47391
G1 X197.218 Y181.613 E1230.49434
G1 X196.766 Y181.839 E1230.51787
G1 X196.7 Y181.867 E1230.52121
G1 X196.194 Y182.048 E1230.54623
G1 X196.05 Y182.08 E1230.5531
G1 X195.762 Y182.108 E1230.56658
G1 X195.367 Y182.119 E1230.58498
G1 X195.053 Y182.048 E1230.59997
G1 X194.766 Y181.919 E1230.61462
G1 X194.456 Y181.71 E1230.63203
G1 X194.12 Y181.509 E1230.65026
G1 X193.688 Y181.1 E1230.67796
G1 X193.402 Y180.795 E1230.69743
G1 X193.144 Y180.512 E1230.71526
G1 X192.905 Y180.261 E1230.7314
G1 X192.738 Y180.103 E1230.7421
G1 X192.501 Y179.974 E1230.75467
G1 X192.175 Y179.811 E1230.77164
G1 X192.135 Y179.793 E1230.77368
G1 X191.875 Y179.724 E1230.78621
G1 X191.851 Y179.723 E1230.78733
G1 X191.463 Y179.776 E1230.80556
G1 X191.44 Y179.782 E1230.80667
G1 X191.217 Y179.907 E1230.81857
G1 X190.768 Y180.242 E1230.84466
G1 X190.431 Y180.508 E1230.86465
G1 X190.181 Y180.677 E1230.8787
G1 X189.907 Y180.775 E1230.89225
G1 X189.805 Y180.785 E1230.89702
G1 X189.508 Y180.739 E1230.91102
G1 X189.251 Y180.628 E1230.92405
G1 X189.006 Y180.55 E1230.93603
G1 X188.802 Y180.437 E1230.94688
G1 X188.55 Y180.225 E1230.96222
G1 X188.317 Y180.025 E1230.97652
G1 X188.265 Y179.975 E1230.97988
G1 X187.835 Y179.504 E1231.00957
G1 X187.772 Y179.422 E1231.01439
G1 X187.629 Y179.198 E1231.02676
G1 X187.476 Y178.977 E1231.03928
G1 X187.436 Y178.909 E1231.04295
G1 X187.275 Y178.595 E1231.05938
G1 X187.134 Y178.337 E1231.07307
G1 X187.053 Y178.14 E1231.08299
G1 X186.882 Y177.647 E1231.10729
G1 X186.778 Y177.258 E1231.12604
G1 X186.701 Y176.981 E1231.13943
G1 X186.62 Y176.555 E1231.15962
G1 X186.566 Y176.165 E1231.17795
G1 X186.526 Y175.712 E1231.19913
G1 X186.527 Y175.583 E1231.20513
G1 X186.584 Y174.994 E1231.23269
G1 X186.692 Y174.647 E1231.24961
G1 X186.789 Y174.341 E1231.26456
G1 X187.001 Y174.006 E1231.28302
G1 X187.228 Y173.745 E1231.29913
G1 X187.558 Y173.42 E1231.32069
G1 X187.773 Y173.231 E1231.33402
G1 X188.034 Y173.02 E1231.34965
G1 X189.231 Y172.104 E1231.41984
G1 X189.444 Y171.949 E1231.4321
G1 X189.636 Y171.802 E1231.44336
G1 X189.913 Y171.601 E1231.4593
G1 X190.894 Y170.871 E1231.51624
G1 X191.294 Y170.605 E1231.5386
G1 X191.604 Y170.418 E1231.55546
G1 X192.187 Y170.086 E1231.5867
G1 X192.657 Y169.809 E1231.61211
G1 X193.027 Y169.583 E1231.63229
G1 X193.275 Y169.438 E1231.64567
G0 F7500 X193.466 Y169.789
G1 F1500 X193.851 Y169.58 E1231.66607
G1 X194.094 Y169.462 E1231.67865
G1 X194.561 Y169.25 E1231.70253
G1 X194.585 Y169.241 E1231.70372
G1 X195.119 Y169.078 E1231.72972
G1 X195.167 Y169.069 E1231.732
G1 X195.715 Y169.022 E1231.75761
G1 X196.269 Y169.021 E1231.7834
G1 X196.796 Y169.078 E1231.80808
G1 X196.835 Y169.087 E1231.80995
G1 X197.365 Y169.258 E1231.83588
G1 X197.525 Y169.347 E1231.84441
G1 X197.946 Y169.63 E1231.86803
G1 X197.975 Y169.654 E1231.86978
G1 X198.42 Y170.097 E1231.89902
G1 X198.438 Y170.118 E1231.90031
G1 X198.636 Y170.377 E1231.91549
G1 X198.65 Y170.398 E1231.91666
G1 X198.847 Y170.742 E1231.93512
G1 X198.989 Y171.074 E1231.95193
G1 X199.122 Y171.459 E1231.9709
G1 X199.243 Y172.009 E1231.99712
G1 X199.247 Y172.038 E1231.99849
G1 X199.275 Y172.425 E1232.01655
G1 X199.301 Y172.715 E1232.03011
G1 X199.3 Y172.761 E1232.03225
G1 X199.21 Y173.49 E1232.06646
G1 X199.138 Y173.871 E1232.08451
G1 X199.077 Y174.105 E1232.09577
G1 X199.016 Y174.388 E1232.10925
G1 X198.942 Y174.646 E1232.12175
G1 X198.831 Y174.932 E1232.13604
G1 X198.509 Y175.672 E1232.17361
G1 X198.334 Y176.132 E1232.19653
G1 X198.271 Y176.354 E1232.20728
G1 X198.266 Y176.619 E1232.21962
G1 X198.267 Y176.855 E1232.23061
G1 X198.35 Y177.438 E1232.25803
G1 X198.428 Y177.834 E1232.27682
G1 X198.501 Y178.243 E1232.29617
G1 X198.558 Y178.544 E1232.31043
G1 X198.561 Y178.579 E1232.31207
G1 X198.564 Y178.944 E1232.32907
G1 X198.546 Y179.238 E1232.34278
G1 X198.533 Y179.307 E1232.34605
G1 X198.426 Y179.675 E1232.3639
G1 X198.276 Y180.013 E1232.38111
G1 X198.267 Y180.032 E1232.38209
G1 X198.032 Y180.433 E1232.40374
G1 X197.899 Y180.589 E1232.41328
G1 X197.451 Y181.013 E1232.442
G1 X197.403 Y181.049 E1232.4448
G1 X197.049 Y181.25 E1232.46375
G1 X196.587 Y181.481 E1232.4878
G1 X196.059 Y181.671 E1232.51393
G1 X196.011 Y181.682 E1232.51623
G1 X195.726 Y181.71 E1232.52956
G1 X195.455 Y181.729 E1232.54221
G1 X195.141 Y181.658 E1232.5572
G1 X194.989 Y181.587 E1232.56501
G1 X194.662 Y181.367 E1232.58337
G1 X194.44 Y181.25 E1232.59505
G1 X194.395 Y181.218 E1232.59762
G1 X193.955 Y180.801 E1232.62585
G1 X193.698 Y180.526 E1232.64338
G1 X193.434 Y180.236 E1232.66164
G1 X193.195 Y179.985 E1232.67778
G1 X192.976 Y179.777 E1232.69184
G1 X192.693 Y179.623 E1232.70684
G1 X192.342 Y179.447 E1232.72513
G1 X192.272 Y179.415 E1232.72871
G1 X191.932 Y179.325 E1232.74509
G1 X191.827 Y179.322 E1232.74998
G1 X191.389 Y179.382 E1232.77056
G1 X191.286 Y179.41 E1232.77553
G1 X190.992 Y179.575 E1232.79123
G1 X190.52 Y179.928 E1232.81868
G1 X190.17 Y180.203 E1232.8394
G1 X189.959 Y180.344 E1232.85122
G1 X189.766 Y180.387 E1232.86043
G1 X189.667 Y180.372 E1232.86509
G1 X189.393 Y180.254 E1232.87898
G1 X189.127 Y180.169 E1232.89198
G1 X189.059 Y180.131 E1232.89561
G1 X188.811 Y179.922 E1232.91071
G1 X188.56 Y179.705 E1232.92616
G1 X188.13 Y179.234 E1232.95586
G1 X188.109 Y179.207 E1232.95745
G1 X187.966 Y178.983 E1232.96983
G1 X187.805 Y178.75 E1232.98302
G1 X187.626 Y178.403 E1233.0012
G1 X187.485 Y178.145 E1233.01489
G1 X187.431 Y178.009 E1233.0217
G1 X187.256 Y177.501 E1233.04672
G1 X187.165 Y177.156 E1233.06333
G1 X187.094 Y176.906 E1233.07543
G1 X187.016 Y176.5 E1233.09469
G1 X186.965 Y176.13 E1233.11208
G1 X186.924 Y175.659 E1233.13409
G1 X186.925 Y175.622 E1233.13582
G1 X186.982 Y175.033 E1233.16337
G1 X187.069 Y174.783 E1233.1757
G1 X187.17 Y174.462 E1233.19137
G1 X187.319 Y174.249 E1233.20347
G1 X187.539 Y173.998 E1233.21901
G1 X187.823 Y173.72 E1233.23752
G1 X188.025 Y173.542 E1233.25005
G1 X188.277 Y173.337 E1233.26518
G1 X189.466 Y172.427 E1233.3349
G1 X189.69 Y172.264 E1233.3478
G1 X189.869 Y172.128 E1233.35827
G1 X190.149 Y171.923 E1233.37442
G1 X191.101 Y171.215 E1233.42967
G1 X191.312 Y171.077 E1233.44141
G1 X191.53 Y170.928 E1233.4537
G1 X191.813 Y170.759 E1233.46905
G1 X192.393 Y170.429 E1233.50013
G1 X192.86 Y170.154 E1233.52536
G1 X193.229 Y169.928 E1233.54551
G1 X193.466 Y169.789 E1233.5583
G1 F3600 E1228.5583
G0 F7500 X192.989 Y169.531
G0 X177.12 Y171.03
G1 F3600 E1233.5583
G1 F1500 X181.126 Y171.029 E1233.74484
G1 X181.002 Y171.378 E1233.76209
G1 X180.936 Y171.742 E1233.77931
G1 X178.062 Y171.731 E1233.91314
G1 X177.157 Y171.731 E1233.95528
G1 X177.158 Y171.517 E1233.96524
G1 X177.12 Y171.03 E1233.98799
G0 F7500 X176.607 Y170.63
G1 F1500 X181.802 Y170.629 E1234.22989
G1 X181.718 Y170.736 E1234.23622
G1 X181.505 Y171.139 E1234.25745
G1 X181.366 Y171.573 E1234.27867
G1 X181.301 Y172.143 E1234.30538
G1 X178.061 Y172.131 E1234.45625
G1 X176.727 Y172.131 E1234.51837
G1 X176.756 Y171.913 E1234.52861
G1 X176.758 Y171.515 E1234.54714
G1 X176.72 Y171.061 E1234.56836
G1 X176.607 Y170.63 E1234.5891
G0 F7500 X175.941 Y170.23
G1 F1500 X182.12 Y170.229 E1234.87682
G1 X182.317 Y170.551 E1234.8944
G1 X182.35 Y170.585 E1234.89661
G1 X182.291 Y170.649 E1234.90066
G1 X182.036 Y170.982 E1234.92019
G1 X181.849 Y171.357 E1234.9397
G1 X181.736 Y171.76 E1234.95919
G1 X181.701 Y172.147 E1234.97729
G1 X181.701 Y172.545 E1234.99582
G1 X178.059 Y172.531 E1235.16541
G1 X176.254 Y172.531 E1235.24945
G1 X176.305 Y172.371 E1235.25727
G1 X176.356 Y171.911 E1235.27883
G1 X176.358 Y171.513 E1235.29736
G1 X176.32 Y171.096 E1235.31686
G1 X176.204 Y170.693 E1235.33638
G1 X176.013 Y170.32 E1235.3559
G1 X175.941 Y170.23 E1235.36126
G0 F7500 X175.037 Y169.83
G1 F1500 X182.367 Y169.829 E1235.70258
G1 X182.459 Y170.019 E1235.71241
G1 X182.659 Y170.341 E1235.73006
G1 X182.903 Y170.585 E1235.74613
G1 X182.856 Y170.63 E1235.74916
G1 X182.584 Y170.922 E1235.76774
G1 X182.356 Y171.225 E1235.7854
G1 X182.197 Y171.569 E1235.80304
G1 X182.113 Y171.939 E1235.82071
G1 X182.101 Y172.148 E1235.83046
G1 X182.1 Y172.946 E1235.86761
G1 X178.058 Y172.931 E1236.05583
G1 X175.624 Y172.931 E1236.16917
G1 X175.664 Y172.882 E1236.17211
G1 X175.837 Y172.545 E1236.18975
G1 X175.934 Y172.179 E1236.20738
G1 X175.956 Y171.909 E1236.22
G1 X175.958 Y171.511 E1236.23853
G1 X175.92 Y171.134 E1236.25617
G1 X175.804 Y170.773 E1236.27383
G1 X175.615 Y170.445 E1236.29145
G1 X175.44 Y170.239 E1236.30404
G1 X175.037 Y169.83 E1236.33078
G0 F7500 X174.475 Y169.43
G1 F1500 X182.625 Y169.429 E1236.71028
G1 X182.645 Y169.486 E1236.71309
G1 X182.819 Y169.845 E1236.73167
G1 X183 Y170.126 E1236.74723
G1 X183.215 Y170.336 E1236.76122
G1 X183.562 Y170.608 E1236.78175
G1 X183.443 Y170.663 E1236.78786
G1 X183.149 Y170.903 E1236.80553
G1 X182.877 Y171.195 E1236.82411
G1 X182.68 Y171.465 E1236.83968
G1 X182.552 Y171.773 E1236.85521
G1 X182.501 Y172.148 E1236.87283
G1 X182.5 Y173.348 E1236.92871
G1 X178.056 Y173.331 E1237.13564
G1 X174.703 Y173.331 E1237.29177
G1 X175.143 Y172.893 E1237.32068
G1 X175.35 Y172.63 E1237.33626
G1 X175.489 Y172.327 E1237.35178
G1 X175.556 Y171.907 E1237.37159
G1 X175.558 Y171.509 E1237.39012
G1 X175.52 Y171.177 E1237.40568
G1 X175.404 Y170.864 E1237.42122
G1 X175.155 Y170.519 E1237.44104
G1 X174.638 Y169.995 E1237.47531
G1 X174.621 Y169.868 E1237.48128
G1 X174.537 Y169.545 E1237.49682
G1 X174.475 Y169.43 E1237.5029
G0 F7500 X173.864 Y169.03
G1 F1500 X182.927 Y169.029 E1237.92491
G1 X183.005 Y169.311 E1237.93854
G1 X183.179 Y169.67 E1237.95712
G1 X183.337 Y169.904 E1237.97026
G1 X183.462 Y170.021 E1237.97824
G1 X184.383 Y170.742 E1238.0327
G1 X184.337 Y170.842 E1238.03782
G1 X184.103 Y170.859 E1238.04875
G1 X183.827 Y170.919 E1238.0619
G1 X183.579 Y171.053 E1238.07503
G1 X183.441 Y171.175 E1238.0836
G1 X183.169 Y171.467 E1238.10219
G1 X183.008 Y171.699 E1238.11534
G1 X182.918 Y171.966 E1238.12846
G1 X182.901 Y172.148 E1238.13697
G1 X182.9 Y173.749 E1238.21152
G1 X178.055 Y173.731 E1238.43712
G1 X173.864 Y173.731 E1238.63227
G1 X173.864 Y173.601 E1238.63832
G1 X174.861 Y172.609 E1238.70381
G1 X175.031 Y172.384 E1238.71695
G1 X175.131 Y172.12 E1238.73009
G1 X175.156 Y171.905 E1238.74017
G1 X175.158 Y171.507 E1238.7587
G1 X175.12 Y171.228 E1238.77181
G1 X175.005 Y170.97 E1238.78497
G1 X174.87 Y170.8 E1238.79508
G1 X174.261 Y170.181 E1238.83551
G1 X174.225 Y169.922 E1238.84769
G1 X174.147 Y169.651 E1238.86082
G1 X173.941 Y169.351 E1238.87776
G1 X173.864 Y169.274 E1238.88283
G1 X173.864 Y169.03 E1238.89419
G0 F7500 X173.464 Y168.63
G1 F1500 X183.305 Y168.629 E1239.35243
G1 X183.305 Y168.875 E1239.36389
G1 X183.365 Y169.137 E1239.3764
G1 X183.539 Y169.496 E1239.39498
G1 X183.709 Y169.706 E1239.40756
G1 X184.877 Y170.621 E1239.47665
G1 X184.664 Y171.091 E1239.50068
G1 X184.613 Y171.224 E1239.50731
G1 X184.131 Y171.258 E1239.52981
G1 X183.92 Y171.313 E1239.53996
G1 X183.734 Y171.448 E1239.55066
G1 X183.462 Y171.74 E1239.56925
G1 X183.345 Y171.924 E1239.5794
G1 X183.301 Y172.149 E1239.59007
G1 X183.3 Y174.151 E1239.6833
G1 X178.053 Y174.131 E1239.92762
G1 X173.464 Y174.131 E1240.1413
G1 X173.464 Y173.434 E1240.17376
G1 X174.579 Y172.325 E1240.24699
G1 X174.703 Y172.146 E1240.25713
G1 X174.756 Y171.903 E1240.26871
G1 X174.758 Y171.505 E1240.28724
G1 X174.719 Y171.29 E1240.29741
G1 X174.585 Y171.081 E1240.30897
G1 X173.881 Y170.367 E1240.35566
G1 X173.828 Y169.977 E1240.37399
G1 X173.76 Y169.769 E1240.38418
G1 X173.658 Y169.634 E1240.39206
G1 X173.464 Y169.44 E1240.40484
G1 X173.464 Y168.63 E1240.44255
G0 F7500 X173.139 Y168.23
G1 F1500 X183.543 Y168.229 E1240.92701
G1 X183.705 Y168.164 E1240.93513
G1 X183.705 Y168.875 E1240.96824
G1 X183.725 Y168.962 E1240.9724
G1 X183.899 Y169.321 E1240.99097
G1 X183.956 Y169.391 E1240.99518
G1 X185.371 Y170.5 E1241.07889
G1 X185.038 Y171.234 E1241.11642
G1 X184.897 Y171.605 E1241.1349
G1 X184.159 Y171.657 E1241.16935
G1 X184.027 Y171.721 E1241.17618
G1 X183.755 Y172.013 E1241.19477
G1 X183.701 Y172.149 E1241.20158
G1 X183.699 Y174.582 E1241.31487
G1 X183.627 Y174.552 E1241.3185
G1 X178.052 Y174.531 E1241.5781
G1 X173.064 Y174.531 E1241.81036
G1 X173.064 Y173.268 E1241.86917
G1 X174.297 Y172.042 E1241.95014
G1 X174.356 Y171.901 E1241.95725
G1 X174.358 Y171.503 E1241.97579
G1 X174.3 Y171.362 E1241.98289
G1 X173.468 Y170.518 E1242.03807
G1 X173.486 Y170.425 E1242.04248
G1 X173.432 Y170.031 E1242.061
G1 X173.375 Y169.917 E1242.06693
G1 X173.064 Y169.606 E1242.08741
G1 X173.064 Y168.305 E1242.14799
G1 X173.139 Y168.23 E1242.15293
G0 F7500 X173.057 Y167.83
G1 F1500 X183.487 Y167.829 E1242.6386
G1 X183.738 Y167.673 E1242.65236
G1 X183.814 Y167.597 E1242.65736
G1 X183.937 Y167.578 E1242.66316
G1 X184.048 Y167.635 E1242.66897
G1 X184.105 Y167.775 E1242.67601
G1 X184.105 Y168.829 E1242.72509
G1 X184.239 Y169.106 E1242.73941
G1 X185.742 Y170.283 E1242.82831
G1 X185.812 Y170.386 E1242.83411
G1 X185.801 Y170.523 E1242.84051
G1 X185.408 Y171.387 E1242.8847
G1 X185.225 Y171.867 E1242.90862
G1 X185.146 Y171.964 E1242.91445
G1 X185.052 Y171.996 E1242.91907
G1 X184.265 Y172.052 E1242.95581
G1 X184.101 Y172.228 E1242.96701
G1 X184.099 Y175.025 E1243.09725
G1 X184.06 Y175.144 E1243.10308
G1 X183.958 Y175.216 E1243.1089
G1 X183.833 Y175.214 E1243.11472
G1 X183.758 Y175.166 E1243.11886
G1 X183.544 Y174.952 E1243.13296
G1 X178.05 Y174.931 E1243.38878
G1 X172.98 Y174.931 E1243.62486
G1 X172.84 Y174.872 E1243.63194
G1 X172.723 Y174.755 E1243.63964
G1 X172.664 Y174.614 E1243.64676
G1 X172.664 Y173.185 E1243.7133
G1 X172.723 Y173.043 E1243.72046
G1 X173.956 Y171.816 E1243.80146
G1 X173.958 Y171.583 E1243.81231
G1 X173.086 Y170.698 E1243.87016
G1 X173.03 Y170.586 E1243.87599
G1 X173.081 Y170.412 E1243.88443
G1 X173.045 Y170.151 E1243.8967
G1 X172.723 Y169.829 E1243.91791
G1 X172.664 Y169.688 E1243.92502
G1 X172.664 Y168.223 E1243.99324
G1 X172.723 Y168.082 E1244.00036
G1 X172.916 Y167.889 E1244.01307
G1 X173.057 Y167.83 E1244.02018
G0 F7500 X172.812 Y167.482
G1 F1500 X173.057 Y167.43 E1244.03185
G1 X183.374 Y167.429 E1244.51225
G1 X183.685 Y167.217 E1244.52977
G1 X183.899 Y167.175 E1244.53993
G1 X184.114 Y167.213 E1244.5501
G1 X184.301 Y167.324 E1244.56022
G1 X184.436 Y167.496 E1244.5704
G1 X184.505 Y167.775 E1244.58379
G1 X184.505 Y168.737 E1244.62858
G1 X184.559 Y168.848 E1244.63433
G1 X185.989 Y169.968 E1244.71891
G1 X186.133 Y170.131 E1244.72904
G1 X186.21 Y170.335 E1244.73919
G1 X186.208 Y170.554 E1244.74939
G1 X186.165 Y170.688 E1244.75594
G1 X185.778 Y171.538 E1244.79943
G1 X185.598 Y172.01 E1244.82295
G1 X185.485 Y172.196 E1244.83308
G1 X185.312 Y172.33 E1244.84327
G1 X185.08 Y172.395 E1244.85449
G1 X184.501 Y172.436 E1244.88152
G1 X184.499 Y175.025 E1245.00208
G1 X184.459 Y175.24 E1245.01226
G1 X184.345 Y175.426 E1245.02242
G1 X184.172 Y175.559 E1245.03258
G1 X183.963 Y175.622 E1245.04274
G1 X183.746 Y175.605 E1245.05288
G1 X183.475 Y175.449 E1245.06744
G1 X183.377 Y175.351 E1245.07389
G1 X178.049 Y175.331 E1245.32199
G1 X172.981 Y175.331 E1245.55797
G1 X172.766 Y175.291 E1245.56816
G1 X172.44 Y175.038 E1245.58737
G1 X172.316 Y174.859 E1245.59751
G1 X172.264 Y174.614 E1245.60917
G1 X172.264 Y173.185 E1245.67571
G1 X172.304 Y172.97 E1245.6859
G1 X172.441 Y172.76 E1245.69757
G1 X173.509 Y171.698 E1245.76771
G1 X172.801 Y170.979 E1245.81469
G1 X172.678 Y170.798 E1245.82488
G1 X172.629 Y170.586 E1245.83501
G1 X172.667 Y170.339 E1245.84665
G1 X172.44 Y170.112 E1245.8616
G1 X172.316 Y169.933 E1245.87174
G1 X172.264 Y169.688 E1245.8834
G1 X172.264 Y168.223 E1245.95162
G1 X172.304 Y168.008 E1245.9618
G1 X172.44 Y167.799 E1245.97341
G1 X172.633 Y167.606 E1245.98612
G1 X172.812 Y167.482 E1245.99626
G0 F7500 X172.576 Y167.154
G1 F1500 X172.84 Y167.054 E1246.00941
G1 X173.057 Y167.03 E1246.01957
G1 X183.253 Y167.029 E1246.49434
G1 X183.39 Y166.918 E1246.50255
G1 X183.65 Y166.808 E1246.5157
G1 X183.93 Y166.775 E1246.52882
G1 X184.208 Y166.822 E1246.54195
G1 X184.462 Y166.945 E1246.55509
G1 X184.672 Y167.134 E1246.56825
G1 X184.821 Y167.373 E1246.58136
G1 X184.905 Y167.775 E1246.60049
G1 X184.905 Y168.611 E1246.63941
G1 X186.236 Y169.653 E1246.71813
G1 X186.431 Y169.856 E1246.73123
G1 X186.562 Y170.106 E1246.74437
G1 X186.617 Y170.383 E1246.75752
G1 X186.594 Y170.664 E1246.77065
G1 X186.529 Y170.854 E1246.78
G1 X186.15 Y171.687 E1246.82262
G1 X185.972 Y172.153 E1246.84585
G1 X185.835 Y172.4 E1246.859
G1 X185.635 Y172.598 E1246.8721
G1 X185.387 Y172.733 E1246.88525
G1 X185.108 Y172.794 E1246.89855
G1 X184.901 Y172.809 E1246.90821
G1 X184.899 Y175.026 E1247.01145
G1 X184.859 Y175.305 E1247.02457
G1 X184.743 Y175.562 E1247.0377
G1 X184.559 Y175.776 E1247.05084
G1 X184.323 Y175.931 E1247.06399
G1 X184.053 Y176.013 E1247.07713
G1 X183.771 Y176.017 E1247.09026
G1 X183.499 Y175.942 E1247.1034
G1 X183.219 Y175.75 E1247.11921
G1 X178.047 Y175.731 E1247.36004
G1 X172.981 Y175.731 E1247.59593
G1 X172.702 Y175.691 E1247.60906
G1 X172.445 Y175.575 E1247.62219
G1 X172.157 Y175.321 E1247.64007
G1 X171.988 Y175.095 E1247.65321
G1 X171.888 Y174.831 E1247.66635
G1 X171.864 Y174.614 E1247.67652
G1 X171.864 Y173.185 E1247.74306
G1 X171.904 Y172.906 E1247.75618
G1 X172.02 Y172.649 E1247.76931
G1 X172.159 Y172.476 E1247.77965
G1 X172.944 Y171.695 E1247.83121
G1 X172.516 Y171.26 E1247.85963
G1 X172.348 Y171.033 E1247.87278
G1 X172.25 Y170.768 E1247.88593
G1 X172.231 Y170.487 E1247.89905
G1 X172.157 Y170.395 E1247.90454
G1 X171.988 Y170.169 E1247.91768
G1 X171.888 Y169.905 E1247.93083
G1 X171.864 Y169.688 E1247.941
G1 X171.864 Y168.223 E1248.00921
G1 X171.904 Y167.944 E1248.02234
G1 X172.02 Y167.687 E1248.03547
G1 X172.157 Y167.516 E1248.04567
G1 X172.35 Y167.323 E1248.05838
G1 X172.576 Y167.154 E1248.07152
G0 F7500 X172.634 Y166.695
G1 F1500 X173.057 Y166.63 E1248.09145
G1 X183.107 Y166.629 E1248.55942
G1 X183.373 Y166.48 E1248.57361
G1 X183.695 Y166.391 E1248.58917
G1 X184.029 Y166.381 E1248.60473
G1 X184.356 Y166.45 E1248.62029
G1 X184.657 Y166.594 E1248.63583
G1 X184.915 Y166.806 E1248.65138
G1 X185.116 Y167.073 E1248.66694
G1 X185.248 Y167.38 E1248.6825
G1 X185.305 Y167.775 E1248.70108
G1 X185.305 Y168.416 E1248.73093
G1 X186.482 Y169.338 E1248.80055
G1 X186.719 Y169.574 E1248.81612
G1 X186.893 Y169.859 E1248.83167
G1 X186.994 Y170.177 E1248.84721
G1 X187.017 Y170.51 E1248.86275
G1 X186.961 Y170.84 E1248.87834
G1 X186.893 Y171.02 E1248.8873
G1 X186.521 Y171.837 E1248.9291
G1 X186.346 Y172.296 E1248.95197
G1 X186.19 Y172.591 E1248.96751
G1 X185.969 Y172.842 E1248.98308
G1 X185.695 Y173.032 E1248.99861
G1 X185.383 Y173.153 E1249.01419
G1 X185.3 Y173.166 E1249.0181
G1 X185.299 Y175.026 E1249.10471
G1 X185.259 Y175.358 E1249.12028
G1 X185.141 Y175.67 E1249.13582
G1 X184.953 Y175.946 E1249.15137
G1 X184.705 Y176.17 E1249.16693
G1 X184.411 Y176.328 E1249.18247
G1 X184.087 Y176.412 E1249.19805
G1 X183.753 Y176.417 E1249.21361
G1 X183.428 Y176.343 E1249.22913
G1 X183.129 Y176.194 E1249.24468
G1 X183.075 Y176.15 E1249.24793
G1 X178.046 Y176.131 E1249.4821
G1 X172.981 Y176.131 E1249.71795
G1 X172.649 Y176.091 E1249.73352
G1 X172.337 Y175.974 E1249.74904
G1 X171.991 Y175.721 E1249.76899
G1 X171.874 Y175.604 E1249.7767
G1 X171.668 Y175.341 E1249.79225
G1 X171.529 Y175.037 E1249.80782
G1 X171.464 Y174.614 E1249.82775
G1 X171.464 Y173.185 E1249.89429
G1 X171.504 Y172.853 E1249.90986
G1 X171.621 Y172.541 E1249.92537
G1 X171.877 Y172.192 E1249.94553
G1 X172.38 Y171.692 E1249.97855
G1 X172.231 Y171.541 E1249.98843
G1 X172.026 Y171.276 E1250.00403
G1 X171.89 Y170.971 E1250.01958
G1 X171.831 Y170.642 E1250.03515
G1 X171.832 Y170.624 E1250.03599
G1 X171.668 Y170.415 E1250.04836
G1 X171.529 Y170.111 E1250.06392
G1 X171.464 Y169.688 E1250.08385
G1 X171.464 Y168.223 E1250.15207
G1 X171.504 Y167.891 E1250.16764
G1 X171.621 Y167.579 E1250.18315
G1 X171.874 Y167.233 E1250.20311
G1 X172.067 Y167.04 E1250.21582
G1 X172.33 Y166.834 E1250.23138
G1 X172.634 Y166.695 E1250.24694
G0 F7500 X172.417 Y166.348
G1 F1500 X172.783 Y166.251 E1250.26457
G1 X173.057 Y166.23 E1250.27737
G1 X182.999 Y166.229 E1250.74031
G1 X183.083 Y166.174 E1250.74499
G1 X183.436 Y166.037 E1250.76262
G1 X183.81 Y165.977 E1250.78025
G1 X184.189 Y165.998 E1250.79793
G1 X184.555 Y166.096 E1250.81557
G1 X184.892 Y166.27 E1250.83323
G1 X185.185 Y166.509 E1250.85084
G1 X185.422 Y166.806 E1250.86853
G1 X185.591 Y167.145 E1250.88617
G1 X185.686 Y167.511 E1250.90378
G1 X185.705 Y167.775 E1250.9161
G1 X185.705 Y168.221 E1250.93687
G1 X186.729 Y169.023 E1250.99744
G1 X187.001 Y169.287 E1251.01509
G1 X187.212 Y169.601 E1251.0327
G1 X187.352 Y169.953 E1251.05034
G1 X187.415 Y170.327 E1251.068
G1 X187.399 Y170.706 E1251.08566
G1 X187.257 Y171.185 E1251.10893
G1 X186.887 Y171.999 E1251.15056
G1 X186.719 Y172.438 E1251.17245
G1 X186.595 Y172.683 E1251.18524
G1 X186.764 Y172.52 E1251.19617
G1 X186.96 Y172.347 E1251.20834
G1 X187.305 Y172.067 E1251.22903
G1 X188.525 Y171.134 E1251.30055
G1 X188.897 Y170.856 E1251.32217
G1 X189.206 Y170.631 E1251.33997
G1 X190.145 Y169.932 E1251.39448
G1 X190.617 Y169.614 E1251.42098
G1 X190.709 Y169.556 E1251.42605
G1 X191.022 Y169.369 E1251.44302
G1 X191.578 Y169.052 E1251.47283
G1 X192.048 Y168.775 E1251.49823
G1 X192.391 Y168.565 E1251.51696
G1 X192.7 Y168.385 E1251.53361
G1 X193.076 Y168.18 E1251.55355
G1 X193.152 Y168.141 E1251.55753
G1 X193.433 Y168.005 E1251.57206
G1 X193.9 Y167.793 E1251.59594
G1 X194.115 Y167.712 E1251.60664
G1 X194.632 Y167.553 E1251.63183
G1 X195.029 Y167.475 E1251.65067
G1 X195.561 Y167.429 E1251.67553
G1 X195.709 Y167.422 E1251.68243
G1 X196.24 Y167.42 E1251.70716
G1 X196.441 Y167.43 E1251.71653
G1 X196.968 Y167.487 E1251.74121
G1 X197.327 Y167.564 E1251.75831
G1 X197.857 Y167.735 E1251.78424
G1 X198.226 Y167.902 E1251.8031
G1 X198.417 Y168.019 E1251.81353
G1 X198.838 Y168.302 E1251.83715
G1 X199.104 Y168.52 E1251.85316
G1 X199.549 Y168.963 E1251.8824
G1 X199.709 Y169.146 E1251.89372
G1 X199.907 Y169.405 E1251.9089
G1 X200.037 Y169.6 E1251.91982
G1 X200.223 Y169.923 E1251.93717
G1 X200.316 Y170.109 E1251.94685
G1 X200.453 Y170.427 E1251.96298
G1 X200.501 Y170.551 E1251.96917
G1 X200.634 Y170.936 E1251.98814
G1 X200.692 Y171.141 E1251.99806
G1 X200.807 Y171.669 E1252.02322
G1 X200.843 Y171.923 E1252.03516
G1 X200.868 Y172.278 E1252.05173
G1 X200.893 Y172.55 E1252.06445
G1 X200.888 Y172.954 E1252.08327
G1 X200.801 Y173.67 E1252.11685
G1 X200.782 Y173.789 E1252.12246
G1 X200.712 Y174.157 E1252.13991
G1 X200.634 Y174.473 E1252.15506
G1 X200.557 Y174.818 E1252.17152
G1 X200.434 Y175.226 E1252.19136
G1 X200.326 Y175.504 E1252.20525
G1 X199.993 Y176.27 E1252.24415
G1 X199.867 Y176.601 E1252.26064
G1 X199.867 Y176.738 E1252.26702
G1 X199.929 Y177.174 E1252.28752
G1 X200.003 Y177.554 E1252.30555
G1 X200.073 Y177.945 E1252.32405
G1 X200.13 Y178.246 E1252.33831
G1 X200.161 Y178.566 E1252.35328
G1 X200.164 Y178.917 E1252.36962
G1 X200.161 Y179.042 E1252.37545
G1 X200.143 Y179.336 E1252.38916
G1 X200.106 Y179.604 E1252.40176
G1 X200.069 Y179.754 E1252.40895
G1 X199.962 Y180.122 E1252.4268
G1 X199.876 Y180.356 E1252.43841
G1 X199.736 Y180.668 E1252.45433
G1 X199.647 Y180.841 E1252.46339
G1 X199.412 Y181.242 E1252.48503
G1 X199.214 Y181.517 E1252.50081
G1 X199 Y181.749 E1252.51551
G1 X198.564 Y182.163 E1252.54351
G1 X198.437 Y182.274 E1252.55136
G1 X198.193 Y182.44 E1252.5651
G1 X197.839 Y182.641 E1252.58406
G1 X197.755 Y182.686 E1252.58849
G1 X197.303 Y182.912 E1252.61203
G1 X197.104 Y182.997 E1252.6221
G1 X196.598 Y183.178 E1252.64712
G1 X196.166 Y183.275 E1252.66774
G1 X195.878 Y183.303 E1252.68122
G1 X195.7 Y183.323 E1252.68956
G1 X195.321 Y183.325 E1252.7072
G1 X195.102 Y183.29 E1252.71753
G1 X194.788 Y183.219 E1252.73252
G1 X194.38 Y183.073 E1252.7527
G1 X194.095 Y182.914 E1252.7679
G1 X193.84 Y182.742 E1252.78222
G1 X193.695 Y182.666 E1252.78984
G1 X193.295 Y182.38 E1252.81274
G1 X192.863 Y181.971 E1252.84044
G1 X192.788 Y181.895 E1252.84541
G1 X192.513 Y181.602 E1252.86412
G1 X192.257 Y181.32 E1252.88186
G1 X192.063 Y181.116 E1252.89497
G1 X191.804 Y180.967 E1252.90888
G1 X191.484 Y181.206 E1252.92748
G1 X191.174 Y181.45 E1252.94585
G1 X191.059 Y181.534 E1252.95248
G1 X190.848 Y181.675 E1252.96429
G1 X190.513 Y181.851 E1252.98192
G1 X190.024 Y181.969 E1253.00534
G1 X189.922 Y181.979 E1253.01011
G1 X189.543 Y181.976 E1253.02776
G1 X189.033 Y181.841 E1253.05233
G1 X188.641 Y181.693 E1253.07184
G1 X188.295 Y181.541 E1253.08943
G1 X188.029 Y181.355 E1253.10455
G1 X187.769 Y181.136 E1253.12038
G1 X187.536 Y180.936 E1253.13467
G1 X187.379 Y180.784 E1253.14485
G1 X186.949 Y180.313 E1253.17455
G1 X186.761 Y180.068 E1253.18893
G1 X186.634 Y179.869 E1253.19992
G1 X186.489 Y179.659 E1253.2118
G1 X186.367 Y179.455 E1253.22287
G1 X186.214 Y179.155 E1253.23855
G1 X186.081 Y178.912 E1253.25145
G1 X185.941 Y178.592 E1253.26771
G1 X185.748 Y178.04 E1253.29494
G1 X185.709 Y177.909 E1253.30131
G1 X185.628 Y177.601 E1253.31614
G1 X185.522 Y177.207 E1253.33514
G1 X185.446 Y176.811 E1253.35391
G1 X185.431 Y176.72 E1253.35821
G1 X185.381 Y176.36 E1253.37513
G1 X185.354 Y176.082 E1253.38814
G1 X185.35 Y176.09 E1253.38855
G1 X185.095 Y176.371 E1253.40622
G1 X184.786 Y176.591 E1253.42388
G1 X184.439 Y176.742 E1253.44151
G1 X184.067 Y176.817 E1253.45918
G1 X183.688 Y176.813 E1253.47683
G1 X183.319 Y176.729 E1253.49445
G1 X182.975 Y176.57 E1253.51209
G1 X182.949 Y176.549 E1253.51365
G1 X178.044 Y176.531 E1253.74205
G1 X172.981 Y176.531 E1253.9778
G1 X172.604 Y176.491 E1253.99546
G1 X172.244 Y176.373 E1254.0131
G1 X171.917 Y176.183 E1254.03071
G1 X171.708 Y176.004 E1254.04352
G1 X171.591 Y175.887 E1254.05123
G1 X171.353 Y175.592 E1254.06887
G1 X171.182 Y175.254 E1254.08651
G1 X171.085 Y174.888 E1254.10414
G1 X171.064 Y174.614 E1254.11694
G1 X171.064 Y173.185 E1254.18348
G1 X171.104 Y172.808 E1254.20113
G1 X171.222 Y172.448 E1254.21877
G1 X171.412 Y172.121 E1254.23638
G1 X171.595 Y171.909 E1254.24942
G1 X171.83 Y171.675 E1254.26487
G1 X171.71 Y171.525 E1254.27381
G1 X171.541 Y171.186 E1254.29145
G1 X171.447 Y170.818 E1254.30914
G1 X171.353 Y170.666 E1254.31746
G1 X171.182 Y170.328 E1254.3351
G1 X171.085 Y169.962 E1254.35273
G1 X171.064 Y169.688 E1254.36552
G1 X171.064 Y168.223 E1254.43374
G1 X171.104 Y167.846 E1254.45139
G1 X171.222 Y167.486 E1254.46903
G1 X171.412 Y167.159 E1254.48664
G1 X171.591 Y166.95 E1254.49946
G1 X171.784 Y166.757 E1254.51217
G1 X172.079 Y166.519 E1254.52982
G1 X172.417 Y166.348 E1254.54745
G0 F7500 X172.192 Y166.007
G1 F1500 X172.592 Y165.88 E1254.567
G1 X173.057 Y165.83 E1254.58877
G1 X182.897 Y165.829 E1255.04696
G1 X183.163 Y165.704 E1255.06065
G1 X183.569 Y165.601 E1255.08015
G1 X183.987 Y165.577 E1255.09965
G1 X184.403 Y165.632 E1255.11919
G1 X184.8 Y165.765 E1255.13868
G1 X185.165 Y165.971 E1255.1582
G1 X185.484 Y166.243 E1255.17772
G1 X185.746 Y166.57 E1255.19723
G1 X185.941 Y166.941 E1255.21675
G1 X186.062 Y167.342 E1255.23625
G1 X186.105 Y167.775 E1255.25651
G1 X186.105 Y168.027 E1255.26825
G1 X186.975 Y168.708 E1255.31969
G1 X187.279 Y168.997 E1255.33923
G1 X187.523 Y169.338 E1255.35875
G1 X187.697 Y169.718 E1255.37821
G1 X187.796 Y170.126 E1255.39776
G1 X187.817 Y170.544 E1255.41725
G1 X187.757 Y170.959 E1255.43677
G1 X187.636 Y171.309 E1255.45402
G1 X188.29 Y170.81 E1255.49232
G1 X188.514 Y170.647 E1255.50522
G1 X188.694 Y170.509 E1255.51578
G1 X188.971 Y170.307 E1255.53175
G1 X189.906 Y169.611 E1255.58602
G1 X190.391 Y169.284 E1255.61326
G1 X190.503 Y169.212 E1255.61946
G1 X190.824 Y169.021 E1255.63685
G1 X191.404 Y168.691 E1255.66793
G1 X191.814 Y168.449 E1255.69009
G1 X192.217 Y168.203 E1255.71208
G1 X192.509 Y168.033 E1255.72781
G1 X192.885 Y167.828 E1255.74775
G1 X192.977 Y167.781 E1255.75256
G1 X193.268 Y167.641 E1255.7676
G1 X193.735 Y167.429 E1255.79148
G1 X193.997 Y167.329 E1255.80454
G1 X194.514 Y167.17 E1255.82973
G1 X194.717 Y167.118 E1255.83949
G1 X194.994 Y167.076 E1255.85253
G1 X195.526 Y167.03 E1255.8774
G1 X195.708 Y167.022 E1255.88588
G1 X196.239 Y167.02 E1255.9106
G1 X196.484 Y167.033 E1255.92203
G1 X197.011 Y167.09 E1255.94671
G1 X197.45 Y167.183 E1255.96761
G1 X197.98 Y167.354 E1255.99354
G1 X198.431 Y167.558 E1256.01659
G1 X198.64 Y167.687 E1256.02802
G1 X199.061 Y167.97 E1256.05164
G1 X199.386 Y168.237 E1256.07123
G1 X199.831 Y168.68 E1256.10047
G1 X200.027 Y168.903 E1256.11429
G1 X200.225 Y169.162 E1256.12947
G1 X200.383 Y169.4 E1256.14277
G1 X200.569 Y169.723 E1256.16013
G1 X200.683 Y169.951 E1256.172
G1 X200.82 Y170.269 E1256.18812
G1 X200.879 Y170.421 E1256.19572
G1 X201.012 Y170.806 E1256.21468
G1 X201.083 Y171.056 E1256.22678
G1 X201.198 Y171.584 E1256.25195
G1 X201.242 Y171.895 E1256.26657
G1 X201.267 Y172.242 E1256.28277
G1 X201.292 Y172.514 E1256.29549
G1 X201.301 Y172.737 E1256.30588
G1 X201.285 Y173.002 E1256.31824
G1 X201.198 Y173.718 E1256.35183
G1 X201.175 Y173.864 E1256.35871
G1 X201.105 Y174.232 E1256.37615
G1 X201.025 Y174.561 E1256.39192
G1 X200.942 Y174.926 E1256.40935
G1 X200.807 Y175.371 E1256.431
G1 X200.699 Y175.649 E1256.44489
G1 X200.359 Y176.434 E1256.48473
G1 X200.266 Y176.677 E1256.49684
G1 X200.266 Y176.709 E1256.49833
G1 X200.322 Y177.097 E1256.51659
G1 X200.397 Y177.484 E1256.53494
G1 X200.466 Y177.871 E1256.55325
G1 X200.523 Y178.172 E1256.56751
G1 X200.561 Y178.562 E1256.58576
G1 X200.564 Y178.913 E1256.6021
G1 X200.56 Y179.066 E1256.60923
G1 X200.542 Y179.36 E1256.62294
G1 X200.503 Y179.657 E1256.63689
G1 X200.454 Y179.865 E1256.64684
G1 X200.347 Y180.233 E1256.66469
G1 X200.241 Y180.52 E1256.67893
G1 X200.101 Y180.832 E1256.69486
G1 X199.992 Y181.043 E1256.70592
G1 X199.757 Y181.444 E1256.72756
G1 X199.515 Y181.781 E1256.74688
G1 X199.276 Y182.039 E1256.76325
G1 X198.84 Y182.453 E1256.79125
G1 X198.688 Y182.585 E1256.80062
G1 X198.39 Y182.788 E1256.81741
G1 X198.036 Y182.989 E1256.83637
G1 X197.934 Y183.044 E1256.84177
G1 X197.482 Y183.27 E1256.8653
G1 X197.239 Y183.373 E1256.87759
G1 X196.733 Y183.554 E1256.90261
G1 X196.205 Y183.673 E1256.92781
G1 X195.744 Y183.72 E1256.94939
G1 X195.325 Y183.727 E1256.9689
G1 X195.014 Y183.68 E1256.98355
G1 X194.7 Y183.609 E1256.99854
G1 X194.201 Y183.431 E1257.02321
G1 X194.117 Y183.389 E1257.02758
G1 X193.872 Y183.246 E1257.04079
G1 X193.634 Y183.086 E1257.05414
G1 X193.509 Y183.02 E1257.06073
G1 X193.02 Y182.671 E1257.0887
G1 X192.588 Y182.262 E1257.1164
G1 X192.496 Y182.169 E1257.12249
G1 X192.217 Y181.871 E1257.1415
G1 X191.95 Y181.577 E1257.15999
G1 X191.827 Y181.448 E1257.16829
G1 X191.743 Y181.511 E1257.17318
G1 X191.422 Y181.764 E1257.19221
G1 X191.281 Y181.866 E1257.20032
G1 X191.07 Y182.007 E1257.21214
G1 X190.701 Y182.206 E1257.23166
G1 X190.301 Y182.331 E1257.25117
G1 X189.961 Y182.378 E1257.26715
G1 X189.542 Y182.378 E1257.28666
G1 X189.13 Y182.3 E1257.30619
G1 X188.874 Y182.208 E1257.31886
G1 X188.52 Y182.074 E1257.33648
G1 X188.135 Y181.909 E1257.35598
G1 X187.771 Y181.661 E1257.37649
G1 X187.508 Y181.439 E1257.39252
G1 X187.275 Y181.239 E1257.40682
G1 X187.083 Y181.053 E1257.41927
G1 X186.653 Y180.582 E1257.44896
G1 X186.424 Y180.283 E1257.4665
G1 X186.16 Y179.886 E1257.4887
G1 X186.011 Y179.637 E1257.50221
G1 X185.871 Y179.362 E1257.51658
G1 X185.73 Y179.104 E1257.53027
G1 X185.609 Y178.843 E1257.54367
G1 X185.541 Y178.664 E1257.55258
G1 X185.37 Y178.171 E1257.57688
G1 X185.322 Y178.011 E1257.58466
G1 X185.243 Y177.712 E1257.59906
G1 X185.129 Y177.283 E1257.61973
G1 X185.053 Y176.888 E1257.63846
G1 X184.807 Y177.029 E1257.65166
G1 X184.411 Y177.165 E1257.67116
G1 X183.996 Y177.223 E1257.69067
G1 X183.577 Y177.201 E1257.71021
G1 X183.17 Y177.101 E1257.72972
G1 X182.842 Y176.949 E1257.74656
G1 X178.043 Y176.931 E1257.97002
G1 X172.981 Y176.931 E1258.20573
G1 X172.564 Y176.891 E1258.22523
G1 X172.162 Y176.773 E1258.24474
G1 X171.79 Y176.58 E1258.26426
G1 X171.425 Y176.287 E1258.28605
G1 X171.308 Y176.17 E1258.29376
G1 X171.042 Y175.846 E1258.31328
G1 X170.841 Y175.479 E1258.33276
G1 X170.714 Y175.079 E1258.3523
G1 X170.664 Y174.614 E1258.37408
G1 X170.664 Y173.185 E1258.44062
G1 X170.704 Y172.768 E1258.46013
G1 X170.822 Y172.366 E1258.47963
G1 X171.015 Y171.994 E1258.49915
G1 X171.314 Y171.624 E1258.5213
G1 X171.199 Y171.407 E1258.53274
G1 X171.074 Y171.007 E1258.55225
G1 X171.042 Y170.92 E1258.55657
G1 X170.841 Y170.553 E1258.57605
G1 X170.714 Y170.153 E1258.59559
G1 X170.664 Y169.688 E1258.61737
G1 X170.664 Y168.223 E1258.68559
G1 X170.704 Y167.806 E1258.70509
G1 X170.822 Y167.404 E1258.7246
G1 X171.015 Y167.032 E1258.74412
G1 X171.308 Y166.667 E1258.76591
G1 X171.501 Y166.474 E1258.77862
G1 X171.825 Y166.208 E1258.79814
G1 X172.192 Y166.007 E1258.81762
G0 F7500 X171.963 Y165.672
G1 F1500 X172.391 Y165.517 E1258.83882
G1 X173.057 Y165.43 E1258.87009
G1 X182.8 Y165.429 E1259.32377
G1 X182.88 Y165.386 E1259.328
G1 X183.313 Y165.243 E1259.34923
G1 X183.764 Y165.179 E1259.37044
G1 X184.219 Y165.194 E1259.39164
G1 X184.665 Y165.289 E1259.41287
G1 X185.087 Y165.459 E1259.43406
G1 X185.473 Y165.701 E1259.45527
G1 X185.811 Y166.007 E1259.4765
G1 X186.091 Y166.367 E1259.49774
G1 X186.303 Y166.77 E1259.51894
G1 X186.442 Y167.204 E1259.54016
G1 X186.505 Y167.775 E1259.56691
G1 X186.505 Y167.832 E1259.56957
G1 X187.222 Y168.393 E1259.61196
G1 X187.555 Y168.704 E1259.63318
G1 X187.828 Y169.069 E1259.6544
G1 X188.033 Y169.476 E1259.67562
G1 X188.165 Y169.912 E1259.69683
G1 X188.218 Y170.368 E1259.71821
G1 X188.458 Y170.186 E1259.73223
G1 X188.735 Y169.984 E1259.7482
G1 X189.667 Y169.29 E1259.8023
G1 X190.165 Y168.954 E1259.83028
G1 X190.298 Y168.869 E1259.83763
G1 X190.626 Y168.673 E1259.85542
G1 X191.206 Y168.343 E1259.88649
G1 X191.642 Y168.086 E1259.91006
G1 X192.015 Y167.858 E1259.93042
G1 X192.317 Y167.682 E1259.94669
G1 X192.693 Y167.477 E1259.96663
G1 X192.803 Y167.421 E1259.97238
G1 X193.102 Y167.277 E1259.98783
G1 X193.569 Y167.065 E1260.01172
G1 X193.88 Y166.947 E1260.0272
G1 X194.397 Y166.788 E1260.05239
G1 X194.632 Y166.727 E1260.0637
G1 X194.96 Y166.678 E1260.07914
G1 X195.492 Y166.632 E1260.104
G1 X195.706 Y166.622 E1260.11398
G1 X196.237 Y166.62 E1260.1387
G1 X196.527 Y166.635 E1260.15223
G1 X197.054 Y166.692 E1260.17691
G1 X197.572 Y166.803 E1260.20158
G1 X198.102 Y166.974 E1260.22751
G1 X198.636 Y167.215 E1260.25479
G1 X198.863 Y167.355 E1260.26721
G1 X199.284 Y167.638 E1260.29083
G1 X199.668 Y167.953 E1260.31395
G1 X200.113 Y168.396 E1260.34319
G1 X200.345 Y168.66 E1260.35956
G1 X200.543 Y168.919 E1260.37474
G1 X200.73 Y169.201 E1260.39049
G1 X200.916 Y169.524 E1260.40785
G1 X201.051 Y169.792 E1260.42182
G1 X201.188 Y170.11 E1260.43795
G1 X201.257 Y170.29 E1260.44692
G1 X201.39 Y170.675 E1260.46589
G1 X201.473 Y170.971 E1260.4802
G1 X201.588 Y171.499 E1260.50537
G1 X201.641 Y171.866 E1260.52263
G1 X201.665 Y172.205 E1260.53846
G1 X201.69 Y172.477 E1260.55118
G1 X201.701 Y172.737 E1260.56329
G1 X201.682 Y173.051 E1260.57794
G1 X201.595 Y173.767 E1260.61153
G1 X201.568 Y173.939 E1260.61963
G1 X201.498 Y174.307 E1260.63708
G1 X201.414 Y174.655 E1260.65375
G1 X201.327 Y175.033 E1260.67181
G1 X201.26 Y175.273 E1260.68341
G1 X201.18 Y175.516 E1260.69532
G1 X201.072 Y175.794 E1260.70921
G1 X201.032 Y175.89 E1260.71405
G1 X200.727 Y176.59 E1260.74961
G1 X200.674 Y176.731 E1260.75662
G1 X200.717 Y177.036 E1260.77096
G1 X200.791 Y177.414 E1260.7889
G1 X200.859 Y177.796 E1260.80697
G1 X200.916 Y178.097 E1260.82123
G1 X200.961 Y178.559 E1260.84285
G1 X200.964 Y178.91 E1260.85919
G1 X200.959 Y179.091 E1260.86762
G1 X200.941 Y179.385 E1260.88134
G1 X200.896 Y179.736 E1260.89782
G1 X200.838 Y179.977 E1260.90936
G1 X200.731 Y180.345 E1260.9272
G1 X200.606 Y180.683 E1260.94398
G1 X200.466 Y180.995 E1260.95991
G1 X200.337 Y181.246 E1260.97305
G1 X200.102 Y181.647 E1260.99469
G1 X199.816 Y182.044 E1261.01747
G1 X199.551 Y182.329 E1261.0356
G1 X199.115 Y182.743 E1261.06359
G1 X198.94 Y182.896 E1261.07442
G1 X198.588 Y183.136 E1261.09425
G1 X198.234 Y183.337 E1261.11321
G1 X198.113 Y183.402 E1261.1196
G1 X197.661 Y183.628 E1261.14314
G1 X197.374 Y183.75 E1261.15766
G1 X196.868 Y183.931 E1261.18268
G1 X196.244 Y184.071 E1261.21246
G1 X195.974 Y184.097 E1261.22509
G1 X195.789 Y184.118 E1261.23376
G1 X195.333 Y184.129 E1261.255
G1 X194.926 Y184.07 E1261.27415
G1 X194.612 Y183.999 E1261.28914
G1 X194.022 Y183.789 E1261.3183
G1 X193.938 Y183.747 E1261.32267
G1 X193.648 Y183.577 E1261.33833
G1 X193.431 Y183.431 E1261.3505
G1 X193.323 Y183.374 E1261.35619
G1 X192.94 Y183.128 E1261.37739
G1 X192.745 Y182.961 E1261.38934
G1 X192.313 Y182.552 E1261.41704
G1 X192.204 Y182.442 E1261.42425
G1 X191.921 Y182.14 E1261.44353
G1 X191.783 Y181.988 E1261.45308
G1 X191.504 Y182.199 E1261.46937
G1 X191.293 Y182.34 E1261.48119
G1 X190.893 Y182.559 E1261.50242
G1 X190.461 Y182.705 E1261.52366
G1 X190.102 Y182.766 E1261.54061
G1 X190 Y182.776 E1261.54539
G1 X189.544 Y182.78 E1261.56662
G1 X189.095 Y182.705 E1261.58782
G1 X188.716 Y182.575 E1261.60647
G1 X188.399 Y182.455 E1261.62226
G1 X187.978 Y182.279 E1261.64351
G1 X187.513 Y181.967 E1261.66958
G1 X187.248 Y181.743 E1261.68574
G1 X187.015 Y181.543 E1261.70004
G1 X186.788 Y181.323 E1261.71475
G1 X186.358 Y180.852 E1261.74445
G1 X186.086 Y180.498 E1261.76524
G1 X185.83 Y180.113 E1261.78677
G1 X185.654 Y179.818 E1261.80276
G1 X185.508 Y179.531 E1261.81776
G1 X185.379 Y179.296 E1261.83024
G1 X185.236 Y178.987 E1261.84609
G1 X185.164 Y178.795 E1261.85564
G1 X184.993 Y178.302 E1261.87994
G1 X184.935 Y178.113 E1261.88915
G1 X184.844 Y177.768 E1261.90576
G1 X184.765 Y177.477 E1261.9198
G1 X184.33 Y177.589 E1261.94072
G1 X183.875 Y177.625 E1261.96197
G1 X183.422 Y177.581 E1261.98316
G1 X182.983 Y177.458 E1262.00439
G1 X182.755 Y177.349 E1262.01616
G1 X178.041 Y177.331 E1262.23566
G1 X172.981 Y177.331 E1262.47128
G1 X172.527 Y177.291 E1262.4925
G1 X172.087 Y177.173 E1262.51371
G1 X171.675 Y176.979 E1262.53492
G1 X171.143 Y176.569 E1262.56619
G1 X171.026 Y176.452 E1262.5739
G1 X170.733 Y176.103 E1262.59512
G1 X170.506 Y175.708 E1262.61633
G1 X170.351 Y175.28 E1262.63753
G1 X170.264 Y174.614 E1262.6688
G1 X170.264 Y173.185 E1262.73534
G1 X170.304 Y172.731 E1262.75656
G1 X170.422 Y172.291 E1262.77778
G1 X170.616 Y171.879 E1262.79898
G1 X170.843 Y171.585 E1262.81628
G1 X170.71 Y171.205 E1262.83502
G1 X170.694 Y171.11 E1262.83951
G1 X170.506 Y170.782 E1262.85711
G1 X170.351 Y170.354 E1262.87831
G1 X170.264 Y169.688 E1262.90958
G1 X170.264 Y168.223 E1262.9778
G1 X170.304 Y167.769 E1262.99902
G1 X170.422 Y167.329 E1263.02024
G1 X170.616 Y166.917 E1263.04144
G1 X171.026 Y166.385 E1263.07272
G1 X171.219 Y166.192 E1263.08543
G1 X171.568 Y165.899 E1263.10664
G1 X171.963 Y165.672 E1263.12786
G0 F7500 X171.729 Y165.34
G1 F1500 X172.184 Y165.16 E1263.15064
G1 X172.662 Y165.056 E1263.17342
G1 X173.057 Y165.03 E1263.19185
G1 X182.718 Y165.029 E1263.64171
G1 X183.046 Y164.901 E1263.6581
G1 X183.525 Y164.799 E1263.68091
G1 X184.014 Y164.777 E1263.7037
G1 X184.5 Y164.835 E1263.72649
G1 X184.97 Y164.97 E1263.74926
G1 X185.412 Y165.181 E1263.77207
G1 X185.814 Y165.461 E1263.79488
G1 X186.165 Y165.802 E1263.81767
G1 X186.456 Y166.196 E1263.84048
G1 X186.678 Y166.631 E1263.86322
G1 X186.828 Y167.098 E1263.88606
G1 X186.888 Y167.623 E1263.91066
G1 X187.469 Y168.078 E1263.94502
G1 X187.828 Y168.41 E1263.96779
G1 X188.129 Y168.797 E1263.99062
G1 X188.363 Y169.227 E1264.01342
G1 X188.51 Y169.653 E1264.0344
G1 X189.428 Y168.969 E1264.08771
G1 X189.939 Y168.624 E1264.11642
G1 X190.092 Y168.526 E1264.12488
G1 X190.428 Y168.326 E1264.14309
G1 X190.969 Y168.018 E1264.17207
G1 X191.408 Y167.759 E1264.19581
G1 X191.813 Y167.513 E1264.21787
G1 X192.126 Y167.331 E1264.23473
G1 X192.502 Y167.126 E1264.25467
G1 X192.628 Y167.061 E1264.26128
G1 X192.937 Y166.912 E1264.27725
G1 X193.404 Y166.7 E1264.30113
G1 X193.762 Y166.565 E1264.31895
G1 X194.279 Y166.406 E1264.34413
G1 X194.547 Y166.336 E1264.35703
G1 X194.926 Y166.279 E1264.37488
G1 X195.458 Y166.233 E1264.39974
G1 X195.705 Y166.222 E1264.41125
G1 X196.236 Y166.22 E1264.43598
G1 X196.57 Y166.237 E1264.45155
G1 X197.097 Y166.294 E1264.47623
G1 X197.695 Y166.422 E1264.50471
G1 X198.225 Y166.593 E1264.53064
G1 X198.841 Y166.871 E1264.56211
G1 X199.087 Y167.023 E1264.57558
G1 X199.508 Y167.306 E1264.5992
G1 X199.951 Y167.67 E1264.6259
G1 X200.396 Y168.113 E1264.65513
G1 X200.662 Y168.417 E1264.67394
G1 X200.86 Y168.676 E1264.68912
G1 X201.077 Y169.001 E1264.70732
G1 X201.263 Y169.324 E1264.72468
G1 X201.418 Y169.634 E1264.74082
G1 X201.555 Y169.952 E1264.75694
G1 X201.636 Y170.159 E1264.76729
G1 X201.769 Y170.544 E1264.78626
G1 X201.864 Y170.886 E1264.80278
G1 X201.979 Y171.414 E1264.82795
G1 X202.04 Y171.838 E1264.84789
G1 X202.064 Y172.179 E1264.86381
G1 X202.088 Y172.44 E1264.87601
G1 X202.101 Y172.737 E1264.88986
G1 X202.079 Y173.099 E1264.90674
G1 X201.992 Y173.815 E1264.94033
G1 X201.961 Y174.014 E1264.94971
G1 X201.891 Y174.382 E1264.96715
G1 X201.803 Y174.748 E1264.98468
G1 X201.713 Y175.141 E1265.00345
G1 X201.646 Y175.381 E1265.01506
G1 X201.552 Y175.66 E1265.02876
G1 X201.399 Y176.049 E1265.04823
G1 X201.101 Y176.733 E1265.08297
G1 X201.109 Y176.953 E1265.09322
G1 X201.185 Y177.344 E1265.11177
G1 X201.252 Y177.722 E1265.12964
G1 X201.309 Y178.023 E1265.14391
G1 X201.361 Y178.555 E1265.1688
G1 X201.364 Y178.906 E1265.18514
G1 X201.358 Y179.115 E1265.19488
G1 X201.34 Y179.409 E1265.20859
G1 X201.288 Y179.814 E1265.22761
G1 X201.222 Y180.089 E1265.24078
G1 X201.115 Y180.457 E1265.25862
G1 X200.971 Y180.847 E1265.27798
G1 X200.831 Y181.159 E1265.2939
G1 X200.682 Y181.448 E1265.30904
G1 X200.447 Y181.849 E1265.33069
G1 X200.117 Y182.308 E1265.35701
G1 X200.019 Y182.42 E1265.36394
G1 X199.827 Y182.619 E1265.37682
G1 X199.391 Y183.033 E1265.40481
G1 X199.192 Y183.207 E1265.41712
G1 X198.785 Y183.484 E1265.44005
G1 X198.431 Y183.685 E1265.459
G1 X198.292 Y183.759 E1265.46633
G1 X197.84 Y183.985 E1265.48986
G1 X197.508 Y184.127 E1265.50668
G1 X197.002 Y184.308 E1265.5317
G1 X196.53 Y184.434 E1265.55445
G1 X196.282 Y184.469 E1265.56611
G1 X195.994 Y184.497 E1265.57959
G1 X195.833 Y184.515 E1265.58713
G1 X195.344 Y184.53 E1265.60991
G1 X194.837 Y184.46 E1265.63374
G1 X194.523 Y184.389 E1265.64873
G1 X193.843 Y184.146 E1265.68236
G1 X193.759 Y184.104 E1265.68673
G1 X193.425 Y183.909 E1265.70474
G1 X193.137 Y183.728 E1265.72058
G1 X192.724 Y183.466 E1265.74335
G1 X192.47 Y183.252 E1265.75882
G1 X192.038 Y182.843 E1265.78652
G1 X191.912 Y182.716 E1265.79485
G1 X191.733 Y182.526 E1265.807
G1 X191.515 Y182.672 E1265.81922
G1 X191.087 Y182.91 E1265.84203
G1 X190.626 Y183.075 E1265.86483
G1 X190.141 Y183.164 E1265.88779
G1 X190.039 Y183.174 E1265.89256
G1 X189.549 Y183.182 E1265.91538
G1 X189.065 Y183.11 E1265.93816
G1 X188.557 Y182.942 E1265.96308
G1 X188.277 Y182.836 E1265.97702
G1 X187.824 Y182.65 E1265.99982
G1 X187.256 Y182.273 E1266.03156
G1 X186.987 Y182.046 E1266.04795
G1 X186.754 Y181.846 E1266.06225
G1 X186.492 Y181.593 E1266.07921
G1 X186.062 Y181.122 E1266.10891
G1 X185.749 Y180.713 E1266.13289
G1 X185.501 Y180.34 E1266.15375
G1 X185.298 Y180 E1266.17219
G1 X185.158 Y179.726 E1266.18651
G1 X185.028 Y179.488 E1266.19914
G1 X184.863 Y179.131 E1266.21746
G1 X184.786 Y178.926 E1266.22765
G1 X184.615 Y178.433 E1266.25195
G1 X184.548 Y178.215 E1266.26257
G1 X184.48 Y177.958 E1266.27495
G1 X184.198 Y178.01 E1266.2883
G1 X183.709 Y178.019 E1266.31107
G1 X183.225 Y177.948 E1266.33385
G1 X182.758 Y177.8 E1266.35666
G1 X182.657 Y177.748 E1266.36195
G1 X178.04 Y177.731 E1266.57694
G1 X172.981 Y177.731 E1266.81251
G1 X172.493 Y177.691 E1266.83531
G1 X172.018 Y177.572 E1266.85811
G1 X171.569 Y177.378 E1266.88089
G1 X171.157 Y177.113 E1266.9037
G1 X170.86 Y176.852 E1266.92211
G1 X170.743 Y176.735 E1266.92981
G1 X170.426 Y176.362 E1266.95261
G1 X170.174 Y175.942 E1266.97541
G1 X169.994 Y175.487 E1266.9982
G1 X169.89 Y175.009 E1267.02098
G1 X169.864 Y174.614 E1267.03941
G1 X169.864 Y173.185 E1267.10595
G1 X169.904 Y172.697 E1267.12875
G1 X170.023 Y172.222 E1267.15155
G1 X170.217 Y171.773 E1267.17433
G1 X170.388 Y171.506 E1267.18909
G1 X170.319 Y171.258 E1267.20108
G1 X170.174 Y171.016 E1267.21421
G1 X169.994 Y170.561 E1267.237
G1 X169.89 Y170.083 E1267.25977
G1 X169.864 Y169.688 E1267.27821
G1 X169.864 Y168.223 E1267.34642
G1 X169.904 Y167.735 E1267.36922
G1 X170.023 Y167.26 E1267.39203
G1 X170.217 Y166.811 E1267.4148
G1 X170.482 Y166.399 E1267.43761
G1 X170.743 Y166.102 E1267.45602
G1 X170.936 Y165.909 E1267.46873
G1 X171.309 Y165.592 E1267.49152
G1 X171.729 Y165.34 E1267.51433
G0 F7500 X171.971 Y164.808
G1 F1500 X172.476 Y164.68 E1267.53859
G1 X173.057 Y164.63 E1267.56574
G1 X182.638 Y164.629 E1268.01188
G1 X182.771 Y164.57 E1268.01865
G1 X183.274 Y164.434 E1268.04291
G1 X183.792 Y164.377 E1268.06718
G1 X184.313 Y164.4 E1268.09146
G1 X184.824 Y164.502 E1268.11573
G1 X185.314 Y164.681 E1268.14002
G1 X185.77 Y164.932 E1268.16426
G1 X186.183 Y165.251 E1268.18855
G1 X186.542 Y165.628 E1268.2128
G1 X186.839 Y166.056 E1268.23705
G1 X187.067 Y166.525 E1268.26134
G1 X187.221 Y167.023 E1268.28561
G1 X187.264 Y167.41 E1268.30374
G1 X187.715 Y167.763 E1268.33041
G1 X188.1 Y168.115 E1268.3547
G1 X188.426 Y168.521 E1268.37894
G1 X188.686 Y168.973 E1268.40322
G1 X188.701 Y169.012 E1268.40517
G1 X189.189 Y168.648 E1268.43352
G1 X189.714 Y168.294 E1268.463
G1 X189.887 Y168.183 E1268.47257
G1 X190.231 Y167.978 E1268.49122
G1 X190.785 Y167.663 E1268.5209
G1 X191.188 Y167.425 E1268.54269
G1 X191.611 Y167.168 E1268.56574
G1 X191.934 Y166.98 E1268.58314
G1 X192.31 Y166.775 E1268.60308
G1 X192.453 Y166.701 E1268.61058
G1 X192.772 Y166.548 E1268.62705
G1 X193.239 Y166.336 E1268.65093
G1 X193.645 Y166.182 E1268.67115
G1 X194.162 Y166.023 E1268.69634
G1 X194.462 Y165.946 E1268.71076
G1 X194.891 Y165.881 E1268.73096
G1 X195.423 Y165.835 E1268.75583
G1 X195.703 Y165.822 E1268.76888
G1 X196.234 Y165.82 E1268.79361
G1 X196.613 Y165.84 E1268.81128
G1 X197.14 Y165.897 E1268.83596
G1 X197.818 Y166.041 E1268.86824
G1 X198.348 Y166.212 E1268.89417
G1 X199.045 Y166.528 E1268.9298
G1 X199.31 Y166.691 E1268.94429
G1 X199.731 Y166.974 E1268.96791
G1 X200.233 Y167.386 E1268.99815
G1 X200.678 Y167.829 E1269.02739
G1 X200.98 Y168.174 E1269.04874
G1 X201.178 Y168.433 E1269.06392
G1 X201.423 Y168.801 E1269.08451
G1 X201.609 Y169.124 E1269.10186
G1 X201.786 Y169.476 E1269.12021
G1 X201.923 Y169.794 E1269.13633
G1 X202.014 Y170.029 E1269.14806
G1 X202.147 Y170.414 E1269.16703
G1 X202.255 Y170.8 E1269.1857
G1 X202.37 Y171.328 E1269.21086
G1 X202.439 Y171.809 E1269.23348
G1 X202.462 Y172.132 E1269.24856
G1 X202.487 Y172.404 E1269.26128
G1 X202.501 Y172.737 E1269.2768
G1 X202.476 Y173.147 E1269.29593
G1 X202.389 Y173.863 E1269.32951
G1 X202.354 Y174.088 E1269.34012
G1 X202.284 Y174.456 E1269.35756
G1 X202.192 Y174.842 E1269.37604
G1 X202.098 Y175.248 E1269.39544
G1 X202.031 Y175.488 E1269.40704
G1 X201.925 Y175.805 E1269.42261
G1 X201.766 Y176.209 E1269.44282
G1 X201.496 Y176.83 E1269.47436
G1 X201.507 Y176.907 E1269.47798
G1 X201.579 Y177.274 E1269.49539
G1 X201.645 Y177.647 E1269.51303
G1 X201.702 Y177.948 E1269.5273
G1 X201.761 Y178.552 E1269.55555
G1 X201.764 Y178.903 E1269.5719
G1 X201.758 Y179.14 E1269.58294
G1 X201.74 Y179.434 E1269.59665
G1 X201.68 Y179.893 E1269.61821
G1 X201.606 Y180.2 E1269.63291
G1 X201.499 Y180.568 E1269.65076
G1 X201.336 Y181.011 E1269.67274
G1 X201.196 Y181.323 E1269.68866
G1 X201.027 Y181.65 E1269.7058
G1 X200.792 Y182.051 E1269.72744
G1 X200.418 Y182.571 E1269.75727
G1 X200.32 Y182.683 E1269.7642
G1 X200.102 Y182.91 E1269.77885
G1 X199.666 Y183.324 E1269.80685
G1 X199.443 Y183.518 E1269.82061
G1 X198.983 Y183.832 E1269.84655
G1 X198.629 Y184.033 E1269.8655
G1 X198.471 Y184.117 E1269.87384
G1 X198.019 Y184.343 E1269.89737
G1 X197.643 Y184.503 E1269.91639
G1 X197.137 Y184.684 E1269.94142
G1 X196.634 Y184.822 E1269.96571
G1 X196.321 Y184.867 E1269.98043
G1 X195.878 Y184.913 E1270.00117
G1 X195.357 Y184.931 E1270.02544
G1 X194.749 Y184.85 E1270.054
G1 X194.435 Y184.779 E1270.06899
G1 X193.937 Y184.626 E1270.09325
G1 X193.664 Y184.504 E1270.10718
G1 X193.58 Y184.462 E1270.11155
G1 X193.201 Y184.241 E1270.13198
G1 X192.951 Y184.083 E1270.14575
G1 X192.51 Y183.805 E1270.17002
G1 X192.195 Y183.542 E1270.18913
G1 X191.763 Y183.133 E1270.21683
G1 X191.673 Y183.041 E1270.22283
G1 X191.283 Y183.26 E1270.24365
G1 X190.795 Y183.443 E1270.26792
G1 X190.18 Y183.562 E1270.29709
G1 X190.078 Y183.572 E1270.30186
G1 X189.557 Y183.583 E1270.32613
G1 X189.04 Y183.514 E1270.35042
G1 X188.399 Y183.31 E1270.38174
G1 X188.156 Y183.217 E1270.39385
G1 X187.673 Y183.022 E1270.41811
G1 X187.225 Y182.754 E1270.44242
G1 X186.998 Y182.579 E1270.45576
G1 X186.726 Y182.35 E1270.47232
G1 X186.493 Y182.15 E1270.48662
G1 X186.197 Y181.862 E1270.50585
G1 X185.767 Y181.391 E1270.53554
G1 X185.412 Y180.929 E1270.56267
G1 X185.172 Y180.568 E1270.58286
G1 X184.942 Y180.182 E1270.60378
G1 X184.807 Y179.918 E1270.61759
G1 X184.677 Y179.68 E1270.63022
G1 X184.49 Y179.276 E1270.65095
G1 X184.408 Y179.057 E1270.66184
G1 X184.237 Y178.564 E1270.68613
G1 X184.188 Y178.404 E1270.69393
G1 X184.021 Y178.423 E1270.70175
G1 X183.5 Y178.402 E1270.72603
G1 X182.989 Y178.301 E1270.75029
G1 X182.568 Y178.148 E1270.77114
G1 X178.038 Y178.131 E1270.98208
G1 X172.981 Y178.131 E1271.21756
G1 X172.461 Y178.091 E1271.24184
G1 X171.954 Y177.972 E1271.26609
G1 X171.471 Y177.777 E1271.29035
G1 X171.023 Y177.511 E1271.31461
G1 X170.577 Y177.135 E1271.34177
G1 X170.46 Y177.018 E1271.34947
G1 X170.121 Y176.622 E1271.37375
G1 X169.846 Y176.18 E1271.39799
G1 X169.642 Y175.7 E1271.42227
G1 X169.514 Y175.195 E1271.44653
G1 X169.464 Y174.614 E1271.47368
G1 X169.464 Y173.185 E1271.54022
G1 X169.504 Y172.665 E1271.56451
G1 X169.623 Y172.158 E1271.58876
G1 X169.818 Y171.675 E1271.61301
G1 X169.955 Y171.444 E1271.62552
G1 X169.846 Y171.254 E1271.63572
G1 X169.642 Y170.774 E1271.66
G1 X169.514 Y170.269 E1271.68426
G1 X169.464 Y169.688 E1271.71142
G1 X169.464 Y168.223 E1271.77963
G1 X169.504 Y167.703 E1271.80392
G1 X169.623 Y167.196 E1271.82817
G1 X169.818 Y166.713 E1271.85242
G1 X170.084 Y166.265 E1271.87668
G1 X170.46 Y165.819 E1271.90385
G1 X170.653 Y165.626 E1271.91656
G1 X171.049 Y165.287 E1271.94083
G1 X171.491 Y165.012 E1271.96507
G1 X171.971 Y164.808 E1271.98935
G0 F7500 X171.754 Y164.46
G1 F1500 X172.284 Y164.309 E1272.01502
G1 X173.057 Y164.23 E1272.0512
G1 X182.549 Y164.229 E1272.49318
G1 X183.015 Y164.081 E1272.51595
G1 X183.559 Y163.991 E1272.54163
G1 X184.11 Y163.981 E1272.56729
G1 X184.656 Y164.05 E1272.59291
G1 X185.187 Y164.198 E1272.61858
G1 X185.691 Y164.421 E1272.64424
G1 X186.157 Y164.714 E1272.66988
G1 X186.576 Y165.072 E1272.69554
G1 X186.939 Y165.487 E1272.72121
G1 X187.238 Y165.95 E1272.74688
G1 X187.467 Y166.451 E1272.77253
G1 X187.621 Y166.98 E1272.79818
G1 X187.644 Y167.199 E1272.80843
G1 X187.962 Y167.448 E1272.82724
G1 X188.37 Y167.818 E1272.85289
G1 X188.72 Y168.244 E1272.87856
G1 X188.827 Y168.42 E1272.88815
G1 X188.95 Y168.328 E1272.8953
G1 X189.156 Y168.184 E1272.90701
G1 X189.488 Y167.963 E1272.92558
G1 X189.681 Y167.839 E1272.93626
G1 X190.033 Y167.63 E1272.95532
G1 X190.59 Y167.313 E1272.98517
G1 X191.015 Y167.063 E1273.00812
G1 X191.408 Y166.823 E1273.02957
G1 X191.64 Y166.687 E1273.04209
G1 X192.119 Y166.424 E1273.06753
G1 X192.279 Y166.341 E1273.07593
G1 X192.606 Y166.184 E1273.09282
G1 X193.073 Y165.972 E1273.1167
G1 X193.527 Y165.8 E1273.13931
G1 X194.044 Y165.641 E1273.16449
G1 X194.377 Y165.555 E1273.18051
G1 X194.857 Y165.482 E1273.20311
G1 X195.389 Y165.436 E1273.22798
G1 X195.702 Y165.422 E1273.24257
G1 X196.233 Y165.42 E1273.26729
G1 X196.656 Y165.442 E1273.28702
G1 X197.183 Y165.499 E1273.3117
G1 X197.941 Y165.661 E1273.34779
G1 X198.471 Y165.832 E1273.37372
G1 X198.982 Y166.038 E1273.39938
G1 X199.25 Y166.184 E1273.41359
G1 X199.533 Y166.359 E1273.42908
G1 X199.954 Y166.642 E1273.4527
G1 X200.515 Y167.103 E1273.48652
G1 X200.96 Y167.546 E1273.51575
G1 X201.298 Y167.931 E1273.53961
G1 X201.496 Y168.19 E1273.55479
G1 X201.77 Y168.602 E1273.57783
G1 X201.956 Y168.925 E1273.59519
G1 X202.153 Y169.317 E1273.61561
G1 X202.29 Y169.635 E1273.63174
G1 X202.392 Y169.898 E1273.64487
G1 X202.525 Y170.283 E1273.66384
G1 X202.646 Y170.715 E1273.68473
G1 X202.761 Y171.243 E1273.70989
G1 X202.838 Y171.781 E1273.7352
G1 X202.862 Y172.119 E1273.75098
G1 X202.885 Y172.367 E1273.76257
G1 X202.901 Y172.737 E1273.77982
G1 X202.873 Y173.195 E1273.80118
G1 X202.786 Y173.911 E1273.83477
G1 X202.747 Y174.163 E1273.84664
G1 X202.677 Y174.531 E1273.86409
G1 X202.621 Y174.78 E1273.87597
G1 X202.483 Y175.356 E1273.90355
G1 X202.416 Y175.596 E1273.91515
G1 X202.298 Y175.95 E1273.93253
G1 X202.19 Y176.228 E1273.94642
G1 X202.132 Y176.369 E1273.95352
G1 X201.909 Y176.88 E1273.97948
G1 X201.972 Y177.204 E1273.99485
G1 X202.038 Y177.573 E1274.0123
G1 X202.095 Y177.874 E1274.02657
G1 X202.161 Y178.549 E1274.05815
G1 X202.164 Y178.9 E1274.07449
G1 X202.157 Y179.164 E1274.08679
G1 X202.139 Y179.458 E1274.1005
G1 X202.072 Y179.971 E1274.12459
G1 X201.99 Y180.312 E1274.14093
G1 X201.883 Y180.68 E1274.15877
G1 X201.701 Y181.175 E1274.18333
G1 X201.561 Y181.487 E1274.19925
G1 X201.372 Y181.852 E1274.21839
G1 X201.137 Y182.253 E1274.24003
G1 X200.719 Y182.834 E1274.27336
G1 X200.621 Y182.946 E1274.28029
G1 X200.378 Y183.2 E1274.29666
G1 X199.942 Y183.614 E1274.32466
G1 X199.695 Y183.829 E1274.3399
G1 X199.18 Y184.179 E1274.3689
G1 X198.826 Y184.38 E1274.38785
G1 X198.649 Y184.475 E1274.39721
G1 X198.197 Y184.701 E1274.42074
G1 X197.778 Y184.88 E1274.44196
G1 X197.272 Y185.061 E1274.46698
G1 X196.741 Y185.208 E1274.49263
G1 X196.36 Y185.265 E1274.51057
G1 X196.091 Y185.291 E1274.52316
G1 X195.923 Y185.31 E1274.53103
G1 X195.372 Y185.332 E1274.55671
G1 X194.661 Y185.24 E1274.59009
G1 X194.347 Y185.169 E1274.60508
G1 X193.82 Y185.009 E1274.63073
G1 X193.486 Y184.862 E1274.64772
G1 X193.402 Y184.82 E1274.65209
G1 X192.978 Y184.573 E1274.67494
G1 X192.765 Y184.437 E1274.68671
G1 X192.297 Y184.146 E1274.71237
G1 X191.92 Y183.832 E1274.73522
G1 X191.608 Y183.537 E1274.75521
G1 X191.48 Y183.61 E1274.76207
G1 X190.967 Y183.81 E1274.78771
G1 X190.219 Y183.96 E1274.82323
G1 X190.117 Y183.97 E1274.828
G1 X189.566 Y183.984 E1274.85367
G1 X189.019 Y183.918 E1274.87933
G1 X188.24 Y183.677 E1274.91729
G1 X188.034 Y183.599 E1274.92755
G1 X187.523 Y183.394 E1274.95319
G1 X187.046 Y183.117 E1274.97887
G1 X186.74 Y182.885 E1274.99675
G1 X186.466 Y182.653 E1275.01347
G1 X186.233 Y182.453 E1275.02777
G1 X185.902 Y182.132 E1275.04924
G1 X185.472 Y181.661 E1275.07894
G1 X185.075 Y181.144 E1275.10929
G1 X184.843 Y180.795 E1275.1288
G1 X184.586 Y180.364 E1275.15217
G1 X184.45 Y180.098 E1275.16608
G1 X184.326 Y179.871 E1275.17813
G1 X184.117 Y179.42 E1275.20127
G1 X184.03 Y179.188 E1275.21281
G1 X183.902 Y178.819 E1275.231
G1 X183.799 Y178.824 E1275.2358
G1 X183.251 Y178.769 E1275.26144
G1 X182.716 Y178.636 E1275.28711
G1 X182.501 Y178.548 E1275.29793
G1 X178.037 Y178.531 E1275.50579
G1 X172.981 Y178.531 E1275.74122
G1 X172.431 Y178.491 E1275.7669
G1 X171.893 Y178.372 E1275.79256
G1 X171.378 Y178.176 E1275.81822
G1 X170.897 Y177.908 E1275.84386
G1 X170.294 Y177.418 E1275.88004
G1 X170.177 Y177.301 E1275.88774
G1 X169.817 Y176.884 E1275.91339
G1 X169.52 Y176.42 E1275.93905
G1 X169.294 Y175.917 E1275.96472
G1 X169.143 Y175.387 E1275.99038
G1 X169.064 Y174.614 E1276.02657
G1 X169.064 Y173.185 E1276.09311
G1 X169.104 Y172.635 E1276.11878
G1 X169.223 Y172.097 E1276.14444
G1 X169.419 Y171.582 E1276.1701
G1 X169.497 Y171.442 E1276.17756
G1 X169.294 Y170.991 E1276.20059
G1 X169.143 Y170.461 E1276.22625
G1 X169.064 Y169.688 E1276.26243
G1 X169.064 Y168.223 E1276.33065
G1 X169.104 Y167.673 E1276.35633
G1 X169.223 Y167.135 E1276.38199
G1 X169.419 Y166.62 E1276.40764
G1 X169.687 Y166.139 E1276.43328
G1 X170.177 Y165.536 E1276.46946
G1 X170.37 Y165.343 E1276.48217
G1 X170.787 Y164.983 E1276.50782
G1 X171.251 Y164.686 E1276.53348
G1 X171.754 Y164.46 E1276.55915
G0 F7500 X171.533 Y164.116
G1 F1500 X172.086 Y163.944 E1276.58612
G1 X172.658 Y163.849 E1276.61312
G1 X173.057 Y163.83 E1276.63172
G1 X182.495 Y163.829 E1277.07119
G1 X182.749 Y163.737 E1277.08377
G1 X183.315 Y163.617 E1277.11071
G1 X183.893 Y163.575 E1277.1377
G1 X184.471 Y163.613 E1277.16467
G1 X185.038 Y163.731 E1277.19164
G1 X185.584 Y163.925 E1277.21862
G1 X186.098 Y164.193 E1277.24561
G1 X186.57 Y164.529 E1277.27259
G1 X186.991 Y164.926 E1277.29954
G1 X187.354 Y165.378 E1277.32653
G1 X187.651 Y165.876 E1277.35353
G1 X187.877 Y166.409 E1277.38049
G1 X188.027 Y166.969 E1277.40748
G1 X188.209 Y167.133 E1277.41889
G1 X188.639 Y167.521 E1277.44586
G1 X188.923 Y167.859 E1277.46642
G1 X189.262 Y167.633 E1277.48539
G1 X189.476 Y167.496 E1277.49722
G1 X189.835 Y167.283 E1277.51666
G1 X190.366 Y166.981 E1277.5451
G1 X190.808 Y166.72 E1277.569
G1 X191.206 Y166.478 E1277.59069
G1 X191.552 Y166.277 E1277.60933
G1 X191.928 Y166.072 E1277.62927
G1 X192.104 Y165.982 E1277.63847
G1 X192.441 Y165.82 E1277.65588
G1 X192.908 Y165.608 E1277.67976
G1 X193.409 Y165.418 E1277.70471
G1 X193.926 Y165.259 E1277.7299
G1 X194.292 Y165.164 E1277.74751
G1 X194.822 Y165.084 E1277.77247
G1 X195.354 Y165.038 E1277.79733
G1 X195.7 Y165.022 E1277.81346
G1 X196.231 Y165.02 E1277.83818
G1 X196.699 Y165.044 E1277.86001
G1 X197.226 Y165.101 E1277.88469
G1 X198.064 Y165.28 E1277.92459
G1 X198.594 Y165.451 E1277.95052
G1 X199.131 Y165.666 E1277.97745
G1 X199.455 Y165.841 E1277.9946
G1 X199.756 Y166.027 E1278.01108
G1 X200.177 Y166.31 E1278.0347
G1 X200.797 Y166.819 E1278.07205
G1 X201.242 Y167.262 E1278.10129
G1 X201.616 Y167.688 E1278.12769
G1 X201.814 Y167.947 E1278.14287
G1 X202.117 Y168.402 E1278.16832
G1 X202.303 Y168.725 E1278.18568
G1 X202.52 Y169.159 E1278.20827
G1 X202.657 Y169.477 E1278.22439
G1 X202.77 Y169.768 E1278.23893
G1 X202.903 Y170.153 E1278.2579
G1 X203.037 Y170.63 E1278.28097
G1 X203.152 Y171.158 E1278.30613
G1 X203.237 Y171.752 E1278.33407
G1 X203.262 Y172.108 E1278.35069
G1 X203.283 Y172.331 E1278.36112
G1 X203.301 Y172.737 E1278.38004
G1 X203.27 Y173.244 E1278.40369
G1 X203.183 Y173.96 E1278.43728
G1 X203.14 Y174.238 E1278.45038
G1 X203.07 Y174.606 E1278.46782
G1 X203.008 Y174.88 E1278.4809
G1 X202.868 Y175.463 E1278.50882
G1 X202.801 Y175.703 E1278.52042
G1 X202.671 Y176.095 E1278.53965
G1 X202.563 Y176.373 E1278.55354
G1 X202.499 Y176.528 E1278.56135
G1 X202.326 Y176.925 E1278.58151
G1 X202.366 Y177.135 E1278.59147
G1 X202.431 Y177.499 E1278.60869
G1 X202.488 Y177.8 E1278.62295
G1 X202.561 Y178.545 E1278.65781
G1 X202.564 Y178.896 E1278.67415
G1 X202.556 Y179.189 E1278.6878
G1 X202.538 Y179.483 E1278.70152
G1 X202.464 Y180.05 E1278.72814
G1 X202.374 Y180.424 E1278.74605
G1 X202.267 Y180.792 E1278.7639
G1 X202.066 Y181.338 E1278.79099
G1 X201.926 Y181.65 E1278.80692
G1 X201.718 Y182.055 E1278.82812
G1 X201.483 Y182.456 E1278.84976
G1 X201.02 Y183.098 E1278.88662
G1 X200.922 Y183.21 E1278.89355
G1 X200.653 Y183.49 E1278.91162
G1 X200.217 Y183.904 E1278.93962
G1 X199.947 Y184.139 E1278.95629
G1 X199.378 Y184.527 E1278.98836
G1 X199.024 Y184.728 E1279.00731
G1 X198.828 Y184.833 E1279.01767
G1 X198.376 Y185.059 E1279.0412
G1 X197.913 Y185.257 E1279.06465
G1 X197.407 Y185.438 E1279.08967
G1 X196.849 Y185.595 E1279.11666
G1 X196.398 Y185.663 E1279.1379
G1 X195.967 Y185.708 E1279.15808
G1 X195.388 Y185.733 E1279.18506
G1 X194.573 Y185.631 E1279.22331
G1 X194.259 Y185.56 E1279.2383
G1 X193.704 Y185.393 E1279.26529
G1 X193.307 Y185.22 E1279.28545
G1 X193.223 Y185.178 E1279.28982
G1 X192.754 Y184.904 E1279.31512
G1 X192.579 Y184.791 E1279.32482
G1 X192.086 Y184.486 E1279.35181
G1 X191.645 Y184.123 E1279.37841
G1 X191.533 Y184.017 E1279.38559
G1 X191.141 Y184.174 E1279.40525
G1 X190.579 Y184.314 E1279.43222
G1 X190.258 Y184.358 E1279.44731
G1 X190.156 Y184.368 E1279.45208
G1 X189.577 Y184.385 E1279.47905
G1 X189.001 Y184.321 E1279.50604
G1 X188.439 Y184.18 E1279.53302
G1 X188.082 Y184.044 E1279.55081
G1 X187.913 Y183.98 E1279.55922
G1 X187.374 Y183.766 E1279.58622
G1 X186.87 Y183.481 E1279.61319
G1 X186.483 Y183.191 E1279.6357
G1 X186.205 Y182.957 E1279.65262
G1 X185.972 Y182.757 E1279.66692
G1 X185.606 Y182.402 E1279.69066
G1 X185.176 Y181.931 E1279.72036
G1 X184.738 Y181.359 E1279.75391
G1 X184.514 Y181.022 E1279.77275
G1 X184.229 Y180.546 E1279.79858
G1 X184.087 Y180.268 E1279.81312
G1 X183.975 Y180.063 E1279.824
G1 X183.744 Y179.564 E1279.8496
G1 X183.652 Y179.319 E1279.86179
G1 X183.614 Y179.21 E1279.86716
G1 X183.537 Y179.209 E1279.87075
G1 X182.964 Y179.12 E1279.89775
G1 X182.41 Y178.952 E1279.92471
G1 X182.4 Y178.947 E1279.92523
G1 X178.035 Y178.931 E1280.12848
G1 X172.981 Y178.931 E1280.36382
G1 X172.403 Y178.891 E1280.3908
G1 X171.836 Y178.772 E1280.41777
G1 X171.291 Y178.576 E1280.44474
G1 X170.778 Y178.307 E1280.47171
G1 X170.307 Y177.97 E1280.49868
G1 X170.011 Y177.701 E1280.51731
G1 X169.894 Y177.584 E1280.52501
G1 X169.514 Y177.147 E1280.55198
G1 X169.197 Y176.662 E1280.57896
G1 X168.95 Y176.138 E1280.60593
G1 X168.778 Y175.585 E1280.6329
G1 X168.683 Y175.013 E1280.6599
G1 X168.664 Y174.614 E1280.6785
G1 X168.664 Y173.185 E1280.74504
G1 X168.704 Y172.607 E1280.77201
G1 X168.823 Y172.04 E1280.79899
G1 X169.019 Y171.495 E1280.82596
G1 X169.053 Y171.43 E1280.82938
G1 X168.95 Y171.212 E1280.8406
G1 X168.778 Y170.659 E1280.86757
G1 X168.683 Y170.087 E1280.89457
G1 X168.664 Y169.688 E1280.91317
G1 X168.664 Y168.223 E1280.98139
G1 X168.704 Y167.645 E1281.00836
G1 X168.823 Y167.078 E1281.03534
G1 X169.019 Y166.533 E1281.06231
G1 X169.288 Y166.02 E1281.08928
G1 X169.625 Y165.549 E1281.11625
G1 X169.894 Y165.253 E1281.13487
G1 X170.087 Y165.06 E1281.14758
G1 X170.524 Y164.68 E1281.17455
G1 X171.009 Y164.363 E1281.20153
G1 X171.533 Y164.116 E1281.2285
G0 F7500 X171.309 Y163.775
G1 F1500 X171.884 Y163.582 E1281.25675
G1 X172.479 Y163.466 E1281.28497
G1 X173.057 Y163.43 E1281.31194
G1 X182.409 Y163.429 E1281.74741
G1 X182.477 Y163.402 E1281.75082
G1 X183.064 Y163.253 E1281.77902
G1 X183.666 Y163.181 E1281.80725
G1 X184.272 Y163.19 E1281.83547
G1 X184.872 Y163.278 E1281.86371
G1 X185.455 Y163.444 E1281.89193
G1 X186.011 Y163.686 E1281.92017
G1 X186.531 Y163.998 E1281.9484
G1 X187.005 Y164.376 E1281.97663
G1 X187.425 Y164.814 E1282.00489
G1 X187.784 Y165.302 E1282.0331
G1 X188.075 Y165.834 E1282.06134
G1 X188.294 Y166.399 E1282.08955
G1 X188.382 Y166.761 E1282.1069
G1 X188.455 Y166.818 E1282.11121
G1 X188.907 Y167.223 E1282.13947
G1 X188.998 Y167.329 E1282.14598
G1 X189.27 Y167.153 E1282.16106
G1 X189.637 Y166.935 E1282.18094
G1 X190.17 Y166.632 E1282.20949
G1 X190.575 Y166.393 E1282.23139
G1 X190.93 Y166.176 E1282.25076
G1 X191.36 Y165.926 E1282.27392
G1 X191.736 Y165.721 E1282.29386
G1 X191.929 Y165.622 E1282.30396
G1 X192.276 Y165.455 E1282.32189
G1 X192.743 Y165.243 E1282.34578
G1 X193.292 Y165.035 E1282.37311
G1 X193.809 Y164.876 E1282.3983
G1 X194.207 Y164.773 E1282.41744
G1 X194.788 Y164.685 E1282.4448
G1 X195.32 Y164.639 E1282.46967
G1 X195.699 Y164.622 E1282.48733
G1 X196.23 Y164.62 E1282.51206
G1 X196.742 Y164.647 E1282.53593
G1 X197.269 Y164.704 E1282.56062
G1 X197.866 Y164.808 E1282.58883
G1 X198.186 Y164.899 E1282.60433
G1 X198.716 Y165.07 E1282.63026
G1 X199.28 Y165.294 E1282.65851
G1 X199.66 Y165.497 E1282.67858
G1 X199.979 Y165.695 E1282.69606
G1 X200.4 Y165.978 E1282.71968
G1 X201.079 Y166.536 E1282.7606
G1 X201.524 Y166.979 E1282.78984
G1 X201.933 Y167.445 E1282.81871
G1 X202.131 Y167.704 E1282.83389
G1 X202.463 Y168.202 E1282.86176
G1 X202.649 Y168.525 E1282.87912
G1 X202.888 Y169.001 E1282.90392
G1 X203.025 Y169.319 E1282.92004
G1 X203.148 Y169.637 E1282.93592
G1 X203.281 Y170.022 E1282.95489
G1 X203.428 Y170.545 E1282.98018
G1 X203.543 Y171.073 E1283.00535
G1 X203.636 Y171.723 E1283.03592
G1 X203.657 Y172.022 E1283.04988
G1 X203.682 Y172.294 E1283.0626
G1 X203.701 Y172.737 E1283.08324
G1 X203.667 Y173.292 E1283.10913
G1 X203.58 Y174.008 E1283.14272
G1 X203.533 Y174.313 E1283.15709
G1 X203.463 Y174.681 E1283.17453
G1 X203.395 Y174.981 E1283.18886
G1 X203.254 Y175.571 E1283.2171
G1 X203.187 Y175.811 E1283.2287
G1 X203.044 Y176.24 E1283.24976
G1 X202.936 Y176.518 E1283.26365
G1 X202.866 Y176.688 E1283.27221
G1 X202.743 Y176.972 E1283.28662
G1 X202.824 Y177.424 E1283.308
G1 X202.881 Y177.725 E1283.32227
G1 X202.961 Y178.542 E1283.36049
G1 X202.964 Y178.893 E1283.37684
G1 X202.955 Y179.213 E1283.39174
G1 X202.937 Y179.507 E1283.40546
G1 X202.857 Y180.128 E1283.43461
G1 X202.758 Y180.535 E1283.45412
G1 X202.651 Y180.903 E1283.47196
G1 X202.431 Y181.502 E1283.50168
G1 X202.291 Y181.814 E1283.5176
G1 X202.063 Y182.257 E1283.5408
G1 X201.828 Y182.658 E1283.56244
G1 X201.321 Y183.361 E1283.6028
G1 X201.223 Y183.473 E1283.60973
G1 X200.928 Y183.78 E1283.62956
G1 X200.492 Y184.194 E1283.65755
G1 X200.198 Y184.45 E1283.67571
G1 X199.575 Y184.875 E1283.71082
G1 X199.221 Y185.076 E1283.72978
G1 X199.007 Y185.19 E1283.74107
G1 X198.555 Y185.416 E1283.7646
G1 X198.047 Y185.633 E1283.79032
G1 X197.541 Y185.814 E1283.81535
G1 X196.958 Y185.98 E1283.84357
G1 X196.437 Y186.061 E1283.86812
G1 X196.012 Y186.105 E1283.88802
G1 X195.406 Y186.133 E1283.91627
G1 X194.802 Y186.081 E1283.9445
G1 X194.484 Y186.021 E1283.95957
G1 X194.17 Y185.95 E1283.97456
G1 X193.589 Y185.777 E1284.00278
G1 X193.128 Y185.577 E1284.02618
G1 X193.044 Y185.535 E1284.03056
G1 X192.531 Y185.236 E1284.0582
G1 X192.393 Y185.145 E1284.0659
G1 X191.876 Y184.828 E1284.09414
G1 X191.453 Y184.481 E1284.11962
G1 X191.318 Y184.537 E1284.12642
G1 X190.732 Y184.692 E1284.15465
G1 X190.297 Y184.756 E1284.17512
G1 X190.195 Y184.766 E1284.17989
G1 X189.589 Y184.785 E1284.20812
G1 X188.986 Y184.725 E1284.23634
G1 X188.396 Y184.585 E1284.26458
G1 X187.923 Y184.411 E1284.28804
G1 X187.227 Y184.139 E1284.32284
G1 X186.697 Y183.845 E1284.35106
G1 X186.225 Y183.497 E1284.37837
G1 X185.945 Y183.26 E1284.39545
G1 X185.712 Y183.06 E1284.40975
G1 X185.311 Y182.671 E1284.43576
G1 X184.881 Y182.2 E1284.46546
G1 X184.401 Y181.574 E1284.50219
G1 X184.184 Y181.249 E1284.52039
G1 X183.873 Y180.728 E1284.54864
G1 X183.738 Y180.463 E1284.56249
G1 X183.624 Y180.255 E1284.57353
G1 X183.371 Y179.708 E1284.6016
G1 X183.323 Y179.584 E1284.60779
G1 X183.236 Y179.577 E1284.61185
G1 X182.643 Y179.45 E1284.64009
G1 X182.354 Y179.347 E1284.65438
G1 X178.034 Y179.331 E1284.85554
G1 X172.981 Y179.331 E1285.09083
G1 X172.376 Y179.291 E1285.11906
G1 X171.782 Y179.172 E1285.14727
G1 X171.208 Y178.976 E1285.17551
G1 X170.665 Y178.705 E1285.20377
G1 X170.162 Y178.366 E1285.23201
G1 X169.728 Y177.984 E1285.25894
G1 X169.611 Y177.867 E1285.26664
G1 X169.212 Y177.411 E1285.29485
G1 X168.876 Y176.906 E1285.3231
G1 X168.609 Y176.362 E1285.35132
G1 X168.416 Y175.787 E1285.37956
G1 X168.3 Y175.192 E1285.40779
G1 X168.264 Y174.614 E1285.43475
G1 X168.264 Y173.185 E1285.50129
G1 X168.304 Y172.58 E1285.52952
G1 X168.423 Y171.986 E1285.55773
G1 X168.61 Y171.438 E1285.5847
G1 X168.416 Y170.861 E1285.61304
G1 X168.3 Y170.266 E1285.64127
G1 X168.264 Y169.688 E1285.66823
G1 X168.264 Y168.223 E1285.73645
G1 X168.304 Y167.618 E1285.76468
G1 X168.423 Y167.024 E1285.79289
G1 X168.619 Y166.45 E1285.82114
G1 X168.89 Y165.907 E1285.84939
G1 X169.229 Y165.404 E1285.87764
G1 X169.611 Y164.97 E1285.90456
G1 X169.804 Y164.777 E1285.91727
G1 X170.26 Y164.378 E1285.94548
G1 X170.765 Y164.042 E1285.97373
G1 X171.309 Y163.775 E1286.00195
G0 F7500 X171.083 Y163.436
G1 F1500 X171.678 Y163.224 E1286.03136
G1 X172.296 Y163.088 E1286.06082
G1 X173.057 Y163.03 E1286.09636
G1 X182.356 Y163.029 E1286.52936
G1 X182.806 Y162.897 E1286.5512
G1 X183.43 Y162.798 E1286.58062
G1 X184.062 Y162.777 E1286.61006
G1 X184.692 Y162.837 E1286.63953
G1 X185.308 Y162.976 E1286.66893
G1 X185.903 Y163.191 E1286.69839
G1 X186.465 Y163.48 E1286.72782
G1 X186.986 Y163.837 E1286.75723
G1 X187.459 Y164.258 E1286.78671
G1 X187.874 Y164.734 E1286.81612
G1 X188.226 Y165.259 E1286.84555
G1 X188.509 Y165.825 E1286.87502
G1 X188.718 Y166.421 E1286.90443
G1 X188.744 Y166.54 E1286.9101
G1 X189.054 Y166.817 E1286.92946
G1 X189.439 Y166.587 E1286.95034
G1 X189.975 Y166.282 E1286.97906
G1 X190.423 Y166.018 E1287.00327
G1 X190.801 Y165.788 E1287.02387
G1 X191.033 Y165.652 E1287.0364
G1 X191.169 Y165.575 E1287.04367
G1 X191.545 Y165.37 E1287.06361
G1 X191.755 Y165.262 E1287.07461
G1 X192.11 Y165.091 E1287.09296
G1 X192.577 Y164.879 E1287.11684
G1 X193.174 Y164.653 E1287.14656
G1 X193.691 Y164.494 E1287.17175
G1 X194.122 Y164.382 E1287.19249
G1 X194.753 Y164.287 E1287.2222
G1 X195.285 Y164.241 E1287.24706
G1 X195.697 Y164.222 E1287.26627
G1 X196.228 Y164.22 E1287.29099
G1 X196.785 Y164.249 E1287.31697
G1 X197.312 Y164.306 E1287.34165
G1 X197.935 Y164.414 E1287.37109
G1 X198.309 Y164.519 E1287.38918
G1 X198.839 Y164.69 E1287.41511
G1 X199.427 Y164.921 E1287.44453
G1 X199.865 Y165.154 E1287.46763
G1 X199.974 Y165.219 E1287.47354
G1 X200.202 Y165.363 E1287.48609
G1 X200.623 Y165.646 E1287.50972
G1 X201.125 Y166.032 E1287.5392
G1 X201.362 Y166.253 E1287.55429
G1 X201.807 Y166.696 E1287.58353
G1 X202.251 Y167.202 E1287.61488
G1 X202.449 Y167.461 E1287.63006
G1 X202.81 Y168.003 E1287.66038
G1 X202.996 Y168.326 E1287.67774
G1 X203.255 Y168.843 E1287.70466
G1 X203.392 Y169.161 E1287.72078
G1 X203.526 Y169.506 E1287.73802
G1 X203.659 Y169.891 E1287.75698
G1 X203.818 Y170.46 E1287.78449
G1 X203.933 Y170.988 E1287.80966
G1 X204.035 Y171.695 E1287.84292
G1 X204.058 Y172.023 E1287.85823
G1 X204.08 Y172.257 E1287.86917
G1 X204.101 Y172.737 E1287.89155
G1 X204.064 Y173.34 E1287.91968
G1 X203.977 Y174.056 E1287.95326
G1 X203.926 Y174.387 E1287.96886
G1 X203.856 Y174.755 E1287.9863
G1 X203.782 Y175.082 E1288.00191
G1 X203.639 Y175.678 E1288.03045
G1 X203.572 Y175.918 E1288.04205
G1 X203.417 Y176.385 E1288.06497
G1 X203.309 Y176.663 E1288.07885
G1 X203.158 Y177.019 E1288.09686
G1 X203.217 Y177.35 E1288.11251
G1 X203.274 Y177.651 E1288.12678
G1 X203.361 Y178.538 E1288.16828
G1 X203.364 Y178.889 E1288.18462
G1 X203.355 Y179.238 E1288.20088
G1 X203.337 Y179.532 E1288.2146
G1 X203.249 Y180.207 E1288.24629
G1 X203.142 Y180.647 E1288.26738
G1 X203.035 Y181.015 E1288.28522
G1 X202.796 Y181.666 E1288.31752
G1 X202.656 Y181.978 E1288.33344
G1 X202.408 Y182.459 E1288.35864
G1 X202.173 Y182.86 E1288.38028
G1 X201.622 Y183.625 E1288.42418
G1 X201.524 Y183.737 E1288.43111
G1 X201.204 Y184.07 E1288.45261
G1 X200.768 Y184.484 E1288.48061
G1 X200.45 Y184.761 E1288.50025
G1 X199.773 Y185.223 E1288.53841
G1 X199.419 Y185.424 E1288.55737
G1 X199.186 Y185.548 E1288.56966
G1 X198.734 Y185.774 E1288.59319
G1 X198.182 Y186.01 E1288.62114
G1 X197.676 Y186.191 E1288.64617
G1 X197.069 Y186.366 E1288.67558
G1 X196.476 Y186.46 E1288.70354
G1 X196.056 Y186.503 E1288.7232
G1 X195.425 Y186.533 E1288.75262
G1 X194.795 Y186.484 E1288.78204
G1 X194.396 Y186.411 E1288.80093
G1 X194.082 Y186.34 E1288.81592
G1 X193.476 Y186.162 E1288.84533
G1 X192.949 Y185.935 E1288.87205
G1 X192.865 Y185.893 E1288.87642
G1 X192.307 Y185.568 E1288.90649
G1 X192.182 Y185.484 E1288.9135
G1 X191.667 Y185.17 E1288.94159
G1 X191.375 Y184.932 E1288.95913
G1 X190.888 Y185.069 E1288.98269
G1 X190.336 Y185.154 E1289.00869
G1 X190.234 Y185.164 E1289.01346
G1 X189.602 Y185.186 E1289.04291
G1 X188.973 Y185.128 E1289.07232
G1 X188.356 Y184.991 E1289.10175
G1 X187.765 Y184.779 E1289.13099
G1 X187.081 Y184.512 E1289.16518
G1 X186.526 Y184.21 E1289.1946
G1 X185.967 Y183.803 E1289.2268
G1 X185.684 Y183.564 E1289.24405
G1 X185.451 Y183.364 E1289.25835
G1 X185.015 Y182.941 E1289.28663
G1 X184.585 Y182.47 E1289.31633
G1 X184.064 Y181.789 E1289.35625
G1 X183.855 Y181.477 E1289.37374
G1 X183.517 Y180.91 E1289.40448
G1 X183.388 Y180.658 E1289.41766
G1 X183.273 Y180.447 E1289.42885
G1 X183.04 Y179.943 E1289.45471
G1 X182.9 Y179.924 E1289.46128
G1 X182.29 Y179.759 E1289.49071
G1 X182.261 Y179.747 E1289.49217
G1 X178.032 Y179.731 E1289.68909
G1 X172.981 Y179.731 E1289.92429
G1 X172.35 Y179.691 E1289.95373
G1 X171.729 Y179.572 E1289.98317
G1 X171.129 Y179.375 E1290.01258
G1 X170.557 Y179.104 E1290.04205
G1 X170.025 Y178.764 E1290.07145
G1 X169.445 Y178.267 E1290.10701
G1 X169.328 Y178.15 E1290.11472
G1 X168.911 Y177.675 E1290.14415
G1 X168.556 Y177.152 E1290.17358
G1 X168.27 Y176.588 E1290.20303
G1 X168.058 Y175.993 E1290.23244
G1 X167.922 Y175.375 E1290.26191
G1 X167.864 Y174.614 E1290.29745
G1 X167.864 Y173.185 E1290.36399
G1 X167.904 Y172.554 E1290.39343
G1 X168.023 Y171.933 E1290.42287
G1 X168.188 Y171.431 E1290.44747
G1 X168.058 Y171.067 E1290.46547
G1 X167.922 Y170.449 E1290.49494
G1 X167.864 Y169.688 E1290.53048
G1 X167.864 Y168.223 E1290.59869
G1 X167.904 Y167.592 E1290.62813
G1 X168.023 Y166.971 E1290.65758
G1 X168.22 Y166.371 E1290.68698
G1 X168.491 Y165.799 E1290.71645
G1 X168.831 Y165.267 E1290.74585
G1 X169.328 Y164.687 E1290.78142
G1 X169.521 Y164.494 E1290.79413
G1 X169.996 Y164.077 E1290.82356
G1 X170.519 Y163.722 E1290.85299
G1 X171.083 Y163.436 E1290.88244
G0 F7500 X170.854 Y163.1
G1 F1500 X171.469 Y162.869 E1290.91303
G1 X172.108 Y162.714 E1290.94365
G1 X173.056 Y162.63 E1290.98796
G1 X182.301 Y162.629 E1291.41845
G1 X182.543 Y162.55 E1291.4303
G1 X183.187 Y162.423 E1291.46087
G1 X183.843 Y162.375 E1291.4915
G1 X184.499 Y162.408 E1291.52208
G1 X185.146 Y162.52 E1291.55266
G1 X185.775 Y162.709 E1291.58324
G1 X186.377 Y162.974 E1291.61387
G1 X186.941 Y163.309 E1291.64441
G1 X187.461 Y163.711 E1291.67502
G1 X187.928 Y164.173 E1291.70561
G1 X188.336 Y164.688 E1291.7362
G1 X188.678 Y165.249 E1291.76679
G1 X188.949 Y165.848 E1291.79741
G1 X189.098 Y166.322 E1291.82054
G1 X189.752 Y165.95 E1291.85558
G1 X190.183 Y165.696 E1291.87887
G1 X190.599 Y165.442 E1291.90157
G1 X190.831 Y165.306 E1291.91409
G1 X190.977 Y165.224 E1291.92189
G1 X191.353 Y165.019 E1291.94183
G1 X191.58 Y164.902 E1291.95372
G1 X191.945 Y164.727 E1291.97257
G1 X192.412 Y164.515 E1291.99645
G1 X193.057 Y164.271 E1292.02856
G1 X193.574 Y164.112 E1292.05375
G1 X194.037 Y163.991 E1292.07603
G1 X194.719 Y163.888 E1292.10815
G1 X195.251 Y163.842 E1292.13301
G1 X195.696 Y163.822 E1292.15376
G1 X196.227 Y163.82 E1292.17848
G1 X196.828 Y163.851 E1292.2065
G1 X197.355 Y163.908 E1292.23119
G1 X198.002 Y164.019 E1292.26175
G1 X198.432 Y164.138 E1292.28253
G1 X198.962 Y164.309 E1292.30846
G1 X199.574 Y164.548 E1292.33905
G1 X200.07 Y164.81 E1292.36517
G1 X200.179 Y164.875 E1292.37108
G1 X200.426 Y165.031 E1292.38469
G1 X200.847 Y165.314 E1292.40831
G1 X201.368 Y165.713 E1292.43886
G1 X201.644 Y165.969 E1292.45639
G1 X202.089 Y166.412 E1292.48563
G1 X202.569 Y166.959 E1292.51952
G1 X202.767 Y167.218 E1292.5347
G1 X203.157 Y167.803 E1292.56744
G1 X203.343 Y168.126 E1292.58479
G1 X203.622 Y168.684 E1292.61384
G1 X203.759 Y169.002 E1292.62997
G1 X203.904 Y169.376 E1292.64864
G1 X204.037 Y169.761 E1292.66761
G1 X204.209 Y170.375 E1292.6973
G1 X204.324 Y170.903 E1292.72246
G1 X204.434 Y171.666 E1292.75836
G1 X204.459 Y172.011 E1292.77447
G1 X204.478 Y172.221 E1292.78428
G1 X204.501 Y172.737 E1292.80834
G1 X204.462 Y173.388 E1292.8387
G1 X204.375 Y174.104 E1292.87229
G1 X204.319 Y174.462 E1292.88916
G1 X204.249 Y174.83 E1292.9066
G1 X204.169 Y175.183 E1292.92346
G1 X204.024 Y175.786 E1292.95234
G1 X203.957 Y176.026 E1292.96394
G1 X203.79 Y176.529 E1292.98862
G1 X203.682 Y176.807 E1293.00251
G1 X203.573 Y177.066 E1293.01559
G1 X203.61 Y177.275 E1293.02547
G1 X203.667 Y177.576 E1293.03974
G1 X203.761 Y178.535 E1293.08461
G1 X203.764 Y178.886 E1293.10095
G1 X203.754 Y179.262 E1293.11847
G1 X203.736 Y179.556 E1293.13218
G1 X203.641 Y180.285 E1293.16641
G1 X203.526 Y180.759 E1293.18913
G1 X203.419 Y181.127 E1293.20697
G1 X203.161 Y181.83 E1293.24184
G1 X203.021 Y182.142 E1293.25776
G1 X202.753 Y182.661 E1293.28496
G1 X202.518 Y183.062 E1293.3066
G1 X202.152 Y183.608 E1293.33721
G1 X201.923 Y183.888 E1293.35406
G1 X201.825 Y184 E1293.36099
G1 X201.479 Y184.36 E1293.38424
G1 X201.043 Y184.774 E1293.41223
G1 X200.702 Y185.072 E1293.43332
G1 X199.97 Y185.571 E1293.47457
G1 X199.616 Y185.772 E1293.49353
G1 X199.365 Y185.906 E1293.50678
G1 X198.913 Y186.132 E1293.53031
G1 X198.317 Y186.386 E1293.56047
G1 X197.811 Y186.567 E1293.5855
G1 X197.18 Y186.751 E1293.6161
G1 X196.515 Y186.858 E1293.64747
G1 X196.101 Y186.9 E1293.66684
G1 X195.445 Y186.934 E1293.69743
G1 X194.79 Y186.887 E1293.72801
G1 X194.308 Y186.801 E1293.75081
G1 X193.994 Y186.73 E1293.7658
G1 X193.363 Y186.546 E1293.7964
G1 X192.77 Y186.293 E1293.82642
G1 X192.686 Y186.251 E1293.8308
G1 X192.084 Y185.9 E1293.86324
G1 X191.961 Y185.817 E1293.87015
G1 X191.459 Y185.512 E1293.89751
G1 X191.287 Y185.373 E1293.9078
G1 X191.047 Y185.443 E1293.91944
G1 X190.375 Y185.552 E1293.95114
G1 X190.273 Y185.562 E1293.95592
G1 X189.616 Y185.586 E1293.98653
G1 X188.962 Y185.531 E1294.01709
G1 X188.319 Y185.396 E1294.04768
G1 X187.606 Y185.146 E1294.08287
G1 X186.936 Y184.886 E1294.11633
G1 X186.356 Y184.576 E1294.14695
G1 X185.71 Y184.109 E1294.18407
G1 X185.424 Y183.868 E1294.20149
G1 X185.191 Y183.668 E1294.21578
G1 X184.72 Y183.211 E1294.24634
G1 X184.29 Y182.74 E1294.27604
G1 X183.726 Y182.005 E1294.31918
G1 X183.526 Y181.704 E1294.33601
G1 X183.161 Y181.092 E1294.36919
G1 X183.039 Y180.853 E1294.38168
G1 X182.922 Y180.639 E1294.39304
G1 X182.763 Y180.294 E1294.41073
G1 X182.532 Y180.249 E1294.42169
G1 X182.221 Y180.147 E1294.43693
G1 X178.031 Y180.131 E1294.63203
G1 X172.981 Y180.131 E1294.86718
G1 X172.325 Y180.091 E1294.89778
G1 X171.679 Y179.972 E1294.92837
G1 X171.052 Y179.775 E1294.95897
G1 X170.454 Y179.503 E1294.98956
G1 X169.893 Y179.161 E1295.02016
G1 X169.163 Y178.549 E1295.06451
G1 X169.046 Y178.432 E1295.07222
G1 X168.61 Y177.94 E1295.10283
G1 X168.238 Y177.399 E1295.1334
G1 X167.934 Y176.817 E1295.16398
G1 X167.703 Y176.202 E1295.19457
G1 X167.548 Y175.563 E1295.22518
G1 X167.464 Y174.614 E1295.26955
G1 X167.464 Y173.185 E1295.33609
G1 X167.504 Y172.529 E1295.36669
G1 X167.623 Y171.883 E1295.39728
G1 X167.763 Y171.437 E1295.41904
G1 X167.703 Y171.276 E1295.42704
G1 X167.548 Y170.637 E1295.45766
G1 X167.464 Y169.688 E1295.50202
G1 X167.464 Y168.223 E1295.57024
G1 X167.504 Y167.567 E1295.60084
G1 X167.623 Y166.921 E1295.63143
G1 X167.82 Y166.294 E1295.66203
G1 X168.092 Y165.696 E1295.69262
G1 X168.434 Y165.135 E1295.72322
G1 X169.046 Y164.405 E1295.76757
G1 X169.239 Y164.212 E1295.78028
G1 X169.731 Y163.776 E1295.81089
G1 X170.272 Y163.404 E1295.84147
G1 X170.854 Y163.1 E1295.87204
G0 F7500 X170.623 Y162.765
G1 F1500 X171.257 Y162.516 E1295.90376
G1 X171.916 Y162.343 E1295.93548
G1 X172.59 Y162.249 E1295.96717
G1 X173.056 Y162.23 E1295.98889
G1 X182.219 Y162.229 E1296.41556
G1 X182.275 Y162.209 E1296.41832
G1 X182.938 Y162.056 E1296.45001
G1 X183.615 Y161.982 E1296.48172
G1 X184.296 Y161.988 E1296.51343
G1 X184.971 Y162.074 E1296.54512
G1 X185.632 Y162.238 E1296.57683
G1 X186.269 Y162.479 E1296.60854
G1 X186.874 Y162.792 E1296.64026
G1 X187.437 Y163.174 E1296.67194
G1 X187.952 Y163.62 E1296.70366
G1 X188.411 Y164.123 E1296.73537
G1 X188.808 Y164.676 E1296.76707
G1 X189.137 Y165.272 E1296.79877
G1 X189.325 Y165.732 E1296.82191
G1 X189.562 Y165.597 E1296.83461
G1 X190.017 Y165.329 E1296.8592
G1 X190.397 Y165.097 E1296.87993
G1 X190.629 Y164.961 E1296.89245
G1 X190.786 Y164.873 E1296.90083
G1 X191.162 Y164.668 E1296.92077
G1 X191.405 Y164.542 E1296.93352
G1 X191.644 Y164.426 E1296.94589
G1 X192.246 Y164.151 E1296.97671
G1 X192.939 Y163.888 E1297.01122
G1 X193.456 Y163.729 E1297.03641
G1 X193.952 Y163.6 E1297.06027
G1 X194.684 Y163.49 E1297.09474
G1 X195.216 Y163.444 E1297.11961
G1 X195.694 Y163.422 E1297.14189
G1 X196.225 Y163.42 E1297.16661
G1 X196.871 Y163.454 E1297.19673
G1 X197.398 Y163.511 E1297.22142
G1 X198.069 Y163.623 E1297.25309
G1 X198.555 Y163.757 E1297.27657
G1 X199.085 Y163.928 E1297.3025
G1 X199.72 Y164.175 E1297.33423
G1 X200.275 Y164.466 E1297.36341
G1 X200.384 Y164.531 E1297.36932
G1 X200.649 Y164.699 E1297.38393
G1 X201.07 Y164.982 E1297.40755
G1 X201.612 Y165.395 E1297.43928
G1 X201.926 Y165.686 E1297.45921
G1 X202.371 Y166.129 E1297.48845
G1 X202.887 Y166.716 E1297.52484
G1 X203.085 Y166.975 E1297.54002
G1 X203.503 Y167.604 E1297.57519
G1 X203.689 Y167.927 E1297.59254
G1 X203.99 Y168.526 E1297.62376
G1 X204.127 Y168.844 E1297.63988
G1 X204.282 Y169.245 E1297.6599
G1 X204.415 Y169.63 E1297.67887
G1 X204.6 Y170.29 E1297.71079
G1 X204.715 Y170.818 E1297.73595
G1 X204.833 Y171.638 E1297.77452
G1 X204.855 Y171.943 E1297.78876
G1 X204.877 Y172.184 E1297.80003
G1 X204.901 Y172.737 E1297.82581
G1 X204.859 Y173.437 E1297.85846
G1 X204.772 Y174.153 E1297.89204
G1 X204.712 Y174.537 E1297.91014
G1 X204.642 Y174.905 E1297.92758
G1 X204.556 Y175.284 E1297.94568
G1 X204.409 Y175.894 E1297.9749
G1 X204.342 Y176.134 E1297.9865
G1 X204.162 Y176.674 E1298.01301
G1 X204.054 Y176.952 E1298.02689
G1 X203.988 Y177.113 E1298.035
G1 X204.06 Y177.502 E1298.05342
G1 X204.147 Y178.177 E1298.08511
G1 X204.161 Y178.531 E1298.1016
G1 X204.164 Y178.882 E1298.11795
G1 X204.153 Y179.286 E1298.13677
G1 X204.135 Y179.58 E1298.15048
G1 X204.033 Y180.363 E1298.18725
G1 X203.91 Y180.87 E1298.21154
G1 X203.803 Y181.238 E1298.22939
G1 X203.526 Y181.993 E1298.26684
G1 X203.386 Y182.305 E1298.28276
G1 X203.098 Y182.864 E1298.31204
G1 X202.863 Y183.265 E1298.33368
G1 X202.485 Y183.831 E1298.36538
G1 X202.224 Y184.151 E1298.3846
G1 X202.126 Y184.263 E1298.39153
G1 X201.755 Y184.65 E1298.4165
G1 X201.319 Y185.064 E1298.44449
G1 X200.953 Y185.383 E1298.4671
G1 X200.168 Y185.919 E1298.51136
G1 X199.814 Y186.12 E1298.53032
G1 X199.544 Y186.264 E1298.54457
G1 X199.092 Y186.49 E1298.5681
G1 X198.451 Y186.763 E1298.60054
G1 X197.945 Y186.944 E1298.62556
G1 X197.292 Y187.135 E1298.65724
G1 X196.553 Y187.256 E1298.69211
G1 X196.146 Y187.298 E1298.71116
G1 X195.466 Y187.334 E1298.74287
G1 X194.786 Y187.29 E1298.7746
G1 X194.22 Y187.191 E1298.80136
G1 X193.906 Y187.12 E1298.81635
G1 X193.252 Y186.931 E1298.84805
G1 X192.591 Y186.651 E1298.88147
G1 X192.507 Y186.609 E1298.88585
G1 X191.861 Y186.231 E1298.9207
G1 X191.751 Y186.157 E1298.92687
G1 X191.251 Y185.855 E1298.95407
G1 X191.204 Y185.817 E1298.95689
G1 X190.414 Y185.95 E1298.99419
G1 X190.312 Y185.96 E1298.99896
G1 X189.632 Y185.987 E1299.03065
G1 X188.953 Y185.934 E1299.06236
G1 X188.285 Y185.801 E1299.09408
G1 X187.448 Y185.513 E1299.1353
G1 X186.791 Y185.26 E1299.16808
G1 X186.189 Y184.942 E1299.19978
G1 X185.452 Y184.414 E1299.242
G1 X185.163 Y184.171 E1299.25958
G1 X184.93 Y183.971 E1299.27388
G1 X184.425 Y183.481 E1299.30664
G1 X183.995 Y183.01 E1299.33634
G1 X183.389 Y182.22 E1299.3827
G1 X183.197 Y181.931 E1299.39886
G1 X182.804 Y181.274 E1299.4345
G1 X182.667 Y181.005 E1299.44856
G1 X182.483 Y180.639 E1299.46764
G1 X182.134 Y180.55 E1299.48441
G1 X182.125 Y180.546 E1299.48487
G1 X178.029 Y180.531 E1299.67559
G1 X172.981 Y180.531 E1299.91065
G1 X172.301 Y180.491 E1299.94237
G1 X171.631 Y180.372 E1299.97405
G1 X170.979 Y180.175 E1300.00577
G1 X170.355 Y179.903 E1300.03747
G1 X169.767 Y179.559 E1300.06919
G1 X169.223 Y179.149 E1300.10091
G1 X168.88 Y178.832 E1300.12265
G1 X168.763 Y178.715 E1300.13036
G1 X168.31 Y178.206 E1300.16209
G1 X167.921 Y177.648 E1300.19376
G1 X167.599 Y177.048 E1300.22547
G1 X167.35 Y176.414 E1300.25719
G1 X167.177 Y175.755 E1300.28891
G1 X167.083 Y175.081 E1300.3206
G1 X167.064 Y174.614 E1300.34236
G1 X167.064 Y173.185 E1300.4089
G1 X167.104 Y172.505 E1300.44062
G1 X167.223 Y171.835 E1300.47231
G1 X167.34 Y171.449 E1300.49109
G1 X167.177 Y170.829 E1300.52094
G1 X167.083 Y170.155 E1300.55263
G1 X167.064 Y169.688 E1300.57439
G1 X167.064 Y168.223 E1300.64261
G1 X167.104 Y167.543 E1300.67433
G1 X167.223 Y166.873 E1300.70601
G1 X167.42 Y166.221 E1300.73773
G1 X167.692 Y165.597 E1300.76942
G1 X168.036 Y165.009 E1300.80115
G1 X168.446 Y164.465 E1300.83287
G1 X168.763 Y164.122 E1300.85461
G1 X168.956 Y163.929 E1300.86732
G1 X169.465 Y163.476 E1300.89905
G1 X170.023 Y163.087 E1300.93072
G1 X170.623 Y162.765 E1300.96243
G0 F7500 X171.042 Y162.166
G1 F1500 X171.72 Y161.976 E1300.99522
G1 X172.415 Y161.863 E1301.02801
G1 X173.056 Y161.83 E1301.05789
G1 X182.174 Y161.829 E1301.48246
G1 X182.684 Y161.696 E1301.50701
G1 X183.381 Y161.597 E1301.53979
G1 X184.084 Y161.578 E1301.57253
G1 X184.786 Y161.638 E1301.60534
G1 X185.476 Y161.777 E1301.63812
G1 X186.146 Y161.994 E1301.67091
G1 X186.786 Y162.285 E1301.70365
G1 X187.39 Y162.647 E1301.73644
G1 X187.949 Y163.075 E1301.76922
G1 X188.456 Y163.564 E1301.80202
G1 X188.904 Y164.107 E1301.8348
G1 X189.287 Y164.698 E1301.86759
G1 X189.517 Y165.16 E1301.89162
G1 X189.742 Y165.027 E1301.90379
G1 X190.195 Y164.752 E1301.92847
G1 X190.427 Y164.616 E1301.94099
G1 X190.594 Y164.521 E1301.94994
G1 X190.97 Y164.316 E1301.96988
G1 X191.231 Y164.182 E1301.98354
G1 X191.614 Y163.998 E1302.00332
G1 X192.081 Y163.786 E1302.02721
G1 X192.821 Y163.506 E1302.06405
G1 X193.338 Y163.347 E1302.08923
G1 X193.867 Y163.21 E1302.11468
G1 X194.65 Y163.091 E1302.15156
G1 X195.182 Y163.045 E1302.17642
G1 X195.693 Y163.022 E1302.20024
G1 X196.224 Y163.02 E1302.22497
G1 X196.914 Y163.056 E1302.25714
G1 X197.441 Y163.113 E1302.28182
G1 X198.135 Y163.228 E1302.31458
G1 X198.678 Y163.377 E1302.3408
G1 X199.208 Y163.548 E1302.36673
G1 X199.864 Y163.801 E1302.39947
G1 X200.479 Y164.123 E1302.43179
G1 X200.588 Y164.188 E1302.4377
G1 X200.872 Y164.367 E1302.45333
G1 X201.293 Y164.65 E1302.47695
G1 X201.854 Y165.076 E1302.50976
G1 X202.208 Y165.402 E1302.53216
G1 X202.653 Y165.845 E1302.5614
G1 X203.205 Y166.474 E1302.60037
G1 X203.403 Y166.733 E1302.61555
G1 X203.85 Y167.404 E1302.65309
G1 X204.036 Y167.727 E1302.67045
G1 X204.357 Y168.368 E1302.70383
G1 X204.494 Y168.686 E1302.71995
G1 X204.66 Y169.115 E1302.74137
G1 X204.793 Y169.5 E1302.76034
G1 X204.991 Y170.205 E1302.79444
G1 X205.106 Y170.733 E1302.8196
G1 X205.232 Y171.609 E1302.86081
G1 X205.255 Y171.931 E1302.87584
G1 X205.275 Y172.148 E1302.88599
G1 X205.301 Y172.737 E1302.91344
G1 X205.256 Y173.485 E1302.94833
G1 X205.169 Y174.201 E1302.98192
G1 X205.105 Y174.612 E1303.00129
G1 X205.035 Y174.98 E1303.01873
G1 X204.943 Y175.385 E1303.03807
G1 X204.795 Y176.001 E1303.06757
G1 X204.728 Y176.241 E1303.07917
G1 X204.535 Y176.819 E1303.10755
G1 X204.402 Y177.158 E1303.1245
G1 X204.453 Y177.427 E1303.13725
G1 X204.544 Y178.125 E1303.17003
G1 X204.561 Y178.528 E1303.18881
G1 X204.564 Y178.879 E1303.20516
G1 X204.552 Y179.311 E1303.22528
G1 X204.534 Y179.605 E1303.239
G1 X204.426 Y180.442 E1303.27829
G1 X204.294 Y180.982 E1303.30418
G1 X204.187 Y181.35 E1303.32202
G1 X203.891 Y182.157 E1303.36205
G1 X203.751 Y182.469 E1303.37797
G1 X203.443 Y183.066 E1303.40925
G1 X203.208 Y183.467 E1303.43089
G1 X202.818 Y184.053 E1303.46367
G1 X202.525 Y184.415 E1303.48536
G1 X202.427 Y184.527 E1303.49229
G1 X202.03 Y184.94 E1303.51896
G1 X201.594 Y185.354 E1303.54696
G1 X201.205 Y185.694 E1303.57102
G1 X200.365 Y186.267 E1303.61836
G1 X200.011 Y186.468 E1303.63732
G1 X199.723 Y186.621 E1303.6525
G1 X199.271 Y186.847 E1303.67604
G1 X198.586 Y187.14 E1303.71073
G1 X198.08 Y187.321 E1303.73575
G1 X197.405 Y187.52 E1303.76852
G1 X196.592 Y187.654 E1303.80689
G1 X196.19 Y187.695 E1303.8257
G1 X195.487 Y187.734 E1303.85849
G1 X194.785 Y187.693 E1303.89123
G1 X194.132 Y187.581 E1303.92208
G1 X193.818 Y187.51 E1303.93707
G1 X193.141 Y187.316 E1303.96987
G1 X192.412 Y187.008 E1304.00672
G1 X192.328 Y186.966 E1304.01109
G1 X191.637 Y186.563 E1304.04834
G1 X191.52 Y186.484 E1304.05491
G1 X191.104 Y186.235 E1304.07749
G1 X190.453 Y186.348 E1304.10825
G1 X190.351 Y186.358 E1304.11303
G1 X189.648 Y186.387 E1304.14579
G1 X188.945 Y186.336 E1304.17861
G1 X188.254 Y186.206 E1304.21135
G1 X187.289 Y185.88 E1304.25878
G1 X187.267 Y185.87 E1304.2599
G1 X186.648 Y185.634 E1304.29075
G1 X186.023 Y185.309 E1304.32355
G1 X185.194 Y184.72 E1304.37091
G1 X184.903 Y184.475 E1304.38862
G1 X184.67 Y184.275 E1304.40292
G1 X184.129 Y183.75 E1304.43802
G1 X183.699 Y183.279 E1304.46772
G1 X183.255 Y182.733 E1304.50049
G1 X183.052 Y182.435 E1304.51728
G1 X182.868 Y182.158 E1304.53276
G1 X182.448 Y181.456 E1304.57085
G1 X182.315 Y181.196 E1304.58445
G1 X182.2 Y180.98 E1304.59584
G1 X182.094 Y180.946 E1304.60103
G1 X178.028 Y180.931 E1304.79036
G1 X172.981 Y180.931 E1305.02537
G1 X172.278 Y180.891 E1305.05816
G1 X171.584 Y180.772 E1305.09094
G1 X170.909 Y180.574 E1305.1237
G1 X170.26 Y180.302 E1305.15647
G1 X169.646 Y179.957 E1305.18926
G1 X169.075 Y179.546 E1305.22202
G1 X168.597 Y179.115 E1305.25199
G1 X168.48 Y178.998 E1305.25969
G1 X168.011 Y178.473 E1305.29247
G1 X167.605 Y177.898 E1305.32525
G1 X167.267 Y177.28 E1305.35805
G1 X167 Y176.629 E1305.39081
G1 X166.81 Y175.951 E1305.4236
G1 X166.697 Y175.256 E1305.45639
G1 X166.664 Y174.614 E1305.48632
G1 X166.664 Y173.185 E1305.55286
G1 X166.704 Y172.482 E1305.58565
G1 X166.823 Y171.788 E1305.61844
G1 X166.926 Y171.438 E1305.63542
G1 X166.81 Y171.025 E1305.6554
G1 X166.697 Y170.33 E1305.68819
G1 X166.664 Y169.688 E1305.71812
G1 X166.664 Y168.223 E1305.78634
G1 X166.704 Y167.52 E1305.81912
G1 X166.823 Y166.826 E1305.85191
G1 X167.021 Y166.151 E1305.88467
G1 X167.293 Y165.502 E1305.91743
G1 X167.638 Y164.888 E1305.95023
G1 X168.049 Y164.317 E1305.98299
G1 X168.48 Y163.839 E1306.01296
G1 X168.673 Y163.646 E1306.02567
G1 X169.198 Y163.177 E1306.05845
G1 X169.773 Y162.771 E1306.09122
G1 X170.391 Y162.433 E1306.12402
G1 X171.042 Y162.166 E1306.15679
G0 F7500 X170.825 Y161.819
G1 F1500 X171.521 Y161.611 E1306.19061
G1 X172.236 Y161.481 E1306.22445
G1 X173.056 Y161.43 E1306.26271
G1 X182.127 Y161.429 E1306.68509
G1 X182.424 Y161.343 E1306.69949
G1 X183.14 Y161.219 E1306.73333
G1 X183.865 Y161.175 E1306.76715
G1 X184.591 Y161.211 E1306.80099
G1 X185.308 Y161.326 E1306.83481
G1 X186.008 Y161.519 E1306.86862
G1 X186.683 Y161.788 E1306.90245
G1 X187.324 Y162.129 E1306.93626
G1 X187.923 Y162.539 E1306.97006
G1 X188.474 Y163.013 E1307.0039
G1 X188.97 Y163.544 E1307.03774
G1 X189.404 Y164.126 E1307.07155
G1 X189.68 Y164.596 E1307.09692
G1 X189.992 Y164.407 E1307.11391
G1 X190.224 Y164.271 E1307.12643
G1 X190.403 Y164.17 E1307.136
G1 X190.779 Y163.965 E1307.15594
G1 X191.056 Y163.822 E1307.17046
G1 X191.295 Y163.706 E1307.18283
G1 X191.449 Y163.634 E1307.19075
G1 X191.916 Y163.422 E1307.21463
G1 X192.704 Y163.124 E1307.25386
G1 X193.221 Y162.965 E1307.27904
G1 X193.782 Y162.819 E1307.30604
G1 X194.615 Y162.693 E1307.34526
G1 X195.147 Y162.647 E1307.37013
G1 X195.691 Y162.622 E1307.39549
G1 X196.222 Y162.62 E1307.42021
G1 X196.957 Y162.658 E1307.45448
G1 X197.484 Y162.715 E1307.47917
G1 X198.2 Y162.833 E1307.51296
G1 X198.801 Y162.996 E1307.54195
G1 X199.331 Y163.167 E1307.56788
G1 X200.009 Y163.428 E1307.60171
G1 X200.684 Y163.779 E1307.63714
G1 X200.793 Y163.844 E1307.64305
G1 X201.095 Y164.036 E1307.65971
G1 X201.516 Y164.319 E1307.68333
G1 X202.096 Y164.756 E1307.71715
G1 X202.49 Y165.119 E1307.74209
G1 X202.935 Y165.562 E1307.77133
G1 X203.522 Y166.231 E1307.81277
G1 X203.72 Y166.49 E1307.82795
G1 X204.196 Y167.204 E1307.86791
G1 X204.382 Y167.527 E1307.88527
G1 X204.724 Y168.21 E1307.92084
G1 X204.861 Y168.528 E1307.93696
G1 X205.038 Y168.984 E1307.95974
G1 X205.171 Y169.369 E1307.9787
G1 X205.382 Y170.119 E1308.01498
G1 X205.497 Y170.647 E1308.04014
G1 X205.631 Y171.581 E1308.08408
G1 X205.651 Y171.867 E1308.09743
G1 X205.673 Y172.111 E1308.10884
G1 X205.701 Y172.737 E1308.13802
G1 X205.653 Y173.533 E1308.17515
G1 X205.566 Y174.249 E1308.20873
G1 X205.498 Y174.686 E1308.22933
G1 X205.428 Y175.054 E1308.24677
G1 X205.331 Y175.486 E1308.26739
G1 X205.18 Y176.109 E1308.29724
G1 X205.113 Y176.349 E1308.30884
G1 X204.908 Y176.964 E1308.33902
G1 X204.817 Y177.199 E1308.35076
G1 X204.846 Y177.353 E1308.35806
G1 X204.941 Y178.073 E1308.39187
G1 X204.961 Y178.525 E1308.41294
G1 X204.964 Y178.876 E1308.42928
G1 X204.952 Y179.335 E1308.45067
G1 X204.934 Y179.629 E1308.46438
G1 X204.818 Y180.52 E1308.50622
G1 X204.679 Y181.094 E1308.53372
G1 X204.572 Y181.462 E1308.55156
G1 X204.256 Y182.321 E1308.59418
G1 X204.116 Y182.633 E1308.61011
G1 X203.788 Y183.268 E1308.64339
G1 X203.553 Y183.669 E1308.66503
G1 X203.152 Y184.275 E1308.69887
G1 X202.826 Y184.678 E1308.723
G1 X202.728 Y184.79 E1308.72993
G1 X202.306 Y185.23 E1308.75832
G1 X201.87 Y185.644 E1308.78632
G1 X201.457 Y186.005 E1308.81186
G1 X200.563 Y186.614 E1308.86223
G1 X200.209 Y186.815 E1308.88118
G1 X199.902 Y186.979 E1308.89739
G1 X199.45 Y187.205 E1308.92092
G1 X198.721 Y187.516 E1308.95783
G1 X198.215 Y187.697 E1308.98285
G1 X197.519 Y187.904 E1309.01666
G1 X196.631 Y188.052 E1309.05858
G1 X196.235 Y188.093 E1309.07712
G1 X195.51 Y188.134 E1309.11093
G1 X194.784 Y188.095 E1309.14479
G1 X194.043 Y187.971 E1309.17977
G1 X193.729 Y187.9 E1309.19476
G1 X193.031 Y187.702 E1309.22855
G1 X192.233 Y187.366 E1309.26886
G1 X192.149 Y187.324 E1309.27324
G1 X191.414 Y186.895 E1309.31286
G1 X191.295 Y186.815 E1309.31954
G1 X191.021 Y186.651 E1309.33441
G1 X190.492 Y186.747 E1309.35945
G1 X190.39 Y186.757 E1309.36422
G1 X189.664 Y186.787 E1309.39805
G1 X188.94 Y186.739 E1309.43184
G1 X188.225 Y186.61 E1309.46567
G1 X187.528 Y186.404 E1309.49951
G1 X187.131 Y186.248 E1309.51937
G1 X187.09 Y186.23 E1309.52146
G1 X186.505 Y186.008 E1309.5506
G1 X185.859 Y185.677 E1309.58439
G1 X185.253 Y185.276 E1309.61823
G1 X184.937 Y185.026 E1309.63699
G1 X184.642 Y184.778 E1309.65494
G1 X184.409 Y184.578 E1309.66924
G1 X183.834 Y184.02 E1309.70655
G1 X183.404 Y183.549 E1309.73624
G1 X182.944 Y182.986 E1309.7701
G1 X182.715 Y182.65 E1309.78903
G1 X182.539 Y182.386 E1309.8038
G1 X182.092 Y181.638 E1309.84438
G1 X181.968 Y181.395 E1309.85708
G1 X181.941 Y181.346 E1309.85969
G1 X178.026 Y181.331 E1310.04199
G1 X172.981 Y181.331 E1310.2769
G1 X172.256 Y181.291 E1310.31072
G1 X171.539 Y181.172 E1310.34456
G1 X170.84 Y180.974 E1310.37839
G1 X170.167 Y180.701 E1310.41221
G1 X169.528 Y180.356 E1310.44602
G1 X168.931 Y179.942 E1310.47985
G1 X168.314 Y179.398 E1310.51815
G1 X168.197 Y179.281 E1310.52586
G1 X167.713 Y178.74 E1310.55966
G1 X167.29 Y178.149 E1310.5935
G1 X166.936 Y177.515 E1310.62731
G1 X166.653 Y176.846 E1310.66113
G1 X166.445 Y176.15 E1310.69496
G1 X166.315 Y175.435 E1310.7288
G1 X166.264 Y174.614 E1310.7671
G1 X166.264 Y173.185 E1310.83364
G1 X166.304 Y172.46 E1310.86745
G1 X166.423 Y171.743 E1310.9013
G1 X166.509 Y171.439 E1310.91601
G1 X166.445 Y171.224 E1310.92645
G1 X166.315 Y170.509 E1310.96029
G1 X166.264 Y169.688 E1310.99859
G1 X166.264 Y168.223 E1311.06681
G1 X166.304 Y167.498 E1311.10062
G1 X166.423 Y166.781 E1311.13446
G1 X166.621 Y166.082 E1311.16829
G1 X166.894 Y165.409 E1311.20211
G1 X167.239 Y164.77 E1311.23593
G1 X167.653 Y164.173 E1311.26975
G1 X168.197 Y163.556 E1311.30806
G1 X168.39 Y163.363 E1311.32077
G1 X168.931 Y162.879 E1311.35457
G1 X169.522 Y162.456 E1311.38841
G1 X170.156 Y162.102 E1311.42222
G1 X170.825 Y161.819 E1311.45605
G0 F7500 X170.606 Y161.473
G1 F1500 X171.32 Y161.249 E1311.49089
G1 X172.053 Y161.102 E1311.5257
G1 X173.056 Y161.03 E1311.57252
G1 X182.056 Y161.029 E1311.9916
G1 X182.161 Y160.996 E1311.99673
G1 X182.894 Y160.848 E1312.03155
G1 X183.639 Y160.78 E1312.06638
G1 X184.387 Y160.792 E1312.10122
G1 X185.13 Y160.883 E1312.13607
G1 X185.858 Y161.053 E1312.17088
G1 X186.564 Y161.3 E1312.20571
G1 X187.24 Y161.621 E1312.24056
G1 X187.878 Y162.012 E1312.2754
G1 X188.47 Y162.468 E1312.3102
G1 X189.01 Y162.986 E1312.34504
G1 X189.492 Y163.558 E1312.37987
G1 X189.82 Y164.044 E1312.40717
G1 X190.211 Y163.819 E1312.42818
G1 X190.587 Y163.614 E1312.44812
G1 X190.881 Y163.463 E1312.46351
G1 X191.283 Y163.27 E1312.48427
G1 X191.75 Y163.058 E1312.50815
G1 X192.586 Y162.741 E1312.54979
G1 X193.103 Y162.582 E1312.57497
G1 X193.697 Y162.428 E1312.60355
G1 X194.581 Y162.294 E1312.64518
G1 X195.113 Y162.248 E1312.67004
G1 X195.69 Y162.222 E1312.69694
G1 X196.221 Y162.22 E1312.72166
G1 X197 Y162.261 E1312.75799
G1 X197.527 Y162.318 E1312.78267
G1 X198.265 Y162.438 E1312.81749
G1 X198.923 Y162.615 E1312.84921
G1 X199.453 Y162.786 E1312.87515
G1 X200.152 Y163.054 E1312.91001
G1 X200.889 Y163.436 E1312.94866
G1 X200.998 Y163.501 E1312.95457
G1 X201.318 Y163.704 E1312.97221
G1 X201.739 Y163.987 E1312.99583
G1 X202.337 Y164.436 E1313.03066
G1 X202.773 Y164.835 E1313.05818
G1 X203.218 Y165.278 E1313.08741
G1 X203.84 Y165.988 E1313.13137
G1 X204.038 Y166.247 E1313.14655
G1 X204.543 Y167.005 E1313.18896
G1 X204.729 Y167.328 E1313.20631
G1 X205.092 Y168.051 E1313.24399
G1 X205.229 Y168.369 E1313.26011
G1 X205.416 Y168.853 E1313.28427
G1 X205.549 Y169.238 E1313.30324
G1 X205.773 Y170.034 E1313.34174
G1 X205.888 Y170.562 E1313.3669
G1 X206.03 Y171.552 E1313.41347
G1 X206.051 Y171.846 E1313.4272
G1 X206.072 Y172.074 E1313.43786
G1 X206.101 Y172.737 E1313.46876
G1 X206.05 Y173.581 E1313.50813
G1 X205.963 Y174.297 E1313.54172
G1 X205.891 Y174.761 E1313.56358
G1 X205.821 Y175.129 E1313.58103
G1 X205.718 Y175.587 E1313.60288
G1 X205.667 Y175.806 E1313.61336
G1 X205.565 Y176.216 E1313.63303
G1 X205.498 Y176.456 E1313.64463
G1 X205.281 Y177.109 E1313.67667
G1 X205.239 Y177.279 E1313.68483
G1 X205.338 Y178.02 E1313.71964
G1 X205.361 Y178.521 E1313.74299
G1 X205.364 Y178.872 E1313.75933
G1 X205.351 Y179.36 E1313.78207
G1 X205.333 Y179.654 E1313.79578
G1 X205.21 Y180.599 E1313.84016
G1 X205.063 Y181.205 E1313.86919
G1 X204.956 Y181.573 E1313.88704
G1 X204.621 Y182.485 E1313.93228
G1 X204.481 Y182.797 E1313.9482
G1 X204.133 Y183.47 E1313.98348
G1 X203.898 Y183.871 E1314.00512
G1 X203.486 Y184.496 E1314.03998
G1 X203.127 Y184.942 E1314.06664
G1 X203.029 Y185.054 E1314.07357
G1 X202.581 Y185.52 E1314.10367
G1 X202.145 Y185.934 E1314.13167
G1 X201.708 Y186.316 E1314.15869
G1 X201.103 Y186.755 E1314.1935
G1 X200.76 Y186.962 E1314.21215
G1 X200.406 Y187.163 E1314.23111
G1 X200.08 Y187.337 E1314.24832
G1 X199.628 Y187.563 E1314.27185
G1 X198.856 Y187.893 E1314.31094
G1 X198.35 Y188.074 E1314.33597
G1 X197.633 Y188.288 E1314.37081
G1 X196.669 Y188.45 E1314.41632
G1 X196.418 Y188.474 E1314.42807
G1 X196.279 Y188.49 E1314.43458
G1 X195.533 Y188.534 E1314.46938
G1 X194.785 Y188.498 E1314.50425
G1 X193.955 Y188.362 E1314.54341
G1 X193.641 Y188.291 E1314.5584
G1 X192.921 Y188.087 E1314.59325
G1 X192.055 Y187.724 E1314.63697
G1 X191.971 Y187.682 E1314.64135
G1 X191.19 Y187.227 E1314.68343
G1 X190.971 Y187.087 E1314.69554
G1 X190.531 Y187.145 E1314.7162
G1 X190.429 Y187.155 E1314.72097
G1 X189.682 Y187.188 E1314.75579
G1 X188.935 Y187.141 E1314.79064
G1 X188.198 Y187.015 E1314.82546
G1 X187.478 Y186.81 E1314.86032
G1 X186.945 Y186.603 E1314.88694
G1 X186.363 Y186.383 E1314.91592
G1 X185.696 Y186.045 E1314.95073
G1 X185.068 Y185.637 E1314.98561
G1 X184.679 Y185.332 E1315.00862
G1 X184.382 Y185.082 E1315.0267
G1 X184.149 Y184.882 E1315.041
G1 X183.538 Y184.29 E1315.08061
G1 X183.108 Y183.819 E1315.11031
G1 X182.634 Y183.24 E1315.14515
G1 X182.378 Y182.866 E1315.16626
G1 X182.209 Y182.613 E1315.18042
G1 X181.736 Y181.819 E1315.22346
G1 X181.698 Y181.745 E1315.22733
G1 X178.025 Y181.731 E1315.39836
G1 X172.981 Y181.731 E1315.63323
G1 X172.234 Y181.691 E1315.66807
G1 X171.496 Y181.572 E1315.70288
G1 X170.774 Y181.374 E1315.73774
G1 X170.078 Y181.101 E1315.77255
G1 X169.415 Y180.754 E1315.80739
G1 X168.792 Y180.339 E1315.84225
G1 X168.031 Y179.681 E1315.88909
G1 X167.914 Y179.564 E1315.8968
G1 X167.414 Y179.007 E1315.93165
G1 X166.977 Y178.401 E1315.96644
G1 X166.606 Y177.751 E1316.00129
G1 X166.307 Y177.065 E1316.03614
G1 X166.083 Y176.351 E1316.07098
G1 X165.936 Y175.618 E1316.10579
G1 X165.864 Y174.614 E1316.15266
G1 X165.864 Y173.185 E1316.2192
G1 X165.904 Y172.438 E1316.25404
G1 X166.023 Y171.7 E1316.28884
G1 X166.091 Y171.451 E1316.30086
G1 X166.083 Y171.425 E1316.30213
G1 X165.936 Y170.692 E1316.33694
G1 X165.864 Y169.688 E1316.38381
G1 X165.864 Y168.223 E1316.45203
G1 X165.904 Y167.476 E1316.48686
G1 X166.023 Y166.738 E1316.52167
G1 X166.221 Y166.016 E1316.55653
G1 X166.494 Y165.32 E1316.59134
G1 X166.841 Y164.657 E1316.62619
G1 X167.256 Y164.034 E1316.66104
G1 X167.914 Y163.273 E1316.70789
G1 X168.107 Y163.08 E1316.7206
G1 X168.664 Y162.58 E1316.75545
G1 X169.27 Y162.143 E1316.79024
G1 X169.92 Y161.772 E1316.82509
G1 X170.606 Y161.473 E1316.85994
G1 F3600 E1311.85994
G0 F7500 X197.579 Y168.838
G0 X198.276 Y169.299
G0 X199.031 Y170.128
G0 X199.42 Y170.898
G0 X199.707 Y171.957
G0 X199.765 Y172.778
G0 X199.524 Y174.225
G0 X223.458 Y184.78
G0 X222.501 Y184.118
G1 F3600 E1316.85994
G1 F1500 X222.501 Y184.903 E1316.89649
G1 X222.768 Y185.003 E1316.90977
G1 X222.979 Y185.041 E1316.91975
G1 X223.13 Y185.166 E1316.92888
G1 X223.211 Y185.377 E1316.9394
G1 X223.182 Y185.572 E1316.94858
G1 X223.077 Y185.707 E1316.95654
G1 X222.868 Y186.002 E1316.97338
G1 X222.719 Y186.281 E1316.98811
G1 X222.556 Y186.626 E1317.00587
G1 X222.47 Y186.908 E1317.0196
G1 X222.397 Y187.219 E1317.03448
G1 X222.359 Y187.551 E1317.05004
G1 X222.346 Y187.843 E1317.06365
G1 X222.375 Y188.317 E1317.08576
G1 X222.452 Y188.725 E1317.10509
G1 X222.624 Y189.112 E1317.12481
G1 X222.86 Y189.483 E1317.14529
G1 X223.139 Y189.717 E1317.16224
G1 X223.432 Y189.894 E1317.17818
G1 X223.769 Y189.987 E1317.19446
G1 X224.146 Y190.027 E1317.21212
G1 X224.579 Y189.977 E1317.23241
G1 X224.983 Y189.819 E1317.25261
G1 X225.315 Y189.585 E1317.27152
G1 X225.591 Y189.27 E1317.29103
G1 X225.805 Y188.887 E1317.31146
G1 X225.948 Y188.486 E1317.33128
G1 X226.005 Y188.224 E1317.34376
G1 X226.053 Y187.966 E1317.35598
G1 X226.091 Y187.711 E1317.36799
G1 X226.193 Y186.908 E1317.40568
G1 X226.28 Y186.366 E1317.43124
G1 X226.399 Y185.83 E1317.45681
G1 X226.513 Y185.405 E1317.4773
G1 X226.686 Y185.218 E1317.48916
G1 X226.805 Y185.175 E1317.49505
G1 X227.054 Y185.169 E1317.50665
G1 X227.342 Y185.184 E1317.52008
G1 X227.372 Y185.188 E1317.52149
G1 X227.652 Y185.245 E1317.53479
G1 X227.713 Y185.268 E1317.53783
G1 X228.128 Y185.51 E1317.5602
G1 X228.236 Y185.615 E1317.56721
G1 X228.417 Y185.917 E1317.58361
G1 X228.43 Y185.943 E1317.58496
G1 X228.559 Y186.254 E1317.60064
G1 X228.577 Y186.319 E1317.60378
G1 X228.637 Y186.688 E1317.62119
G1 X228.656 Y187.07 E1317.639
G1 X228.641 Y187.417 E1317.65517
G1 X228.605 Y187.702 E1317.66854
G1 X228.597 Y187.74 E1317.67035
G1 X228.487 Y188.072 E1317.68664
G1 X228.35 Y188.353 E1317.7012
G1 X228.288 Y188.439 E1317.70613
G1 X228.072 Y188.642 E1317.71993
G1 X228.051 Y188.659 E1317.72119
G1 X227.809 Y188.829 E1317.73496
G1 X227.769 Y188.851 E1317.73709
G1 X227.466 Y188.978 E1317.75239
G1 X227.35 Y189.013 E1317.75803
G1 X227.454 Y189.776 E1317.79389
G1 X227.542 Y189.753 E1317.79812
G1 X227.849 Y189.645 E1317.81328
G1 X228.108 Y189.509 E1317.8269
G1 X228.368 Y189.344 E1317.84124
G1 X228.571 Y189.141 E1317.8546
G1 X228.743 Y188.922 E1317.86757
G1 X228.879 Y188.675 E1317.8807
G1 X228.998 Y188.398 E1317.89474
G1 X229.115 Y187.979 E1317.915
G1 X229.183 Y187.638 E1317.93119
G1 X229.219 Y187.264 E1317.94868
G1 X229.234 Y186.856 E1317.96769
G1 X229.224 Y186.499 E1317.98432
G1 X229.193 Y186.162 E1318.00008
G1 X229.133 Y185.859 E1318.01446
G1 X229.033 Y185.493 E1318.03213
G1 X228.84 Y185.086 E1318.05311
G1 X228.566 Y184.761 E1318.0729
G1 X228.232 Y184.559 E1318.09108
G1 X227.852 Y184.437 E1318.10966
G1 X227.586 Y184.408 E1318.12212
G1 X227.338 Y184.388 E1318.1337
G1 X227.06 Y184.381 E1318.14665
G1 X225.21 Y184.38 E1318.2328
G1 X224.684 Y184.382 E1318.25729
G1 X224.158 Y184.373 E1318.28179
G1 X223.623 Y184.345 E1318.30673
G1 X223.106 Y184.301 E1318.33089
G1 X223.072 Y184.295 E1318.3325
G1 X222.651 Y184.183 E1318.35279
G1 X222.501 Y184.118 E1318.3604
G0 F7500 X223.851 Y185.537
G1 F1500 X224.089 Y185.392 E1318.37337
G1 X224.134 Y185.373 E1318.37565
G1 X224.452 Y185.275 E1318.39114
G1 X224.739 Y185.212 E1318.40483
G1 X224.765 Y185.208 E1318.40605
G1 X225.071 Y185.182 E1318.42035
G1 X225.378 Y185.176 E1318.43465
G1 X225.63 Y185.176 E1318.44638
G1 X225.791 Y185.258 E1318.4548
G1 X225.911 Y185.422 E1318.46426
G1 X225.941 Y185.6 E1318.47266
G1 X225.838 Y185.927 E1318.48863
G1 X225.72 Y186.371 E1318.51002
G1 X225.627 Y186.862 E1318.53329
G1 X225.512 Y187.615 E1318.56876
G1 X225.46 Y187.884 E1318.58152
G1 X225.389 Y188.151 E1318.59438
G1 X225.312 Y188.391 E1318.60612
G1 X225.283 Y188.456 E1318.60943
G1 X225.145 Y188.687 E1318.62196
G1 X225.088 Y188.755 E1318.62609
G1 X224.882 Y188.941 E1318.63902
G1 X224.803 Y188.994 E1318.64345
G1 X224.561 Y189.104 E1318.65582
G1 X224.477 Y189.128 E1318.65989
G1 X224.217 Y189.164 E1318.67212
G1 X224.117 Y189.161 E1318.67677
G1 X223.718 Y189.078 E1318.69575
G1 X223.601 Y189.025 E1318.70173
G1 X223.276 Y188.781 E1318.72066
G1 X223.191 Y188.678 E1318.72687
G1 X222.962 Y188.227 E1318.75043
G1 X222.933 Y188.138 E1318.75478
G1 X222.886 Y187.846 E1318.76856
G1 X222.871 Y187.533 E1318.78315
G1 X222.893 Y187.219 E1318.7978
G1 X222.947 Y186.894 E1318.81315
G1 X222.954 Y186.863 E1318.81463
G1 X223.058 Y186.553 E1318.82985
G1 X223.185 Y186.27 E1318.84429
G1 X223.202 Y186.24 E1318.8459
G1 X223.39 Y185.965 E1318.86141
G1 X223.575 Y185.753 E1318.87451
G1 X223.604 Y185.726 E1318.87636
G1 X223.851 Y185.537 E1318.89084
G1 F3600 E1313.89084
G0 F7500 X223.607 Y185.157
G0 X223.794 Y189.488
G0 X224.113 Y196.802
G0 X223.684 Y196.51
G1 F3600 E1318.89084
G1 F1500 X223.46 Y196.662 E1318.90345
G1 X223.275 Y196.832 E1318.91514
G1 X223.099 Y197.022 E1318.9272
G1 X222.945 Y197.271 E1318.94084
G1 X222.831 Y197.491 E1318.95238
G1 X222.734 Y197.751 E1318.9653
G1 X222.657 Y198.01 E1318.97788
G1 X222.585 Y198.394 E1318.99607
G1 X222.536 Y198.737 E1319.0122
G1 X222.51 Y199.147 E1319.03133
G1 X222.501 Y199.519 E1319.04866
G1 X222.501 Y202.982 E1319.20991
G1 X231.73 Y202.982 E1319.63965
G1 X231.73 Y199.554 E1319.79928
G1 X231.716 Y199.102 E1319.82033
G1 X231.677 Y198.723 E1319.83807
G1 X231.579 Y198.281 E1319.85916
G1 X231.452 Y197.878 E1319.87883
G1 X231.292 Y197.588 E1319.89425
G1 X231.114 Y197.336 E1319.90862
G1 X230.885 Y197.116 E1319.92341
G1 X230.637 Y196.928 E1319.9379
G1 X230.349 Y196.78 E1319.95297
G1 X230.071 Y196.669 E1319.96691
G1 X229.759 Y196.606 E1319.98173
G1 X229.466 Y196.579 E1319.99544
G1 X229.184 Y196.604 E1320.00862
G1 X228.907 Y196.66 E1320.02178
G1 X228.654 Y196.759 E1320.03443
G1 X228.41 Y196.883 E1320.04717
G1 X228.163 Y197.076 E1320.06177
G1 X227.947 Y197.286 E1320.0758
G1 X227.721 Y197.598 E1320.09374
G1 X227.62 Y197.671 E1320.09954
G1 X227.3 Y197.65 E1320.11447
G1 X227.187 Y197.597 E1320.12028
G1 X227.088 Y197.404 E1320.13038
G1 X226.93 Y197.091 E1320.14671
G1 X226.701 Y196.808 E1320.16366
G1 X226.43 Y196.543 E1320.18131
G1 X226.113 Y196.352 E1320.19854
G1 X225.803 Y196.217 E1320.21429
G1 X225.439 Y196.142 E1320.23159
G1 X225.079 Y196.11 E1320.24842
G1 X224.798 Y196.131 E1320.26154
G1 X224.471 Y196.181 E1320.27695
G1 X224.196 Y196.265 E1320.29034
G1 X223.931 Y196.375 E1320.3037
G1 X223.922 Y196.376 E1320.30412
G1 X223.684 Y196.51 E1320.31684
G0 F7500 X224.045 Y197.337
G1 F1500 X224.39 Y197.16 E1320.33489
G1 X224.443 Y197.141 E1320.33751
G1 X224.823 Y197.051 E1320.3557
G1 X224.899 Y197.044 E1320.35925
G1 X225.338 Y197.051 E1320.37969
G1 X225.374 Y197.055 E1320.38138
G1 X225.637 Y197.107 E1320.39386
G1 X225.684 Y197.122 E1320.39616
G1 X226.101 Y197.321 E1320.41768
G1 X226.18 Y197.376 E1320.42216
G1 X226.499 Y197.688 E1320.44294
G1 X226.557 Y197.767 E1320.4475
G1 X226.767 Y198.188 E1320.46941
G1 X226.785 Y198.241 E1320.47201
G1 X226.863 Y198.595 E1320.48889
G1 X226.92 Y198.962 E1320.50619
G1 X226.943 Y199.341 E1320.52387
G1 X226.948 Y199.741 E1320.54249
G1 X226.948 Y201.791 E1320.63795
G1 X226.889 Y201.932 E1320.64507
G1 X226.772 Y202.049 E1320.65277
G1 X226.631 Y202.108 E1320.65989
G1 X223.555 Y202.108 E1320.80312
G1 X223.414 Y202.049 E1320.81024
G1 X223.297 Y201.932 E1320.81794
G1 X223.238 Y201.791 E1320.82506
G1 X223.238 Y199.278 E1320.94208
G1 X223.262 Y198.839 E1320.96255
G1 X223.33 Y198.418 E1320.98241
G1 X223.338 Y198.383 E1320.98408
G1 X223.464 Y198.026 E1321.00171
G1 X223.494 Y197.967 E1321.00479
G1 X223.699 Y197.643 E1321.02264
G1 X223.734 Y197.605 E1321.02505
G1 X223.979 Y197.383 E1321.04044
G1 X224.045 Y197.337 E1321.04419
G1 F3600 E1316.04419
G0 F7500 X224.191 Y196.739
G0 X227.5 Y198.127
G0 X228.405 Y197.69
G1 F3600 E1321.04419
G1 F1500 X228.776 Y197.512 E1321.06335
G1 X228.867 Y197.485 E1321.06777
G1 X229.278 Y197.435 E1321.08705
G1 X229.348 Y197.435 E1321.09031
G1 X229.768 Y197.486 E1321.11001
G1 X229.85 Y197.509 E1321.11397
G1 X230.224 Y197.67 E1321.13293
G1 X230.304 Y197.723 E1321.1374
G1 X230.59 Y197.983 E1321.1554
G1 X230.655 Y198.069 E1321.16042
G1 X230.833 Y198.419 E1321.1787
G1 X230.858 Y198.497 E1321.18252
G1 X230.928 Y198.862 E1321.19982
G1 X230.975 Y199.242 E1321.21765
G1 X230.992 Y199.622 E1321.23536
G1 X230.994 Y200.039 E1321.25478
G1 X230.994 Y201.789 E1321.33627
G1 X230.936 Y201.931 E1321.34341
G1 X230.819 Y202.049 E1321.35115
G1 X230.677 Y202.108 E1321.35831
G1 X228.001 Y202.108 E1321.48292
G1 X227.86 Y202.049 E1321.49003
G1 X227.743 Y201.932 E1321.49774
G1 X227.684 Y201.791 E1321.50485
G1 X227.684 Y199.816 E1321.59682
G1 X227.686 Y199.501 E1321.61149
G1 X227.705 Y199.169 E1321.62697
G1 X227.743 Y198.868 E1321.6411
G1 X227.805 Y198.558 E1321.65582
G1 X227.818 Y198.516 E1321.65787
G1 X227.986 Y198.135 E1321.67726
G1 X228.039 Y198.058 E1321.68161
G1 X228.317 Y197.755 E1321.70076
G1 X228.405 Y197.69 E1321.70585
G1 F3600 E1316.70585
G0 F7500 X227.5 Y198.127
G0 X227.065 Y202.32
G0 X226.905 Y202.569
G0 X223.464 Y237.115
G0 X222.501 Y236.454
G1 F3600 E1321.70585
G1 F1500 X222.501 Y237.238 E1321.74236
G1 X222.766 Y237.337 E1321.75553
G1 X222.983 Y237.378 E1321.76581
G1 X223.134 Y237.505 E1321.775
G1 X223.213 Y237.718 E1321.78558
G1 X223.217 Y237.843 E1321.7914
G1 X223.083 Y238.031 E1321.80215
G1 X222.871 Y238.336 E1321.81945
G1 X222.719 Y238.618 E1321.83436
G1 X222.555 Y238.964 E1321.85219
G1 X222.47 Y239.244 E1321.86582
G1 X222.397 Y239.558 E1321.88083
G1 X222.359 Y239.887 E1321.89625
G1 X222.346 Y240.178 E1321.90982
G1 X222.375 Y240.652 E1321.93193
G1 X222.452 Y241.06 E1321.95126
G1 X222.624 Y241.449 E1321.97107
G1 X222.86 Y241.819 E1321.9915
G1 X223.138 Y242.052 E1322.00839
G1 X223.434 Y242.231 E1322.0245
G1 X223.767 Y242.321 E1322.04056
G1 X224.146 Y242.362 E1322.05831
G1 X224.579 Y242.313 E1322.0786
G1 X224.983 Y242.154 E1322.09882
G1 X225.315 Y241.92 E1322.11773
G1 X225.594 Y241.602 E1322.13743
G1 X225.802 Y241.23 E1322.15728
G1 X225.949 Y240.82 E1322.17756
G1 X226.005 Y240.559 E1322.18999
G1 X226.053 Y240.301 E1322.20221
G1 X226.091 Y240.046 E1322.21421
G1 X226.192 Y239.251 E1322.25153
G1 X226.277 Y238.712 E1322.27694
G1 X226.399 Y238.166 E1322.30299
G1 X226.513 Y237.74 E1322.32352
G1 X226.687 Y237.552 E1322.33545
G1 X226.808 Y237.509 E1322.34143
G1 X227.055 Y237.505 E1322.35293
G1 X227.34 Y237.519 E1322.36622
G1 X227.619 Y237.571 E1322.37944
G1 X227.716 Y237.606 E1322.38424
G1 X228.129 Y237.847 E1322.4065
G1 X228.237 Y237.952 E1322.41352
G1 X228.419 Y238.256 E1322.43002
G1 X228.432 Y238.283 E1322.43141
G1 X228.559 Y238.59 E1322.44688
G1 X228.577 Y238.655 E1322.45002
G1 X228.637 Y239.024 E1322.46743
G1 X228.656 Y239.405 E1322.48519
G1 X228.641 Y239.753 E1322.50141
G1 X228.605 Y240.038 E1322.51479
G1 X228.597 Y240.076 E1322.5166
G1 X228.487 Y240.408 E1322.53288
G1 X228.35 Y240.689 E1322.54744
G1 X228.288 Y240.775 E1322.55238
G1 X228.072 Y240.978 E1322.56618
G1 X228.051 Y240.995 E1322.56744
G1 X227.809 Y241.165 E1322.58121
G1 X227.769 Y241.187 E1322.58333
G1 X227.466 Y241.314 E1322.59863
G1 X227.35 Y241.349 E1322.60427
G1 X227.454 Y242.112 E1322.64013
G1 X227.54 Y242.089 E1322.64427
G1 X227.856 Y241.977 E1322.65989
G1 X228.107 Y241.846 E1322.67307
G1 X228.365 Y241.682 E1322.6873
G1 X228.568 Y241.478 E1322.70071
G1 X228.74 Y241.261 E1322.7136
G1 X228.879 Y241.01 E1322.72696
G1 X228.998 Y240.733 E1322.741
G1 X229.115 Y240.314 E1322.76125
G1 X229.183 Y239.974 E1322.7774
G1 X229.219 Y239.6 E1322.7949
G1 X229.234 Y239.191 E1322.81395
G1 X229.224 Y238.834 E1322.83058
G1 X229.193 Y238.498 E1322.84629
G1 X229.133 Y238.195 E1322.86068
G1 X229.033 Y237.829 E1322.87834
G1 X228.84 Y237.422 E1322.89932
G1 X228.565 Y237.096 E1322.91918
G1 X228.231 Y236.894 E1322.93735
G1 X227.854 Y236.772 E1322.95581
G1 X227.585 Y236.741 E1322.96841
G1 X227.336 Y236.724 E1322.98004
G1 X227.057 Y236.716 E1322.99303
G1 X225.209 Y236.716 E1323.07908
G1 X224.683 Y236.718 E1323.10358
G1 X224.155 Y236.709 E1323.12817
G1 X223.624 Y236.68 E1323.15293
G1 X223.124 Y236.639 E1323.17629
G1 X223.09 Y236.634 E1323.17789
G1 X222.652 Y236.52 E1323.19896
G1 X222.501 Y236.454 E1323.20664
G1 F3600 E1318.20664
G0 F7500 X224.089 Y237.728
G1 F3600 E1323.20664
G1 F1500 X224.134 Y237.709 E1323.20891
G1 X224.452 Y237.611 E1323.22441
G1 X224.739 Y237.548 E1323.23809
G1 X224.765 Y237.544 E1323.23931
G1 X225.068 Y237.518 E1323.25347
G1 X225.378 Y237.511 E1323.26791
G1 X225.63 Y237.511 E1323.27965
G1 X225.791 Y237.592 E1323.28804
G1 X225.911 Y237.755 E1323.29746
G1 X225.941 Y237.934 E1323.30591
G1 X225.838 Y238.263 E1323.32197
G1 X225.72 Y238.707 E1323.34336
G1 X225.627 Y239.198 E1323.36663
G1 X225.511 Y239.954 E1323.40224
G1 X225.46 Y240.219 E1323.41481
G1 X225.39 Y240.486 E1323.42766
G1 X225.313 Y240.727 E1323.43944
G1 X225.283 Y240.792 E1323.44278
G1 X225.145 Y241.023 E1323.45531
G1 X225.088 Y241.091 E1323.45944
G1 X224.882 Y241.277 E1323.47236
G1 X224.803 Y241.33 E1323.47679
G1 X224.561 Y241.44 E1323.48917
G1 X224.477 Y241.464 E1323.49324
G1 X224.217 Y241.499 E1323.50545
G1 X224.118 Y241.496 E1323.51006
G1 X223.718 Y241.413 E1323.52909
G1 X223.601 Y241.36 E1323.53507
G1 X223.276 Y241.116 E1323.55399
G1 X223.189 Y241.01 E1323.56038
G1 X222.962 Y240.562 E1323.58376
G1 X222.933 Y240.474 E1323.58808
G1 X222.886 Y240.181 E1323.6019
G1 X222.871 Y239.87 E1323.61639
G1 X222.893 Y239.554 E1323.63114
G1 X222.948 Y239.223 E1323.64677
G1 X222.955 Y239.192 E1323.64825
G1 X223.051 Y238.907 E1323.66225
G1 X223.197 Y238.584 E1323.67876
G1 X223.214 Y238.552 E1323.68044
G1 X223.374 Y238.32 E1323.69357
G1 X223.579 Y238.085 E1323.70809
G1 X223.61 Y238.058 E1323.71
G1 X223.845 Y237.878 E1323.72379
G1 X224.089 Y237.728 E1323.73712
G1 F3600 E1318.73712
G0 F7500 X223.845 Y237.332
G0 X224.01 Y241.868
G0 X224.113 Y244.658
G0 X223.922 Y244.232
G1 F3600 E1323.73712
G1 F1500 X223.684 Y244.366 E1323.74984
G1 X223.46 Y244.518 E1323.76245
G1 X223.275 Y244.688 E1323.77414
G1 X223.099 Y244.878 E1323.7862
G1 X222.945 Y245.127 E1323.79984
G1 X222.831 Y245.347 E1323.81137
G1 X222.734 Y245.607 E1323.8243
G1 X222.657 Y245.866 E1323.83688
G1 X222.585 Y246.25 E1323.85507
G1 X222.536 Y246.593 E1323.8712
G1 X222.51 Y247.003 E1323.89033
G1 X222.501 Y247.375 E1323.90766
G1 X222.501 Y250.838 E1324.06891
G1 X231.73 Y250.838 E1324.49865
G1 X231.73 Y247.41 E1324.65828
G1 X231.716 Y246.958 E1324.67933
G1 X231.677 Y246.579 E1324.69707
G1 X231.579 Y246.137 E1324.71815
G1 X231.452 Y245.734 E1324.73783
G1 X231.292 Y245.444 E1324.75325
G1 X231.114 Y245.192 E1324.76762
G1 X230.885 Y244.972 E1324.78241
G1 X230.637 Y244.784 E1324.7969
G1 X230.349 Y244.636 E1324.81197
G1 X230.071 Y244.525 E1324.82591
G1 X229.759 Y244.462 E1324.84073
G1 X229.466 Y244.435 E1324.85443
G1 X229.184 Y244.46 E1324.86762
G1 X228.907 Y244.516 E1324.88078
G1 X228.654 Y244.615 E1324.89343
G1 X228.41 Y244.739 E1324.90617
G1 X228.163 Y244.932 E1324.92077
G1 X227.947 Y245.142 E1324.9348
G1 X227.721 Y245.454 E1324.95273
G1 X227.62 Y245.527 E1324.95854
G1 X227.3 Y245.506 E1324.97347
G1 X227.187 Y245.453 E1324.97928
G1 X227.088 Y245.26 E1324.98938
G1 X226.93 Y244.947 E1325.00571
G1 X226.701 Y244.664 E1325.02266
G1 X226.43 Y244.399 E1325.04031
G1 X226.113 Y244.208 E1325.05754
G1 X225.803 Y244.073 E1325.07329
G1 X225.439 Y243.998 E1325.09059
G1 X225.079 Y243.966 E1325.10742
G1 X224.798 Y243.987 E1325.12054
G1 X224.471 Y244.037 E1325.13595
G1 X224.196 Y244.121 E1325.14934
G1 X223.931 Y244.231 E1325.1627
G1 X223.922 Y244.232 E1325.16312
G0 F7500 X224.39 Y245.016
G1 F1500 X224.443 Y244.997 E1325.16574
G1 X224.823 Y244.907 E1325.18392
G1 X224.899 Y244.9 E1325.18748
G1 X225.338 Y244.907 E1325.20792
G1 X225.374 Y244.911 E1325.20961
G1 X225.637 Y244.963 E1325.22209
G1 X225.684 Y244.978 E1325.22439
G1 X226.101 Y245.177 E1325.2459
G1 X226.18 Y245.232 E1325.25039
G1 X226.499 Y245.544 E1325.27116
G1 X226.557 Y245.623 E1325.27573
G1 X226.767 Y246.044 E1325.29763
G1 X226.785 Y246.097 E1325.30024
G1 X226.863 Y246.451 E1325.31712
G1 X226.92 Y246.818 E1325.33441
G1 X226.943 Y247.197 E1325.35209
G1 X226.948 Y247.597 E1325.37072
G1 X226.948 Y249.647 E1325.46618
G1 X226.889 Y249.788 E1325.47329
G1 X226.772 Y249.905 E1325.481
G1 X226.631 Y249.964 E1325.48812
G1 X223.555 Y249.964 E1325.63135
G1 X223.414 Y249.905 E1325.63846
G1 X223.297 Y249.788 E1325.64617
G1 X223.238 Y249.647 E1325.65329
G1 X223.238 Y247.134 E1325.7703
G1 X223.262 Y246.695 E1325.79077
G1 X223.33 Y246.274 E1325.81063
G1 X223.338 Y246.239 E1325.8123
G1 X223.464 Y245.882 E1325.82993
G1 X223.494 Y245.823 E1325.83301
G1 X223.699 Y245.499 E1325.85087
G1 X223.734 Y245.461 E1325.85327
G1 X223.979 Y245.239 E1325.86867
G1 X224.045 Y245.193 E1325.87241
G1 X224.39 Y245.016 E1325.89047
G1 F3600 E1320.89047
G0 F7500 X224.768 Y244.444
G0 X227.5 Y245.983
G0 X228.405 Y245.546
G1 F3600 E1325.89047
G1 F1500 X228.776 Y245.368 E1325.90963
G1 X228.867 Y245.341 E1325.91405
G1 X229.278 Y245.291 E1325.93333
G1 X229.348 Y245.291 E1325.93659
G1 X229.768 Y245.342 E1325.95629
G1 X229.85 Y245.365 E1325.96025
G1 X230.224 Y245.526 E1325.97921
G1 X230.304 Y245.579 E1325.98368
G1 X230.59 Y245.839 E1326.00168
G1 X230.655 Y245.925 E1326.0067
G1 X230.833 Y246.275 E1326.02498
G1 X230.858 Y246.353 E1326.0288
G1 X230.928 Y246.718 E1326.0461
G1 X230.975 Y247.098 E1326.06393
G1 X230.992 Y247.478 E1326.08165
G1 X230.994 Y247.895 E1326.10106
G1 X230.994 Y249.645 E1326.18255
G1 X230.936 Y249.787 E1326.18969
G1 X230.819 Y249.905 E1326.19743
G1 X230.677 Y249.964 E1326.20459
G1 X228.001 Y249.964 E1326.3292
G1 X227.86 Y249.905 E1326.33631
G1 X227.743 Y249.788 E1326.34402
G1 X227.684 Y249.647 E1326.35114
G1 X227.684 Y247.672 E1326.4431
G1 X227.686 Y247.357 E1326.45777
G1 X227.705 Y247.025 E1326.47325
G1 X227.743 Y246.724 E1326.48738
G1 X227.805 Y246.414 E1326.5021
G1 X227.818 Y246.372 E1326.50415
G1 X227.986 Y245.991 E1326.52354
G1 X228.039 Y245.914 E1326.52789
G1 X228.317 Y245.611 E1326.54704
G1 X228.405 Y245.546 E1326.55213
G1 F3600 E1321.55213
G0 F7500 X227.5 Y245.983
G0 X223.453 Y245.184
G0 X158.92 Y232.453
G1 F3600 E1326.55213
G1 F1500 X163.96 Y232.453 E1326.78681
G1 X163.96 Y233.167 E1326.82006
G1 X158.92 Y233.168 E1327.05474
G1 X158.92 Y232.453 E1327.08804
G0 F7500 X158.52 Y232.053
G1 F1500 X164.36 Y232.053 E1327.35997
G1 X164.36 Y233.567 E1327.43047
G1 X158.52 Y233.568 E1327.70241
G1 X158.52 Y232.053 E1327.77295
G0 F7500 X158.12 Y231.653
G1 F1500 X164.76 Y231.653 E1328.08214
G1 X164.76 Y233.967 E1328.18989
G1 X158.12 Y233.968 E1328.49907
G1 X158.12 Y231.653 E1328.60687
G0 F7500 X157.72 Y231.253
G1 F1500 X165.16 Y231.253 E1328.95331
G1 X165.16 Y234.367 E1329.09831
G1 X157.72 Y234.368 E1329.44475
G1 X157.72 Y231.253 E1329.58979
G0 F7500 X157.32 Y230.853
G1 F1500 X165.56 Y230.853 E1329.97348
G1 X165.56 Y234.767 E1330.15573
G1 X157.32 Y234.768 E1330.53942
G1 X157.32 Y230.853 E1330.72172
G0 F7500 X156.92 Y230.453
G1 F1500 X165.96 Y230.453 E1331.14266
G1 X165.96 Y235.167 E1331.36217
G1 X156.92 Y235.168 E1331.78311
G1 X156.92 Y230.453 E1332.00266
G0 F7500 X156.52 Y230.053
G1 F1500 X166.36 Y230.053 E1332.46085
G1 X166.36 Y235.519 E1332.71537
G1 X166.312 Y235.567 E1332.71853
G1 X156.52 Y235.568 E1333.17448
G1 X156.52 Y230.053 E1333.43129
G0 F7500 X156.32 Y229.653
G1 F1500 X166.443 Y229.653 E1333.90266
G1 X166.584 Y229.712 E1333.90977
G1 X166.701 Y229.829 E1333.91748
G1 X166.76 Y229.97 E1333.92459
G1 X166.76 Y235.601 E1334.1868
G1 X166.701 Y235.742 E1334.19391
G1 X166.535 Y235.908 E1334.20485
G1 X166.394 Y235.967 E1334.21196
G1 X156.32 Y235.968 E1334.68105
G1 X156.201 Y235.929 E1334.68688
G1 X156.12 Y235.768 E1334.69527
G1 X156.12 Y229.853 E1334.9707
G1 X156.159 Y229.734 E1334.97653
G1 X156.32 Y229.653 E1334.98492
G1 F3600 E1329.98492
G0 F7500 X156.181 Y247.312
G0 X155.677 Y247.816
G0 X133.283 Y247.816
G0 X132.779 Y247.312
G0 X132.779 Y235.958
G0 X143.822 Y221.086
G0 X102.428 Y192.718
G0 X102.875 Y192.067
G1 F3600 E1334.98492
G1 F1500 X93.646 Y195.613 E1335.44529
G1 X93.646 Y196.712 E1335.49647
G1 X102.875 Y200.49 E1335.96082
G1 X102.875 Y199.475 E1336.00809
G1 X100.155 Y198.425 E1336.14385
G1 X99.993 Y198.252 E1336.15489
G1 X99.958 Y198.138 E1336.16044
G1 X99.958 Y194.263 E1336.34087
G1 X100.065 Y194.047 E1336.3521
G1 X100.161 Y193.973 E1336.35774
G1 X102.875 Y192.989 E1336.49217
G1 X102.875 Y192.067 E1336.5351
G1 F3600 E1331.5351
G0 F7500 X102.428 Y192.718
G0 X99.327 Y194.073
G0 X99.064 Y194.455
G1 F3600 E1336.5351
G1 F1500 X99.31 Y194.674 E1336.55044
G1 X99.321 Y194.738 E1336.55346
G1 X99.321 Y197.635 E1336.68836
G1 X99.235 Y197.799 E1336.69698
G1 X98.945 Y197.954 E1336.71229
G1 X98.88 Y197.941 E1336.71538
G1 X96.37 Y196.996 E1336.84026
G1 X95.873 Y196.811 E1336.86496
G1 X95.388 Y196.639 E1336.88892
G1 X94.941 Y196.491 E1336.91084
G1 X94.841 Y196.417 E1336.91664
G1 X94.804 Y196.294 E1336.92262
G1 X94.814 Y195.995 E1336.93655
G1 X94.857 Y195.878 E1336.94235
G1 X94.964 Y195.808 E1336.94831
G1 X95.354 Y195.708 E1336.96705
G1 X95.806 Y195.57 E1336.98906
G1 X96.315 Y195.392 E1337.01417
G1 X98.88 Y194.432 E1337.1417
G1 X99.064 Y194.455 E1337.15033
G1 F3600 E1332.15033
G0 F7500 X99.147 Y193.973
G0 X98.277 Y173.347
G0 X97.907 Y173.717
G1 F3600 E1337.15033
G1 F1500 X98.048 Y173.776 E1337.15745
G1 X98.165 Y173.893 E1337.16515
G1 X98.224 Y174.034 E1337.17227
G1 X98.224 Y176.426 E1337.28365
G1 X98.207 Y176.908 E1337.30611
G1 X98.146 Y177.345 E1337.32666
G1 X98.136 Y177.386 E1337.32862
G1 X97.972 Y177.831 E1337.3507
G1 X97.959 Y177.859 E1337.35214
G1 X97.75 Y178.237 E1337.37225
G1 X97.675 Y178.325 E1337.37764
G1 X97.387 Y178.557 E1337.39486
G1 X97.362 Y178.574 E1337.39627
G1 X97.092 Y178.729 E1337.41076
G1 X97.008 Y178.762 E1337.41497
G1 X96.659 Y178.845 E1337.43167
G1 X96.63 Y178.849 E1337.43303
G1 X96.265 Y178.879 E1337.45009
G1 X96.219 Y178.877 E1337.45223
G1 X95.713 Y178.809 E1337.476
G1 X95.626 Y178.783 E1337.48023
G1 X95.139 Y178.549 E1337.50539
G1 X95.079 Y178.504 E1337.50888
G1 X94.752 Y178.178 E1337.53038
G1 X94.69 Y178.09 E1337.5354
G1 X94.492 Y177.667 E1337.55714
G1 X94.467 Y177.587 E1337.56105
G1 X94.421 Y177.276 E1337.57568
G1 X94.393 Y176.978 E1337.58962
G1 X94.382 Y176.685 E1337.60327
G1 X94.382 Y174.034 E1337.72672
G1 X94.441 Y173.893 E1337.73383
G1 X94.558 Y173.776 E1337.74154
G1 X94.699 Y173.717 E1337.74866
G1 X97.907 Y173.717 E1337.89803
G1 F3600 E1332.89803
G0 F7500 X98.277 Y173.347
G0 X102.422 Y173.296
G0 X102.875 Y172.843
G1 F3600 E1337.89803
G1 F1500 X93.646 Y172.843 E1338.32777
G1 X93.646 Y176.286 E1338.48809
G1 X93.648 Y176.643 E1338.50472
G1 X93.662 Y177.02 E1338.52229
G1 X93.691 Y177.356 E1338.53799
G1 X93.736 Y177.705 E1338.55437
G1 X93.802 Y178.01 E1338.56891
G1 X93.883 Y178.288 E1338.58239
G1 X94.014 Y178.572 E1338.59695
G1 X94.155 Y178.817 E1338.61011
G1 X94.336 Y179.033 E1338.62324
G1 X94.537 Y179.227 E1338.63624
G1 X94.771 Y179.389 E1338.6495
G1 X95 Y179.519 E1338.66176
G1 X95.304 Y179.638 E1338.67696
G1 X95.601 Y179.728 E1338.69141
G1 X95.909 Y179.771 E1338.70589
G1 X96.232 Y179.792 E1338.72096
G1 X96.776 Y179.738 E1338.74642
G1 X97.276 Y179.618 E1338.77036
G1 X97.736 Y179.378 E1338.79452
G1 X98.163 Y179.071 E1338.81901
G1 X98.548 Y178.482 E1338.85178
G1 X98.823 Y177.843 E1338.88417
G1 X98.934 Y177.132 E1338.91768
G1 X98.96 Y176.376 E1338.9529
G1 X98.96 Y174.033 E1339.062
G1 X99.019 Y173.891 E1339.06916
G1 X99.136 Y173.775 E1339.07683
G1 X99.277 Y173.717 E1339.08393
G1 X102.875 Y173.717 E1339.25147
G1 X102.875 Y172.843 E1339.29217
G1 F3600 E1334.29217
G0 F7500 X102.422 Y173.296
G0 X102.225 Y158.439
G0 X101.8 Y158.155
G0 X102.202 Y157.941
G0 X101.827 Y128.227
G0 X101.822 Y127.835
G0 X101.765 Y123.461
G0 X101.658 Y123.877
G1 F3600 E1339.29217
G1 F1500 X101.775 Y123.93 E1339.29815
G1 X102.1 Y124.174 E1339.31707
G1 X102.185 Y124.276 E1339.32325
G1 X102.413 Y124.725 E1339.3467
G1 X102.442 Y124.811 E1339.35093
G1 X102.49 Y125.107 E1339.36489
G1 X102.505 Y125.417 E1339.37934
G1 X102.483 Y125.736 E1339.39423
G1 X102.43 Y126.058 E1339.40943
G1 X102.423 Y126.089 E1339.41091
G1 X102.318 Y126.401 E1339.42624
G1 X102.182 Y126.702 E1339.44162
G1 X102.165 Y126.734 E1339.4433
G1 X102.002 Y126.97 E1339.45666
G1 X101.797 Y127.205 E1339.47118
G1 X101.766 Y127.232 E1339.47309
G1 X101.531 Y127.412 E1339.48688
G1 X101.307 Y127.551 E1339.49915
G1 X101.242 Y127.581 E1339.50249
G1 X100.925 Y127.679 E1339.51794
G1 X100.637 Y127.742 E1339.53166
G1 X100.611 Y127.746 E1339.53289
G1 X100.308 Y127.772 E1339.54705
G1 X99.998 Y127.779 E1339.56149
G1 X99.746 Y127.779 E1339.57322
G1 X99.585 Y127.698 E1339.58161
G1 X99.465 Y127.535 E1339.59104
G1 X99.435 Y127.356 E1339.59949
G1 X99.538 Y127.027 E1339.61554
G1 X99.659 Y126.573 E1339.63742
G1 X99.748 Y126.099 E1339.65988
G1 X99.866 Y125.333 E1339.69597
G1 X99.923 Y125.049 E1339.70946
G1 X100.061 Y124.571 E1339.73262
G1 X100.092 Y124.5 E1339.73623
G1 X100.232 Y124.267 E1339.74889
G1 X100.288 Y124.199 E1339.75299
G1 X100.494 Y124.013 E1339.76591
G1 X100.573 Y123.96 E1339.77034
G1 X100.815 Y123.85 E1339.78272
G1 X100.899 Y123.826 E1339.78679
G1 X101.159 Y123.791 E1339.799
G1 X101.258 Y123.794 E1339.80362
G1 X101.658 Y123.877 E1339.82264
G0 F7500 X101.941 Y123.058
G1 F1500 X101.611 Y122.97 E1339.83854
G1 X101.23 Y122.928 E1339.85639
G1 X100.797 Y122.977 E1339.87668
G1 X100.396 Y123.135 E1339.89675
G1 X100.059 Y123.371 E1339.91591
G1 X99.782 Y123.688 E1339.93551
G1 X99.574 Y124.06 E1339.95536
G1 X99.427 Y124.47 E1339.97564
G1 X99.371 Y124.731 E1339.98807
G1 X99.323 Y124.989 E1340.00029
G1 X99.285 Y125.244 E1340.01229
G1 X99.184 Y126.039 E1340.04961
G1 X99.099 Y126.578 E1340.07502
G1 X98.977 Y127.124 E1340.10107
G1 X98.863 Y127.55 E1340.1216
G1 X98.689 Y127.738 E1340.13353
G1 X98.568 Y127.781 E1340.13951
G1 X98.321 Y127.785 E1340.15101
G1 X98.036 Y127.771 E1340.1643
G1 X97.757 Y127.719 E1340.17751
G1 X97.66 Y127.684 E1340.18232
G1 X97.247 Y127.443 E1340.20458
G1 X97.139 Y127.338 E1340.2116
G1 X96.956 Y127.032 E1340.2282
G1 X96.943 Y127.005 E1340.22959
G1 X96.816 Y126.697 E1340.24511
G1 X96.799 Y126.634 E1340.24814
G1 X96.74 Y126.267 E1340.26545
G1 X96.72 Y125.881 E1340.28345
G1 X96.735 Y125.53 E1340.29981
G1 X96.777 Y125.223 E1340.31424
G1 X96.786 Y125.185 E1340.31606
G1 X96.896 Y124.867 E1340.33172
G1 X97.025 Y124.601 E1340.34549
G1 X97.088 Y124.517 E1340.35038
G1 X97.325 Y124.295 E1340.3655
G1 X97.567 Y124.125 E1340.37927
G1 X97.607 Y124.103 E1340.3814
G1 X97.91 Y123.976 E1340.3967
G1 X98.026 Y123.941 E1340.40234
G1 X97.922 Y123.179 E1340.43815
G1 X97.834 Y123.202 E1340.44238
G1 X97.521 Y123.312 E1340.45783
G1 X97.275 Y123.44 E1340.47075
G1 X97.011 Y123.608 E1340.48532
G1 X96.808 Y123.812 E1340.49872
G1 X96.636 Y124.029 E1340.51161
G1 X96.497 Y124.28 E1340.52497
G1 X96.376 Y124.561 E1340.53922
G1 X96.262 Y124.974 E1340.55917
G1 X96.193 Y125.318 E1340.5755
G1 X96.157 Y125.684 E1340.59263
G1 X96.142 Y126.099 E1340.61197
G1 X96.152 Y126.449 E1340.62827
G1 X96.183 Y126.79 E1340.64421
G1 X96.243 Y127.095 E1340.65869
G1 X96.344 Y127.463 E1340.67646
G1 X96.532 Y127.863 E1340.69704
G1 X96.816 Y128.195 E1340.71738
G1 X97.147 Y128.396 E1340.73541
G1 X97.522 Y128.518 E1340.75378
G1 X97.791 Y128.549 E1340.76638
G1 X98.04 Y128.566 E1340.77801
G1 X98.319 Y128.574 E1340.791
G1 X100.167 Y128.574 E1340.87705
G1 X100.693 Y128.572 E1340.90155
G1 X101.221 Y128.581 E1340.92614
G1 X101.752 Y128.61 E1340.9509
G1 X102.252 Y128.651 E1340.97426
G1 X102.286 Y128.656 E1340.97586
G1 X102.724 Y128.77 E1340.99693
G1 X102.875 Y128.836 E1341.00461
G1 X102.875 Y128.052 E1341.04111
G1 X102.61 Y127.953 E1341.05429
G1 X102.393 Y127.912 E1341.06457
G1 X102.242 Y127.785 E1341.07376
G1 X102.163 Y127.572 E1341.08433
G1 X102.159 Y127.447 E1341.09016
G1 X102.293 Y127.259 E1341.10091
G1 X102.505 Y126.954 E1341.1182
G1 X102.663 Y126.662 E1341.13366
G1 X102.82 Y126.329 E1341.15081
G1 X102.908 Y126.038 E1341.16496
G1 X102.979 Y125.732 E1341.17959
G1 X103.017 Y125.403 E1341.19501
G1 X103.03 Y125.112 E1341.20857
G1 X103.002 Y124.646 E1341.23031
G1 X102.922 Y124.225 E1341.25027
G1 X102.753 Y123.844 E1341.26968
G1 X102.517 Y123.474 E1341.29011
G1 X102.231 Y123.235 E1341.30747
G1 X101.941 Y123.058 E1341.32329
G1 F3600 E1336.32329
G0 F7500 X101.758 Y123.49
G0 X101.794 Y115.867
G0 X101.984 Y115.666
G0 X101.82 Y110.461
G0 X102.095 Y110.385
G0 X101.821 Y110.381
G0 X101.821 Y110.846
G1 F3600 E1341.32329
G1 F1500 X101.962 Y110.905 E1341.3304
G1 X102.079 Y111.022 E1341.33811
G1 X102.138 Y111.163 E1341.34522
G1 X102.138 Y113.676 E1341.46224
G1 X102.114 Y114.116 E1341.48276
G1 X102.045 Y114.538 E1341.50267
G1 X102.037 Y114.573 E1341.50434
G1 X101.911 Y114.93 E1341.52197
G1 X101.882 Y114.987 E1341.52495
G1 X101.694 Y115.287 E1341.54143
G1 X101.643 Y115.349 E1341.54517
G1 X101.398 Y115.572 E1341.5606
G1 X101.333 Y115.617 E1341.56428
G1 X100.983 Y115.796 E1341.58258
G1 X100.931 Y115.814 E1341.58515
G1 X100.552 Y115.903 E1341.60327
G1 X100.477 Y115.91 E1341.60678
G1 X100.039 Y115.904 E1341.62718
G1 X100.002 Y115.9 E1341.62891
G1 X99.738 Y115.846 E1341.64146
G1 X99.693 Y115.831 E1341.64367
G1 X99.276 Y115.634 E1341.66514
G1 X99.196 Y115.579 E1341.66966
G1 X98.875 Y115.265 E1341.69057
G1 X98.819 Y115.186 E1341.69508
G1 X98.608 Y114.762 E1341.71713
G1 X98.59 Y114.709 E1341.71974
G1 X98.513 Y114.358 E1341.73647
G1 X98.456 Y113.991 E1341.75377
G1 X98.433 Y113.614 E1341.77136
G1 X98.428 Y113.212 E1341.79008
G1 X98.428 Y111.163 E1341.88549
G1 X98.487 Y111.022 E1341.8926
G1 X98.604 Y110.905 E1341.90031
G1 X98.745 Y110.846 E1341.90742
G1 X101.821 Y110.846 E1342.05066
G0 F7500 X102.875 Y109.972
G1 F1500 X93.646 Y109.972 E1342.4804
G1 X93.646 Y113.401 E1342.64007
G1 X93.66 Y113.841 E1342.66056
G1 X93.699 Y114.232 E1342.67886
G1 X93.797 Y114.673 E1342.6999
G1 X93.924 Y115.077 E1342.71962
G1 X94.083 Y115.367 E1342.73502
G1 X94.26 Y115.616 E1342.74924
G1 X94.493 Y115.84 E1342.76429
G1 X94.737 Y116.024 E1342.77852
G1 X95.032 Y116.178 E1342.79402
G1 X95.306 Y116.287 E1342.80775
G1 X95.611 Y116.348 E1342.82223
G1 X95.91 Y116.376 E1342.83622
G1 X96.192 Y116.351 E1342.8494
G1 X96.469 Y116.295 E1342.86256
G1 X96.722 Y116.196 E1342.87521
G1 X96.965 Y116.072 E1342.88791
G1 X97.213 Y115.878 E1342.90257
G1 X97.429 Y115.668 E1342.9166
G1 X97.655 Y115.356 E1342.93454
G1 X97.756 Y115.283 E1342.94034
G1 X98.076 Y115.304 E1342.95527
G1 X98.189 Y115.357 E1342.96109
G1 X98.287 Y115.548 E1342.97108
G1 X98.442 Y115.856 E1342.98714
G1 X98.685 Y116.156 E1343.00511
G1 X98.949 Y116.415 E1343.02234
G1 X99.255 Y116.599 E1343.03896
G1 X99.572 Y116.738 E1343.05508
G1 X99.937 Y116.813 E1343.07243
G1 X100.285 Y116.842 E1343.08869
G1 X100.595 Y116.822 E1343.10316
G1 X100.906 Y116.772 E1343.11782
G1 X101.188 Y116.687 E1343.13154
G1 X101.444 Y116.581 E1343.14444
G1 X101.451 Y116.58 E1343.14477
G1 X101.69 Y116.447 E1343.15751
G1 X101.918 Y116.29 E1343.1704
G1 X102.1 Y116.125 E1343.18183
G1 X102.28 Y115.928 E1343.19426
G1 X102.42 Y115.703 E1343.2066
G1 X102.554 Y115.442 E1343.22026
G1 X102.638 Y115.217 E1343.23144
G1 X102.72 Y114.941 E1343.24485
G1 X102.791 Y114.561 E1343.26285
G1 X102.84 Y114.215 E1343.27912
G1 X102.866 Y113.808 E1343.29811
G1 X102.875 Y113.436 E1343.31544
G1 X102.875 Y109.972 E1343.47674
G1 F3600 E1338.47674
G0 F7500 X102.422 Y110.425
G0 X102.11 Y110.402
G0 X98.471 Y110.385
G0 X98.06 Y110.807
G0 X97.516 Y110.905
G1 F3600 E1343.47674
G1 F1500 X97.633 Y111.022 E1343.48444
G1 X97.692 Y111.163 E1343.49156
G1 X97.692 Y113.139 E1343.58357
G1 X97.69 Y113.453 E1343.59819
G1 X97.671 Y113.785 E1343.61368
G1 X97.633 Y114.087 E1343.62785
G1 X97.571 Y114.397 E1343.64257
G1 X97.558 Y114.439 E1343.64462
G1 X97.39 Y114.819 E1343.66397
G1 X97.337 Y114.896 E1343.66832
G1 X97.059 Y115.199 E1343.68747
G1 X96.971 Y115.264 E1343.69256
G1 X96.601 Y115.442 E1343.71168
G1 X96.509 Y115.469 E1343.71614
G1 X96.098 Y115.519 E1343.73542
G1 X96.028 Y115.519 E1343.73868
G1 X95.608 Y115.468 E1343.75838
G1 X95.526 Y115.445 E1343.76235
G1 X95.152 Y115.284 E1343.78131
G1 X95.073 Y115.231 E1343.78574
G1 X94.786 Y114.972 E1343.80374
G1 X94.719 Y114.883 E1343.80893
G1 X94.543 Y114.535 E1343.82709
G1 X94.518 Y114.458 E1343.83086
G1 X94.447 Y114.083 E1343.84863
G1 X94.401 Y113.711 E1343.86608
G1 X94.384 Y113.325 E1343.88407
G1 X94.382 Y112.916 E1343.90312
G1 X94.382 Y111.165 E1343.98465
G1 X94.44 Y111.023 E1343.99179
G1 X94.557 Y110.905 E1343.99953
G1 X94.699 Y110.846 E1344.00669
G1 X97.375 Y110.846 E1344.1313
G1 X97.516 Y110.905 E1344.13841
G1 F3600 E1339.13841
G0 F7500 X97.516 Y110.381
G0 X100.507 Y82.863
G0 X101.251 Y75.862
G0 X101.765 Y71.122
G0 X102.1 Y71.838
G1 F3600 E1344.13841
G1 F1500 X102.185 Y71.941 E1344.14463
G1 X102.423 Y72.414 E1344.16929
G1 X102.442 Y72.476 E1344.17231
G1 X102.49 Y72.772 E1344.18627
G1 X102.505 Y73.082 E1344.20072
G1 X102.483 Y73.4 E1344.21557
G1 X102.43 Y73.722 E1344.23076
G1 X102.423 Y73.753 E1344.23224
G1 X102.311 Y74.083 E1344.24847
G1 X102.192 Y74.349 E1344.26204
G1 X102.174 Y74.379 E1344.26367
G1 X101.986 Y74.654 E1344.27918
G1 X101.801 Y74.866 E1344.29228
G1 X101.772 Y74.893 E1344.29412
G1 X101.525 Y75.082 E1344.30861
G1 X101.287 Y75.227 E1344.32158
G1 X101.242 Y75.246 E1344.32386
G1 X100.925 Y75.344 E1344.33931
G1 X100.637 Y75.407 E1344.35304
G1 X100.611 Y75.411 E1344.35426
G1 X100.305 Y75.437 E1344.36856
G1 X99.998 Y75.443 E1344.38286
G1 X99.746 Y75.443 E1344.39459
G1 X99.585 Y75.361 E1344.40301
G1 X99.465 Y75.197 E1344.41247
G1 X99.435 Y75.019 E1344.42087
G1 X99.538 Y74.692 E1344.43684
G1 X99.656 Y74.248 E1344.45823
G1 X99.749 Y73.757 E1344.4815
G1 X99.866 Y72.997 E1344.5173
G1 X99.923 Y72.711 E1344.53088
G1 X100.061 Y72.235 E1344.55396
G1 X100.092 Y72.165 E1344.55753
G1 X100.232 Y71.932 E1344.57018
G1 X100.288 Y71.864 E1344.57429
G1 X100.494 Y71.678 E1344.58721
G1 X100.573 Y71.625 E1344.59164
G1 X100.815 Y71.515 E1344.60402
G1 X100.899 Y71.491 E1344.60808
G1 X101.159 Y71.455 E1344.62031
G1 X101.259 Y71.458 E1344.62497
G1 X101.658 Y71.541 E1344.64394
G1 X101.775 Y71.594 E1344.64992
G1 X102.1 Y71.838 E1344.66885
G0 F7500 X102.516 Y71.136
G1 F1500 X102.236 Y70.901 E1344.68587
G1 X101.944 Y70.725 E1344.70174
G1 X101.607 Y70.632 E1344.71802
G1 X101.23 Y70.592 E1344.73568
G1 X100.797 Y70.642 E1344.75597
G1 X100.396 Y70.799 E1344.77602
G1 X100.062 Y71.033 E1344.79501
G1 X99.783 Y71.352 E1344.81475
G1 X99.571 Y71.732 E1344.83501
G1 X99.428 Y72.133 E1344.85483
G1 X99.371 Y72.395 E1344.86732
G1 X99.323 Y72.653 E1344.87954
G1 X99.285 Y72.908 E1344.89154
G1 X99.184 Y73.704 E1344.92891
G1 X99.096 Y74.253 E1344.9548
G1 X98.977 Y74.789 E1344.98036
G1 X98.863 Y75.214 E1345.00085
G1 X98.69 Y75.401 E1345.01271
G1 X98.571 Y75.444 E1345.01861
G1 X98.321 Y75.45 E1345.03025
G1 X98.037 Y75.436 E1345.04349
G1 X98.011 Y75.433 E1345.04471
G1 X97.76 Y75.387 E1345.05659
G1 X97.661 Y75.351 E1345.0615
G1 X97.248 Y75.109 E1345.08379
G1 X97.14 Y75.004 E1345.0908
G1 X96.956 Y74.696 E1345.10751
G1 X96.943 Y74.669 E1345.1089
G1 X96.816 Y74.361 E1345.12441
G1 X96.799 Y74.298 E1345.12745
G1 X96.74 Y73.931 E1345.14476
G1 X96.72 Y73.546 E1345.16271
G1 X96.735 Y73.194 E1345.17912
G1 X96.776 Y72.893 E1345.19326
G1 X96.785 Y72.856 E1345.19504
G1 X96.899 Y72.522 E1345.21147
G1 X97.025 Y72.265 E1345.2248
G1 X97.088 Y72.18 E1345.22972
G1 X97.304 Y71.977 E1345.24353
G1 X97.325 Y71.96 E1345.24478
G1 X97.567 Y71.79 E1345.25856
G1 X97.607 Y71.768 E1345.26068
G1 X97.91 Y71.641 E1345.27598
G1 X98.026 Y71.606 E1345.28162
G1 X97.922 Y70.843 E1345.31748
G1 X97.835 Y70.866 E1345.32167
G1 X97.527 Y70.974 E1345.33687
G1 X97.269 Y71.109 E1345.35043
G1 X97.008 Y71.275 E1345.36483
G1 X96.805 Y71.478 E1345.3782
G1 X96.633 Y71.697 E1345.39116
G1 X96.498 Y71.941 E1345.40415
G1 X96.376 Y72.225 E1345.41854
G1 X96.262 Y72.638 E1345.43849
G1 X96.193 Y72.983 E1345.45487
G1 X96.157 Y73.349 E1345.472
G1 X96.142 Y73.763 E1345.49129
G1 X96.152 Y74.113 E1345.50759
G1 X96.183 Y74.455 E1345.52358
G1 X96.243 Y74.76 E1345.53806
G1 X96.343 Y75.126 E1345.55572
G1 X96.537 Y75.535 E1345.5768
G1 X96.81 Y75.858 E1345.5965
G1 X97.144 Y76.06 E1345.61467
G1 X97.524 Y76.182 E1345.63325
G1 X97.79 Y76.211 E1345.64571
G1 X98.038 Y76.231 E1345.6573
G1 X98.316 Y76.238 E1345.67025
G1 X100.166 Y76.239 E1345.75639
G1 X100.692 Y76.237 E1345.78089
G1 X101.218 Y76.246 E1345.80538
G1 X101.753 Y76.274 E1345.83033
G1 X102.27 Y76.318 E1345.85449
G1 X102.304 Y76.324 E1345.8561
G1 X102.725 Y76.436 E1345.87638
G1 X102.875 Y76.501 E1345.88399
G1 X102.875 Y75.716 E1345.92055
G1 X102.608 Y75.616 E1345.93382
G1 X102.397 Y75.578 E1345.94381
G1 X102.246 Y75.453 E1345.95293
G1 X102.165 Y75.242 E1345.96346
G1 X102.194 Y75.047 E1345.97264
G1 X102.299 Y74.912 E1345.9806
G1 X102.509 Y74.616 E1345.9975
G1 X102.658 Y74.337 E1346.01223
G1 X102.82 Y73.993 E1346.02993
G1 X102.908 Y73.702 E1346.04409
G1 X102.979 Y73.397 E1346.05867
G1 X103.017 Y73.068 E1346.07409
G1 X103.03 Y72.776 E1346.0877
G1 X103.001 Y72.302 E1346.10982
G1 X102.924 Y71.894 E1346.12915
G1 X102.752 Y71.507 E1346.14887
G1 X102.516 Y71.136 E1346.16934
G1 F3600 E1341.16934
G0 F7500 X101.765 Y71.122
G0 X102.435 Y62.899
G0 X102.079 Y63.166
G1 F3600 E1346.16934
G1 F1500 X102.138 Y63.307 E1346.17646
G1 X102.138 Y65.82 E1346.29348
G1 X102.114 Y66.26 E1346.314
G1 X102.046 Y66.68 E1346.33381
G1 X102.038 Y66.715 E1346.33548
G1 X101.912 Y67.072 E1346.35311
G1 X101.882 Y67.131 E1346.35619
G1 X101.677 Y67.455 E1346.37404
G1 X101.643 Y67.493 E1346.37642
G1 X101.398 Y67.716 E1346.39184
G1 X101.333 Y67.761 E1346.39552
G1 X100.983 Y67.94 E1346.41383
G1 X100.931 Y67.958 E1346.41639
G1 X100.552 Y68.047 E1346.43452
G1 X100.477 Y68.054 E1346.43803
G1 X100.039 Y68.048 E1346.45842
G1 X100.002 Y68.044 E1346.46016
G1 X99.738 Y67.99 E1346.4727
G1 X99.693 Y67.975 E1346.47491
G1 X99.276 Y67.778 E1346.49639
G1 X99.196 Y67.723 E1346.50091
G1 X98.875 Y67.409 E1346.52182
G1 X98.819 Y67.33 E1346.52633
G1 X98.608 Y66.906 E1346.54838
G1 X98.59 Y66.853 E1346.55099
G1 X98.513 Y66.502 E1346.56772
G1 X98.456 Y66.135 E1346.58501
G1 X98.433 Y65.758 E1346.6026
G1 X98.428 Y65.356 E1346.62132
G1 X98.428 Y63.307 E1346.71673
G1 X98.487 Y63.166 E1346.72385
G1 X98.604 Y63.049 E1346.73155
G1 X98.745 Y62.99 E1346.73867
G1 X101.821 Y62.99 E1346.8819
G1 X101.962 Y63.049 E1346.88902
G1 X102.079 Y63.166 E1346.89672
G0 F7500 X102.875 Y62.116
G1 F1500 X93.646 Y62.116 E1347.32646
G1 X93.646 Y65.545 E1347.48613
G1 X93.66 Y65.985 E1347.50663
G1 X93.699 Y66.376 E1347.52493
G1 X93.797 Y66.817 E1347.54596
G1 X93.924 Y67.221 E1347.56568
G1 X94.083 Y67.511 E1347.58108
G1 X94.26 Y67.76 E1347.59531
G1 X94.493 Y67.984 E1347.61036
G1 X94.737 Y68.168 E1347.62459
G1 X95.032 Y68.322 E1347.64008
G1 X95.306 Y68.431 E1347.65382
G1 X95.611 Y68.492 E1347.6683
G1 X95.91 Y68.52 E1347.68228
G1 X96.192 Y68.495 E1347.69547
G1 X96.469 Y68.439 E1347.70862
G1 X96.722 Y68.34 E1347.72127
G1 X96.965 Y68.216 E1347.73398
G1 X97.213 Y68.022 E1347.74864
G1 X97.429 Y67.812 E1347.76267
G1 X97.655 Y67.5 E1347.78061
G1 X97.756 Y67.427 E1347.78641
G1 X98.076 Y67.448 E1347.80134
G1 X98.189 Y67.501 E1347.80715
G1 X98.287 Y67.692 E1347.81715
G1 X98.442 Y68 E1347.83321
G1 X98.685 Y68.3 E1347.85118
G1 X98.949 Y68.559 E1347.8684
G1 X99.255 Y68.743 E1347.88503
G1 X99.572 Y68.882 E1347.90115
G1 X99.937 Y68.957 E1347.9185
G1 X100.285 Y68.986 E1347.93476
G1 X100.595 Y68.966 E1347.94922
G1 X100.906 Y68.916 E1347.96389
G1 X101.188 Y68.831 E1347.97761
G1 X101.444 Y68.725 E1347.99051
G1 X101.451 Y68.724 E1347.99084
G1 X101.69 Y68.591 E1348.00357
G1 X101.918 Y68.434 E1348.01646
G1 X102.099 Y68.27 E1348.02784
G1 X102.28 Y68.072 E1348.04033
G1 X102.419 Y67.849 E1348.05256
G1 X102.554 Y67.586 E1348.06633
G1 X102.638 Y67.361 E1348.07751
G1 X102.72 Y67.085 E1348.09092
G1 X102.791 Y66.705 E1348.10892
G1 X102.84 Y66.359 E1348.12519
G1 X102.866 Y65.952 E1348.14418
G1 X102.875 Y65.58 E1348.16151
G1 X102.875 Y62.116 E1348.32281
G1 F3600 E1343.32281
G0 F7500 X102.422 Y62.569
G0 X102.11 Y62.546
G0 X98.471 Y62.529
G0 X98.06 Y62.951
G0 X97.633 Y63.166
G1 F3600 E1348.32281
G1 F1500 X97.692 Y63.307 E1348.32992
G1 X97.692 Y65.283 E1348.42193
G1 X97.69 Y65.597 E1348.43656
G1 X97.671 Y65.929 E1348.45204
G1 X97.633 Y66.231 E1348.46621
G1 X97.571 Y66.541 E1348.48093
G1 X97.558 Y66.583 E1348.48298
G1 X97.39 Y66.963 E1348.50233
G1 X97.337 Y67.04 E1348.50668
G1 X97.059 Y67.343 E1348.52583
G1 X96.971 Y67.408 E1348.53092
G1 X96.601 Y67.586 E1348.55004
G1 X96.509 Y67.613 E1348.55451
G1 X96.098 Y67.663 E1348.57379
G1 X96.028 Y67.663 E1348.57705
G1 X95.608 Y67.612 E1348.59675
G1 X95.526 Y67.589 E1348.60071
G1 X95.152 Y67.428 E1348.61967
G1 X95.073 Y67.375 E1348.6241
G1 X94.786 Y67.116 E1348.6421
G1 X94.719 Y67.027 E1348.64729
G1 X94.543 Y66.679 E1348.66545
G1 X94.518 Y66.602 E1348.66922
G1 X94.447 Y66.227 E1348.68699
G1 X94.401 Y65.855 E1348.70444
G1 X94.384 Y65.469 E1348.72243
G1 X94.382 Y65.06 E1348.74148
G1 X94.382 Y63.309 E1348.82301
G1 X94.44 Y63.167 E1348.83016
G1 X94.557 Y63.049 E1348.83789
G1 X94.699 Y62.99 E1348.84505
G1 X97.375 Y62.99 E1348.96966
G1 X97.516 Y63.049 E1348.97678
G1 X97.633 Y63.166 E1348.98448
G1 F3600 E1343.98448
G0 F7500 X97.962 Y62.837
G0 X107.468 Y55.6
G0 X107.003 Y55.6
G1 F3600 E1348.98448
G1 F1500 X107.003 Y249.675 E1358.02143
G1 X106.944 Y249.816 E1358.02854
G1 X106.827 Y249.933 E1358.03625
G1 X106.686 Y249.992 E1358.04337
G1 X65.245 Y249.992 E1359.97303
G1 X65.104 Y249.933 E1359.98015
G1 X64.987 Y249.816 E1359.98785
G1 X64.928 Y249.675 E1359.99497
G1 X64.928 Y55.6 E1369.03192
G1 X64.987 Y55.459 E1369.03903
G1 X65.104 Y55.342 E1369.04674
G1 X65.245 Y55.283 E1369.05386
G1 X106.686 Y55.283 E1370.98352
G1 X106.827 Y55.342 E1370.99064
G1 X106.944 Y55.459 E1370.99834
G1 X107.003 Y55.6 E1371.00546
G0 F7500 X107.351 Y55.355
G1 F1500 X107.403 Y55.6 E1371.01712
G1 X107.403 Y249.675 E1380.05407
G1 X107.363 Y249.89 E1380.06425
G1 X107.11 Y250.216 E1380.08347
G1 X106.931 Y250.34 E1380.09361
G1 X106.686 Y250.392 E1380.10527
G1 X65.245 Y250.392 E1382.03493
G1 X65.03 Y250.352 E1382.04512
G1 X64.704 Y250.099 E1382.06433
G1 X64.58 Y249.92 E1382.07447
G1 X64.528 Y249.675 E1382.08613
G1 X64.528 Y55.6 E1391.12308
G1 X64.568 Y55.385 E1391.13326
G1 X64.821 Y55.059 E1391.15248
G1 X65 Y54.935 E1391.16262
G1 X65.245 Y54.883 E1391.17428
G1 X106.686 Y54.883 E1393.10395
G1 X106.901 Y54.923 E1393.11413
G1 X107.227 Y55.176 E1393.13334
G1 X107.351 Y55.355 E1393.14348
G0 F7500 X107.779 Y55.383
G1 F1500 X107.803 Y55.6 E1393.15365
G1 X107.803 Y249.675 E1402.19059
G1 X107.763 Y249.954 E1402.20372
G1 X107.647 Y250.211 E1402.21685
G1 X107.393 Y250.499 E1402.23473
G1 X107.167 Y250.668 E1402.24787
G1 X106.903 Y250.768 E1402.26102
G1 X106.686 Y250.792 E1402.27118
G1 X65.245 Y250.792 E1404.20085
G1 X64.966 Y250.752 E1404.21397
G1 X64.709 Y250.636 E1404.2271
G1 X64.421 Y250.382 E1404.24498
G1 X64.252 Y250.156 E1404.25812
G1 X64.184 Y249.977 E1404.26704
G1 X64.118 Y250.204 E1404.27805
G1 X63.967 Y250.442 E1404.29117
G1 X63.755 Y250.629 E1404.30433
G1 X63.499 Y250.748 E1404.31748
G1 X63.207 Y250.792 E1404.33123
G1 X50.952 Y250.792 E1404.90187
G1 X50.673 Y250.752 E1404.915
G1 X50.416 Y250.636 E1404.92813
G1 X50.128 Y250.382 E1404.94601
G1 X49.959 Y250.156 E1404.95915
G1 X49.859 Y249.892 E1404.97229
G1 X49.835 Y249.675 E1404.98246
G1 X49.835 Y55.6 E1414.01941
G1 X49.875 Y55.321 E1414.03253
G1 X49.991 Y55.064 E1414.04566
G1 X50.245 Y54.776 E1414.06354
G1 X50.471 Y54.607 E1414.07668
G1 X50.735 Y54.507 E1414.08983
G1 X50.952 Y54.483 E1414.09999
G1 X63.207 Y54.483 E1414.67064
G1 X63.486 Y54.523 E1414.68376
G1 X63.743 Y54.639 E1414.69689
G1 X63.958 Y54.822 E1414.71004
G1 X64.112 Y55.058 E1414.72316
G1 X64.183 Y55.288 E1414.73437
G1 X64.284 Y55.064 E1414.74581
G1 X64.538 Y54.776 E1414.76369
G1 X64.764 Y54.607 E1414.77683
G1 X65.028 Y54.507 E1414.78998
G1 X65.245 Y54.483 E1414.80014
G1 X106.686 Y54.483 E1416.72981
G1 X106.965 Y54.523 E1416.74293
G1 X107.222 Y54.639 E1416.75606
G1 X107.51 Y54.893 E1416.77394
G1 X107.679 Y55.119 E1416.78708
G1 X107.779 Y55.383 E1416.80023
G0 F7500 X108.138 Y55.177
G1 F1500 X108.203 Y55.6 E1416.82016
G1 X108.203 Y249.675 E1425.8571
G1 X108.163 Y250.007 E1425.87267
G1 X108.046 Y250.319 E1425.88819
G1 X107.793 Y250.665 E1425.90815
G1 X107.676 Y250.782 E1425.91585
G1 X107.413 Y250.988 E1425.93141
G1 X107.109 Y251.127 E1425.94697
G1 X106.686 Y251.192 E1425.9669
G1 X65.245 Y251.192 E1427.89657
G1 X64.913 Y251.152 E1427.91214
G1 X64.601 Y251.035 E1427.92765
G1 X64.255 Y250.782 E1427.94761
G1 X64.222 Y250.749 E1427.94979
G1 X64.002 Y250.945 E1427.96351
G1 X63.706 Y251.1 E1427.97906
G1 X63.382 Y251.181 E1427.99462
G1 X63.207 Y251.192 E1428.00278
G1 X50.952 Y251.192 E1428.57342
G1 X50.62 Y251.152 E1428.589
G1 X50.308 Y251.035 E1428.60451
G1 X49.962 Y250.782 E1428.62447
G1 X49.845 Y250.665 E1428.63218
G1 X49.639 Y250.402 E1428.64773
G1 X49.5 Y250.098 E1428.6633
G1 X49.435 Y249.675 E1428.68322
G1 X49.435 Y55.6 E1437.72017
G1 X49.475 Y55.268 E1437.73574
G1 X49.592 Y54.956 E1437.75126
G1 X49.845 Y54.61 E1437.77121
G1 X49.962 Y54.493 E1437.77892
G1 X50.225 Y54.287 E1437.79448
G1 X50.529 Y54.148 E1437.81004
G1 X50.952 Y54.083 E1437.82997
G1 X63.207 Y54.083 E1438.40061
G1 X63.539 Y54.123 E1438.41618
G1 X63.851 Y54.24 E1438.4317
G1 X64.128 Y54.428 E1438.44729
G1 X64.219 Y54.529 E1438.45362
G1 X64.255 Y54.493 E1438.45599
G1 X64.518 Y54.287 E1438.47154
G1 X64.822 Y54.148 E1438.48711
G1 X65.245 Y54.083 E1438.50704
G1 X106.686 Y54.083 E1440.4367
G1 X107.018 Y54.123 E1440.45228
G1 X107.33 Y54.24 E1440.46779
G1 X107.676 Y54.493 E1440.48775
G1 X107.793 Y54.61 E1440.49545
G1 X107.999 Y54.873 E1440.51101
G1 X108.138 Y55.177 E1440.52658
G0 F7500 X108.485 Y54.96
G1 F1500 X108.582 Y55.326 E1440.54421
G1 X108.603 Y55.6 E1440.557
G1 X108.603 Y249.675 E1449.59395
G1 X108.563 Y250.052 E1449.6116
G1 X108.445 Y250.412 E1449.62924
G1 X108.255 Y250.739 E1449.64685
G1 X108.076 Y250.948 E1449.65966
G1 X107.959 Y251.065 E1449.66737
G1 X107.664 Y251.303 E1449.68502
G1 X107.326 Y251.474 E1449.70266
G1 X106.96 Y251.571 E1449.72029
G1 X106.686 Y251.592 E1449.73308
G1 X65.245 Y251.592 E1451.66275
G1 X64.868 Y251.552 E1451.6804
G1 X64.508 Y251.434 E1451.69804
G1 X64.228 Y251.271 E1451.71313
G1 X64.209 Y251.287 E1451.71429
G1 X63.874 Y251.464 E1451.73193
G1 X63.509 Y251.566 E1451.74958
G1 X63.207 Y251.592 E1451.76369
G1 X50.952 Y251.592 E1452.33434
G1 X50.575 Y251.552 E1452.35199
G1 X50.215 Y251.434 E1452.36963
G1 X49.888 Y251.244 E1452.38724
G1 X49.679 Y251.065 E1452.40005
G1 X49.562 Y250.948 E1452.40776
G1 X49.324 Y250.653 E1452.42541
G1 X49.153 Y250.315 E1452.44305
G1 X49.056 Y249.949 E1452.46068
G1 X49.035 Y249.675 E1452.47347
G1 X49.035 Y55.6 E1461.51042
G1 X49.075 Y55.223 E1461.52807
G1 X49.193 Y54.863 E1461.54571
G1 X49.383 Y54.536 E1461.56332
G1 X49.562 Y54.327 E1461.57613
G1 X49.679 Y54.21 E1461.58384
G1 X49.974 Y53.972 E1461.60149
G1 X50.312 Y53.801 E1461.61913
G1 X50.678 Y53.704 E1461.63676
G1 X50.952 Y53.683 E1461.64955
G1 X63.207 Y53.683 E1462.2202
G1 X63.584 Y53.723 E1462.23785
G1 X63.944 Y53.841 E1462.25549
G1 X64.226 Y54.005 E1462.27068
G1 X64.267 Y53.972 E1462.27313
G1 X64.605 Y53.801 E1462.29077
G1 X64.971 Y53.704 E1462.3084
G1 X65.245 Y53.683 E1462.3212
G1 X106.686 Y53.683 E1464.25086
G1 X107.063 Y53.723 E1464.26852
G1 X107.423 Y53.841 E1464.28616
G1 X107.75 Y54.031 E1464.30377
G1 X107.959 Y54.21 E1464.31658
G1 X108.076 Y54.327 E1464.32429
G1 X108.314 Y54.622 E1464.34194
G1 X108.485 Y54.96 E1464.35957
G0 F7500 X108.953 Y55.135
G1 F1500 X109.003 Y55.6 E1464.38135
G1 X109.003 Y249.675 E1473.4183
G1 X108.963 Y250.092 E1473.4378
G1 X108.845 Y250.494 E1473.45731
G1 X108.652 Y250.866 E1473.47683
G1 X108.359 Y251.231 E1473.49862
G1 X108.242 Y251.348 E1473.50633
G1 X107.918 Y251.614 E1473.52585
G1 X107.551 Y251.815 E1473.54533
G1 X107.151 Y251.942 E1473.56487
G1 X106.686 Y251.992 E1473.58665
G1 X65.245 Y251.992 E1475.51631
G1 X64.828 Y251.952 E1475.53582
G1 X64.426 Y251.834 E1475.55533
G1 X64.227 Y251.731 E1475.56576
G1 X64.003 Y251.843 E1475.57743
G1 X63.6 Y251.957 E1475.59693
G1 X63.207 Y251.992 E1475.6153
G1 X50.952 Y251.992 E1476.18594
G1 X50.535 Y251.952 E1476.20545
G1 X50.133 Y251.834 E1476.22496
G1 X49.761 Y251.641 E1476.24447
G1 X49.396 Y251.348 E1476.26627
G1 X49.279 Y251.231 E1476.27397
G1 X49.013 Y250.907 E1476.29349
G1 X48.812 Y250.54 E1476.31298
G1 X48.685 Y250.14 E1476.33252
G1 X48.635 Y249.675 E1476.3543
G1 X48.635 Y55.6 E1485.39124
G1 X48.675 Y55.183 E1485.41075
G1 X48.793 Y54.781 E1485.43025
G1 X48.986 Y54.409 E1485.44977
G1 X49.279 Y54.044 E1485.47156
G1 X49.396 Y53.927 E1485.47927
G1 X49.72 Y53.661 E1485.49879
G1 X50.087 Y53.46 E1485.51827
G1 X50.487 Y53.333 E1485.53781
G1 X50.952 Y53.283 E1485.55959
G1 X63.207 Y53.283 E1486.13024
G1 X63.624 Y53.323 E1486.14974
G1 X64.026 Y53.441 E1486.16925
G1 X64.226 Y53.545 E1486.17975
G1 X64.38 Y53.46 E1486.18794
G1 X64.78 Y53.333 E1486.20748
G1 X65.245 Y53.283 E1486.22926
G1 X106.686 Y53.283 E1488.15892
G1 X107.103 Y53.323 E1488.17843
G1 X107.505 Y53.441 E1488.19794
G1 X107.877 Y53.634 E1488.21745
G1 X108.242 Y53.927 E1488.23925
G1 X108.359 Y54.044 E1488.24695
G1 X108.625 Y54.368 E1488.26647
G1 X108.826 Y54.735 E1488.28596
G1 X108.953 Y55.135 E1488.3055
G0 F7500 X109.316 Y54.934
G1 F1500 X109.403 Y55.6 E1488.33677
G1 X109.403 Y249.675 E1497.37372
G1 X109.363 Y250.129 E1497.39494
G1 X109.245 Y250.569 E1497.41615
G1 X109.051 Y250.981 E1497.43736
G1 X108.641 Y251.513 E1497.46863
G1 X108.524 Y251.63 E1497.47634
G1 X108.175 Y251.923 E1497.49756
G1 X107.78 Y252.15 E1497.51877
G1 X107.352 Y252.305 E1497.53997
G1 X106.686 Y252.392 E1497.57124
G1 X65.245 Y252.392 E1499.50091
G1 X64.791 Y252.352 E1499.52213
G1 X64.351 Y252.234 E1499.54334
G1 X64.225 Y252.175 E1499.54982
G1 X64.093 Y252.236 E1499.55659
G1 X63.653 Y252.353 E1499.57779
G1 X63.207 Y252.392 E1499.59864
G1 X50.952 Y252.392 E1500.16928
G1 X50.498 Y252.352 E1500.1905
G1 X50.058 Y252.234 E1500.21172
G1 X49.646 Y252.04 E1500.23292
G1 X49.114 Y251.63 E1500.2642
G1 X48.997 Y251.513 E1500.2719
G1 X48.704 Y251.164 E1500.29312
G1 X48.477 Y250.769 E1500.31433
G1 X48.322 Y250.341 E1500.33553
G1 X48.235 Y249.675 E1500.36681
G1 X48.235 Y55.6 E1509.40375
G1 X48.275 Y55.146 E1509.42497
G1 X48.393 Y54.706 E1509.44618
G1 X48.587 Y54.294 E1509.46739
G1 X48.997 Y53.762 E1509.49866
G1 X49.114 Y53.645 E1509.50637
G1 X49.463 Y53.352 E1509.52759
G1 X49.858 Y53.125 E1509.5488
G1 X50.286 Y52.97 E1509.57
G1 X50.952 Y52.883 E1509.60127
G1 X63.207 Y52.883 E1510.17192
G1 X63.661 Y52.923 E1510.19314
G1 X64.101 Y53.041 E1510.21435
G1 X64.224 Y53.099 E1510.22068
G1 X64.579 Y52.97 E1510.23827
G1 X65.245 Y52.883 E1510.26955
G1 X106.686 Y52.883 E1512.19921
G1 X107.14 Y52.923 E1512.22044
G1 X107.58 Y53.041 E1512.24165
G1 X107.992 Y53.235 E1512.26285
G1 X108.524 Y53.645 E1512.29413
G1 X108.641 Y53.762 E1512.30183
G1 X108.934 Y54.111 E1512.32305
G1 X109.161 Y54.506 E1512.34426
G1 X109.316 Y54.934 E1512.36546
G0 F7500 X109.673 Y54.727
G1 F1500 X109.777 Y55.205 E1512.38824
G1 X109.803 Y55.6 E1512.40667
G1 X109.803 Y249.675 E1521.44362
G1 X109.763 Y250.163 E1521.46642
G1 X109.644 Y250.638 E1521.48922
G1 X109.45 Y251.087 E1521.51199
G1 X109.185 Y251.499 E1521.5348
G1 X108.924 Y251.796 E1521.55321
G1 X108.807 Y251.913 E1521.56092
G1 X108.434 Y252.23 E1521.58371
G1 X108.014 Y252.482 E1521.60652
G1 X107.559 Y252.662 E1521.6293
G1 X107.081 Y252.766 E1521.65208
G1 X106.686 Y252.792 E1521.67052
G1 X65.245 Y252.792 E1523.60018
G1 X64.757 Y252.752 E1523.62298
G1 X64.282 Y252.633 E1523.64578
G1 X64.225 Y252.608 E1523.64868
G1 X64.145 Y252.642 E1523.65273
G1 X63.669 Y252.756 E1523.67552
G1 X63.207 Y252.792 E1523.6971
G1 X50.952 Y252.792 E1524.26774
G1 X50.464 Y252.752 E1524.29054
G1 X49.989 Y252.633 E1524.31334
G1 X49.54 Y252.439 E1524.33612
G1 X49.128 Y252.174 E1524.35893
G1 X48.831 Y251.913 E1524.37734
G1 X48.714 Y251.796 E1524.38504
G1 X48.397 Y251.423 E1524.40784
G1 X48.145 Y251.003 E1524.43065
G1 X47.965 Y250.548 E1524.45343
G1 X47.861 Y250.07 E1524.47621
G1 X47.835 Y249.675 E1524.49464
G1 X47.835 Y55.6 E1533.53159
G1 X47.875 Y55.112 E1533.55439
G1 X47.994 Y54.637 E1533.57719
G1 X48.188 Y54.188 E1533.59996
G1 X48.453 Y53.776 E1533.62277
G1 X48.714 Y53.479 E1533.64118
G1 X48.831 Y53.362 E1533.64889
G1 X49.204 Y53.045 E1533.67168
G1 X49.624 Y52.793 E1533.69449
G1 X50.079 Y52.613 E1533.71727
G1 X50.557 Y52.509 E1533.74005
G1 X50.952 Y52.483 E1533.75848
G1 X63.207 Y52.483 E1534.32913
G1 X63.695 Y52.523 E1534.35193
G1 X64.17 Y52.642 E1534.37473
G1 X64.232 Y52.669 E1534.37788
G1 X64.372 Y52.613 E1534.3849
G1 X64.85 Y52.509 E1534.40768
G1 X65.245 Y52.483 E1534.42611
G1 X106.686 Y52.483 E1536.35578
G1 X107.174 Y52.523 E1536.37858
G1 X107.649 Y52.642 E1536.40138
G1 X108.098 Y52.836 E1536.42415
G1 X108.51 Y53.101 E1536.44696
G1 X108.807 Y53.362 E1536.46537
G1 X108.924 Y53.479 E1536.47308
G1 X109.241 Y53.852 E1536.49587
G1 X109.493 Y54.272 E1536.51868
G1 X109.673 Y54.727 E1536.54146
G0 F7500 X110.025 Y54.514
G1 F1500 X110.153 Y55.019 E1536.56572
G1 X110.203 Y55.6 E1536.59288
G1 X110.203 Y249.675 E1545.62982
G1 X110.163 Y250.195 E1545.65411
G1 X110.044 Y250.702 E1545.67836
G1 X109.849 Y251.185 E1545.70261
G1 X109.583 Y251.633 E1545.72687
G1 X109.207 Y252.079 E1545.75403
G1 X109.09 Y252.196 E1545.76174
G1 X108.694 Y252.535 E1545.78601
G1 X108.252 Y252.81 E1545.81025
G1 X107.772 Y253.014 E1545.83454
G1 X107.267 Y253.142 E1545.8588
G1 X106.686 Y253.192 E1545.88595
G1 X65.245 Y253.192 E1547.81562
G1 X64.725 Y253.152 E1547.8399
G1 X64.219 Y253.033 E1547.8641
G1 X64.158 Y253.056 E1547.86714
G1 X63.648 Y253.163 E1547.89141
G1 X63.207 Y253.192 E1547.91198
G1 X50.952 Y253.192 E1548.48263
G1 X50.432 Y253.152 E1548.50691
G1 X49.925 Y253.033 E1548.53116
G1 X49.442 Y252.838 E1548.55542
G1 X48.994 Y252.572 E1548.57968
G1 X48.548 Y252.196 E1548.60684
G1 X48.431 Y252.079 E1548.61455
G1 X48.092 Y251.683 E1548.63882
G1 X47.817 Y251.241 E1548.66306
G1 X47.613 Y250.761 E1548.68734
G1 X47.485 Y250.256 E1548.7116
G1 X47.435 Y249.675 E1548.73876
G1 X47.435 Y55.6 E1557.7757
G1 X47.475 Y55.08 E1557.79999
G1 X47.594 Y54.573 E1557.82424
G1 X47.789 Y54.09 E1557.84849
G1 X48.055 Y53.642 E1557.87275
G1 X48.431 Y53.196 E1557.89991
G1 X48.548 Y53.079 E1557.90762
G1 X48.944 Y52.74 E1557.93189
G1 X49.386 Y52.465 E1557.95613
G1 X49.866 Y52.261 E1557.98042
G1 X50.371 Y52.133 E1558.00468
G1 X50.952 Y52.083 E1558.03183
G1 X63.207 Y52.083 E1558.60247
G1 X63.727 Y52.123 E1558.62676
G1 X64.234 Y52.242 E1558.65101
G1 X64.664 Y52.133 E1558.67166
G1 X65.245 Y52.083 E1558.69882
G1 X106.686 Y52.083 E1560.62848
G1 X107.206 Y52.123 E1560.65277
G1 X107.713 Y52.242 E1560.67702
G1 X108.196 Y52.437 E1560.70127
G1 X108.644 Y52.703 E1560.72553
G1 X109.09 Y53.079 E1560.7527
G1 X109.207 Y53.196 E1560.7604
G1 X109.546 Y53.592 E1560.78468
G1 X109.821 Y54.034 E1560.80891
G1 X110.025 Y54.514 E1560.8332
G0 F7500 X110.373 Y54.297
G1 F1500 X110.524 Y54.827 E1560.85886
G1 X110.603 Y55.6 E1560.89504
G1 X110.603 Y249.675 E1569.93199
G1 X110.563 Y250.225 E1569.95767
G1 X110.444 Y250.763 E1569.98332
G1 X110.248 Y251.278 E1570.00898
G1 X109.98 Y251.759 E1570.03462
G1 X109.49 Y252.362 E1570.0708
G1 X109.373 Y252.479 E1570.07851
G1 X108.956 Y252.839 E1570.10416
G1 X108.492 Y253.136 E1570.12981
G1 X107.989 Y253.362 E1570.15549
G1 X107.459 Y253.513 E1570.18115
G1 X106.686 Y253.592 E1570.21733
G1 X65.245 Y253.592 E1572.147
G1 X64.695 Y253.552 E1572.17267
G1 X64.223 Y253.448 E1572.19518
G1 X64.133 Y253.477 E1572.19958
G1 X63.591 Y253.573 E1572.22521
G1 X63.207 Y253.592 E1572.24312
G1 X50.952 Y253.592 E1572.81376
G1 X50.402 Y253.552 E1572.83944
G1 X49.864 Y253.433 E1572.8651
G1 X49.349 Y253.237 E1572.89075
G1 X48.868 Y252.969 E1572.91639
G1 X48.265 Y252.479 E1572.95257
G1 X48.148 Y252.362 E1572.96028
G1 X47.788 Y251.945 E1572.98593
G1 X47.491 Y251.481 E1573.01158
G1 X47.265 Y250.978 E1573.03726
G1 X47.114 Y250.448 E1573.06292
G1 X47.035 Y249.675 E1573.0991
G1 X47.035 Y55.6 E1582.13605
G1 X47.075 Y55.05 E1582.16173
G1 X47.194 Y54.512 E1582.18738
G1 X47.39 Y53.997 E1582.21304
G1 X47.658 Y53.516 E1582.23868
G1 X48.148 Y52.913 E1582.27486
G1 X48.265 Y52.796 E1582.28256
G1 X48.682 Y52.436 E1582.30822
G1 X49.146 Y52.139 E1582.33387
G1 X49.649 Y51.913 E1582.35955
G1 X50.179 Y51.762 E1582.38521
G1 X50.952 Y51.683 E1582.42139
G1 X63.207 Y51.683 E1582.99203
G1 X63.757 Y51.723 E1583.01771
G1 X64.237 Y51.829 E1583.0406
G1 X64.472 Y51.762 E1583.05198
G1 X65.245 Y51.683 E1583.08816
G1 X106.686 Y51.683 E1585.01783
G1 X107.236 Y51.723 E1585.04351
G1 X107.774 Y51.842 E1585.06916
G1 X108.289 Y52.038 E1585.09482
G1 X108.77 Y52.306 E1585.12046
G1 X109.373 Y52.796 E1585.15664
G1 X109.49 Y52.913 E1585.16435
G1 X109.85 Y53.33 E1585.19
G1 X110.147 Y53.794 E1585.21565
G1 X110.373 Y54.297 E1585.24133
G0 F7500 X110.889 Y54.629
G1 F1500 X110.984 Y55.201 E1585.26833
G1 X111.003 Y55.6 E1585.28693
G1 X111.003 Y249.675 E1594.32387
G1 X110.963 Y250.253 E1594.35085
G1 X110.844 Y250.82 E1594.37783
G1 X110.648 Y251.365 E1594.4048
G1 X110.379 Y251.878 E1594.43177
G1 X110.042 Y252.349 E1594.45874
G1 X109.773 Y252.645 E1594.47736
G1 X109.656 Y252.762 E1594.48507
G1 X109.219 Y253.142 E1594.51203
G1 X108.734 Y253.459 E1594.53901
G1 X108.21 Y253.706 E1594.56599
G1 X107.657 Y253.878 E1594.59295
G1 X107.085 Y253.973 E1594.61995
G1 X106.686 Y253.992 E1594.63855
G1 X65.245 Y253.992 E1596.56822
G1 X64.667 Y253.952 E1596.5952
G1 X64.224 Y253.859 E1596.61627
G1 X64.072 Y253.902 E1596.62363
G1 X63.498 Y253.982 E1596.65062
G1 X63.207 Y253.992 E1596.66417
G1 X50.952 Y253.992 E1597.23482
G1 X50.374 Y253.952 E1597.2618
G1 X49.807 Y253.833 E1597.28877
G1 X49.262 Y253.637 E1597.31574
G1 X48.749 Y253.368 E1597.34272
G1 X48.278 Y253.031 E1597.36968
G1 X47.982 Y252.762 E1597.38831
G1 X47.865 Y252.645 E1597.39601
G1 X47.485 Y252.208 E1597.42298
G1 X47.168 Y251.723 E1597.44996
G1 X46.921 Y251.199 E1597.47693
G1 X46.749 Y250.646 E1597.5039
G1 X46.654 Y250.074 E1597.5309
G1 X46.635 Y249.675 E1597.5495
G1 X46.635 Y55.6 E1606.58644
G1 X46.675 Y55.022 E1606.61342
G1 X46.794 Y54.455 E1606.6404
G1 X46.99 Y53.91 E1606.66737
G1 X47.259 Y53.397 E1606.69434
G1 X47.596 Y52.926 E1606.72131
G1 X47.865 Y52.63 E1606.73993
G1 X47.982 Y52.513 E1606.74764
G1 X48.419 Y52.133 E1606.7746
G1 X48.904 Y51.816 E1606.80158
G1 X49.428 Y51.569 E1606.82856
G1 X49.981 Y51.397 E1606.85552
G1 X50.553 Y51.302 E1606.88252
G1 X50.952 Y51.283 E1606.90112
G1 X63.207 Y51.283 E1607.47177
G1 X63.785 Y51.323 E1607.49875
G1 X64.219 Y51.414 E1607.51939
G1 X64.274 Y51.397 E1607.52207
G1 X64.846 Y51.302 E1607.54907
G1 X65.245 Y51.283 E1607.56767
G1 X106.686 Y51.283 E1609.49734
G1 X107.264 Y51.323 E1609.52432
G1 X107.831 Y51.442 E1609.5513
G1 X108.376 Y51.638 E1609.57826
G1 X108.889 Y51.907 E1609.60524
G1 X109.36 Y52.244 E1609.6322
G1 X109.656 Y52.513 E1609.65083
G1 X109.773 Y52.63 E1609.65853
G1 X110.153 Y53.067 E1609.6855
G1 X110.47 Y53.552 E1609.71248
G1 X110.717 Y54.076 E1609.73945
G1 X110.889 Y54.629 E1609.76642
G0 F7500 X111.251 Y54.427
G1 F1500 X111.367 Y55.022 E1609.79465
G1 X111.403 Y55.6 E1609.82161
G1 X111.403 Y249.675 E1618.85856
G1 X111.363 Y250.28 E1618.88679
G1 X111.244 Y250.874 E1618.915
G1 X111.048 Y251.448 E1618.94324
G1 X110.777 Y251.991 E1618.9715
G1 X110.438 Y252.494 E1618.99975
G1 X110.056 Y252.928 E1619.02667
G1 X109.939 Y253.045 E1619.03437
G1 X109.483 Y253.444 E1619.06259
G1 X108.978 Y253.78 E1619.09083
G1 X108.434 Y254.047 E1619.11905
G1 X107.859 Y254.24 E1619.14729
G1 X107.264 Y254.356 E1619.17552
G1 X106.686 Y254.392 E1619.20248
G1 X65.245 Y254.392 E1621.13215
G1 X64.64 Y254.352 E1621.16038
G1 X64.223 Y254.268 E1621.18019
G1 X63.974 Y254.328 E1621.19212
G1 X63.207 Y254.392 E1621.22796
G1 X50.952 Y254.392 E1621.7986
G1 X50.347 Y254.352 E1621.82683
G1 X49.753 Y254.233 E1621.85504
G1 X49.179 Y254.037 E1621.88329
G1 X48.636 Y253.766 E1621.91154
G1 X48.133 Y253.427 E1621.93979
G1 X47.699 Y253.045 E1621.96671
G1 X47.582 Y252.928 E1621.97441
G1 X47.183 Y252.472 E1622.00263
G1 X46.847 Y251.967 E1622.03087
G1 X46.58 Y251.423 E1622.05909
G1 X46.387 Y250.848 E1622.08733
G1 X46.271 Y250.253 E1622.11556
G1 X46.235 Y249.675 E1622.14253
G1 X46.235 Y55.6 E1631.17947
G1 X46.275 Y54.995 E1631.2077
G1 X46.394 Y54.401 E1631.23591
G1 X46.59 Y53.827 E1631.26416
G1 X46.861 Y53.284 E1631.29241
G1 X47.2 Y52.781 E1631.32066
G1 X47.582 Y52.347 E1631.34758
G1 X47.699 Y52.23 E1631.35529
G1 X48.155 Y51.831 E1631.3835
G1 X48.66 Y51.495 E1631.41174
G1 X49.204 Y51.228 E1631.43996
G1 X49.779 Y51.035 E1631.4682
G1 X50.374 Y50.919 E1631.49643
G1 X50.952 Y50.883 E1631.5234
G1 X63.207 Y50.883 E1632.09404
G1 X63.812 Y50.923 E1632.12227
G1 X64.224 Y51.005 E1632.14184
G1 X64.667 Y50.919 E1632.16285
G1 X65.245 Y50.883 E1632.18981
G1 X106.686 Y50.883 E1634.11948
G1 X107.291 Y50.923 E1634.14771
G1 X107.885 Y51.042 E1634.17592
G1 X108.459 Y51.238 E1634.20417
G1 X109.002 Y51.509 E1634.23242
G1 X109.505 Y51.848 E1634.26067
G1 X109.939 Y52.23 E1634.28759
G1 X110.056 Y52.347 E1634.2953
G1 X110.455 Y52.803 E1634.32351
G1 X110.791 Y53.308 E1634.35175
G1 X111.058 Y53.852 E1634.37997
G1 X111.251 Y54.427 E1634.40821
G0 F7500 X111.609 Y54.221
G1 F1500 X111.745 Y54.839 E1634.43768
G1 X111.803 Y55.6 E1634.47322
G1 X111.803 Y249.675 E1643.51016
G1 X111.763 Y250.306 E1643.5396
G1 X111.644 Y250.927 E1643.56905
G1 X111.447 Y251.527 E1643.59845
G1 X111.176 Y252.099 E1643.62792
G1 X110.836 Y252.631 E1643.65732
G1 X110.339 Y253.211 E1643.69289
G1 X110.222 Y253.328 E1643.70059
G1 X109.747 Y253.745 E1643.73003
G1 X109.224 Y254.1 E1643.75946
G1 X108.66 Y254.386 E1643.7889
G1 X108.065 Y254.598 E1643.81832
G1 X107.447 Y254.734 E1643.84778
G1 X106.686 Y254.792 E1643.88332
G1 X65.245 Y254.792 E1645.81299
G1 X64.614 Y254.752 E1645.84243
G1 X64.226 Y254.678 E1645.86082
G1 X63.842 Y254.752 E1645.87903
G1 X63.207 Y254.792 E1645.90866
G1 X50.952 Y254.792 E1646.4793
G1 X50.321 Y254.752 E1646.50874
G1 X49.7 Y254.633 E1646.53818
G1 X49.1 Y254.436 E1646.56759
G1 X48.528 Y254.165 E1646.59706
G1 X47.996 Y253.825 E1646.62646
G1 X47.416 Y253.328 E1646.66203
G1 X47.299 Y253.211 E1646.66973
G1 X46.882 Y252.736 E1646.69916
G1 X46.527 Y252.213 E1646.7286
G1 X46.241 Y251.649 E1646.75804
G1 X46.029 Y251.054 E1646.78746
G1 X45.893 Y250.436 E1646.81692
G1 X45.835 Y249.675 E1646.85246
G1 X45.835 Y55.6 E1655.8894
G1 X45.875 Y54.969 E1655.91885
G1 X45.994 Y54.348 E1655.94829
G1 X46.191 Y53.748 E1655.97769
G1 X46.462 Y53.176 E1656.00717
G1 X46.802 Y52.644 E1656.03657
G1 X47.299 Y52.064 E1656.07213
G1 X47.416 Y51.947 E1656.07984
G1 X47.891 Y51.53 E1656.10927
G1 X48.414 Y51.175 E1656.1387
G1 X48.978 Y50.889 E1656.16815
G1 X49.573 Y50.677 E1656.19756
G1 X50.191 Y50.541 E1656.22702
G1 X50.952 Y50.483 E1656.26256
G1 X63.207 Y50.483 E1656.83321
G1 X63.838 Y50.523 E1656.86265
G1 X64.227 Y50.598 E1656.88109
G1 X64.484 Y50.541 E1656.89335
G1 X65.245 Y50.483 E1656.92889
G1 X106.686 Y50.483 E1658.85856
G1 X107.317 Y50.523 E1658.888
G1 X107.938 Y50.642 E1658.91744
G1 X108.538 Y50.839 E1658.94685
G1 X109.11 Y51.11 E1658.97632
G1 X109.642 Y51.45 E1659.00572
G1 X110.222 Y51.947 E1659.04128
G1 X110.339 Y52.064 E1659.04899
G1 X110.756 Y52.539 E1659.07842
G1 X111.111 Y53.062 E1659.10785
G1 X111.397 Y53.626 E1659.1373
G1 X111.609 Y54.221 E1659.16671
G0 F7500 X111.964 Y54.012
G1 F1500 X112.119 Y54.651 E1659.19733
G1 X112.203 Y55.6 E1659.24169
G1 X112.203 Y249.675 E1668.27864
G1 X112.163 Y250.331 E1668.30924
G1 X112.044 Y250.977 E1668.33983
G1 X111.847 Y251.604 E1668.37043
G1 X111.575 Y252.202 E1668.40102
G1 X111.233 Y252.763 E1668.43161
G1 X110.621 Y253.493 E1668.47597
G1 X110.504 Y253.61 E1668.48368
G1 X110.012 Y254.046 E1668.51429
G1 X109.471 Y254.418 E1668.54486
G1 X108.889 Y254.722 E1668.57543
G1 X108.274 Y254.953 E1668.60602
G1 X107.635 Y255.108 E1668.63664
G1 X106.686 Y255.192 E1668.681
G1 X65.245 Y255.192 E1670.61067
G1 X64.589 Y255.152 E1670.64127
G1 X64.24 Y255.088 E1670.65779
G1 X63.675 Y255.172 E1670.68439
G1 X63.207 Y255.192 E1670.7062
G1 X50.952 Y255.192 E1671.27685
G1 X50.296 Y255.152 E1671.30745
G1 X49.65 Y255.033 E1671.33804
G1 X49.023 Y254.836 E1671.36864
G1 X48.425 Y254.564 E1671.39923
G1 X47.864 Y254.222 E1671.42982
G1 X47.134 Y253.61 E1671.47418
G1 X47.017 Y253.493 E1671.48189
G1 X46.581 Y253.001 E1671.5125
G1 X46.209 Y252.46 E1671.54307
G1 X45.905 Y251.878 E1671.57364
G1 X45.674 Y251.263 E1671.60423
G1 X45.519 Y250.624 E1671.63485
G1 X45.435 Y249.675 E1671.67921
G1 X45.435 Y55.6 E1680.71616
G1 X45.475 Y54.944 E1680.74676
G1 X45.594 Y54.298 E1680.77735
G1 X45.791 Y53.671 E1680.80795
G1 X46.063 Y53.073 E1680.83854
G1 X46.405 Y52.512 E1680.86914
G1 X47.017 Y51.782 E1680.91349
G1 X47.134 Y51.665 E1680.9212
G1 X47.626 Y51.229 E1680.95181
G1 X48.167 Y50.857 E1680.98238
G1 X48.749 Y50.553 E1681.01295
G1 X49.364 Y50.322 E1681.04354
G1 X50.003 Y50.167 E1681.07416
G1 X50.952 Y50.083 E1681.11852
G1 X63.207 Y50.083 E1681.68917
G1 X63.863 Y50.123 E1681.71977
G1 X64.212 Y50.187 E1681.73629
G1 X64.296 Y50.167 E1681.74031
G1 X65.245 Y50.083 E1681.78468
G1 X106.686 Y50.083 E1683.71434
G1 X107.342 Y50.123 E1683.74495
G1 X107.988 Y50.242 E1683.77553
G1 X108.615 Y50.439 E1683.80614
G1 X109.213 Y50.711 E1683.83673
G1 X109.774 Y51.053 E1683.86732
G1 X110.504 Y51.665 E1683.91168
G1 X110.621 Y51.782 E1683.91938
G1 X111.057 Y52.274 E1683.94999
G1 X111.429 Y52.815 E1683.98056
G1 X111.733 Y53.397 E1684.01114
G1 X111.964 Y54.012 E1684.04173
G0 F7500 X112.317 Y53.8
G1 F1500 X112.49 Y54.459 E1684.07345
G1 X112.584 Y55.133 E1684.10514
G1 X112.603 Y55.6 E1684.12691
G1 X112.603 Y249.675 E1693.16385
G1 X112.563 Y250.355 E1693.19557
G1 X112.444 Y251.025 E1693.22726
G1 X112.247 Y251.677 E1693.25897
G1 X111.975 Y252.301 E1693.29067
G1 X111.631 Y252.889 E1693.32239
G1 X111.221 Y253.433 E1693.35411
G1 X110.904 Y253.776 E1693.37586
G1 X110.787 Y253.893 E1693.38356
G1 X110.278 Y254.346 E1693.41529
G1 X109.72 Y254.735 E1693.44696
G1 X109.12 Y255.057 E1693.47867
G1 X108.486 Y255.306 E1693.51039
G1 X107.827 Y255.479 E1693.54211
G1 X107.153 Y255.573 E1693.5738
G1 X106.686 Y255.592 E1693.59556
G1 X65.245 Y255.592 E1695.52523
G1 X64.565 Y255.552 E1695.55695
G1 X64.24 Y255.494 E1695.57232
G1 X64.152 Y255.514 E1695.57652
G1 X63.207 Y255.592 E1695.62068
G1 X50.952 Y255.592 E1696.19132
G1 X50.272 Y255.552 E1696.22304
G1 X49.602 Y255.433 E1696.25473
G1 X48.95 Y255.236 E1696.28644
G1 X48.326 Y254.964 E1696.31814
G1 X47.738 Y254.62 E1696.34986
G1 X47.194 Y254.21 E1696.38158
G1 X46.851 Y253.893 E1696.40333
G1 X46.734 Y253.776 E1696.41103
G1 X46.281 Y253.267 E1696.44276
G1 X45.892 Y252.709 E1696.47443
G1 X45.57 Y252.109 E1696.50614
G1 X45.321 Y251.475 E1696.53786
G1 X45.148 Y250.816 E1696.56958
G1 X45.054 Y250.142 E1696.60127
G1 X45.035 Y249.675 E1696.62303
G1 X45.035 Y55.6 E1705.65998
G1 X45.075 Y54.92 E1705.6917
G1 X45.194 Y54.25 E1705.72338
G1 X45.391 Y53.598 E1705.7551
G1 X45.663 Y52.974 E1705.7868
G1 X46.007 Y52.386 E1705.81852
G1 X46.417 Y51.842 E1705.85024
G1 X46.734 Y51.499 E1705.87198
G1 X46.851 Y51.382 E1705.87969
G1 X47.36 Y50.929 E1705.91142
G1 X47.918 Y50.54 E1705.94309
G1 X48.518 Y50.218 E1705.9748
G1 X49.152 Y49.969 E1706.00651
G1 X49.811 Y49.796 E1706.03824
G1 X50.485 Y49.702 E1706.06993
G1 X50.952 Y49.683 E1706.09169
G1 X63.207 Y49.683 E1706.66234
G1 X63.887 Y49.723 E1706.69405
G1 X64.213 Y49.781 E1706.70947
G1 X64.778 Y49.702 E1706.73604
G1 X65.245 Y49.683 E1706.7578
G1 X106.686 Y49.683 E1708.68747
G1 X107.366 Y49.723 E1708.71919
G1 X108.036 Y49.842 E1708.75087
G1 X108.688 Y50.039 E1708.78259
G1 X109.312 Y50.311 E1708.81428
G1 X109.9 Y50.655 E1708.84601
G1 X110.444 Y51.065 E1708.87772
G1 X110.787 Y51.382 E1708.89947
G1 X110.904 Y51.499 E1708.90718
G1 X111.357 Y52.008 E1708.93891
G1 X111.746 Y52.566 E1708.97058
G1 X112.068 Y53.166 E1709.00229
G1 X112.317 Y53.8 E1709.034
G0 F7500 X112.667 Y53.585
G1 F1500 X112.857 Y54.263 E1709.06679
G1 X112.97 Y54.958 E1709.09958
G1 X113.003 Y55.6 E1709.12951
G1 X113.003 Y249.675 E1718.16646
G1 X112.963 Y250.378 E1718.19924
G1 X112.844 Y251.072 E1718.23203
G1 X112.646 Y251.747 E1718.26479
G1 X112.374 Y252.396 E1718.29755
G1 X112.029 Y253.01 E1718.33035
G1 X111.618 Y253.581 E1718.36311
G1 X111.187 Y254.059 E1718.39308
G1 X111.07 Y254.176 E1718.40078
G1 X110.545 Y254.645 E1718.43356
G1 X109.97 Y255.051 E1718.46634
G1 X109.352 Y255.389 E1718.49914
G1 X108.701 Y255.656 E1718.5319
G1 X108.023 Y255.846 E1718.56469
G1 X107.328 Y255.959 E1718.59747
G1 X106.686 Y255.992 E1718.62741
G1 X65.245 Y255.992 E1720.55707
G1 X64.542 Y255.952 E1720.58986
G1 X64.226 Y255.898 E1720.60479
G1 X63.946 Y255.948 E1720.61803
G1 X63.207 Y255.992 E1720.65251
G1 X50.952 Y255.992 E1721.22315
G1 X50.249 Y255.952 E1721.25594
G1 X49.555 Y255.833 E1721.28872
G1 X48.88 Y255.635 E1721.32148
G1 X48.231 Y255.363 E1721.35425
G1 X47.617 Y255.018 E1721.38704
G1 X47.046 Y254.607 E1721.4198
G1 X46.568 Y254.176 E1721.44977
G1 X46.451 Y254.059 E1721.45748
G1 X45.982 Y253.534 E1721.49026
G1 X45.576 Y252.959 E1721.52303
G1 X45.238 Y252.341 E1721.55583
G1 X44.971 Y251.69 E1721.58859
G1 X44.781 Y251.012 E1721.62138
G1 X44.668 Y250.317 E1721.65417
G1 X44.635 Y249.675 E1721.6841
G1 X44.635 Y55.6 E1730.72105
G1 X44.675 Y54.897 E1730.75383
G1 X44.794 Y54.203 E1730.78662
G1 X44.992 Y53.528 E1730.81938
G1 X45.264 Y52.879 E1730.85214
G1 X45.609 Y52.265 E1730.88494
G1 X46.02 Y51.694 E1730.9177
G1 X46.451 Y51.216 E1730.94767
G1 X46.568 Y51.099 E1730.95537
G1 X47.093 Y50.63 E1730.98815
G1 X47.668 Y50.224 E1731.02093
G1 X48.286 Y49.886 E1731.05373
G1 X48.937 Y49.619 E1731.08649
G1 X49.615 Y49.429 E1731.11928
G1 X50.31 Y49.316 E1731.15207
G1 X50.952 Y49.283 E1731.182
G1 X63.207 Y49.283 E1731.75264
G1 X63.91 Y49.323 E1731.78543
G1 X64.226 Y49.377 E1731.80036
G1 X64.603 Y49.316 E1731.81814
G1 X65.245 Y49.283 E1731.84808
G1 X106.686 Y49.283 E1733.77774
G1 X107.389 Y49.323 E1733.81053
G1 X108.083 Y49.442 E1733.84332
G1 X108.758 Y49.64 E1733.87607
G1 X109.407 Y49.912 E1733.90884
G1 X110.021 Y50.257 E1733.94163
G1 X110.592 Y50.668 E1733.97439
G1 X111.07 Y51.099 E1734.00436
G1 X111.187 Y51.216 E1734.01207
G1 X111.656 Y51.741 E1734.04485
G1 X112.062 Y52.316 E1734.07762
G1 X112.4 Y52.934 E1734.11042
G1 X112.667 Y53.585 E1734.14319
G0 F7500 X113.222 Y54.064
G1 F1500 X113.352 Y54.779 E1734.17703
G1 X113.403 Y55.6 E1734.21533
G1 X113.403 Y249.675 E1743.25227
G1 X113.363 Y250.4 E1743.28608
G1 X113.244 Y251.117 E1743.31993
G1 X113.046 Y251.816 E1743.35376
G1 X112.773 Y252.489 E1743.38757
G1 X112.428 Y253.128 E1743.42139
G1 X112.014 Y253.725 E1743.45522
G1 X111.47 Y254.342 E1743.49352
G1 X111.353 Y254.459 E1743.50122
G1 X110.812 Y254.943 E1743.53503
G1 X110.221 Y255.366 E1743.56887
G1 X109.587 Y255.72 E1743.60268
G1 X108.918 Y256.003 E1743.6365
G1 X108.222 Y256.211 E1743.67033
G1 X107.507 Y256.341 E1743.70417
G1 X106.686 Y256.392 E1743.74247
G1 X65.245 Y256.392 E1745.67214
G1 X64.52 Y256.352 E1745.70595
G1 X64.23 Y256.304 E1745.71963
G1 X63.707 Y256.373 E1745.7442
G1 X63.207 Y256.392 E1745.7675
G1 X50.952 Y256.392 E1746.33814
G1 X50.227 Y256.352 E1746.37195
G1 X49.51 Y256.233 E1746.4058
G1 X48.811 Y256.035 E1746.43962
G1 X48.138 Y255.762 E1746.47344
G1 X47.499 Y255.417 E1746.50726
G1 X46.902 Y255.003 E1746.54109
G1 X46.285 Y254.459 E1746.57939
G1 X46.168 Y254.342 E1746.58709
G1 X45.684 Y253.801 E1746.62089
G1 X45.261 Y253.21 E1746.65474
G1 X44.907 Y252.576 E1746.68855
G1 X44.624 Y251.907 E1746.72237
G1 X44.416 Y251.211 E1746.7562
G1 X44.286 Y250.496 E1746.79004
G1 X44.235 Y249.675 E1746.82834
G1 X44.235 Y55.6 E1755.86528
G1 X44.275 Y54.875 E1755.89909
G1 X44.394 Y54.158 E1755.93294
G1 X44.592 Y53.459 E1755.96677
G1 X44.865 Y52.786 E1756.00058
G1 X45.21 Y52.147 E1756.0344
G1 X45.624 Y51.55 E1756.06823
G1 X46.168 Y50.933 E1756.10653
G1 X46.285 Y50.816 E1756.11423
G1 X46.826 Y50.332 E1756.14804
G1 X47.417 Y49.909 E1756.18188
G1 X48.051 Y49.555 E1756.21569
G1 X48.72 Y49.272 E1756.24951
G1 X49.416 Y49.064 E1756.28334
G1 X50.131 Y48.934 E1756.31718
G1 X50.952 Y48.883 E1756.35548
G1 X63.207 Y48.883 E1756.92612
G1 X63.932 Y48.923 E1756.95993
G1 X64.221 Y48.971 E1756.97358
G1 X64.424 Y48.934 E1756.98318
G1 X65.245 Y48.883 E1757.02149
G1 X106.686 Y48.883 E1758.95115
G1 X107.411 Y48.923 E1758.98496
G1 X108.128 Y49.042 E1759.01881
G1 X108.827 Y49.24 E1759.05264
G1 X109.5 Y49.513 E1759.08645
G1 X110.139 Y49.858 E1759.12027
G1 X110.736 Y50.272 E1759.1541
G1 X111.353 Y50.816 E1759.1924
G1 X111.47 Y50.933 E1759.2001
G1 X111.954 Y51.474 E1759.23391
G1 X112.377 Y52.065 E1759.26775
G1 X112.731 Y52.699 E1759.30156
G1 X113.014 Y53.368 E1759.33538
G1 X113.222 Y54.064 E1759.36921
G0 F7500 X113.584 Y53.863
G1 F1500 X113.731 Y54.596 E1759.40402
G1 X113.803 Y55.6 E1759.45089
G1 X113.803 Y249.675 E1768.48784
G1 X113.763 Y250.422 E1768.52267
G1 X113.644 Y251.16 E1768.55748
G1 X113.446 Y251.882 E1768.59234
G1 X113.173 Y252.578 E1768.62715
G1 X112.826 Y253.241 E1768.66199
G1 X112.411 Y253.864 E1768.69685
G1 X111.753 Y254.625 E1768.7437
G1 X111.636 Y254.742 E1768.7514
G1 X111.079 Y255.242 E1768.78625
G1 X110.473 Y255.679 E1768.82104
G1 X109.823 Y256.05 E1768.85589
G1 X109.137 Y256.349 E1768.89074
G1 X108.423 Y256.573 E1768.92558
G1 X107.69 Y256.72 E1768.96039
G1 X106.686 Y256.792 E1769.00726
G1 X65.245 Y256.792 E1770.93693
G1 X64.498 Y256.752 E1770.97176
G1 X64.246 Y256.711 E1770.98365
G1 X64.182 Y256.724 E1770.98669
G1 X63.207 Y256.792 E1771.0322
G1 X50.952 Y256.792 E1771.60285
G1 X50.205 Y256.752 E1771.63768
G1 X49.467 Y256.633 E1771.67249
G1 X48.745 Y256.435 E1771.70735
G1 X48.049 Y256.162 E1771.74216
G1 X47.386 Y255.815 E1771.77701
G1 X46.763 Y255.4 E1771.81186
G1 X46.002 Y254.742 E1771.85871
G1 X45.885 Y254.625 E1771.86641
G1 X45.385 Y254.068 E1771.90127
G1 X44.948 Y253.462 E1771.93606
G1 X44.577 Y252.812 E1771.97091
G1 X44.278 Y252.126 E1772.00575
G1 X44.054 Y251.412 E1772.0406
G1 X43.907 Y250.679 E1772.07541
G1 X43.835 Y249.675 E1772.12228
G1 X43.835 Y55.6 E1781.15922
G1 X43.875 Y54.853 E1781.19406
G1 X43.994 Y54.115 E1781.22886
G1 X44.192 Y53.393 E1781.26373
G1 X44.465 Y52.697 E1781.29854
G1 X44.812 Y52.034 E1781.33338
G1 X45.227 Y51.411 E1781.36824
G1 X45.885 Y50.65 E1781.41508
G1 X46.002 Y50.533 E1781.42279
G1 X46.559 Y50.033 E1781.45764
G1 X47.165 Y49.596 E1781.49243
G1 X47.815 Y49.225 E1781.52728
G1 X48.501 Y48.926 E1781.56213
G1 X49.215 Y48.702 E1781.59697
G1 X49.948 Y48.555 E1781.63178
G1 X50.952 Y48.483 E1781.67865
G1 X63.207 Y48.483 E1782.2493
G1 X63.954 Y48.523 E1782.28413
G1 X64.202 Y48.563 E1782.29583
G1 X64.241 Y48.555 E1782.29768
G1 X65.245 Y48.483 E1782.34455
G1 X106.686 Y48.483 E1784.27422
G1 X107.433 Y48.523 E1784.30905
G1 X108.171 Y48.642 E1784.34386
G1 X108.893 Y48.84 E1784.37872
G1 X109.589 Y49.113 E1784.41353
G1 X110.252 Y49.46 E1784.44838
G1 X110.875 Y49.875 E1784.48323
G1 X111.636 Y50.533 E1784.53008
G1 X111.753 Y50.65 E1784.53778
G1 X112.253 Y51.207 E1784.57264
G1 X112.69 Y51.813 E1784.60743
G1 X113.061 Y52.463 E1784.64228
G1 X113.36 Y53.149 E1784.67712
G1 X113.584 Y53.863 E1784.71197
G0 F7500 X113.944 Y53.659
G1 F1500 X114.107 Y54.41 E1784.74775
G1 X114.191 Y55.175 E1784.78359
G1 X114.203 Y55.6 E1784.80338
G1 X114.203 Y249.675 E1793.84033
G1 X114.163 Y250.443 E1793.87614
G1 X114.044 Y251.203 E1793.91196
G1 X113.846 Y251.946 E1793.94776
G1 X113.572 Y252.665 E1793.98359
G1 X113.225 Y253.351 E1794.01939
G1 X112.809 Y253.998 E1794.05521
G1 X112.328 Y254.598 E1794.09101
G1 X112.036 Y254.908 E1794.11084
G1 X111.919 Y255.025 E1794.11855
G1 X111.347 Y255.539 E1794.15436
G1 X110.725 Y255.992 E1794.19019
G1 X110.06 Y256.378 E1794.22599
G1 X109.358 Y256.693 E1794.26182
G1 X108.627 Y256.933 E1794.29764
G1 X107.876 Y257.096 E1794.33343
G1 X107.111 Y257.18 E1794.36926
G1 X106.686 Y257.192 E1794.38906
G1 X65.245 Y257.192 E1796.31873
G1 X64.477 Y257.152 E1796.35454
G1 X64.222 Y257.112 E1796.36656
G1 X63.904 Y257.159 E1796.38152
G1 X63.207 Y257.192 E1796.41402
G1 X50.952 Y257.192 E1796.98466
G1 X50.184 Y257.152 E1797.02047
G1 X49.424 Y257.033 E1797.05629
G1 X48.681 Y256.835 E1797.09209
G1 X47.962 Y256.561 E1797.12792
G1 X47.276 Y256.214 E1797.16372
G1 X46.629 Y255.798 E1797.19954
G1 X46.029 Y255.317 E1797.23535
G1 X45.719 Y255.025 E1797.25518
G1 X45.602 Y254.908 E1797.26288
G1 X45.088 Y254.336 E1797.29869
G1 X44.635 Y253.714 E1797.33452
G1 X44.249 Y253.049 E1797.37032
G1 X43.934 Y252.347 E1797.40615
G1 X43.694 Y251.616 E1797.44198
G1 X43.531 Y250.865 E1797.47776
G1 X43.447 Y250.1 E1797.5136
G1 X43.435 Y249.675 E1797.53339
G1 X43.435 Y55.6 E1806.57034
G1 X43.475 Y54.832 E1806.60615
G1 X43.594 Y54.072 E1806.64197
G1 X43.792 Y53.329 E1806.67777
G1 X44.066 Y52.61 E1806.7136
G1 X44.413 Y51.924 E1806.7494
G1 X44.829 Y51.277 E1806.78522
G1 X45.31 Y50.677 E1806.82102
G1 X45.602 Y50.367 E1806.84085
G1 X45.719 Y50.25 E1806.84856
G1 X46.291 Y49.736 E1806.88437
G1 X46.913 Y49.283 E1806.9202
G1 X47.578 Y48.897 E1806.956
G1 X48.28 Y48.582 E1806.99183
G1 X49.011 Y48.342 E1807.02765
G1 X49.762 Y48.179 E1807.06344
G1 X50.527 Y48.095 E1807.09927
G1 X50.952 Y48.083 E1807.11907
G1 X63.207 Y48.083 E1807.68972
G1 X63.975 Y48.123 E1807.72553
G1 X64.218 Y48.161 E1807.73698
G1 X64.82 Y48.095 E1807.76518
G1 X65.245 Y48.083 E1807.78498
G1 X106.686 Y48.083 E1809.71464
G1 X107.454 Y48.123 E1809.75045
G1 X108.214 Y48.242 E1809.78627
G1 X108.957 Y48.44 E1809.82208
G1 X109.676 Y48.714 E1809.8579
G1 X110.362 Y49.061 E1809.8937
G1 X111.009 Y49.477 E1809.92952
G1 X111.609 Y49.958 E1809.96533
G1 X111.919 Y50.25 E1809.98516
G1 X112.036 Y50.367 E1809.99286
G1 X112.55 Y50.939 E1810.02867
G1 X113.003 Y51.561 E1810.0645
G1 X113.389 Y52.226 E1810.1003
G1 X113.704 Y52.928 E1810.13613
G1 X113.944 Y53.659 E1810.17196
G0 F7500 X114.301 Y53.452
G1 F1500 X114.48 Y54.221 E1810.20872
G1 X114.58 Y55.005 E1810.24552
G1 X114.603 Y55.6 E1810.27325
G1 X114.603 Y249.675 E1819.3102
G1 X114.563 Y250.464 E1819.34698
G1 X114.444 Y251.244 E1819.38372
G1 X114.246 Y252.009 E1819.42052
G1 X113.972 Y252.749 E1819.45726
G1 X113.624 Y253.458 E1819.49404
G1 X113.206 Y254.129 E1819.53085
G1 X112.723 Y254.753 E1819.56759
G1 X112.318 Y255.19 E1819.59534
G1 X112.201 Y255.307 E1819.60304
G1 X111.615 Y255.837 E1819.63983
G1 X110.979 Y256.304 E1819.67657
G1 X110.299 Y256.705 E1819.71333
G1 X109.581 Y257.035 E1819.75013
G1 X108.834 Y257.29 E1819.78688
G1 X108.065 Y257.469 E1819.82365
G1 X107.281 Y257.569 E1819.86045
G1 X106.686 Y257.592 E1819.88818
G1 X65.245 Y257.592 E1821.81784
G1 X64.456 Y257.552 E1821.85463
G1 X64.217 Y257.515 E1821.86589
G1 X63.207 Y257.592 E1821.91306
G1 X50.952 Y257.592 E1822.4837
G1 X50.163 Y257.552 E1822.52049
G1 X49.383 Y257.433 E1822.55723
G1 X48.618 Y257.235 E1822.59402
G1 X47.878 Y256.961 E1822.63077
G1 X47.169 Y256.613 E1822.66754
G1 X46.498 Y256.195 E1822.70435
G1 X45.874 Y255.712 E1822.7411
G1 X45.437 Y255.307 E1822.76884
G1 X45.32 Y255.19 E1822.77655
G1 X44.79 Y254.604 E1822.81334
G1 X44.323 Y253.968 E1822.85008
G1 X43.922 Y253.288 E1822.88684
G1 X43.592 Y252.57 E1822.92363
G1 X43.337 Y251.823 E1822.96039
G1 X43.158 Y251.054 E1822.99715
G1 X43.058 Y250.27 E1823.03395
G1 X43.035 Y249.675 E1823.06168
G1 X43.035 Y55.6 E1832.09863
G1 X43.075 Y54.811 E1832.13541
G1 X43.194 Y54.031 E1832.17215
G1 X43.392 Y53.266 E1832.20895
G1 X43.666 Y52.526 E1832.24569
G1 X44.014 Y51.817 E1832.28247
G1 X44.432 Y51.146 E1832.31928
G1 X44.915 Y50.522 E1832.35602
G1 X45.32 Y50.085 E1832.38377
G1 X45.437 Y49.968 E1832.39147
G1 X46.023 Y49.438 E1832.42826
G1 X46.659 Y48.971 E1832.465
G1 X47.339 Y48.57 E1832.50176
G1 X48.057 Y48.24 E1832.53856
G1 X48.804 Y47.985 E1832.57531
G1 X49.573 Y47.806 E1832.61208
G1 X50.357 Y47.706 E1832.64888
G1 X50.952 Y47.683 E1832.67661
G1 X63.207 Y47.683 E1833.24725
G1 X63.996 Y47.723 E1833.28404
G1 X64.233 Y47.759 E1833.2952
G1 X64.65 Y47.706 E1833.31477
G1 X65.245 Y47.683 E1833.3425
G1 X106.686 Y47.683 E1835.27216
G1 X107.475 Y47.723 E1835.30895
G1 X108.255 Y47.842 E1835.34569
G1 X109.02 Y48.04 E1835.38249
G1 X109.76 Y48.314 E1835.41923
G1 X110.469 Y48.662 E1835.45601
G1 X111.14 Y49.08 E1835.49282
G1 X111.764 Y49.563 E1835.52956
G1 X112.201 Y49.968 E1835.55731
G1 X112.318 Y50.085 E1835.56501
G1 X112.848 Y50.671 E1835.6018
G1 X113.315 Y51.307 E1835.63854
G1 X113.716 Y51.987 E1835.6753
G1 X114.046 Y52.705 E1835.7121
G1 X114.301 Y53.452 E1835.74885
G1 F3600 E1830.74885
G0 F7500 X64.971 Y54.822
G0 X63.981 Y55.59
G0 X63.803 Y55.418
G1 F3600 E1835.74885
G1 F1500 X63.787 Y55.636 E1835.75903
G1 X63.707 Y55.789 E1835.76707
G1 X63.707 Y249.478 E1844.78604
G1 X63.772 Y249.591 E1844.79211
G1 X63.807 Y249.806 E1844.80225
G1 X63.762 Y250.02 E1844.81244
G1 X63.644 Y250.203 E1844.82258
G1 X63.468 Y250.332 E1844.83274
G1 X63.207 Y250.392 E1844.84521
G1 X50.952 Y250.392 E1845.41585
G1 X50.737 Y250.352 E1845.42603
G1 X50.411 Y250.099 E1845.44525
G1 X50.287 Y249.92 E1845.45539
G1 X50.235 Y249.675 E1845.46705
G1 X50.235 Y55.6 E1854.504
G1 X50.275 Y55.385 E1854.51418
G1 X50.528 Y55.059 E1854.53339
G1 X50.707 Y54.935 E1854.54353
G1 X50.952 Y54.883 E1854.5552
G1 X63.207 Y54.883 E1855.12584
G1 X63.422 Y54.923 E1855.13602
G1 X63.608 Y55.036 E1855.14616
G1 X63.741 Y55.209 E1855.15632
G1 X63.803 Y55.418 E1855.16647
G0 F7500 X63.398 Y55.424
G1 F1500 X63.359 Y55.613 E1855.17545
G1 X63.307 Y55.674 E1855.17919
G1 X63.307 Y249.601 E1864.20924
G1 X63.406 Y249.778 E1864.21868
G1 X63.376 Y249.899 E1864.22449
G1 X63.207 Y249.992 E1864.23347
G1 X50.952 Y249.992 E1864.80412
G1 X50.811 Y249.933 E1864.81123
G1 X50.694 Y249.816 E1864.81894
G1 X50.635 Y249.675 E1864.82605
G1 X50.635 Y55.6 E1873.863
G1 X50.694 Y55.459 E1873.87012
G1 X50.811 Y55.342 E1873.87782
G1 X50.952 Y55.283 E1873.88494
G1 X63.207 Y55.283 E1874.45558
G1 X63.326 Y55.322 E1874.46141
G1 X63.398 Y55.424 E1874.46723
G1 F3600 E1869.46723
G0 F7500 X63.398 Y54.818
G0 X57.221 Y54.83
G0 X57.209 Y55.683
G0 X57.674 Y55.683
G1 F3600 E1874.46723
G1 F1500 X57.674 Y249.592 E1883.49644
G1 X51.035 Y249.592 E1883.80558
G1 X51.035 Y55.683 E1892.8348
G1 X57.674 Y55.683 E1893.14394
G0 F7500 X57.274 Y56.083
G1 F1500 X57.274 Y249.192 E1902.1359
G1 X51.435 Y249.192 E1902.40779
G1 X51.435 Y56.083 E1911.39975
G1 X57.274 Y56.083 E1911.67164
G0 F7500 X56.874 Y56.483
G1 F1500 X56.874 Y248.792 E1920.62635
G1 X51.835 Y248.792 E1920.86099
G1 X51.835 Y56.483 E1929.8157
G1 X56.874 Y56.483 E1930.05034
G0 F7500 X56.474 Y56.883
G1 F1500 X56.474 Y248.392 E1938.9678
G1 X52.235 Y248.392 E1939.16519
G1 X52.235 Y56.883 E1948.08265
G1 X56.474 Y56.883 E1948.28003
G0 F7500 X56.074 Y57.283
G1 F1500 X56.074 Y247.992 E1957.16024
G1 X52.635 Y247.992 E1957.32038
G1 X52.635 Y57.283 E1966.20059
G1 X56.074 Y57.283 E1966.36072
G0 F7500 X55.674 Y57.683
G1 F1500 X55.674 Y247.592 E1975.20368
G1 X53.035 Y247.592 E1975.32656
G1 X53.035 Y57.683 E1984.16952
G1 X55.674 Y57.683 E1984.29241
G0 F7500 X55.274 Y58.083
G1 F1500 X55.274 Y247.192 E1993.09811
G1 X53.435 Y247.192 E1993.18374
G1 X53.435 Y58.083 E2001.98945
G1 X55.274 Y58.083 E2002.07508
G0 F7500 X54.874 Y58.483
G1 F1500 X54.874 Y246.792 E2010.84354
G1 X53.835 Y246.792 E2010.89192
G1 X53.835 Y58.483 E2019.66038
G1 X54.874 Y58.483 E2019.70876
G0 F7500 X54.474 Y58.883
G1 F1500 X54.474 Y246.392 E2028.43996
G1 X54.235 Y246.392 E2028.45109
G1 X54.235 Y58.883 E2037.18229
G1 X54.474 Y58.883 E2037.19342
G1 F3600 E2032.19342
G0 F7500 X57.209 Y55.683
G0 X58.074 Y55.683
;TYPE:SUPPORT-INTERFACE
G1 F3600 E2037.19342
G1 F1500 X62.907 Y55.683 E2037.41847
G1 X62.907 Y249.592 E2046.44768
G1 X58.074 Y249.592 E2046.67273
G1 X58.074 Y55.683 E2055.70194
G1 F3600 E2050.70194
G0 F7500 X58.074 Y54.818
G0 X133.283 Y52.184
G0 X155.677 Y52.184
G0 X255.591 Y65.807
G0 X256.793 Y66.829
G0 X257.655 Y66.668
G1 F3600 E2055.70194
G1 F1500 X262.488 Y66.668 E2055.92699
G1 X262.488 Y260.578 E2064.95625
G1 X257.655 Y260.578 E2065.18129
G1 X257.655 Y66.668 E2074.21056
G0 F7500 X257.854 Y67.783
G1 F1500 X262.287 Y72.216 E2074.50248
G0 F7500 X262.287 Y73.73
G1 F1500 X257.854 Y78.162 E2074.79436
G0 F7500 X257.854 Y77.966
G1 F1500 X262.287 Y82.399 E2075.08628
G0 F7500 X262.287 Y83.912
G1 F1500 X257.854 Y88.344 E2075.37817
G0 F7500 X257.854 Y88.148
G1 F1500 X262.287 Y92.581 E2075.67009
G0 F7500 X262.287 Y94.094
G1 F1500 X257.854 Y98.526 E2075.96198
G0 F7500 X257.854 Y98.33
G1 F1500 X262.287 Y102.763 E2076.2539
G0 F7500 X262.287 Y104.277
G1 F1500 X257.854 Y108.709 E2076.54579
G0 F7500 X257.854 Y108.513
G1 F1500 X262.287 Y112.946 E2076.83771
G0 F7500 X262.287 Y114.459
G1 F1500 X257.854 Y118.891 E2077.1296
G0 F7500 X257.854 Y118.695
G1 F1500 X262.287 Y123.128 E2077.42152
G0 F7500 X262.287 Y124.641
G1 F1500 X257.854 Y129.073 E2077.71341
G0 F7500 X257.854 Y128.877
G1 F1500 X262.287 Y133.31 E2078.00533
G0 F7500 X262.287 Y134.824
G1 F1500 X257.854 Y139.256 E2078.29721
G0 F7500 X257.854 Y139.06
G1 F1500 X262.287 Y143.493 E2078.58913
G0 F7500 X262.287 Y145.006
G1 F1500 X257.854 Y149.438 E2078.88102
G0 F7500 X257.854 Y149.242
G1 F1500 X262.287 Y153.675 E2079.17294
G0 F7500 X262.287 Y155.188
G1 F1500 X257.854 Y159.62 E2079.46483
G0 F7500 X257.854 Y159.425
G1 F1500 X262.287 Y163.857 E2079.75672
G0 F7500 X262.287 Y165.371
G1 F1500 X257.854 Y169.803 E2080.04861
G0 F7500 X257.854 Y169.607
G1 F1500 X262.287 Y174.04 E2080.34053
G0 F7500 X262.287 Y175.553
G1 F1500 X257.854 Y179.985 E2080.63241
G0 F7500 X257.854 Y179.789
G1 F1500 X262.287 Y184.222 E2080.92433
G0 F7500 X262.287 Y185.735
G1 F1500 X257.854 Y190.167 E2081.21622
G0 F7500 X257.854 Y189.972
G1 F1500 X262.287 Y194.404 E2081.50811
G0 F7500 X262.287 Y195.918
G1 F1500 X257.854 Y200.35 E2081.8
G0 F7500 X257.854 Y200.154
G1 F1500 X262.287 Y204.587 E2082.09192
G0 F7500 X262.287 Y206.1
G1 F1500 X257.854 Y210.532 E2082.38381
G0 F7500 X257.854 Y210.336
G1 F1500 X262.287 Y214.769 E2082.67573
G0 F7500 X262.287 Y216.282
G1 F1500 X257.854 Y220.714 E2082.96761
G0 F7500 X257.854 Y220.519
G1 F1500 X262.287 Y224.951 E2083.2595
G0 F7500 X262.287 Y226.465
G1 F1500 X257.854 Y230.897 E2083.55139
G0 F7500 X257.854 Y230.701
G1 F1500 X262.287 Y235.134 E2083.84331
G0 F7500 X262.287 Y236.647
G1 F1500 X257.854 Y241.079 E2084.1352
G0 F7500 X257.854 Y240.883
G1 F1500 X262.287 Y245.316 E2084.42712
G0 F7500 X262.287 Y246.829
G1 F1500 X257.854 Y251.261 E2084.71901
G0 F7500 X257.854 Y251.066
G1 F1500 X262.287 Y255.498 E2085.01089
G0 F7500 X262.287 Y257.012
G1 F1500 X258.921 Y260.377 E2085.23252
G0 F7500 X260.377 Y260.377
G1 F1500 X257.854 Y257.854 E2085.39866
G0 F7500 X257.854 Y258.05
G1 F1500 X262.287 Y253.617 E2085.69058
G0 F7500 X262.287 Y252.104
G1 F1500 X257.854 Y247.671 E2085.9825
G0 F7500 X257.854 Y247.867
G1 F1500 X262.287 Y243.435 E2086.27439
G0 F7500 X262.287 Y241.922
G1 F1500 X257.854 Y237.489 E2086.56631
G0 F7500 X257.854 Y237.685
G1 F1500 X262.287 Y233.253 E2086.8582
G0 F7500 X262.287 Y231.74
G1 F1500 X257.854 Y227.307 E2087.15012
G0 F7500 X257.854 Y227.503
G1 F1500 X262.287 Y223.07 E2087.44204
G0 F7500 X262.287 Y221.557
G1 F1500 X257.854 Y217.124 E2087.73396
G0 F7500 X257.854 Y217.32
G1 F1500 X262.287 Y212.888 E2088.02585
G0 F7500 X262.287 Y211.375
G1 F1500 X257.854 Y206.942 E2088.31777
G0 F7500 X257.854 Y207.138
G1 F1500 X262.287 Y202.706 E2088.60966
G0 F7500 X262.287 Y201.193
G1 F1500 X257.854 Y196.76 E2088.90158
G0 F7500 X257.854 Y196.956
G1 F1500 X262.287 Y192.523 E2089.1935
G0 F7500 X262.287 Y191.01
G1 F1500 X257.854 Y186.577 E2089.48542
G0 F7500 X257.854 Y186.773
G1 F1500 X262.287 Y182.341 E2089.77731
G0 F7500 X262.287 Y180.828
G1 F1500 X257.854 Y176.395 E2090.06923
G0 F7500 X257.854 Y176.591
G1 F1500 X262.287 Y172.159 E2090.36112
G0 F7500 X262.287 Y170.646
G1 F1500 X257.854 Y166.213 E2090.65304
G0 F7500 X257.854 Y166.409
G1 F1500 X262.287 Y161.976 E2090.94496
G0 F7500 X262.287 Y160.463
G1 F1500 X257.854 Y156.03 E2091.23688
G0 F7500 X257.854 Y156.226
G1 F1500 X262.287 Y151.794 E2091.52876
G0 F7500 X262.287 Y150.281
G1 F1500 X257.854 Y145.848 E2091.82069
G0 F7500 X257.854 Y146.044
G1 F1500 X262.287 Y141.612 E2092.11257
G0 F7500 X262.287 Y140.099
G1 F1500 X257.854 Y135.666 E2092.40449
G0 F7500 X257.854 Y135.862
G1 F1500 X262.287 Y131.429 E2092.69641
G0 F7500 X262.287 Y129.916
G1 F1500 X257.854 Y125.483 E2092.98833
G0 F7500 X257.854 Y125.679
G1 F1500 X262.287 Y121.247 E2093.28022
G0 F7500 X262.287 Y119.734
G1 F1500 X257.854 Y115.301 E2093.57214
G0 F7500 X257.854 Y115.497
G1 F1500 X262.287 Y111.065 E2093.86403
G0 F7500 X262.287 Y109.552
G1 F1500 X257.854 Y105.119 E2094.15595
G0 F7500 X257.854 Y105.315
G1 F1500 X262.287 Y100.882 E2094.44787
G0 F7500 X262.287 Y99.369
G1 F1500 X257.854 Y94.936 E2094.73979
G0 F7500 X257.854 Y95.132
G1 F1500 X262.287 Y90.7 E2095.03168
G0 F7500 X262.287 Y89.187
G1 F1500 X257.854 Y84.754 E2095.3236
G0 F7500 X257.854 Y84.95
G1 F1500 X262.287 Y80.518 E2095.61549
G0 F7500 X262.287 Y79.005
G1 F1500 X257.854 Y74.572 E2095.90741
G0 F7500 X257.854 Y74.768
G1 F1500 X262.287 Y70.335 E2096.19933
G0 F7500 X262.287 Y68.822
G1 F1500 X260.332 Y66.868 E2096.32804
G0 F7500 X258.967 Y66.867
G1 F1500 X257.854 Y67.979 E2096.4013
G1 F3600 E2091.4013
G0 F7500 X256.79 Y67.979
G0 X256.79 Y71.178
G0 X257.854 Y71.178
G1 F3600 E2096.4013
G1 F1500 X262.287 Y75.61 E2096.69318
G0 F7500 X262.287 Y77.124
G1 F1500 X257.854 Y81.556 E2096.98507
G0 F7500 X257.854 Y81.36
G1 F1500 X262.287 Y85.793 E2097.27699
G0 F7500 X262.287 Y87.306
G1 F1500 X257.854 Y91.738 E2097.56888
G0 F7500 X257.854 Y91.542
G1 F1500 X262.287 Y95.975 E2097.8608
G0 F7500 X262.287 Y97.488
G1 F1500 X257.854 Y101.92 E2098.15269
G0 F7500 X257.854 Y101.725
G1 F1500 X262.287 Y106.157 E2098.44458
G0 F7500 X262.287 Y107.671
G1 F1500 X257.854 Y112.103 E2098.73646
G0 F7500 X257.854 Y111.907
G1 F1500 X262.287 Y116.34 E2099.02839
G0 F7500 X262.287 Y117.853
G1 F1500 X257.854 Y122.285 E2099.32027
G0 F7500 X257.854 Y122.089
G1 F1500 X262.287 Y126.522 E2099.61219
G0 F7500 X262.287 Y128.035
G1 F1500 X257.854 Y132.467 E2099.90408
G0 F7500 X257.854 Y132.272
G1 F1500 X262.287 Y136.704 E2100.19597
G0 F7500 X262.287 Y138.218
G1 F1500 X257.854 Y142.65 E2100.48786
G0 F7500 X257.854 Y142.454
G1 F1500 X262.287 Y146.887 E2100.77978
G0 F7500 X262.287 Y148.4
G1 F1500 X257.854 Y152.832 E2101.07167
G0 F7500 X257.854 Y152.636
G1 F1500 X262.287 Y157.069 E2101.36359
G0 F7500 X262.287 Y158.582
G1 F1500 X257.854 Y163.014 E2101.65547
G0 F7500 X257.854 Y162.819
G1 F1500 X262.287 Y167.251 E2101.94736
G0 F7500 X262.287 Y168.765
G1 F1500 X257.854 Y173.197 E2102.23925
G0 F7500 X257.854 Y173.001
G1 F1500 X262.287 Y177.434 E2102.53117
G0 F7500 X262.287 Y178.947
G1 F1500 X257.854 Y183.379 E2102.82306
G0 F7500 X257.854 Y183.183
G1 F1500 X262.287 Y187.616 E2103.11498
G0 F7500 X262.287 Y189.129
G1 F1500 X257.854 Y193.561 E2103.40687
G0 F7500 X257.854 Y193.366
G1 F1500 X262.287 Y197.798 E2103.69875
G0 F7500 X262.287 Y199.312
G1 F1500 X257.854 Y203.744 E2103.99064
G0 F7500 X257.854 Y203.548
G1 F1500 X262.287 Y207.981 E2104.28256
G0 F7500 X262.287 Y209.494
G1 F1500 X257.854 Y213.926 E2104.57445
G0 F7500 X257.854 Y213.73
G1 F1500 X262.287 Y218.163 E2104.86637
G0 F7500 X262.287 Y219.676
G1 F1500 X257.854 Y224.109 E2105.15829
G0 F7500 X257.854 Y223.913
G1 F1500 X262.287 Y228.345 E2105.45018
G0 F7500 X262.287 Y229.859
G1 F1500 X257.854 Y234.291 E2105.74207
G0 F7500 X257.854 Y234.095
G1 F1500 X262.287 Y238.528 E2106.03399
G0 F7500 X262.287 Y240.041
G1 F1500 X257.854 Y244.473 E2106.32587
G0 F7500 X257.854 Y244.277
G1 F1500 X262.287 Y248.71 E2106.61779
G0 F7500 X262.287 Y250.223
G1 F1500 X257.854 Y254.656 E2106.90972
G0 F7500 X257.854 Y254.46
G1 F1500 X262.287 Y258.893 E2107.20164
G1 F3600 E2102.20164
G0 F7500 X263.353 Y258.893
G0 X263.341 Y261.431
G0 X256.934 Y261.436
G0 X256.617 Y260.748
G0 X256.79 Y71.373
G0 X257.854 Y71.373
G1 F3600 E2107.20164
G1 F1500 X262.287 Y66.941 E2107.49352
G1 F3600 E2102.49352
G0 F7500 X262.287 Y65.803
G0 X155.677 Y52.184
G0 X133.283 Y52.184
G0 X64.971 Y54.822
G0 X64.467 Y55.326
G0 X63.772 Y66.27
G0 X62.706 Y66.27
G1 F3600 E2107.49352
G1 F1500 X58.274 Y70.702 E2107.78538
G0 F7500 X58.273 Y71.849
G1 F1500 X62.706 Y76.283 E2108.07733
G0 F7500 X62.706 Y76.452
G1 F1500 X58.274 Y80.884 E2108.36919
G0 F7500 X58.273 Y82.032
G1 F1500 X62.706 Y86.465 E2108.66111
G0 F7500 X62.706 Y86.634
G1 F1500 X58.274 Y91.066 E2108.95296
G0 F7500 X58.273 Y92.214
G1 F1500 X62.706 Y96.648 E2109.24492
G0 F7500 X62.706 Y96.817
G1 F1500 X58.274 Y101.249 E2109.53677
G0 F7500 X58.273 Y102.396
G1 F1500 X62.706 Y106.83 E2109.82872
G0 F7500 X62.706 Y106.999
G1 F1500 X58.274 Y111.431 E2110.12058
G0 F7500 X58.273 Y112.579
G1 F1500 X62.706 Y117.012 E2110.4125
G0 F7500 X62.706 Y117.181
G1 F1500 X58.274 Y121.613 E2110.70435
G0 F7500 X58.273 Y122.761
G1 F1500 X62.706 Y127.195 E2110.99631
G0 F7500 X62.706 Y127.364
G1 F1500 X58.274 Y131.796 E2111.28816
G0 F7500 X58.273 Y132.943
G1 F1500 X62.706 Y137.377 E2111.58012
G0 F7500 X62.706 Y137.546
G1 F1500 X58.274 Y141.978 E2111.87197
G0 F7500 X58.273 Y143.126
G1 F1500 X62.706 Y147.559 E2112.16389
G0 F7500 X62.706 Y147.728
G1 F1500 X58.274 Y152.16 E2112.45575
G0 F7500 X58.273 Y153.308
G1 F1500 X62.706 Y157.742 E2112.7477
G0 F7500 X62.706 Y157.911
G1 F1500 X58.274 Y162.343 E2113.03955
G0 F7500 X58.273 Y163.49
G1 F1500 X62.706 Y167.924 E2113.33151
G0 F7500 X62.706 Y168.093
G1 F1500 X58.274 Y172.525 E2113.62336
G0 F7500 X58.273 Y173.673
G1 F1500 X62.706 Y178.106 E2113.91528
G0 F7500 X62.706 Y178.275
G1 F1500 X58.274 Y182.707 E2114.20714
G0 F7500 X58.273 Y183.855
G1 F1500 X62.706 Y188.289 E2114.49909
G0 F7500 X62.706 Y188.458
G1 F1500 X58.274 Y192.89 E2114.79095
G0 F7500 X58.273 Y194.037
G1 F1500 X62.706 Y198.471 E2115.0829
G0 F7500 X62.706 Y198.64
G1 F1500 X58.274 Y203.072 E2115.37475
G0 F7500 X58.273 Y204.22
G1 F1500 X62.706 Y208.653 E2115.66668
G0 F7500 X62.706 Y208.822
G1 F1500 X58.274 Y213.254 E2115.95853
G0 F7500 X58.273 Y214.402
G1 F1500 X62.706 Y218.836 E2116.25048
G0 F7500 X62.706 Y219.005
G1 F1500 X58.274 Y223.437 E2116.54234
G0 F7500 X58.273 Y224.584
G1 F1500 X62.706 Y229.018 E2116.83429
G0 F7500 X62.706 Y229.187
G1 F1500 X58.274 Y233.619 E2117.12615
G0 F7500 X58.273 Y234.767
G1 F1500 X62.706 Y239.2 E2117.41807
G0 F7500 X62.706 Y239.369
G1 F1500 X58.274 Y243.801 E2117.70992
G0 F7500 X58.273 Y244.949
G1 F1500 X62.706 Y249.383 E2118.00188
G1 F3600 E2113.00188
G0 F7500 X63.772 Y249.383
G0 X63.772 Y246.158
G0 X62.706 Y246.158
G1 F3600 E2118.00188
G1 F1500 X59.472 Y249.391 E2118.21481
G0 F7500 X59.32 Y249.39
G1 F1500 X58.273 Y248.343 E2118.28375
G0 F7500 X58.274 Y247.196
G1 F1500 X62.706 Y242.763 E2118.57564
G0 F7500 X62.706 Y242.594
G1 F1500 X58.273 Y238.161 E2118.86756
G0 F7500 X58.274 Y237.013
G1 F1500 X62.706 Y232.581 E2119.15942
G0 F7500 X62.706 Y232.412
G1 F1500 X58.273 Y227.979 E2119.45134
G0 F7500 X58.274 Y226.831
G1 F1500 X62.706 Y222.399 E2119.74319
G0 F7500 X62.706 Y222.23
G1 F1500 X58.273 Y217.796 E2120.03515
G0 F7500 X58.274 Y216.649
G1 F1500 X62.706 Y212.216 E2120.32703
G0 F7500 X62.706 Y212.047
G1 F1500 X58.273 Y207.614 E2120.61895
G0 F7500 X58.274 Y206.466
G1 F1500 X62.706 Y202.034 E2120.91081
G0 F7500 X62.706 Y201.865
G1 F1500 X58.273 Y197.431 E2121.20276
G0 F7500 X58.274 Y196.284
G1 F1500 X62.706 Y191.852 E2121.49462
G0 F7500 X62.706 Y191.683
G1 F1500 X58.273 Y187.249 E2121.78657
G0 F7500 X58.274 Y186.102
G1 F1500 X62.706 Y181.669 E2122.07846
G0 F7500 X62.706 Y181.5
G1 F1500 X58.273 Y177.067 E2122.37038
G0 F7500 X58.274 Y175.919
G1 F1500 X62.706 Y171.487 E2122.66223
G0 F7500 X62.706 Y171.318
G1 F1500 X58.273 Y166.884 E2122.95419
G0 F7500 X58.274 Y165.737
G1 F1500 X62.706 Y161.305 E2123.24604
G0 F7500 X62.706 Y161.136
G1 F1500 X58.273 Y156.702 E2123.538
G0 F7500 X58.274 Y155.555
G1 F1500 X62.706 Y151.122 E2123.82988
G0 F7500 X62.706 Y150.953
G1 F1500 X58.273 Y146.52 E2124.1218
G0 F7500 X58.274 Y145.372
G1 F1500 X62.706 Y140.94 E2124.41366
G0 F7500 X62.706 Y140.771
G1 F1500 X58.273 Y136.337 E2124.70561
G0 F7500 X58.274 Y135.19
G1 F1500 X62.706 Y130.758 E2124.99747
G0 F7500 X62.706 Y130.589
G1 F1500 X58.273 Y126.155 E2125.28942
G0 F7500 X58.274 Y125.007
G1 F1500 X62.706 Y120.575 E2125.58128
G0 F7500 X62.706 Y120.406
G1 F1500 X58.273 Y115.973 E2125.8732
G0 F7500 X58.274 Y114.825
G1 F1500 X62.706 Y110.393 E2126.16505
G0 F7500 X62.706 Y110.224
G1 F1500 X58.273 Y105.79 E2126.457
G0 F7500 X58.274 Y104.643
G1 F1500 X62.706 Y100.211 E2126.74886
G0 F7500 X62.706 Y100.042
G1 F1500 X58.273 Y95.608 E2127.04081
G0 F7500 X58.274 Y94.46
G1 F1500 X62.706 Y90.028 E2127.33267
G0 F7500 X62.706 Y89.859
G1 F1500 X58.273 Y85.426 E2127.62459
G0 F7500 X58.274 Y84.278
G1 F1500 X62.706 Y79.846 E2127.91644
G0 F7500 X62.706 Y79.677
G1 F1500 X58.273 Y75.243 E2128.2084
G0 F7500 X58.274 Y74.096
G1 F1500 X62.706 Y69.664 E2128.50025
G0 F7500 X62.706 Y69.495
G1 F1500 X58.273 Y65.061 E2128.7922
G0 F7500 X58.274 Y63.913
G1 F1500 X62.706 Y59.481 E2129.08406
G0 F7500 X62.706 Y59.312
G1 F1500 X59.277 Y55.883 E2129.30987
G0 F7500 X59.517 Y55.882
G1 F1500 X58.274 Y57.125 E2129.39172
G0 F7500 X58.273 Y58.273
G1 F1500 X62.706 Y62.706 E2129.68364
G0 F7500 X62.706 Y62.875
G1 F1500 X58.274 Y67.308 E2129.97553
G0 F7500 X58.273 Y68.455
G1 F1500 X62.706 Y72.889 E2130.26748
G0 F7500 X62.706 Y73.058
G1 F1500 X58.274 Y77.49 E2130.55934
G0 F7500 X58.273 Y78.638
G1 F1500 X62.706 Y83.071 E2130.85126
G0 F7500 X62.706 Y83.24
G1 F1500 X58.274 Y87.672 E2131.14311
G0 F7500 X58.273 Y88.82
G1 F1500 X62.706 Y93.253 E2131.43503
G0 F7500 X62.706 Y93.422
G1 F1500 X58.274 Y97.855 E2131.72692
G0 F7500 X58.273 Y99.002
G1 F1500 X62.706 Y103.436 E2132.01887
G0 F7500 X62.706 Y103.605
G1 F1500 X58.274 Y108.037 E2132.31073
G0 F7500 X58.273 Y109.185
G1 F1500 X62.706 Y113.618 E2132.60265
G0 F7500 X62.706 Y113.787
G1 F1500 X58.274 Y118.219 E2132.8945
G0 F7500 X58.273 Y119.367
G1 F1500 X62.706 Y123.8 E2133.18642
G0 F7500 X62.706 Y123.969
G1 F1500 X58.274 Y128.402 E2133.47831
G0 F7500 X58.273 Y129.549
G1 F1500 X62.706 Y133.983 E2133.77026
G0 F7500 X62.706 Y134.152
G1 F1500 X58.274 Y138.584 E2134.06212
G0 F7500 X58.273 Y139.732
G1 F1500 X62.706 Y144.165 E2134.35404
G0 F7500 X62.706 Y144.334
G1 F1500 X58.274 Y148.766 E2134.64589
G0 F7500 X58.273 Y149.914
G1 F1500 X62.706 Y154.347 E2134.93782
G0 F7500 X62.706 Y154.516
G1 F1500 X58.274 Y158.949 E2135.2297
G0 F7500 X58.273 Y160.096
G1 F1500 X62.706 Y164.53 E2135.52166
G0 F7500 X62.706 Y164.699
G1 F1500 X58.274 Y169.131 E2135.81351
G0 F7500 X58.273 Y170.279
G1 F1500 X62.706 Y174.712 E2136.10543
G0 F7500 X62.706 Y174.881
G1 F1500 X58.274 Y179.313 E2136.39729
G0 F7500 X58.273 Y180.461
G1 F1500 X62.706 Y184.894 E2136.68921
G0 F7500 X62.706 Y185.063
G1 F1500 X58.274 Y189.496 E2136.9811
G0 F7500 X58.273 Y190.643
G1 F1500 X62.706 Y195.077 E2137.27305
G0 F7500 X62.706 Y195.246
G1 F1500 X58.274 Y199.678 E2137.5649
G0 F7500 X58.273 Y200.826
G1 F1500 X62.706 Y205.259 E2137.85682
G0 F7500 X62.706 Y205.428
G1 F1500 X58.274 Y209.86 E2138.14868
G0 F7500 X58.273 Y211.008
G1 F1500 X62.706 Y215.442 E2138.44063
G0 F7500 X62.706 Y215.61
G1 F1500 X58.274 Y220.043 E2138.73252
G0 F7500 X58.273 Y221.19
G1 F1500 X62.706 Y225.624 E2139.02447
G0 F7500 X62.706 Y225.793
G1 F1500 X58.274 Y230.225 E2139.31633
G0 F7500 X58.273 Y231.373
G1 F1500 X62.706 Y235.806 E2139.60825
G0 F7500 X62.706 Y235.975
G1 F1500 X58.274 Y240.407 E2139.9001
G0 F7500 X58.273 Y241.555
G1 F1500 X62.706 Y245.989 E2140.19206
G1 F3600 E2135.19206
G0 F7500 X63.772 Y245.989
G0 X63.772 Y66.101
G0 X62.706 Y66.101
G1 F3600 E2140.19206
G1 F1500 X58.273 Y61.667 E2140.48401
G0 F7500 X58.274 Y60.519
G1 F1500 X62.706 Y56.087 E2140.77587
G1 F3600 E2135.77587
;MESH:Mold_Basic1_Brain_V2_Pt2A.stl
G0 F7500 X63.772 Y56.087
G0 X64.463 Y56.293
G0 X65.938 Y56.293
G0 X65.91 Y249.01
G0 X106.403 Y249.422
G0 X106.603 Y249.592
;TYPE:WALL-OUTER
G1 F3600 E2140.77587
G1 F1500 X65.328 Y249.592 E2142.6978
G1 X65.328 Y55.683 E2151.72702
G1 X106.603 Y55.683 E2153.64895
G1 X106.603 Y249.592 E2162.67817
G1 F3600 E2157.67817
G0 F7500 X106.403 Y249.422
G0 X106.483 Y67.681
G0 X107.468 Y67.681
G0 X98.17 Y67.011
G0 X98.066 Y67.719
G0 X97.91 Y67.83
G1 F3600 E2162.67817
G1 F1500 X97.918 Y67.85 E2162.67917
G1 X98.11 Y68.227 E2162.69887
G1 X98.391 Y68.575 E2162.7197
G1 X98.702 Y68.878 E2162.73992
G1 X99.07 Y69.098 E2162.75988
G1 X99.453 Y69.267 E2162.77938
G1 X99.874 Y69.353 E2162.79938
G1 X100.291 Y69.388 E2162.81887
G1 X100.64 Y69.364 E2162.83516
G1 X100.983 Y69.31 E2162.85133
G1 X101.314 Y69.209 E2162.86744
G1 X101.635 Y69.079 E2162.88357
G1 X101.906 Y68.927 E2162.89804
G1 X102.161 Y68.753 E2162.91241
G1 X102.39 Y68.545 E2162.92682
G1 X102.598 Y68.317 E2162.94119
G1 X102.771 Y68.041 E2162.95636
G1 X102.914 Y67.765 E2162.97083
G1 X103.022 Y67.476 E2162.9852
G1 X103.111 Y67.177 E2162.99972
G1 X103.185 Y66.778 E2163.01862
G1 X103.24 Y66.39 E2163.03687
G1 X103.266 Y65.978 E2163.05609
G1 X103.275 Y65.59 E2163.07416
G1 X103.275 Y61.716 E2163.25455
G1 X93.246 Y61.716 E2163.72154
G1 X93.246 Y65.545 E2163.89984
G1 X93.26 Y66.008 E2163.92141
G1 X93.305 Y66.462 E2163.94265
G1 X93.413 Y66.931 E2163.96506
G1 X93.553 Y67.378 E2163.98687
G1 X93.743 Y67.722 E2164.00517
G1 X93.955 Y68.022 E2164.02227
G1 X94.235 Y68.289 E2164.04029
G1 X94.531 Y68.513 E2164.05757
G1 X94.863 Y68.685 E2164.07499
G1 X95.19 Y68.816 E2164.09139
G1 X95.554 Y68.888 E2164.10867
G1 X95.908 Y68.922 E2164.12523
G1 X96.253 Y68.891 E2164.14135
G1 X96.579 Y68.826 E2164.15683
G1 X96.887 Y68.705 E2164.17224
G1 X97.179 Y68.555 E2164.18753
G1 X97.479 Y68.321 E2164.20524
G1 X97.735 Y68.074 E2164.22181
G1 X97.91 Y67.83 E2164.23579
G0 F7500 X97.84 Y68.529
;TYPE:WALL-INNER
G1 F1500 X97.847 Y68.538 E2164.23632
G1 X98.095 Y68.845 E2164.2547
G1 X98.456 Y69.197 E2164.27818
G1 X98.886 Y69.454 E2164.3015
G1 X99.331 Y69.65 E2164.32414
G1 X99.81 Y69.749 E2164.34692
G1 X99.817 Y69.75 E2164.34725
G1 X100.041 Y69.768 E2164.35771
G1 X100.288 Y69.789 E2164.36926
G1 X100.598 Y69.768 E2164.38372
G1 X100.685 Y69.762 E2164.38778
G1 X101.073 Y69.701 E2164.40607
G1 X101.19 Y69.666 E2164.41176
G1 X101.448 Y69.586 E2164.42434
G1 X101.621 Y69.516 E2164.43303
G1 X101.684 Y69.491 E2164.43618
G1 X101.809 Y69.44 E2164.44247
G1 X102.117 Y69.267 E2164.45892
G1 X102.409 Y69.068 E2164.47537
G1 X102.673 Y68.828 E2164.49199
G1 X102.918 Y68.56 E2164.5089
G1 X103.119 Y68.24 E2164.52649
G1 X103.28 Y67.928 E2164.54284
G1 X103.401 Y67.603 E2164.55899
G1 X103.5 Y67.271 E2164.57512
G1 X103.58 Y66.843 E2164.59539
G1 X103.638 Y66.431 E2164.61477
G1 X103.666 Y65.995 E2164.63511
G1 X103.675 Y65.595 E2164.65374
G1 X103.675 Y61.316 E2164.85299
G1 X92.846 Y61.316 E2165.35723
G1 X92.846 Y65.551 E2165.55443
G1 X92.861 Y66.034 E2165.57693
G1 X92.909 Y66.527 E2165.6
G1 X93.027 Y67.036 E2165.62433
G1 X93.183 Y67.536 E2165.64872
G1 X93.404 Y67.935 E2165.66996
G1 X93.651 Y68.285 E2165.6899
G1 X93.975 Y68.594 E2165.71075
G1 X94.317 Y68.853 E2165.73073
G1 X94.696 Y69.049 E2165.7506
G1 X95.076 Y69.201 E2165.76965
G1 X95.496 Y69.284 E2165.78959
G1 X95.907 Y69.324 E2165.80882
G1 X96.31 Y69.287 E2165.82766
G1 X96.692 Y69.211 E2165.8458
G1 X97.052 Y69.07 E2165.8638
G1 X97.395 Y68.894 E2165.88175
G1 X97.742 Y68.623 E2165.90225
G1 X97.84 Y68.529 E2165.90591
G1 F3600 E2160.90591
G0 F7500 X100.669 Y70.115
G0 X101.228 Y70.047
G0 X102.155 Y70.225
G0 X102.93 Y70.781
G0 X103.229 Y71.25
G0 X103.443 Y71.733
G0 X103.572 Y72.772
G0 X103.433 Y73.832
G0 X103.147 Y74.566
G0 X102.791 Y75.124
G0 X102.507 Y75.293
G0 X102.579 Y75.204
;TYPE:WALL-OUTER
G1 F3600 E2165.90591
G1 F1500 X102.615 Y75.158 E2165.90863
G1 X102.837 Y74.84 E2165.92669
G1 X103.025 Y74.498 E2165.94486
G1 X103.192 Y74.14 E2165.96326
G1 X103.296 Y73.802 E2165.97972
G1 X103.375 Y73.461 E2165.99602
G1 X103.415 Y73.114 E2166.01229
G1 X103.432 Y72.772 E2166.02823
G1 X103.4 Y72.256 E2166.05231
G1 X103.309 Y71.774 E2166.07515
G1 X103.105 Y71.314 E2166.09858
G1 X102.823 Y70.873 E2166.12295
G1 X102.466 Y70.574 E2166.14463
G1 X102.102 Y70.354 E2166.16444
G1 X101.679 Y70.238 E2166.18486
G1 X101.228 Y70.188 E2166.20599
G1 X100.703 Y70.25 E2166.23061
G1 X100.205 Y70.444 E2166.25549
G1 X99.788 Y70.737 E2166.27923
G1 X99.456 Y71.117 E2166.30272
G1 X99.208 Y71.56 E2166.32636
G1 X99.039 Y72.029 E2166.34958
G1 X98.979 Y72.312 E2166.36305
G1 X98.929 Y72.58 E2166.37574
G1 X98.889 Y72.85 E2166.38845
G1 X98.788 Y73.652 E2166.42609
G1 X98.705 Y74.17 E2166.45052
G1 X98.59 Y74.687 E2166.47518
G1 X98.494 Y75.046 E2166.49248
G1 X98.336 Y75.05 E2166.49984
G1 X98.074 Y75.038 E2166.51206
G1 X97.85 Y74.997 E2166.52266
G1 X97.471 Y74.776 E2166.54309
G1 X97.311 Y74.511 E2166.5575
G1 X97.191 Y74.221 E2166.57212
G1 X97.139 Y73.905 E2166.58703
G1 X97.12 Y73.556 E2166.6033
G1 X97.132 Y73.242 E2166.61794
G1 X97.167 Y72.977 E2166.63038
G1 X97.263 Y72.691 E2166.64443
G1 X97.376 Y72.458 E2166.65649
G1 X97.572 Y72.275 E2166.66897
G1 X97.774 Y72.132 E2166.6805
G1 X98.032 Y72.023 E2166.69354
G1 X98.468 Y71.891 E2166.71475
G1 X98.257 Y70.342 E2166.78755
G1 X97.702 Y70.488 E2166.81427
G1 X97.372 Y70.603 E2166.83054
G1 X97.061 Y70.766 E2166.84689
G1 X96.765 Y70.955 E2166.86324
G1 X96.509 Y71.211 E2166.8801
G1 X96.299 Y71.473 E2166.89574
G1 X96.131 Y71.782 E2166.91212
G1 X95.999 Y72.09 E2166.92772
G1 X95.883 Y72.508 E2166.94792
G1 X95.797 Y72.918 E2166.96742
G1 X95.757 Y73.334 E2166.98688
G1 X95.742 Y73.748 E2167.00617
G1 X95.752 Y74.13 E2167.02397
G1 X95.787 Y74.514 E2167.04192
G1 X95.862 Y74.891 E2167.05982
G1 X95.967 Y75.267 E2167.078
G1 X96.191 Y75.741 E2167.10241
G1 X96.363 Y75.966 E2167.1156
G1 X96.558 Y76.172 E2167.12881
G1 X96.976 Y76.427 E2167.15161
G1 X97.443 Y76.576 E2167.17443
G1 X97.746 Y76.609 E2167.18863
G1 X98.027 Y76.631 E2167.20175
G1 X98.307 Y76.638 E2167.21479
G1 X100.167 Y76.639 E2167.3014
G1 X100.687 Y76.637 E2167.32561
G1 X101.201 Y76.646 E2167.34955
G1 X101.722 Y76.672 E2167.37384
G1 X102.209 Y76.713 E2167.3966
G1 X102.599 Y76.816 E2167.41538
G1 X103.275 Y77.124 E2167.44997
G1 X103.275 Y75.439 E2167.52843
G1 X102.708 Y75.227 E2167.55662
G1 X102.579 Y75.204 E2167.56272
G0 F7500 X103.211 Y74.989
;TYPE:WALL-INNER
G1 F1500 X103.382 Y74.679 E2167.57921
G1 X103.392 Y74.656 E2167.58038
G1 X103.566 Y74.284 E2167.5995
G1 X103.682 Y73.906 E2167.61791
G1 X103.77 Y73.529 E2167.63594
G1 X103.814 Y73.147 E2167.65384
G1 X103.833 Y72.77 E2167.67142
G1 X103.798 Y72.206 E2167.69773
G1 X103.693 Y71.654 E2167.7239
G1 X103.458 Y71.124 E2167.75089
G1 X103.127 Y70.606 E2167.77952
G1 X102.699 Y70.248 E2167.8055
G1 X102.261 Y69.983 E2167.82934
G1 X101.819 Y69.862 E2167.85067
G1 X101.754 Y69.844 E2167.85364
G1 X101.424 Y69.807 E2167.86582
G1 X101.227 Y69.785 E2167.86901
G1 X101.085 Y69.801 E2167.87123
G1 X100.696 Y69.848 E2167.87545
G1 X100.605 Y69.859 E2167.8756
G1 X100.354 Y69.957 E2167.87933
G1 X100.015 Y70.089 E2167.89111
G1 X100.009 Y70.093 E2167.89144
G1 X99.519 Y70.437 E2167.91932
G1 X99.134 Y70.876 E2167.94651
G1 X99.127 Y70.885 E2167.94704
G1 X98.843 Y71.393 E2167.97414
G1 X98.814 Y71.472 E2167.97806
G1 X98.805 Y71.399 E2167.97807
G1 X98.742 Y70.938 E2167.99091
G1 X98.741 Y70.927 E2167.99143
G1 X98.622 Y70.062 E2168.03208
G1 X98.592 Y69.84 E2168.04252
G1 X98.375 Y69.897 E2168.04906
G1 X97.585 Y70.105 E2168.0871
G1 X97.212 Y70.235 E2168.10549
G1 X96.86 Y70.42 E2168.12401
G1 X96.513 Y70.641 E2168.14316
G1 X96.211 Y70.944 E2168.16308
G1 X95.965 Y71.251 E2168.1814
G1 X95.771 Y71.607 E2168.20028
G1 X95.621 Y71.957 E2168.21801
G1 X95.494 Y72.413 E2168.24005
G1 X95.401 Y72.858 E2168.26122
G1 X95.358 Y73.308 E2168.28227
G1 X95.342 Y73.746 E2168.30268
G1 X95.352 Y74.153 E2168.32164
G1 X95.391 Y74.571 E2168.34118
G1 X95.473 Y74.984 E2168.36079
G1 X95.591 Y75.407 E2168.38124
G1 X95.847 Y75.95 E2168.40919
G1 X96.058 Y76.226 E2168.42537
G1 X96.304 Y76.486 E2168.44204
G1 X96.809 Y76.793 E2168.46956
G1 X97.36 Y76.969 E2168.49649
G1 X97.709 Y77.007 E2168.51284
G1 X97.784 Y77.014 E2168.51634
G1 X98.006 Y77.031 E2168.52671
G1 X98.255 Y77.036 E2168.53831
G1 X98.302 Y77.038 E2168.5405
G1 X98.41 Y77.038 E2168.54553
G1 X100.168 Y77.039 E2168.62739
G1 X100.502 Y77.038 E2168.64294
G1 X100.682 Y77.037 E2168.65132
G1 X101.181 Y77.046 E2168.67456
G1 X101.669 Y77.07 E2168.69731
G1 X101.697 Y77.072 E2168.69862
G1 X102.099 Y77.105 E2168.7174
G1 X102.142 Y77.109 E2168.71941
G1 X102.465 Y77.195 E2168.73498
G1 X103.393 Y77.618 E2168.78247
G1 X103.675 Y77.746 E2168.79689
G1 X103.675 Y77.437 E2168.80522
G1 X103.675 Y77.436 E2168.80527
G1 X103.675 Y75.162 E2168.91115
G1 X103.284 Y75.017 E2168.93057
G1 X103.26 Y75.008
G1 X103.211 Y74.989
G1 F3600 E2163.93057
G0 F7500 X103.407 Y75.348
G0 X103.396 Y77.311
G0 X100.726 Y77.394
G0 X99.856 Y78.867
G0 X99.525 Y78.355
G0 X99.055 Y77.958
G0 X98.533 Y77.731
G0 X97.685 Y77.672
G0 X97.171 Y77.799
G0 X96.708 Y78.046
G0 X96.316 Y78.39
G0 X96.025 Y78.796
G0 X95.687 Y79.736
G0 X95.602 Y80.579
G0 X95.747 Y81.75
G0 X95.998 Y82.431
G0 X97.065 Y83.913
G0 X98.116 Y84.198
G0 X95.771 Y84.676
G0 X95.205 Y86.386
G0 X95.005 Y86.386
;TYPE:WALL-OUTER
G1 F3600 E2168.93057
G1 F1500 X95.005 Y84.804 E2169.00424
G1 X93.246 Y84.804 E2169.08614
G1 X93.246 Y86.386 E2169.15981
G1 X95.005 Y86.386 E2169.24171
G0 F7500 X95.405 Y86.786
;TYPE:WALL-INNER
G1 F1500 X95.405 Y84.404 E2169.35263
G1 X92.846 Y84.404 E2169.47179
G1 X92.846 Y86.786 E2169.5827
G1 X95.405 Y86.786 E2169.70186
G1 F3600 E2164.70186
G0 F7500 X95.771 Y84.676
G0 X98.116 Y84.198
G0 X98.264 Y83.596
G0 X98.068 Y83.569
;TYPE:WALL-OUTER
G1 F3600 E2169.70186
G1 F1500 X98.28 Y82.021 E2169.77462
G1 X97.87 Y81.922 E2169.79426
G1 X97.691 Y81.85 E2169.80324
G1 X97.371 Y81.585 E2169.82259
G1 X97.167 Y81.156 E2169.84471
G1 X97.128 Y80.911 E2169.85626
G1 X97.114 Y80.63 E2169.86936
G1 X97.122 Y80.345 E2169.88264
G1 X97.155 Y80.083 E2169.89493
G1 X97.24 Y79.826 E2169.90754
G1 X97.347 Y79.607 E2169.91889
G1 X97.555 Y79.416 E2169.93203
G1 X97.814 Y79.345 E2169.94454
G1 X97.97 Y79.369 E2169.95189
G1 X98.105 Y79.446 E2169.95913
G1 X98.248 Y79.601 E2169.96895
G1 X98.357 Y79.813 E2169.98005
G1 X98.434 Y80.059 E2169.99205
G1 X98.51 Y80.316 E2170.00453
G1 X98.652 Y80.832 E2170.02945
G1 X98.774 Y81.29 E2170.05152
G1 X98.905 Y81.736 E2170.07316
G1 X99.051 Y82.177 E2170.09479
G1 X99.213 Y82.618 E2170.11667
G1 X99.346 Y82.872 E2170.13002
G1 X99.676 Y83.285 E2170.15464
G1 X99.902 Y83.476 E2170.16842
G1 X100.176 Y83.619 E2170.18281
G1 X100.444 Y83.722 E2170.19618
G1 X100.741 Y83.773 E2170.21021
G1 X101.028 Y83.792 E2170.2236
G1 X101.36 Y83.76 E2170.23913
G1 X101.677 Y83.692 E2170.25423
G1 X101.972 Y83.566 E2170.26917
G1 X102.252 Y83.413 E2170.28402
G1 X102.533 Y83.18 E2170.30102
G1 X102.771 Y82.935 E2170.31693
G1 X102.97 Y82.635 E2170.33369
G1 X103.131 Y82.331 E2170.34971
G1 X103.266 Y81.942 E2170.36888
G1 X103.363 Y81.569 E2170.38683
G1 X103.412 Y81.164 E2170.40582
G1 X103.432 Y80.764 E2170.42447
G1 X103.404 Y80.192 E2170.45114
G1 X103.317 Y79.642 E2170.47707
G1 X103.113 Y79.106 E2170.50377
G1 X102.827 Y78.584 E2170.53149
G1 X102.437 Y78.215 E2170.55649
G1 X102.012 Y77.92 E2170.58058
G1 X101.532 Y77.729 E2170.60463
G1 X100.83 Y77.55 E2170.63837
G1 X100.582 Y79.121 E2170.71243
G1 X101.066 Y79.23 E2170.73553
G1 X101.309 Y79.318 E2170.74756
G1 X101.536 Y79.471 E2170.76031
G1 X101.73 Y79.645 E2170.77244
G1 X101.876 Y79.893 E2170.78584
G1 X101.99 Y80.168 E2170.7997
G1 X102.041 Y80.465 E2170.81374
G1 X102.06 Y80.785 E2170.82866
G1 X102.047 Y81.083 E2170.84255
G1 X102.004 Y81.36 E2170.85561
G1 X101.904 Y81.618 E2170.86849
G1 X101.771 Y81.854 E2170.8811
G1 X101.492 Y82.087 E2170.89803
G1 X101.157 Y82.169 E2170.91409
G1 X100.948 Y82.133 E2170.92397
G1 X100.689 Y81.914 E2170.93976
G1 X100.576 Y81.657 E2170.95283
G1 X100.469 Y81.36 E2170.96753
G1 X100.385 Y81.066 E2170.98177
G1 X100.31 Y80.758 E2170.99653
G1 X100.191 Y80.296 E2171.01874
G1 X100.06 Y79.833 E2171.04115
G1 X99.904 Y79.377 E2171.06359
G1 X99.729 Y78.924 E2171.0862
G1 X99.587 Y78.678 E2171.09943
G1 X99.421 Y78.449 E2171.1126
G1 X99.215 Y78.254 E2171.12581
G1 X98.983 Y78.078 E2171.13937
G1 X98.496 Y77.866 E2171.1641
G1 X98.21 Y77.815 E2171.17763
G1 X97.702 Y77.811 E2171.20128
G1 X97.222 Y77.93 E2171.22431
G1 X96.785 Y78.162 E2171.24735
G1 X96.42 Y78.483 E2171.26998
G1 X96.145 Y78.866 E2171.29194
G1 X95.961 Y79.271 E2171.31265
G1 X95.888 Y79.495 E2171.32362
G1 X95.825 Y79.76 E2171.33631
G1 X95.777 Y80.028 E2171.34898
G1 X95.752 Y80.299 E2171.36166
G1 X95.742 Y80.573 E2171.37442
G1 X95.757 Y80.956 E2171.39227
G1 X95.798 Y81.338 E2171.41016
G1 X95.882 Y81.713 E2171.42805
G1 X95.993 Y82.082 E2171.446
G1 X96.12 Y82.364 E2171.4604
G1 X96.272 Y82.631 E2171.4747
G1 X96.472 Y82.867 E2171.48911
G1 X96.697 Y83.082 E2171.5036
G1 X96.986 Y83.248 E2171.51912
G1 X97.264 Y83.376 E2171.53337
G1 X97.572 Y83.464 E2171.54829
G1 X98.068 Y83.569 E2171.57189
G0 F7500 X98.201 Y84.006
;TYPE:WALL-INNER
G1 F1500 X98.383 Y84.045 E2171.58056
G1 X98.406 Y84.049 E2171.58165
G1 X98.408 Y84.026 E2171.58233
G1 X98.409 Y84.025 E2171.58239
G1 X98.556 Y82.954 E2171.63273
G1 X98.584 Y82.745 E2171.64255
G1 X98.645 Y82.306 E2171.66319
G1 X98.653 Y82.247 E2171.66596
G1 X98.673 Y82.309 E2171.66627
G1 X98.847 Y82.78 E2171.67615
G1 X98.944 Y82.967 E2171.68439
G1 X99.009 Y83.092 E2171.69095
G1 X99.388 Y83.565 E2171.71917
G1 X99.678 Y83.81 E2171.73685
G1 X100.011 Y83.984 E2171.75434
G1 X100.075 Y84.009 E2171.75754
G1 X100.337 Y84.11 E2171.77062
G1 X100.694 Y84.171 E2171.78748
G1 X101.034 Y84.193 E2171.80335
G1 X101.421 Y84.156 E2171.82145
G1 X101.799 Y84.075 E2171.83945
G1 X101.955 Y84.008 E2171.84735
G1 X102.147 Y83.926 E2171.85708
G1 X102.478 Y83.746 E2171.87462
G1 X102.805 Y83.474 E2171.89443
G1 X103.084 Y83.187 E2171.91306
G1 X103.314 Y82.84 E2171.93245
G1 X103.499 Y82.491 E2171.95084
G1 X103.649 Y82.058 E2171.97218
G1 X103.757 Y81.644 E2171.9921
G1 X103.811 Y81.198 E2172.01302
G1 X103.832 Y80.764 E2172.03325
G1 X103.802 Y80.151 E2172.06183
G1 X103.706 Y79.539 E2172.09068
G1 X103.477 Y78.938 E2172.12063
G1 X103.148 Y78.337 E2172.15253
G1 X102.69 Y77.904 E2172.18188
G1 X102.202 Y77.565 E2172.20955
G1 X102.03 Y77.496 E2172.21818
G1 X101.656 Y77.348 E2172.23412
G1 X101.629 Y77.341 E2172.23501
G1 X101.138 Y77.216 E2172.24848
G1 X100.668 Y77.096 E2172.25501
G1 X100.503 Y77.054 E2172.25562
G1 X100.498 Y77.09
G1 X100.281 Y78.462 E2172.3203
G1 X100.273 Y78.515 E2172.3228
G1 X100.232 Y78.773 E2172.33496
G1 X100.193 Y79.016 E2172.34642
G1 X100.091 Y78.751 E2172.34983
G1 X99.923 Y78.46 E2172.36052
G1 X99.892 Y78.417 E2172.36286
G1 X99.723 Y78.184 E2172.37626
G1 X99.474 Y77.949 E2172.3922
G1 X99.187 Y77.73 E2172.40901
G1 X98.613 Y77.48 E2172.43816
G1 X98.353 Y77.433 E2172.45047
G1 X98.247 Y77.415 E2172.45535
G1 X98.004 Y77.414 E2172.46615
G1 X97.782 Y77.413 E2172.47628
G1 X97.655 Y77.411 E2172.4822
G1 X97.078 Y77.554 E2172.50988
G1 X96.556 Y77.831 E2172.53739
G1 X96.122 Y78.213 E2172.56432
G1 X95.797 Y78.665 E2172.59024
G1 X95.588 Y79.126 E2172.61381
G1 X95.503 Y79.387 E2172.62659
G1 X95.433 Y79.678 E2172.64053
G1 X95.38 Y79.974 E2172.65453
G1 X95.353 Y80.273 E2172.66851
G1 X95.342 Y80.574 E2172.68253
G1 X95.358 Y80.985 E2172.70169
G1 X95.403 Y81.403 E2172.72126
G1 X95.495 Y81.814 E2172.74087
G1 X95.618 Y82.222 E2172.76072
G1 X95.763 Y82.545 E2172.7772
G1 X95.943 Y82.861 E2172.79414
G1 X96.18 Y83.142 E2172.81125
G1 X96.456 Y83.405 E2172.82901
G1 X96.802 Y83.604 E2172.84759
G1 X97.125 Y83.752 E2172.86414
G1 X97.476 Y83.852 E2172.88113
G1 X98.201 Y84.006 E2172.91564
G1 F3600 E2167.91564
G0 F7500 X98.568 Y84.22
G0 X103.403 Y84.676
G0 X103.475 Y86.386
G0 X103.275 Y86.386
;TYPE:WALL-OUTER
G1 F3600 E2172.91564
G1 F1500 X103.275 Y84.804 E2172.98931
G1 X95.899 Y84.804 E2173.33276
G1 X95.899 Y86.386 E2173.40643
G1 X103.275 Y86.386 E2173.74989
G0 F7500 X103.675 Y86.786
;TYPE:WALL-INNER
G1 F1500 X103.675 Y84.404 E2173.8608
G1 X101.969 Y84.404 E2173.94024
G1 X101.799 Y84.404 E2173.94748
G1 X101.421 Y84.404 E2173.96018
G1 X101.034 Y84.404 E2173.97054
G1 X100.694 Y84.404 E2173.97935
G1 X100.337 Y84.404 E2173.99032
G1 X100.056 Y84.404 E2174.00171
G1 X98.431 Y84.404 E2174.07738
G1 X98.406 Y84.404 E2174.07854
G1 X98.196 Y84.404 E2174.08832
G1 X95.499 Y84.404 E2174.2139
G1 X95.499 Y86.786 E2174.24003
G1 X98.224 Y86.786 E2174.36692
G1 X98.478 Y86.786 E2174.37875
G1 X99.04 Y86.786 E2174.40492
G1 X99.601 Y86.786 E2174.43104
G1 X100.418 Y86.786 E2174.46908
G1 X101.012 Y86.786 E2174.49674
G1 X103.675 Y86.786 E2174.62074
G1 F3600 E2169.62074
G0 F7500 X101.1 Y86.994
G0 X103.066 Y88.214
G0 X103.504 Y90.093
G0 X103.574 Y90.797
G0 X103.393 Y91.937
G0 X103.141 Y92.456
G0 X102.808 Y92.951
G0 X102.357 Y93.353
G0 X101.954 Y93.621
G0 X100.547 Y94.14
G0 X100.501 Y93.947
;TYPE:WALL-OUTER
G1 F3600 E2174.62074
G1 F1500 X101.261 Y93.763 E2174.65715
G1 X101.793 Y93.561 E2174.68365
G1 X102.268 Y93.246 E2174.71019
G1 X102.704 Y92.857 E2174.7374
G1 X103.02 Y92.387 E2174.76377
G1 X103.261 Y91.892 E2174.78941
G1 X103.383 Y91.353 E2174.81514
G1 X103.433 Y90.796 E2174.84118
G1 X103.366 Y90.116 E2174.873
G1 X103.201 Y89.466 E2174.90422
G1 X102.869 Y88.885 E2174.93538
G1 X102.432 Y88.345 E2174.96773
G1 X101.784 Y87.92 E2175.00381
G1 X101.104 Y87.611 E2175.03859
G1 X100.368 Y87.47 E2175.07349
G1 X99.599 Y87.424 E2175.10936
G1 X99.074 Y87.45 E2175.13383
G1 X98.553 Y87.514 E2175.15828
G1 X98.044 Y87.646 E2175.18276
G1 X97.554 Y87.816 E2175.20691
G1 X97.135 Y88.049 E2175.22924
G1 X96.771 Y88.312 E2175.25015
G1 X96.453 Y88.665 E2175.27227
G1 X96.19 Y89.039 E2175.29356
G1 X95.995 Y89.475 E2175.3158
G1 X95.851 Y89.894 E2175.33643
G1 X95.774 Y90.356 E2175.35824
G1 X95.741 Y90.803 E2175.37911
G1 X95.78 Y91.343 E2175.40432
G1 X95.877 Y91.843 E2175.42804
G1 X96.082 Y92.324 E2175.45238
G1 X96.358 Y92.787 E2175.47748
G1 X96.735 Y93.152 E2175.50192
G1 X97.148 Y93.451 E2175.52566
G1 X97.63 Y93.651 E2175.54996
G1 X98.311 Y93.841 E2175.58288
G1 X98.55 Y92.297 E2175.65563
G1 X98.085 Y92.158 E2175.67823
G1 X97.849 Y92.058 E2175.69017
G1 X97.616 Y91.897 E2175.70335
G1 X97.419 Y91.723 E2175.71559
G1 X97.189 Y91.319 E2175.73724
G1 X97.115 Y90.853 E2175.75921
G1 X97.158 Y90.475 E2175.77692
G1 X97.255 Y90.129 E2175.79366
G1 X97.441 Y89.829 E2175.81009
G1 X97.681 Y89.556 E2175.82702
G1 X98.113 Y89.31 E2175.85017
G1 X98.562 Y89.135 E2175.87261
G1 X99.058 Y89.06 E2175.89597
G1 X99.597 Y89.039 E2175.92108
G1 X100.107 Y89.058 E2175.94485
G1 X100.602 Y89.13 E2175.96814
G1 X101.07 Y89.302 E2175.99136
G1 X101.498 Y89.537 E2176.01409
G1 X101.734 Y89.798 E2176.03048
G1 X101.92 Y90.089 E2176.04656
G1 X102.016 Y90.419 E2176.06256
G1 X102.059 Y90.788 E2176.07986
G1 X102.031 Y91.073 E2176.09319
G1 X101.969 Y91.339 E2176.10591
G1 X101.842 Y91.587 E2176.11889
G1 X101.687 Y91.806 E2176.13138
G1 X101.419 Y92.014 E2176.14718
G1 X101.151 Y92.17 E2176.16162
G1 X100.817 Y92.276 E2176.17793
G1 X100.297 Y92.377 E2176.2026
G1 X100.501 Y93.947 E2176.27632
G0 F7500 X100.134 Y94.221
;TYPE:WALL-INNER
G1 F1500 X100.162 Y94.441 E2176.28665
G1 X100.377 Y94.389 E2176.2931
G1 X101.38 Y94.146 E2176.34116
G1 X101.977 Y93.919 E2176.3709
G1 X102.513 Y93.564 E2176.40083
G1 X103.008 Y93.122 E2176.43173
G1 X103.367 Y92.587 E2176.46173
G1 X103.641 Y92.025 E2176.49085
G1 X103.779 Y91.415 E2176.51997
G1 X103.835 Y90.794 E2176.549
G1 X103.761 Y90.047 E2176.58396
G1 X103.575 Y89.315 E2176.61913
G1 X103.2 Y88.658 E2176.65435
G1 X102.704 Y88.045 E2176.69107
G1 X101.978 Y87.569 E2176.73149
G1 X101.226 Y87.227 E2176.76996
G1 X101.001 Y87.184 E2176.78063
G1 X100.418 Y87.072 E2176.80437
G1 X99.601 Y87.023 E2176.82936
G1 X99.04 Y87.051 E2176.84581
G1 X98.478 Y87.12 E2176.86564
G1 X98.233 Y87.183 E2176.87646
G1 X97.928 Y87.263 E2176.89115
G1 X97.39 Y87.45 E2176.91767
G1 X96.92 Y87.711 E2176.9427
G1 X96.502 Y88.013 E2176.96671
G1 X96.14 Y88.415 E2176.9919
G1 X95.841 Y88.84 E2177.0161
G1 X95.623 Y89.328 E2177.04099
G1 X95.462 Y89.795 E2177.06399
G1 X95.376 Y90.308 E2177.08821
G1 X95.34 Y90.803 E2177.11132
G1 X95.383 Y91.396 E2177.13901
G1 X95.492 Y91.961 E2177.1658
G1 X95.725 Y92.506 E2177.1934
G1 X96.042 Y93.037 E2177.2222
G1 X96.477 Y93.459 E2177.25042
G1 X96.951 Y93.802 E2177.27766
G1 X97.499 Y94.03 E2177.3053
G1 X98.422 Y94.287 E2177.34991
G1 X98.637 Y94.347 E2177.36031
G1 X98.671 Y94.126 E2177.36682
G1 X98.999 Y92.014 E2177.46634
G1 X98.219 Y91.781 E2177.50425
G1 X97.867 Y91.584 E2177.52303
G1 X97.734 Y91.467 E2177.53128
G1 X97.572 Y91.183 E2177.5465
G1 X97.518 Y90.842 E2177.56258
G1 X97.551 Y90.554 E2177.57608
G1 X97.624 Y90.293 E2177.5887
G1 X97.765 Y90.065 E2177.60118
G1 X97.935 Y89.872 E2177.61316
G1 X98.287 Y89.672 E2177.63201
G1 X98.664 Y89.525 E2177.65085
G1 X99.098 Y89.459 E2177.67129
G1 X99.598 Y89.44 E2177.69459
G1 X100.071 Y89.457 E2177.71663
G1 X100.506 Y89.52 E2177.73709
G1 X100.898 Y89.664 E2177.75654
G1 X101.248 Y89.856 E2177.77513
G1 X101.416 Y90.043 E2177.78683
G1 X101.552 Y90.255 E2177.79856
G1 X101.623 Y90.501 E2177.81049
G1 X101.657 Y90.788 E2177.82394
G1 X101.59 Y91.203 E2177.84352
G1 X101.396 Y91.526 E2177.86106
G1 X101.197 Y91.68 E2177.87278
G1 X100.986 Y91.803 E2177.88415
G1 X100.722 Y91.887 E2177.89705
G1 X99.852 Y92.056 E2177.93832
G1 X100.134 Y94.221 E2178.03998
G1 F3600 E2173.03998
G0 F7500 X100.113 Y91.83
G0 X100.917 Y91.646
G0 X101.266 Y91.409
G0 X101.427 Y91.142
G0 X101.484 Y90.787
G0 X101.394 Y90.326
G0 X101.14 Y89.992
G0 X100.465 Y89.687
G0 X98.174 Y89.436
G0 X97.322 Y91.274
G0 X98.695 Y92.204
G0 X98.415 Y94.002
G0 X97.586 Y93.783
G0 X97.081 Y93.574
G0 X96.249 Y92.876
G0 X95.743 Y91.882
G0 X95.602 Y90.803
G0 X95.716 Y89.858
G0 X96.068 Y88.971
G0 X96.676 Y88.209
G0 X97.499 Y87.686
G0 X98.62 Y86.524
G0 X95.771 Y86.514
G0 X95.771 Y84.676
G0 X98.254 Y84.665
G0 X98.173 Y83.72
G0 X97.213 Y83.506
G0 X96.613 Y83.193
G0 X96.158 Y82.712
G0 X95.861 Y82.128
G0 X95.66 Y81.36
G0 X95.613 Y80.287
G0 X95.831 Y79.223
G0 X96.025 Y78.796
G0 X97.016 Y77.393
G0 X97.645 Y77.205
G0 X96.737 Y76.949
G0 X97.334 Y75.633
G0 X95.078 Y97.558
G0 X95.822 Y97.336
G0 X95.97 Y97.454
;TYPE:WALL-OUTER
G1 F3600 E2178.03998
G1 F1500 X96.147 Y97.226 E2178.05342
G1 X96.346 Y96.93 E2178.07003
G1 X96.532 Y96.626 E2178.08663
G1 X96.706 Y96.319 E2178.10306
G1 X96.871 Y96.005 E2178.11957
G1 X97.02 Y95.681 E2178.13618
G1 X97.265 Y95.089 E2178.16601
G1 X95.701 Y95.089 E2178.23884
G1 X95.4 Y95.672 E2178.26939
G1 X95.157 Y96.086 E2178.29174
G1 X94.855 Y96.504 E2178.31576
G1 X94.53 Y96.906 E2178.33983
G1 X94.26 Y97.188 E2178.35801
G1 X93.969 Y97.457 E2178.37646
G1 X93.642 Y97.695 E2178.39529
G1 X93.206 Y97.962 E2178.4191
G1 X93.206 Y99.036 E2178.46911
G1 X103.275 Y99.036 E2178.93796
G1 X103.275 Y97.454 E2179.01163
G1 X95.97 Y97.454 E2179.35178
G0 F7500 X96.739 Y97.054
;TYPE:WALL-INNER
G1 F1500 X96.877 Y96.829 E2179.36407
G1 X96.95 Y96.7 E2179.37097
G1 X97.057 Y96.511 E2179.38108
G1 X97.23 Y96.182 E2179.39839
G1 X97.387 Y95.841 E2179.41587
G1 X97.75 Y94.964 E2179.46007
G1 X97.863 Y94.689 E2179.47391
G1 X97.566 Y94.689 E2179.48201
G1 X97.565 Y94.689 E2179.48205
G1 X95.457 Y94.689 E2179.58021
G1 X95.049 Y95.48 E2179.62165
G1 X94.821 Y95.868 E2179.64261
G1 X94.537 Y96.261 E2179.66519
G1 X94.235 Y96.636 E2179.68761
G1 X93.982 Y96.9 E2179.70463
G1 X93.708 Y97.153 E2179.722
G1 X93.425 Y97.359 E2179.7383
G1 X92.806 Y97.738 E2179.77209
G1 X92.806 Y99.436 E2179.85116
G1 X103.675 Y99.436 E2180.35727
G1 X103.675 Y97.054 E2180.46818
G1 X97.026 Y97.054 E2180.77779
G1 X96.877 Y97.054 E2180.78139
G1 X96.739 Y97.054 E2180.78186
G1 F3600 E2175.78186
G0 F7500 X103.403 Y97.326
G0 X103.871 Y99.632
G0 X104.084 Y100.292
G0 X104.584 Y102.438
G0 X104.566 Y109.266
G0 X106.076 Y109.266
G0 X105.948 Y109.138
;TYPE:WALL-OUTER
G1 F3600 E2180.78186
G1 F1500 X105.948 Y100.902 E2181.16536
G1 X104.694 Y100.902 E2181.22376
G1 X104.694 Y109.138 E2181.60726
G1 X105.948 Y109.138 E2181.66565
G1 F3600 E2176.66565
G0 F7500 X106.148 Y109.138
G0 X105.767 Y109.249
G0 X104.084 Y109.748
G0 X102.422 Y110.425
G0 X98.17 Y114.867
G0 X97.95 Y115.25
G0 X97.96 Y115.537
G0 X97.91 Y115.686
G1 F3600 E2181.66565
G1 F1500 X97.918 Y115.706 E2181.66665
G1 X98.11 Y116.083 E2181.68635
G1 X98.391 Y116.431 E2181.70718
G1 X98.702 Y116.734 E2181.7274
G1 X99.07 Y116.954 E2181.74736
G1 X99.453 Y117.123 E2181.76686
G1 X99.874 Y117.209 E2181.78686
G1 X100.291 Y117.244 E2181.80635
G1 X100.64 Y117.22 E2181.82264
G1 X100.983 Y117.166 E2181.83881
G1 X101.314 Y117.065 E2181.85492
G1 X101.635 Y116.935 E2181.87105
G1 X101.906 Y116.783 E2181.88552
G1 X102.161 Y116.609 E2181.89989
G1 X102.39 Y116.401 E2181.9143
G1 X102.598 Y116.173 E2181.92867
G1 X102.771 Y115.897 E2181.94384
G1 X102.914 Y115.621 E2181.95831
G1 X103.022 Y115.332 E2181.97268
G1 X103.111 Y115.033 E2181.9872
G1 X103.185 Y114.634 E2182.0061
G1 X103.24 Y114.246 E2182.02435
G1 X103.266 Y113.834 E2182.04357
G1 X103.275 Y113.446 E2182.06164
G1 X103.275 Y109.572 E2182.24203
G1 X93.246 Y109.572 E2182.70902
G1 X93.246 Y113.401 E2182.88732
G1 X93.26 Y113.864 E2182.90888
G1 X93.305 Y114.318 E2182.93013
G1 X93.413 Y114.787 E2182.95254
G1 X93.553 Y115.234 E2182.97435
G1 X93.743 Y115.578 E2182.99265
G1 X93.955 Y115.878 E2183.00975
G1 X94.235 Y116.145 E2183.02777
G1 X94.531 Y116.369 E2183.04505
G1 X94.863 Y116.541 E2183.06247
G1 X95.19 Y116.672 E2183.07887
G1 X95.554 Y116.744 E2183.09615
G1 X95.908 Y116.778 E2183.11271
G1 X96.253 Y116.747 E2183.12883
G1 X96.579 Y116.682 E2183.14431
G1 X96.887 Y116.561 E2183.15972
G1 X97.179 Y116.411 E2183.17501
G1 X97.479 Y116.177 E2183.19272
G1 X97.735 Y115.93 E2183.20929
G1 X97.91 Y115.686 E2183.22327
G0 F7500 X97.84 Y116.385
;TYPE:WALL-INNER
G1 F1500 X97.847 Y116.394 E2183.2238
G1 X98.095 Y116.701 E2183.24218
G1 X98.456 Y117.053 E2183.26566
G1 X98.886 Y117.31 E2183.28898
G1 X99.331 Y117.506 E2183.31162
G1 X99.817 Y117.606 E2183.33473
G1 X100.156 Y117.635 E2183.35057
G1 X100.288 Y117.645 E2183.35674
G1 X100.449 Y117.635 E2183.36425
G1 X100.685 Y117.618 E2183.37526
G1 X101.073 Y117.557 E2183.39355
G1 X101.448 Y117.442 E2183.41182
G1 X101.809 Y117.296 E2183.42995
G1 X102.117 Y117.123 E2183.4464
G1 X102.409 Y116.924 E2183.46285
G1 X102.673 Y116.684 E2183.47947
G1 X102.918 Y116.416 E2183.49637
G1 X103.119 Y116.096 E2183.51397
G1 X103.28 Y115.784 E2183.53032
G1 X103.401 Y115.459 E2183.54647
G1 X103.5 Y115.127 E2183.5626
G1 X103.58 Y114.699 E2183.58287
G1 X103.638 Y114.287 E2183.60225
G1 X103.666 Y113.851 E2183.62259
G1 X103.675 Y113.451 E2183.64122
G1 X103.675 Y109.172 E2183.84047
G1 X92.846 Y109.172 E2184.34471
G1 X92.846 Y113.407 E2184.54191
G1 X92.861 Y113.89 E2184.56441
G1 X92.909 Y114.383 E2184.58748
G1 X93.027 Y114.892 E2184.61181
G1 X93.183 Y115.392 E2184.6362
G1 X93.404 Y115.791 E2184.65744
G1 X93.651 Y116.141 E2184.67738
G1 X93.975 Y116.45 E2184.69823
G1 X94.317 Y116.709 E2184.71821
G1 X94.696 Y116.905 E2184.73808
G1 X95.076 Y117.057 E2184.75713
G1 X95.496 Y117.14 E2184.77707
G1 X95.907 Y117.18 E2184.7963
G1 X96.31 Y117.143 E2184.81514
G1 X96.692 Y117.067 E2184.83328
G1 X97.052 Y116.926 E2184.85128
G1 X97.395 Y116.75 E2184.86923
G1 X97.742 Y116.479 E2184.88973
G1 X97.84 Y116.385 E2184.89339
G1 F3600 E2179.89339
G0 F7500 X99.934 Y117.823
G0 X97.168 Y117.859
G0 X96.197 Y119.997
G0 X96.475 Y119.894
G0 X96.464 Y119.897
;TYPE:WALL-OUTER
G1 F3600 E2184.89339
G1 F1500 X96.248 Y120.085 E2184.90672
G1 X96.009 Y120.339 E2184.92296
G1 X95.808 Y120.75 E2184.94427
G1 X95.74 Y121.203 E2184.9656
[truncated: 27,291,567 more chars]
