# Supplementary material for: Development and Validation of a Neurosurgical Phantom for Simulating External Ventricular Drain Placement
Source: J Med Syst. 2025 Jan 3;49(1):1. doi: 10.1007/s10916-024-02133-4 (PMC11698783; doi:10.1007/s10916-024-02133-4)
Supplement: Supplementary file 1 — Supplementary file1 stl meshes of outer shell, brain mold and skin mold of phantom (ZIP 114975 KB) [file 10916_2024_2133_MOESM1_ESM.zip › PhantomModels/Phantom1/Mold_Skin/Gcode/Basic1_Skin_Bisected.gcode]

	FLAVOR:Marlin
	TIME:48113.1
	Filament used:86.6418m
	Layer Height:0.2
	MINX:19.091
	MINY:9.531
	MINZ:0.24
	MAXX:211.017
	MAXY:211.332
	MAXZ:64.49
	OuterWall Time:7915.38
	InnerWall Time:5305.57
	Skin Time:9575.03
	Support Time:1739.15
	SkirtBrim Time:0
	Infill Time:7251.93
	Support Infills Time:0
	Combing Time:3259.03
	Retraction Time:5075.59
	PrimeTower Time:7991.41
	Creality Print GCode Generated by CXEngine
	CRSLICE_GIT_HASH:6b8d75d
	Creality Print Version : V4.3.7.6619
	CXEngine Release Time:2023-09-20 15:19:09
	Gcode Generated Time:2023-12-19 12:31:55
	----------Machine Config--------------
	Machine Name:Ender-3 V3 SE
	Machine Height:250
	Machine Width:220
	Machine Depth:220
	Material Type:PLA
	Material Name:CR-PLA_1.75
	Number of Extruders:1
	ExtruderParams[0] Nozzle Diameter:1000
	----------Profile Config---------------
	Wall Thickness:0.8
	Top/Bottom Thickness:0.8
	Out Wall Line Width:0.42
	Inner Wall Line Width:0.45
	Inital Height:200
	Wall Line Count:2
	Infill Line Distance:13.5
	Infill Pattern:cubicsubdiv
	Infill Sparse Density:10
	Infill Wipe Distance:0
	Print Temperature:205
	Bed Temperature:60
	Support Enable:true
	Support Density:5
	Support Angle:60
	Adhesion Type:raft
	machine is belt:false
	machine belt offset:10
	machine belt offset Y:0
	Raft Base Line Spacing:1.6
	Wait Heatup Sync:true
	Enable Ironing:false
	Material Type:PLA
	Max volumetric speed:20
	Material Diameter:1.75
	Material Density:1.24
	Filament Cost:0.3
	Filament Weight:0
	Preview Img Type:png
	Screen Size:Sermoon D3
	----------Shell Config----------------
	Outer Wall Wipe Distance:200
	Outer Inset First:false
	Infill Before Walls:false
	Infill Overlap:0.14
	Fill Gaps Between Walls:everywhere
	Minimum Infill Area:15
	Top Surface Skin Layer:0
	Top Layers:4
	Z Seam Alignment:sharpest_corner
	Seam Corner Preference:z_seam_corner_inner
	Z Seam X:110
	Z Seam Y:220
	Horizontal Expansion:0
	Top/Bottom Pattern:zigzag
	Ironing Pattern:zigzag
	Vase Model:false
	----------Support Config----------------
	Support Type:everywhere
	Support Pattern:zigzag
	Support Infill Layer Thickness:0.15
	Minimum Support Area:1
	Enable Support Roof:true
	Support Roof Thickness:0.8
	Support Roof Pattern:lines
	Connect Support Lines:0
	Connect Support ZigZags:1
	Minimum Support X/Y Distance:0.2
	Support Line Distance:8.4
	---------PrintSpeed & Travel----------
	Enable Print Cool:true
	Avoid Printed Parts Traveling:true
	Enable Retraction:true
	Retraction Distance:0.8
	Retraction Speed:40
	Retraction Prime Speed:40
	Maximum Retraction Count:100
	Minimum Extrusion Distance Window:0.8
	Z Hop When Retracted:false
	Z Hop Height:0.2
	Retract Before Outer Wall:true
	Outer Wall Speed:60
	Inner Wall Speed:90
	Infill Speed:180
	Top/Bottom Speed:50
	Travel Speed:150
	Initial Layer Speed:30
	Skirt/Brim Speed:25
	Prime Tower Speed:60
	Outer Wall Acceleration:1000
	Inner Wall Acceleration:2000
	Infill Acceleration:2500
	Top/Bottom Acceleration:2500
	Travel Acceleration:2500
	Initial Layer Print Acceleration:500
	Initial Layer Travel Acceleration:500
	Skirt/Brim Acceleration:500
	Combing Mode:noskin
	--------SpecialModel&Mesh Fixes--------
	Union Overlapping Volum:true
	Remove All Holes:false
	Maximum Travel Resolution:0.25
	Maximum Deviation:0.05
	Maximum Model Angle:0.872665
	IS Mold Print:false
	Make Overhang Printable:false
	Enable Coasting:false
	Coasting Volumes:0.064
	Coasting Speed:0.9
	Raft AirGap:0.25
	Layer0 ZOverLap:0.13
	Adaptive Layers:0
	---------------------End of Head--------------------------
M140 S60
M105
M190 S60
M104 S205
M82	absolute extrusion mode
M220 S100	Reset Feedrate
M221 S100	Reset Flowrate
G28	Home
G92 E0	Reset Extruder
G1 Z2.0 F3000	Move Z Axis up
G1 X10.1 Y20 Z0.28 F5000.0	Move to start position
M109 S205.000000
G1 X10.1 Y145.0 Z0.28 F1500.0 E15	Draw the first line
G1 X10.4 Y145.0 Z0.28 F5000.0	Move to side a little
G1 X10.4 Y20 Z0.28 F1500.0 E30	Draw the second line
G92 E0	Reset Extruder
G1 E-1.0000 F1800	Retract a bit
G1 Z2.0 F3000	Move Z Axis up
G1 E0.0000 F1800
G92 E0
G92 E0
G1 F2400 E-0.8
	LAYER_COUNT:318
	LAYER:-6
M106 S0
M204 S2500
G0 F9000 X21.507 Y20.963 Z0.24
M204 S3000
	TYPE:SUPPORT-INTERFACE
G1 F2400 E0
G1 F1200 X21.096 Y21.73 E0.06946
G1 X20.772 Y22.487 E0.13519
G1 X20.496 Y23.336 E0.20645
G1 X20.326 Y24.089 E0.26807
G1 X20.194 Y25.011 E0.34242
G1 X20.155 Y25.947 E0.4172
G1 X20.155 Y36.957 E1.29607
G1 X20.178 Y37.586 E1.34631
G1 X20.182 Y38.121 E1.38902
G1 X20.155 Y38.789 E1.44238
G1 X20.156 Y49.347 E2.28517
G1 X20.19 Y50.138 E2.34837
G1 X20.307 Y51.047 E2.42153
G1 X20.289 Y51.068 E2.42374
G1 X20.351 Y51.746 E2.47808
G1 X20.304 Y52.433 E2.53305
G1 X20.193 Y53.251 E2.59894
G1 X20.155 Y54.181 E2.67324
G1 X20.158 Y106.351 E6.83768
G1 X20.205 Y107.262 E6.91049
G1 X20.328 Y108.099 E6.97803
G1 X20.529 Y108.941 E7.04713
G1 X20.756 Y109.618 E7.10412
G1 X20.851 Y109.865 E7.12525
G1 X21.149 Y110.544 E7.18444
G1 X21.556 Y111.285 E7.25192
G1 X22.035 Y111.998 E7.32049
G1 X22.589 Y112.681 E7.39069
G1 X22.998 Y113.1 E7.43743
G1 X23.507 Y113.707 E7.50066
G1 X23.865 Y114.268 E7.55379
G1 X24.148 Y114.868 E7.60674
G1 X24.362 Y115.525 E7.6619
G1 X24.492 Y116.211 E7.71763
G1 X24.532 Y116.857 E7.7693
G1 X24.488 Y117.558 E7.82536
G1 X24.357 Y118.23 E7.88002
G1 X24.145 Y118.878 E7.93444
G1 X23.851 Y119.499 E7.98929
G1 X23.489 Y120.058 E8.04245
G1 X23.045 Y120.591 E8.09782
G1 X22.523 Y121.139 E8.15823
G1 X21.972 Y121.832 E8.22891
G1 X21.507 Y122.542 E8.29666
G1 X21.096 Y123.309 E8.36612
G1 X20.772 Y124.066 E8.43185
G1 X20.496 Y124.915 E8.50311
G1 X20.326 Y125.668 E8.56473
G1 X20.194 Y126.59 E8.63908
G1 X20.155 Y127.527 E8.71394
G1 X20.157 Y148.024 E10.3501
G1 X20.184 Y148.713 E10.40514
G1 X20.288 Y149.555 E10.47286
G1 X20.466 Y150.39 E10.54101
G1 X20.738 Y151.27 E10.61454
G1 X20.726 Y151.289 E10.61633
G1 X20.88 Y151.811 E10.65977
G1 X20.977 Y152.534 E10.718
G1 X20.979 Y153.197 E10.77093
G1 X20.894 Y153.891 E10.82674
G1 X20.727 Y154.543 E10.88046
G1 X20.497 Y155.254 E10.94012
G1 X20.326 Y156.011 E11.00207
G1 X20.194 Y156.934 E11.07649
G1 X20.155 Y157.871 E11.15135
G1 X20.155 Y163.216 E11.57801
G1 X20.174 Y163.773 E11.6225
G1 X20.239 Y164.455 E11.67719
G1 X20.319 Y164.998 E11.721
G1 X20.356 Y165.658 E11.77377
G1 X20.307 Y166.358 E11.82978
G1 X20.193 Y167.201 E11.89769
G1 X20.155 Y168.13 E11.97191
G1 X20.155 Y181.287 E13.02215
G1 X20.178 Y181.909 E13.07184
G1 X20.182 Y182.45 E13.11502
G1 X20.155 Y183.113 E13.16799
G1 X20.155 Y194.119 E14.04654
G1 X20.174 Y194.676 E14.09103
G1 X20.249 Y195.456 E14.15358
G1 X20.38 Y196.163 E14.21097
G1 X20.439 Y196.424 E14.23233
G1 X20.634 Y197.12 E14.29003
G1 X20.944 Y197.933 E14.35948
G1 X21.317 Y198.703 E14.42778
G1 X21.758 Y199.437 E14.49613
G1 X22.271 Y200.138 E14.56547
G1 X22.841 Y200.786 E14.63436
G1 X23.453 Y201.368 E14.70178
G1 X24.141 Y201.913 E14.77184
G1 X24.851 Y202.379 E14.83964
G1 X25.611 Y202.786 E14.90845
G1 X26.372 Y203.111 E14.97451
G1 X27.218 Y203.386 E15.04552
G1 X27.971 Y203.556 E15.10714
G1 X28.889 Y203.688 E15.18117
G1 X29.697 Y203.724 E15.24573
G1 X98.691 Y203.727 E20.75313
G1 X99.231 Y203.708 E20.79626
G1 X100.011 Y203.633 E20.85881
G1 X100.718 Y203.502 E20.91621
G1 X100.979 Y203.443 E20.93757
G1 X101.675 Y203.248 E20.99527
G1 X102.488 Y202.938 E21.06472
G1 X103.258 Y202.565 E21.13302
G1 X103.993 Y202.123 E21.20148
G1 X104.692 Y201.613 E21.27055
G1 X105.342 Y201.041 E21.33967
G1 X105.922 Y200.43 E21.40691
G1 X106.469 Y199.742 E21.47708
G1 X106.931 Y199.037 E21.54436
G1 X107.341 Y198.271 E21.61371
G1 X107.666 Y197.51 E21.67977
G1 X107.941 Y196.664 E21.75078
G1 X108.111 Y195.911 E21.8124
G1 X108.243 Y194.993 E21.88643
G1 X108.279 Y194.184 E21.95107
G1 X108.282 Y183.042 E22.84047
G1 X108.258 Y182.41 E22.89096
G1 X108.255 Y181.876 E22.93359
G1 X108.279 Y181.335 E22.97681
G1 X108.28 Y111.305 E28.56691
G1 X108.282 Y38.716 E34.36128
G1 X108.258 Y38.082 E34.41192
G1 X108.255 Y37.551 E34.45431
G1 X108.282 Y36.878 E34.50808
G1 X108.282 Y25.882 E35.38582
G1 X108.263 Y25.325 E35.43031
G1 X108.188 Y24.543 E35.49302
G1 X108.057 Y23.838 E35.55026
G1 X107.998 Y23.577 E35.57162
G1 X107.804 Y22.883 E35.62914
G1 X107.497 Y22.076 E35.69806
G1 X107.12 Y21.298 E35.76707
G1 X106.678 Y20.564 E35.83547
G1 X106.168 Y19.865 E35.90454
G1 X105.596 Y19.215 E35.97365
G1 X104.986 Y18.634 E36.0409
G1 X104.299 Y18.09 E36.11085
G1 X103.587 Y17.622 E36.17886
G1 X102.826 Y17.215 E36.24775
G1 X102.037 Y16.878 E36.31624
G1 X101.225 Y16.617 E36.38432
G1 X100.385 Y16.428 E36.45305
G1 X99.537 Y16.313 E36.52136
G1 X98.74 Y16.277 E36.58504
G1 X29.776 Y16.273 E42.09005
G1 X29.206 Y16.292 E42.13557
G1 X28.426 Y16.367 E42.19812
G1 X27.719 Y16.498 E42.25552
G1 X27.458 Y16.557 E42.27688
G1 X26.762 Y16.752 E42.33458
G1 X25.949 Y17.062 E42.40403
G1 X25.179 Y17.435 E42.47233
G1 X24.444 Y17.877 E42.54079
G1 X23.745 Y18.387 E42.60986
G1 X23.095 Y18.96 E42.67903
G1 X22.515 Y19.57 E42.74622
G1 X21.972 Y20.253 E42.81587
G1 X21.507 Y20.963 E42.88362
M204 S2500
		retract
G1 F2400 E42.32362
G1 F4500 X20.772 Y22.487 E42.13084
G1 X20.677 Y22.781 E42.09562
G1 F2400 E42.08362
G0 F9000 X20.658 Y20.316
G0 X21.626 Y18.978
G0 X22.465 Y18.094
G0 X23.743 Y17.071
G0 X24.774 Y16.448
G0 X26.294 Y15.791
G0 X27.474 Y15.46
G0 X29.307 Y15.22
G0 X99.508 Y15.246
G0 X100.695 Y15.406
G0 X102.287 Y15.842
G0 X103.194 Y16.228
G0 X121.025 Y25.927
G0 X122.09 Y25.947
M204 S3000
G1 F2400 E42.88362
G1 F1200 X122.09 Y36.957 E43.76248
G1 X122.113 Y37.586 E43.81273
G1 X122.117 Y38.123 E43.85559
G1 X122.093 Y38.652 E43.89787
G1 X122.09 Y181.282 E55.28321
G1 X122.113 Y181.914 E55.33369
G1 X122.117 Y182.448 E55.37632
G1 X122.09 Y183.113 E55.42945
G1 X122.09 Y194.118 E56.30791
G1 X122.109 Y194.675 E56.3524
G1 X122.184 Y195.455 E56.41495
G1 X122.315 Y196.162 E56.47235
G1 X122.374 Y196.423 E56.49371
G1 X122.569 Y197.119 E56.5514
G1 X122.879 Y197.932 E56.62086
G1 X123.252 Y198.702 E56.68915
G1 X123.693 Y199.435 E56.75744
G1 X124.208 Y200.14 E56.82713
G1 X124.776 Y200.785 E56.89574
G1 X125.388 Y201.367 E56.96315
G1 X126.076 Y201.912 E57.03321
G1 X126.786 Y202.378 E57.10101
G1 X127.546 Y202.785 E57.16982
G1 X128.307 Y203.11 E57.23588
G1 X129.153 Y203.385 E57.30689
G1 X129.906 Y203.555 E57.36851
G1 X130.824 Y203.687 E57.44254
G1 X131.632 Y203.723 E57.5071
G1 X200.488 Y203.726 E63.00349
G1 X201.028 Y203.707 E63.04662
G1 X201.808 Y203.632 E63.10917
G1 X202.515 Y203.501 E63.16657
G1 X202.776 Y203.442 E63.18793
G1 X203.472 Y203.247 E63.24562
G1 X204.285 Y202.937 E63.31508
G1 X205.055 Y202.564 E63.38337
G1 X205.79 Y202.122 E63.45184
G1 X206.489 Y201.612 E63.52091
G1 X207.139 Y201.04 E63.59002
G1 X207.719 Y200.429 E63.65727
G1 X208.266 Y199.741 E63.72743
G1 X208.728 Y199.036 E63.79471
G1 X209.138 Y198.27 E63.86407
G1 X209.463 Y197.509 E63.93012
G1 X209.738 Y196.663 E64.00113
G1 X209.908 Y195.91 E64.06275
G1 X210.04 Y194.987 E64.13718
G1 X210.079 Y194.042 E64.21268
G1 X210.079 Y183.424 E65.06025
G1 X210.079 Y183.044 E65.09059
G1 X210.056 Y182.426 E65.13995
G1 X210.052 Y181.884 E65.18322
G1 X210.076 Y181.354 E65.22557
G1 X210.079 Y168.064 E66.28643
G1 X210.06 Y167.507 E66.33092
G1 X209.995 Y166.821 E66.38593
G1 X209.914 Y166.268 E66.43054
G1 X209.878 Y165.621 E66.48227
G1 X209.925 Y164.934 E66.53723
G1 X210.04 Y164.082 E66.60586
G1 X210.076 Y163.283 E66.6697
G1 X210.079 Y157.813 E67.10634
G1 X210.06 Y157.255 E67.15091
G1 X209.986 Y156.476 E67.21337
G1 X209.828 Y155.621 E67.28278
G1 X209.621 Y154.888 E67.34358
G1 X209.518 Y154.589 E67.36882
G1 X209.342 Y153.917 E67.42427
G1 X209.253 Y153.223 E67.48013
G1 X209.251 Y152.568 E67.53241
G1 X209.338 Y151.863 E67.58911
G1 X209.504 Y151.216 E67.64243
G1 X209.738 Y150.492 E67.70317
G1 X209.908 Y149.741 E67.76464
G1 X210.04 Y148.819 E67.83898
G1 X210.079 Y147.882 E67.91384
G1 X210.079 Y127.535 E69.53803
G1 X210.044 Y126.64 E69.60953
G1 X209.933 Y125.783 E69.67851
G1 X209.748 Y124.953 E69.74639
G1 X209.482 Y124.127 E69.81566
G1 X209.154 Y123.343 E69.8835
G1 X208.744 Y122.573 E69.95313
G1 X208.282 Y121.864 E70.02068
G1 X207.746 Y121.183 E70.08986
G1 X207.16 Y120.561 E70.15807
G1 X206.739 Y120.051 E70.21086
G1 X206.372 Y119.478 E70.26518
G1 X206.089 Y118.878 E70.31814
G1 X205.879 Y118.235 E70.37213
G1 X205.744 Y117.535 E70.42904
G1 X205.703 Y116.89 E70.48063
G1 X205.744 Y116.203 E70.53556
G1 X205.875 Y115.524 E70.59077
G1 X206.084 Y114.882 E70.64466
G1 X206.383 Y114.247 E70.70069
G1 X206.743 Y113.688 E70.75376
G1 X207.168 Y113.174 E70.807
G1 X207.722 Y112.59 E70.87126
G1 X208.265 Y111.906 E70.94097
G1 X208.727 Y111.201 E71.00825
G1 X209.138 Y110.433 E71.07778
G1 X209.462 Y109.676 E71.14351
G1 X209.738 Y108.827 E71.21477
G1 X209.908 Y108.074 E71.2764
G1 X210.04 Y107.151 E71.35082
G1 X210.079 Y106.214 E71.42568
G1 X210.079 Y54.114 E75.58453
G1 X210.06 Y53.558 E75.62894
G1 X209.982 Y52.765 E75.69254
G1 X209.934 Y52.081 E75.74728
G1 X209.935 Y51.372 E75.80387
G1 X209.983 Y50.676 E75.85956
G1 X210.041 Y50.239 E75.89475
G1 X210.079 Y49.316 E75.96849
G1 X210.079 Y38.718 E76.81447
G1 X210.055 Y38.084 E76.86512
G1 X210.052 Y37.554 E76.90742
G1 X210.079 Y36.878 E76.96143
G1 X210.079 Y25.881 E77.83926
G1 X210.06 Y25.324 E77.88374
G1 X209.985 Y24.542 E77.94645
G1 X209.854 Y23.837 E78.00369
G1 X209.795 Y23.576 E78.02505
G1 X209.601 Y22.882 E78.08257
G1 X209.294 Y22.075 E78.1515
G1 X208.917 Y21.297 E78.22051
G1 X208.475 Y20.562 E78.28897
G1 X207.965 Y19.863 E78.35804
G1 X207.393 Y19.213 E78.42715
G1 X206.782 Y18.633 E78.4944
G1 X206.091 Y18.085 E78.5648
G1 X205.385 Y17.622 E78.6322
G1 X204.626 Y17.216 E78.70091
G1 X203.862 Y16.889 E78.76724
G1 X203.016 Y16.614 E78.83825
G1 X202.263 Y16.444 E78.89987
G1 X201.345 Y16.312 E78.97391
G1 X200.537 Y16.276 E79.03847
G1 X131.681 Y16.273 E84.53485
G1 X131.141 Y16.292 E84.57798
G1 X130.361 Y16.367 E84.64053
G1 X129.654 Y16.498 E84.69793
G1 X129.393 Y16.557 E84.71929
G1 X128.697 Y16.752 E84.77699
G1 X127.884 Y17.062 E84.84644
G1 X127.114 Y17.435 E84.91474
G1 X126.379 Y17.877 E84.9832
G1 X125.68 Y18.387 E85.05227
G1 X125.03 Y18.96 E85.12144
G1 X124.45 Y19.57 E85.18863
G1 X123.907 Y20.253 E85.25828
G1 X123.442 Y20.963 E85.32603
G1 X123.031 Y21.73 E85.39549
G1 X122.707 Y22.487 E85.46122
G1 X122.431 Y23.336 E85.53248
G1 X122.261 Y24.089 E85.5941
G1 X122.129 Y25.011 E85.66845
G1 X122.09 Y25.947 E85.74323
G1 X122.519 Y25.221
G1 X208.348 Y111.05 E95.43235
M204 S2500
G0 F9000 X207.392 Y112.357
M204 S3000
G1 F1200 X122.489 Y27.454 E105.01693
M204 S2500
G0 F9000 X122.489 Y29.716
M204 S3000
G1 F1200 X206.342 Y113.57 E114.48304
M204 S2500
G0 F9000 X205.596 Y115.087
M204 S3000
G1 F1200 X122.489 Y31.979 E123.86493
M204 S2500
G0 F9000 X122.489 Y34.242
M204 S3000
G1 F1200 X205.316 Y117.069 E133.21516
M204 S2500
		retract
G1 F2400 E132.65516
G1 F2400 E132.41516
G0 F9000 X206.804 Y117.416
G0 X208.464 Y120.392
G0 X207.488 Y121.504
M204 S3000
G1 F2400 E133.21516
G1 F1200 X122.489 Y36.505 E142.81058
M204 S2500
G0 F9000 X122.492 Y38.77
M204 S3000
G1 F1200 X209.527 Y125.805 E152.63585
M204 S2500
G0 F9000 X209.678 Y128.219
M204 S3000
G1 F1200 X122.492 Y41.033 E162.47815
M204 S2500
G0 F9000 X122.492 Y43.296
M204 S3000
G1 F1200 X209.678 Y130.482 E172.32046
M204 S2500
G0 F9000 X209.678 Y132.745
M204 S3000
G1 F1200 X122.492 Y45.558 E182.16283
M204 S2500
G0 F9000 X122.492 Y47.821
M204 S3000
G1 F1200 X209.678 Y135.007 E192.00514
M204 S2500
G0 F9000 X209.678 Y137.27
M204 S3000
G1 F1200 X122.492 Y50.084 E201.84745
M204 S2500
G0 F9000 X122.492 Y52.347
M204 S3000
G1 F1200 X209.678 Y139.533 E211.68976
M204 S2500
G0 F9000 X209.678 Y141.796
M204 S3000
G1 F1200 X122.492 Y54.609 E221.53212
M204 S2500
G0 F9000 X122.492 Y56.872
M204 S3000
G1 F1200 X209.678 Y144.058 E231.37443
M204 S2500
G0 F9000 X209.678 Y146.321
M204 S3000
G1 F1200 X122.492 Y59.135 E241.21674
M204 S2500
G0 F9000 X122.492 Y61.398
M204 S3000
G1 F1200 X209.65 Y148.556 E251.05589
M204 S2500
G0 F9000 X209.319 Y150.487
M204 S3000
G1 F1200 X122.492 Y63.66 E260.85767
M204 S2500
G0 F9000 X122.492 Y65.923
M204 S3000
G1 F1200 X208.88 Y152.312 E270.60995
M204 S2500
G0 F9000 X209.2 Y154.894
M204 S3000
G1 F1200 X122.492 Y68.186 E280.3983
M204 S2500
G0 F9000 X122.492 Y70.449
M204 S3000
G1 F1200 X209.672 Y157.628 E290.23987
M204 S2500
G0 F9000 X209.677 Y159.897
M204 S3000
G1 F1200 X122.492 Y72.711 E300.08213
M204 S2500
G0 F9000 X122.491 Y74.973
M204 S3000
G1 F1200 X209.676 Y162.158 E309.92432
M204 S2500
G0 F9000 X209.6 Y164.345
M204 S3000
G1 F1200 X122.491 Y77.236 E319.75794
M204 S2500
G0 F9000 X122.491 Y79.499
M204 S3000
G1 F1200 X209.552 Y166.56 E329.58614
M204 S2500
G0 F9000 X209.678 Y168.949
M204 S3000
G1 F1200 X122.491 Y81.762 E339.42856
M204 S2500
G0 F9000 X122.491 Y84.024
M204 S3000
G1 F1200 X209.678 Y171.211 E349.27098
M204 S2500
G0 F9000 X209.677 Y173.473
M204 S3000
G1 F1200 X122.491 Y86.287 E359.11329
M204 S2500
G0 F9000 X122.491 Y88.55
M204 S3000
G1 F1200 X209.676 Y175.735 E368.95549
M204 S2500
G0 F9000 X209.676 Y177.998
M204 S3000
G1 F1200 X122.491 Y90.813 E378.79768
M204 S2500
G0 F9000 X122.491 Y93.075
M204 S3000
G1 F1200 X209.676 Y180.26 E388.63988
M204 S2500
G0 F9000 X209.658 Y182.505
M204 S3000
G1 F1200 X122.491 Y95.338 E398.48004
M204 S2500
G0 F9000 X122.491 Y97.601
M204 S3000
G1 F1200 X209.678 Y184.788 E408.32247
M204 S2500
G0 F9000 X209.678 Y187.05
M204 S3000
G1 F1200 X122.491 Y99.863 E418.16489
M204 S2500
G0 F9000 X122.491 Y102.126
M204 S3000
G1 F1200 X209.678 Y189.313 E428.00731
M204 S2500
G0 F9000 X209.678 Y191.576
M204 S3000
G1 F1200 X122.491 Y104.389 E437.84973
M204 S2500
G0 F9000 X122.491 Y106.652
M204 S3000
G1 F1200 X209.678 Y193.839 E447.69215
M204 S2500
G0 F9000 X209.495 Y195.919
M204 S3000
G1 F1200 X122.491 Y108.914 E457.51397
M204 S2500
G0 F9000 X122.49 Y111.176
M204 S3000
G1 F1200 X208.966 Y197.652 E467.27613
M204 S2500
G0 F9000 X208.184 Y199.133
M204 S3000
G1 F1200 X122.49 Y113.439 E476.95001
M204 S2500
G0 F9000 X122.49 Y115.702
M204 S3000
G1 F1200 X207.192 Y200.403 E486.51185
M204 S2500
G0 F9000 X205.998 Y201.473
M204 S3000
G1 F1200 X122.49 Y117.965 E495.93895
M204 S2500
G0 F9000 X122.49 Y120.227
M204 S3000
G1 F1200 X204.601 Y202.338 E505.20835
M204 S2500
G0 F9000 X202.97 Y202.97
M204 S3000
G1 F1200 X122.49 Y122.49 E514.29363
M204 S2500
G0 F9000 X122.49 Y124.753
M204 S3000
G1 F1200 X201.039 Y203.302 E523.16092
M204 S2500
G0 F9000 X198.798 Y203.324
M204 S3000
G1 F1200 X122.49 Y127.016 E531.77523
M204 S2500
G0 F9000 X122.49 Y129.278
M204 S3000
G1 F1200 X196.536 Y203.324 E540.13418
M204 S2500
G0 F9000 X194.273 Y203.324
M204 S3000
G1 F1200 X122.49 Y131.541 E548.23767
M204 S2500
G0 F9000 X122.49 Y133.804
M204 S3000
G1 F1200 X192.01 Y203.324 E556.08568
M204 S2500
G0 F9000 X189.747 Y203.324
M204 S3000
G1 F1200 X122.49 Y136.067 E563.67823
M204 S2500
G0 F9000 X122.49 Y138.329
M204 S3000
G1 F1200 X187.485 Y203.324 E571.01543
M204 S2500
G0 F9000 X185.222 Y203.324
M204 S3000
G1 F1200 X122.49 Y140.592 E578.09716
M204 S2500
G0 F9000 X122.49 Y142.855
M204 S3000
G1 F1200 X182.958 Y203.323 E584.92331
M204 S2500
G0 F9000 X180.696 Y203.323
M204 S3000
G1 F1200 X122.49 Y145.118 E591.49405
M204 S2500
G0 F9000 X122.489 Y147.38
M204 S3000
G1 F1200 X178.433 Y203.323 E597.80944
M204 S2500
G0 F9000 X176.17 Y203.323
M204 S3000
G1 F1200 X122.489 Y149.642 E603.86941
M204 S2500
G0 F9000 X122.489 Y151.905
M204 S3000
G1 F1200 X173.907 Y203.323 E609.67392
M204 S2500
G0 F9000 X171.645 Y203.323
M204 S3000
G1 F1200 X122.489 Y154.168 E615.22302
M204 S2500
G0 F9000 X122.489 Y156.431
M204 S3000
G1 F1200 X169.382 Y203.323 E620.51665
M204 S2500
G0 F9000 X167.119 Y203.323
M204 S3000
G1 F1200 X122.489 Y158.693 E625.55487
M204 S2500
G0 F9000 X122.489 Y160.956
M204 S3000
G1 F1200 X164.856 Y203.322 E630.33757
M204 S2500
G0 F9000 X162.593 Y203.322
M204 S3000
G1 F1200 X122.489 Y163.219 E634.8648
M204 S2500
G0 F9000 X122.489 Y165.482
M204 S3000
G1 F1200 X160.33 Y203.322 E639.13656
M204 S2500
G0 F9000 X158.068 Y203.322
M204 S3000
G1 F1200 X122.489 Y167.744 E643.15297
M204 S2500
G0 F9000 X122.489 Y170.007
M204 S3000
G1 F1200 X155.805 Y203.322 E646.91391
M204 S2500
G0 F9000 X153.542 Y203.322
M204 S3000
G1 F1200 X122.489 Y172.27 E650.41938
M204 S2500
G0 F9000 X122.489 Y174.533
M204 S3000
G1 F1200 X151.279 Y203.322 E653.66939
M204 S2500
G0 F9000 X149.017 Y203.322
M204 S3000
G1 F1200 X122.489 Y176.795 E656.66404
M204 S2500
G0 F9000 X122.489 Y179.058
M204 S3000
G1 F1200 X146.753 Y203.322 E659.40317
M204 S2500
G0 F9000 X144.49 Y203.322
M204 S3000
G1 F1200 X122.491 Y181.322 E661.88667
M204 S2500
G0 F9000 X122.489 Y183.584
M204 S3000
G1 F1200 X142.228 Y203.322 E664.11492
M204 S2500
G0 F9000 X139.965 Y203.322
M204 S3000
G1 F1200 X122.489 Y185.846 E666.08776
M204 S2500
G0 F9000 X122.489 Y188.109
M204 S3000
G1 F1200 X137.702 Y203.322 E667.80514
M204 S2500
G0 F9000 X135.439 Y203.322
M204 S3000
G1 F1200 X122.489 Y190.372 E669.26705
M204 S2500
G0 F9000 X122.489 Y192.634
M204 S3000
G1 F1200 X133.177 Y203.322 E670.4736
M204 S2500
G0 F9000 X130.881 Y203.288
M204 S3000
G1 F1200 X122.536 Y194.944 E671.4156
M204 S2500
G0 F9000 X123.38 Y198.051
M204 S3000
G1 F1200 X127.777 Y202.447 E671.91191
M204 S2500
		retract
G1 F2400 E671.35191
G1 F2400 E671.11191
G0 F9000 X126.965 Y203.681
G0 X109.122 Y196.267
G0 X107.695 Y195.942
M204 S3000
G1 F2400 E671.91191
G1 F1200 X21.079 Y109.326 E681.68988
M204 S2500
G0 F9000 X20.569 Y106.553
M204 S3000
G1 F1200 X107.879 Y193.863 E691.54618
M204 S2500
G0 F9000 X107.879 Y191.601
M204 S3000
G1 F1200 X20.557 Y104.279 E701.40385
M204 S2500
G0 F9000 X20.557 Y102.016
M204 S3000
G1 F1200 X107.88 Y189.339 E711.26162
M204 S2500
G0 F9000 X107.881 Y187.077
M204 S3000
G1 F1200 X20.557 Y99.753 E721.11951
M204 S2500
G0 F9000 X20.557 Y97.49
M204 S3000
G1 F1200 X107.881 Y184.815 E730.97745
M204 S2500
G0 F9000 X107.862 Y182.533
M204 S3000
G1 F1200 X20.557 Y95.227 E740.83325
M204 S2500
G0 F9000 X20.557 Y92.964
M204 S3000
G1 F1200 X107.879 Y180.287 E750.69097
M204 S2500
G0 F9000 X107.879 Y178.024
M204 S3000
G1 F1200 X20.557 Y90.702 E760.54863
M204 S2500
G0 F9000 X20.557 Y88.439
M204 S3000
G1 F1200 X107.879 Y175.761 E770.40629
M204 S2500
G0 F9000 X107.879 Y173.499
M204 S3000
G1 F1200 X20.557 Y86.176 E780.26401
M204 S2500
G0 F9000 X20.556 Y83.913
M204 S3000
G1 F1200 X107.879 Y171.236 E790.12179
M204 S2500
G0 F9000 X107.879 Y168.973
M204 S3000
G1 F1200 X20.556 Y81.65 E799.97956
M204 S2500
G0 F9000 X20.556 Y79.387
M204 S3000
G1 F1200 X107.879 Y166.711 E809.83739
M204 S2500
G0 F9000 X107.879 Y164.448
M204 S3000
G1 F1200 X20.556 Y77.124 E819.69522
M204 S2500
G0 F9000 X20.555 Y74.861
M204 S3000
G1 F1200 X107.879 Y162.185 E829.55311
M204 S2500
G0 F9000 X107.879 Y159.922
M204 S3000
G1 F1200 X20.555 Y72.598 E839.411
M204 S2500
G0 F9000 X20.555 Y70.335
M204 S3000
G1 F1200 X107.879 Y157.66 E849.26894
M204 S2500
G0 F9000 X107.879 Y155.397
M204 S3000
G1 F1200 X20.555 Y68.073 E859.12683
M204 S2500
G0 F9000 X20.555 Y65.81
M204 S3000
G1 F1200 X107.879 Y153.134 E868.98472
M204 S2500
G0 F9000 X107.879 Y150.871
M204 S3000
G1 F1200 X20.554 Y63.546 E878.84272
M204 S2500
G0 F9000 X20.554 Y61.284
M204 S3000
G1 F1200 X107.879 Y148.609 E888.70072
M204 S2500
G0 F9000 X107.879 Y146.346
M204 S3000
G1 F1200 X20.554 Y59.021 E898.55872
M204 S2500
G0 F9000 X20.554 Y56.758
M204 S3000
G1 F1200 X107.879 Y144.083 E908.41672
M204 S2500
G0 F9000 X107.879 Y141.82
M204 S3000
G1 F1200 X20.554 Y54.496 E918.27467
M204 S2500
G0 F9000 X20.707 Y52.386
M204 S3000
G1 F1200 X107.879 Y139.558 E928.1154
M204 S2500
G0 F9000 X107.879 Y137.295
M204 S3000
G1 F1200 X20.583 Y49.999 E937.97012
M204 S2500
G0 F9000 X20.555 Y47.708
M204 S3000
G1 F1200 X107.879 Y135.032 E947.82801
M204 S2500
G0 F9000 X107.88 Y132.77
M204 S3000
G1 F1200 X20.555 Y45.445 E957.68601
M204 S2500
G0 F9000 X20.554 Y43.182
M204 S3000
G1 F1200 X107.88 Y130.507 E967.54407
M204 S2500
G0 F9000 X107.88 Y128.245
M204 S3000
G1 F1200 X20.554 Y40.919 E977.40218
M204 S2500
G0 F9000 X20.559 Y38.661
M204 S3000
G1 F1200 X107.88 Y125.982 E987.25973
M204 S2500
G0 F9000 X107.88 Y123.719
M204 S3000
G1 F1200 X20.554 Y36.394 E997.11779
M204 S2500
G0 F9000 X20.554 Y34.131
M204 S3000
G1 F1200 X107.88 Y121.456 E1006.97584
M204 S2500
G0 F9000 X107.88 Y119.194
M204 S3000
G1 F1200 X20.554 Y31.868 E1016.83396
M204 S2500
G0 F9000 X20.554 Y29.605
M204 S3000
G1 F1200 X107.88 Y116.931 E1026.69207
M204 S2500
G0 F9000 X107.88 Y114.668
M204 S3000
G1 F1200 X20.554 Y27.343 E1036.55013
M204 S2500
G0 F9000 X20.589 Y25.115
M204 S3000
G1 F1200 X107.88 Y112.405 E1046.40423
M204 S2500
G0 F9000 X107.88 Y110.143
M204 S3000
G1 F1200 X20.954 Y23.217 E1056.21719
M204 S2500
G0 F9000 X21.612 Y21.612
M204 S3000
G1 F1200 X107.88 Y107.88 E1065.95587
M204 S2500
G0 F9000 X107.88 Y105.617
M204 S3000
G1 F1200 X22.497 Y20.234 E1075.59464
M204 S2500
G0 F9000 X23.585 Y19.06
M204 S3000
G1 F1200 X107.88 Y103.354 E1085.11053
M204 S2500
G0 F9000 X107.88 Y101.092
M204 S3000
G1 F1200 X24.873 Y18.084 E1094.48114
M204 S2500
G0 F9000 X26.377 Y17.326
M204 S3000
G1 F1200 X107.88 Y98.829 E1103.6819
M204 S2500
G0 F9000 X107.88 Y96.566
M204 S3000
G1 F1200 X28.14 Y16.827 E1112.68358
M204 S2500
G0 F9000 X30.25 Y16.673
M204 S3000
G1 F1200 X107.88 Y94.304 E1121.44718
M204 S2500
G0 F9000 X107.88 Y92.041
M204 S3000
G1 F1200 X32.512 Y16.673 E1129.95538
M204 S2500
G0 F9000 X34.775 Y16.673
M204 S3000
G1 F1200 X107.88 Y89.778 E1138.2081
M204 S2500
G0 F9000 X107.88 Y87.515
M204 S3000
G1 F1200 X37.038 Y16.673 E1146.20536
M204 S2500
G0 F9000 X39.3 Y16.673
M204 S3000
G1 F1200 X107.881 Y85.253 E1153.94732
M204 S2500
G0 F9000 X107.881 Y82.991
M204 S3000
G1 F1200 X41.564 Y16.674 E1161.43375
M204 S2500
G0 F9000 X43.827 Y16.674
M204 S3000
G1 F1200 X107.881 Y80.728 E1168.66472
M204 S2500
G0 F9000 X107.881 Y78.465
M204 S3000
G1 F1200 X46.089 Y16.674 E1175.64028
M204 S2500
G0 F9000 X48.352 Y16.674
M204 S3000
G1 F1200 X107.881 Y76.202 E1182.36037
M204 S2500
G0 F9000 X107.881 Y73.94
M204 S3000
G1 F1200 X50.615 Y16.674 E1188.82505
M204 S2500
G0 F9000 X52.878 Y16.674
M204 S3000
G1 F1200 X107.881 Y71.677 E1195.03427
M204 S2500
G0 F9000 X107.881 Y69.414
M204 S3000
G1 F1200 X55.141 Y16.674 E1200.98801
M204 S2500
G0 F9000 X57.404 Y16.674
M204 S3000
G1 F1200 X107.881 Y67.151 E1206.68629
M204 S2500
G0 F9000 X107.881 Y64.889
M204 S3000
G1 F1200 X59.667 Y16.674 E1212.12916
M204 S2500
G0 F9000 X61.929 Y16.674
M204 S3000
G1 F1200 X107.881 Y62.626 E1217.31662
M204 S2500
G0 F9000 X107.881 Y60.363
M204 S3000
G1 F1200 X64.192 Y16.674 E1222.24861
M204 S2500
G0 F9000 X66.456 Y16.675
M204 S3000
G1 F1200 X107.881 Y58.1 E1226.92503
M204 S2500
G0 F9000 X107.881 Y55.838
M204 S3000
G1 F1200 X68.718 Y16.675 E1231.34608
M204 S2500
G0 F9000 X70.981 Y16.675
M204 S3000
G1 F1200 X107.881 Y53.575 E1235.51167
M204 S2500
G0 F9000 X107.881 Y51.312
M204 S3000
G1 F1200 X73.244 Y16.675 E1239.4218
M204 S2500
G0 F9000 X75.506 Y16.675
M204 S3000
G1 F1200 X107.881 Y49.049 E1243.07651
M204 S2500
G0 F9000 X107.881 Y46.787
M204 S3000
G1 F1200 X77.77 Y16.676 E1246.4757
M204 S2500
G0 F9000 X80.033 Y16.676
M204 S3000
G1 F1200 X107.881 Y44.524 E1249.61942
M204 S2500
G0 F9000 X107.881 Y42.261
M204 S3000
G1 F1200 X82.295 Y16.676 E1252.50774
M204 S2500
G0 F9000 X84.558 Y16.676
M204 S3000
G1 F1200 X107.881 Y39.998 E1255.14058
M204 S2500
G0 F9000 X107.855 Y37.71
M204 S3000
G1 F1200 X86.821 Y16.676 E1257.51508
M204 S2500
G0 F9000 X89.084 Y16.677
M204 S3000
G1 F1200 X107.881 Y35.474 E1259.63705
M204 S2500
G0 F9000 X107.881 Y33.211
M204 S3000
G1 F1200 X91.347 Y16.677 E1261.50355
M204 S2500
G0 F9000 X93.61 Y16.677
M204 S3000
G1 F1200 X107.881 Y30.948 E1263.11458
M204 S2500
G0 F9000 X107.881 Y28.685
M204 S3000
G1 F1200 X95.873 Y16.677 E1264.47015
M204 S2500
G0 F9000 X98.135 Y16.677
M204 S3000
G1 F1200 X107.881 Y26.423 E1265.57036
M204 S2500
G0 F9000 X107.669 Y23.948
M204 S3000
G1 F1200 X100.61 Y16.889 E1266.36725
M204 S2500
		retract
G1 F2400 E1265.80725
G1 F2400 E1265.56725
G0 F9000 X101.395 Y15.565
G0 X101.719 Y15.67
G0 X121.469 Y22.851
G0 X122.861 Y23.3
M204 S3000
G1 F2400 E1266.36725
G1 F1200 X209.089 Y109.528 E1276.10141
M204 S2500
G0 F9000 X209.553 Y107.729
M204 S3000
G1 F1200 X123.508 Y21.684 E1285.81491
M204 S2500
G0 F9000 X124.382 Y20.296
M204 S3000
G1 F1200 X209.678 Y105.592 E1295.44386
M204 S2500
G0 F9000 X209.678 Y103.329
M204 S3000
G1 F1200 X125.461 Y19.112 E1304.951
M204 S2500
G0 F9000 X126.738 Y18.126
M204 S3000
G1 F1200 X209.678 Y101.066 E1314.31399
M204 S2500
G0 F9000 X209.678 Y98.804
M204 S3000
G1 F1200 X128.231 Y17.357 E1323.50843
M204 S2500
G0 F9000 X129.981 Y16.844
M204 S3000
G1 F1200 X209.678 Y96.541 E1332.50531
M204 S2500
G0 F9000 X209.678 Y94.278
M204 S3000
G1 F1200 X132.074 Y16.674 E1341.26592
M204 S2500
G0 F9000 X134.336 Y16.674
M204 S3000
G1 F1200 X209.678 Y92.015 E1349.77112
M204 S2500
G0 F9000 X209.678 Y89.753
M204 S3000
G1 F1200 X136.599 Y16.674 E1358.02091
M204 S2500
G0 F9000 X138.862 Y16.674
M204 S3000
G1 F1200 X209.678 Y87.49 E1366.01523
M204 S2500
G0 F9000 X209.678 Y85.227
M204 S3000
G1 F1200 X141.125 Y16.674 E1373.75409
M204 S2500
G0 F9000 X143.387 Y16.674
M204 S3000
G1 F1200 X209.678 Y82.964 E1381.23753
M204 S2500
G0 F9000 X209.678 Y80.702
M204 S3000
G1 F1200 X145.65 Y16.674 E1388.46557
M204 S2500
G0 F9000 X147.913 Y16.674
M204 S3000
G1 F1200 X209.678 Y78.439 E1395.43813
M204 S2500
G0 F9000 X209.678 Y76.176
M204 S3000
G1 F1200 X150.176 Y16.674 E1402.15523
M204 S2500
G0 F9000 X152.439 Y16.674
M204 S3000
G1 F1200 X209.678 Y73.913 E1408.61687
M204 S2500
G0 F9000 X209.678 Y71.651
M204 S3000
G1 F1200 X154.702 Y16.674 E1414.82309
M204 S2500
G0 F9000 X156.964 Y16.674
M204 S3000
G1 F1200 X209.678 Y69.388 E1420.7739
M204 S2500
G0 F9000 X209.678 Y67.125
M204 S3000
G1 F1200 X159.227 Y16.674 E1426.46925
M204 S2500
G0 F9000 X161.49 Y16.674
M204 S3000
G1 F1200 X209.678 Y64.862 E1431.90912
M204 S2500
G0 F9000 X209.678 Y62.6
M204 S3000
G1 F1200 X163.753 Y16.674 E1437.09359
M204 S2500
G0 F9000 X166.015 Y16.674
M204 S3000
G1 F1200 X209.678 Y60.337 E1442.02265
M204 S2500
G0 F9000 X209.678 Y58.074
M204 S3000
G1 F1200 X168.279 Y16.675 E1446.69613
M204 S2500
G0 F9000 X170.542 Y16.675
M204 S3000
G1 F1200 X209.678 Y55.811 E1451.11414
M204 S2500
G0 F9000 X209.653 Y53.524
M204 S3000
G1 F1200 X172.804 Y16.675 E1455.27397
M204 S2500
G0 F9000 X175.067 Y16.675
M204 S3000
G1 F1200 X209.548 Y51.157 E1459.16654
M204 S2500
G0 F9000 X209.678 Y49.023
M204 S3000
G1 F1200 X177.33 Y16.675 E1462.81826
M204 S2500
G0 F9000 X179.593 Y16.675
M204 S3000
G1 F1200 X209.678 Y46.76 E1466.21452
M204 S2500
G0 F9000 X209.678 Y44.498
M204 S3000
G1 F1200 X181.855 Y16.675 E1469.35542
M204 S2500
G0 F9000 X184.119 Y16.676
M204 S3000
G1 F1200 X209.678 Y42.235 E1472.24074
M204 S2500
G0 F9000 X209.678 Y39.972
M204 S3000
G1 F1200 X186.382 Y16.676 E1474.87059
M204 S2500
G0 F9000 X188.644 Y16.676
M204 S3000
G1 F1200 X209.652 Y37.683 E1477.2421
M204 S2500
G0 F9000 X209.678 Y35.447
M204 S3000
G1 F1200 X190.907 Y16.676 E1479.36113
M204 S2500
G0 F9000 X193.17 Y16.676
M204 S3000
G1 F1200 X209.678 Y33.184 E1481.2247
M204 S2500
G0 F9000 X209.678 Y30.921
M204 S3000
G1 F1200 X195.433 Y16.676 E1482.8328
M204 S2500
G0 F9000 X197.695 Y16.676
M204 S3000
G1 F1200 X209.678 Y28.659 E1484.18554
M204 S2500
G0 F9000 X209.678 Y26.396
M204 S3000
G1 F1200 X199.958 Y16.676 E1485.28282
M204 S2500
G0 F9000 X202.438 Y16.893
M204 S3000
G1 F1200 X209.461 Y23.917 E1486.07569
M204 S2500
		retract
G1 F2400 E1485.51569
G1 F2400 E1485.27569
G0 F9000 X211.017 Y24.262
G0 X210.644 Y22.663
G0 X210.207 Y21.517
G0 X209.427 Y20.08
G0 X208.707 Y19.096
G0 X207.564 Y17.908
G0 X206.608 Y17.153
G0 X205.196 Y16.314
G0 X204.092 Y15.844
G0 X202.496 Y15.405
G0 X201.306 Y15.245
G0 X131.064 Y15.231
G0 X129.409 Y15.46
G0 X128.229 Y15.791
G0 X126.709 Y16.448
G0 X125.678 Y17.071
G0 X124.4 Y18.094
G0 X123.561 Y18.978
G0 X122.593 Y20.316
G0 X122.025 Y21.375
G0 X121.446 Y22.924
G0 X121.18 Y24.097
G0 X121.029 Y25.784
G0 X121.042 Y161.721
G0 X108.711 Y197.74
G0 X107.162 Y197.671
M204 S3000
G1 F2400 E1486.07569
G1 F1200 X24.669 Y115.179 E1495.38816
M204 S2500
G0 F9000 X24.877 Y117.649
M204 S3000
G1 F1200 X106.378 Y199.15 E1504.5887
M204 S2500
G0 F9000 X105.382 Y200.417
M204 S3000
G1 F1200 X24.347 Y119.382 E1513.73663
M204 S2500
G0 F9000 X23.441 Y120.739
M204 S3000
G1 F1200 X104.187 Y201.485 E1522.85193
M204 S2500
G0 F9000 X102.787 Y202.347
M204 S3000
G1 F1200 X22.389 Y121.949 E1531.92795
M204 S2500
G0 F9000 X21.527 Y123.35
M204 S3000
G1 F1200 X101.153 Y202.977 E1540.91688
M204 S2500
G0 F9000 X99.219 Y203.305
M204 S3000
G1 F1200 X20.895 Y124.981 E1549.75877
M204 S2500
G0 F9000 X20.58 Y126.929
M204 S3000
G1 F1200 X96.976 Y203.325 E1558.38301
M204 S2500
G0 F9000 X94.714 Y203.325
M204 S3000
G1 F1200 X20.555 Y129.167 E1566.75466
M204 S2500
G0 F9000 X20.555 Y131.429
M204 S3000
G1 F1200 X92.451 Y203.325 E1574.87091
M204 S2500
G0 F9000 X90.188 Y203.325
M204 S3000
G1 F1200 X20.555 Y133.692 E1582.73168
M204 S2500
G0 F9000 X20.555 Y135.955
M204 S3000
G1 F1200 X87.925 Y203.325 E1590.33699
M204 S2500
G0 F9000 X85.663 Y203.325
M204 S3000
G1 F1200 X20.556 Y138.218 E1597.68683
M204 S2500
G0 F9000 X20.556 Y140.481
M204 S3000
G1 F1200 X83.4 Y203.325 E1604.7812
M204 S2500
G0 F9000 X81.136 Y203.325
M204 S3000
G1 F1200 X20.556 Y142.744 E1611.62005
M204 S2500
G0 F9000 X20.556 Y145.007
M204 S3000
G1 F1200 X78.874 Y203.325 E1618.20349
M204 S2500
G0 F9000 X76.611 Y203.325
M204 S3000
G1 F1200 X20.556 Y147.269 E1624.53152
M204 S2500
G0 F9000 X20.728 Y149.705
M204 S3000
G1 F1200 X74.348 Y203.325 E1630.58461
M204 S2500
G0 F9000 X72.086 Y203.325
M204 S3000
G1 F1200 X21.374 Y152.613 E1636.30942
M204 S2500
G0 F9000 X21.119 Y154.621
M204 S3000
G1 F1200 X69.823 Y203.325 E1641.80755
M204 S2500
G0 F9000 X67.56 Y203.325
M204 S3000
G1 F1200 X20.668 Y156.433 E1647.10112
M204 S2500
G0 F9000 X20.554 Y158.582
M204 S3000
G1 F1200 X65.297 Y203.325 E1652.1521
M204 S2500
G0 F9000 X63.034 Y203.324
M204 S3000
G1 F1200 X20.554 Y160.844 E1656.94761
M204 S2500
G0 F9000 X20.554 Y163.107
M204 S3000
G1 F1200 X60.771 Y203.324 E1661.48765
M204 S2500
G0 F9000 X58.508 Y203.324
M204 S3000
G1 F1200 X20.749 Y165.564 E1665.75027
M204 S2500
G0 F9000 X20.574 Y167.652
M204 S3000
G1 F1200 X56.246 Y203.324 E1669.77723
M204 S2500
G0 F9000 X53.983 Y203.324
M204 S3000
G1 F1200 X20.554 Y169.895 E1673.55099
M204 S2500
G0 F9000 X20.554 Y172.158
M204 S3000
G1 F1200 X51.72 Y203.324 E1677.06928
M204 S2500
G0 F9000 X49.457 Y203.324
M204 S3000
G1 F1200 X20.554 Y174.421 E1680.3321
M204 S2500
G0 F9000 X20.554 Y176.684
M204 S3000
G1 F1200 X47.195 Y203.324 E1683.33951
M204 S2500
G0 F9000 X44.931 Y203.323
M204 S3000
G1 F1200 X20.554 Y178.946 E1686.09139
M204 S2500
G0 F9000 X20.554 Y181.209
M204 S3000
G1 F1200 X42.668 Y203.323 E1688.58781
M204 S2500
G0 F9000 X40.406 Y203.323
M204 S3000
G1 F1200 X20.554 Y183.472 E1690.82882
M204 S2500
G0 F9000 X20.554 Y185.735
M204 S3000
G1 F1200 X38.143 Y203.323 E1692.81436
M204 S2500
G0 F9000 X35.88 Y203.323
M204 S3000
G1 F1200 X20.554 Y187.997 E1694.54449
M204 S2500
G0 F9000 X20.554 Y190.26
M204 S3000
G1 F1200 X33.617 Y203.323 E1696.01916
M204 S2500
G0 F9000 X31.355 Y203.323
M204 S3000
G1 F1200 X20.554 Y192.523 E1697.23841
M204 S2500
G0 F9000 X20.589 Y194.82
M204 S3000
G1 F1200 X29.064 Y203.295 E1698.19514
M204 S2500
G0 F9000 X26.039 Y202.533
M204 S3000
G1 F1200 X21.34 Y197.834 E1698.72561
M204 S2500
		retract
G1 F2400 E1698.16561
G1 F2400 E1697.92561
G0 F600 X21.34 Y197.834 Z0.47
G0 F9000 X20.027 Y198.483
G0 X20.807 Y199.92
G0 X21.527 Y200.904
G0 X22.669 Y202.091
G0 X23.626 Y202.847
G0 X25.03 Y203.682
G0 X26.142 Y204.156
G0 X27.738 Y204.595
G0 X28.928 Y204.755
G0 X99.308 Y204.769
G0 X100.963 Y204.54
G0 X102.143 Y204.209
G0 X103.374 Y203.678
G0 X104.475 Y203.075
G0 X103.834 Y201.866
	TIME_ELAPSED:1084.072112
	LAYER:-5
M204 S3000
	TYPE:SUPPORT
G1 F2400 E1698.72561
G1 F1500 X104.504 Y201.377 E1698.78113
G1 X105.123 Y200.833 E1698.83629
G1 X105.699 Y200.227 E1698.89225
G1 X106.145 Y199.665 E1698.94028
G1 X106.292 Y199.461 E1698.95711
G1 X106.672 Y198.882 E1699.00346
G1 X106.769 Y198.7 E1699.01727
G1 X103.219 Y202.25 E1699.35332
G1 X102.356 Y202.668 E1699.4175
G1 X101.596 Y202.957 E1699.47193
G1 X101.101 Y203.095 E1699.50633
G1 X107.66 Y196.536 E1700.12721
G1 X107.83 Y195.789 E1700.17849
G1 X107.939 Y194.984 E1700.23287
G1 X99.547 Y203.376 E1701.02727
G1 X99.219 Y203.407 E1701.04932
G1 X98.676 Y203.426 E1701.08569
G1 X98.225 Y203.426 E1701.11588
G1 X107.982 Y193.669 E1702.03949
G1 X107.982 Y192.396 E1702.1247
G1 X96.952 Y203.426 E1703.16882
G1 X95.68 Y203.426 E1703.25397
G1 X107.982 Y191.123 E1704.41854
G1 X107.982 Y189.851 E1704.50369
G1 X94.407 Y203.426 E1705.78872
G1 X93.134 Y203.426 E1705.87393
G1 X107.982 Y188.578 E1707.27947
G1 X107.982 Y187.305 E1707.36468
G1 X91.861 Y203.426 E1708.89072
G1 X90.588 Y203.426 E1708.97593
G1 X107.982 Y186.032 E1710.62248
G1 X107.982 Y184.759 E1710.70769
G1 X89.316 Y203.426 E1712.47469
G1 X88.043 Y203.426 E1712.5599
G1 X107.982 Y183.487 E1714.44737
G1 X107.982 Y183.051 E1714.47655
G1 X107.956 Y182.24 E1714.53086
G1 X86.77 Y203.426 E1716.53637
G1 X85.497 Y203.426 E1716.62158
G1 X107.979 Y180.944 E1718.74976
G1 X107.979 Y179.671 E1718.83497
G1 X84.224 Y203.426 E1721.08367
G1 X82.952 Y203.426 E1721.16881
G1 X107.979 Y178.398 E1723.53796
G1 X107.979 Y177.126 E1723.6231
G1 X81.679 Y203.426 E1726.11271
G1 X80.407 Y203.425 E1726.19785
G1 X107.979 Y175.853 E1728.80787
G1 X107.979 Y174.58 E1728.89307
G1 X79.134 Y203.425 E1731.6236
G1 X77.861 Y203.425 E1731.7088
G1 X107.979 Y173.307 E1734.55983
G1 X107.979 Y172.034 E1734.64504
G1 X76.588 Y203.425 E1737.61657
G1 X75.316 Y203.425 E1737.70171
G1 X107.979 Y170.762 E1740.79365
G1 X107.979 Y169.489 E1740.87886
G1 X74.043 Y203.425 E1744.0913
G1 X72.77 Y203.425 E1744.17651
G1 X107.979 Y168.216 E1747.50946
G1 X107.979 Y166.943 E1747.59467
G1 X71.497 Y203.425 E1751.04812
G1 X70.224 Y203.425 E1751.13333
G1 X107.979 Y165.67 E1754.70729
G1 X107.979 Y164.398 E1754.79243
G1 X68.952 Y203.425 E1758.4868
G1 X67.679 Y203.425 E1758.57201
G1 X107.979 Y163.125 E1762.38688
G1 X107.979 Y161.852 E1762.47209
G1 X66.406 Y203.425 E1766.40747
G1 X65.133 Y203.425 E1766.49268
G1 X107.979 Y160.579 E1770.54856
G1 X107.979 Y159.306 E1770.63377
G1 X63.861 Y203.424 E1774.81006
G1 X62.588 Y203.424 E1774.89527
G1 X107.979 Y158.034 E1779.19202
G1 X107.979 Y156.761 E1779.27723
G1 X61.316 Y203.424 E1783.69443
G1 X60.043 Y203.424 E1783.77964
G1 X107.979 Y155.488 E1788.31735
G1 X107.979 Y154.215 E1788.40256
G1 X58.77 Y203.424 E1793.06077
G1 X57.497 Y203.424 E1793.14598
G1 X107.979 Y152.942 E1797.9247
G1 X107.979 Y151.67 E1798.00984
G1 X56.224 Y203.424 E1802.90902
G1 X54.952 Y203.424 E1802.99416
G1 X107.979 Y150.397 E1808.0138
G1 X107.979 Y149.124 E1808.099
G1 X53.679 Y203.424 E1813.23914
G1 X52.406 Y203.424 E1813.32435
G1 X107.979 Y147.851 E1818.58499
G1 X107.979 Y146.578 E1818.6702
G1 X51.133 Y203.424 E1824.05135
G1 X49.86 Y203.424 E1824.13656
G1 X107.979 Y145.306 E1829.63816
G1 X107.979 Y144.033 E1829.72337
G1 X48.588 Y203.424 E1835.34543
G1 X47.315 Y203.424 E1835.43064
G1 X107.979 Y142.76 E1841.17321
G1 X107.979 Y141.487 E1841.25842
G1 X46.043 Y203.424 E1847.12144
G1 X44.77 Y203.424 E1847.20665
G1 X107.979 Y140.215 E1853.19013
G1 X107.979 Y138.942 E1853.27534
G1 X43.497 Y203.424 E1859.37932
G1 X42.224 Y203.424 E1859.46453
G1 X107.979 Y137.669 E1865.68902
G1 X107.979 Y136.396 E1865.77423
G1 X40.952 Y203.424 E1872.11918
G1 X39.679 Y203.424 E1872.20439
G1 X107.979 Y135.123 E1878.66984
G1 X107.979 Y133.851 E1878.75498
G1 X38.406 Y203.424 E1885.34089
G1 X37.133 Y203.424 E1885.4261
G1 X107.98 Y132.577 E1892.1326
G1 X107.98 Y131.304 E1892.21781
G1 X35.86 Y203.424 E1899.04482
G1 X34.588 Y203.424 E1899.12997
G1 X107.98 Y130.031 E1906.07743
G1 X107.98 Y128.759 E1906.16258
G1 X33.315 Y203.424 E1913.2305
G1 X32.042 Y203.424 E1913.31571
G1 X107.98 Y127.486 E1920.50414
G1 X107.98 Y126.213 E1920.58935
G1 X30.769 Y203.424 E1927.89829
G1 X29.497 Y203.423 E1927.98343
G1 X107.98 Y124.94 E1935.41277
G1 X107.98 Y123.668 E1935.49792
G1 X28.34 Y203.308 E1943.03678
G1 X28.086 Y203.272 E1943.05396
G1 X27.283 Y203.091 E1943.10905
G1 X107.98 Y122.395 E1950.74793
G1 X107.98 Y121.122 E1950.83314
G1 X26.334 Y202.767 E1958.56185
G1 X25.754 Y202.521 E1958.60402
G1 X25.463 Y202.366 E1958.62609
G1 X107.98 Y119.849 E1966.4373
G1 X107.98 Y118.576 E1966.52251
G1 X24.661 Y201.895 E1974.40964
G1 X24.304 Y201.661 E1974.43821
G1 X23.924 Y201.359 E1974.4707
G1 X107.98 Y117.304 E1982.42755
G1 X107.98 Y116.031 E1982.51276
G1 X23.249 Y200.761 E1990.53351
G1 X23.052 Y200.574 E1990.55169
G1 X22.638 Y200.1 E1990.59381
G1 X107.98 Y114.758 E1998.67244
G1 X107.98 Y113.485 E1998.75765
G1 X22.078 Y199.386 E2006.88924
G1 X21.601 Y198.591 E2006.9513
G1 X107.98 Y112.212 E2015.1281
G1 X107.98 Y110.94 E2015.21324
G1 X21.187 Y197.732 E2023.42918
G1 X20.927 Y197.049 E2023.47809
G1 X20.855 Y196.792 E2023.49596
G1 X107.98 Y109.667 E2031.74337
G1 X107.98 Y108.394 E2031.82858
G1 X20.61 Y195.763 E2040.09914
G1 X20.545 Y195.42 E2040.1225
G1 X20.472 Y194.629 E2040.17568
G1 X107.98 Y107.121 E2048.45934
G1 X107.98 Y105.848 E2048.54455
G1 X20.455 Y193.373 E2056.82983
G1 X20.455 Y192.101 E2056.91497
G1 X107.98 Y104.576 E2065.20025
G1 X107.98 Y103.303 E2065.28546
G1 X20.455 Y190.828 E2073.57074
G1 X20.455 Y189.555 E2073.65594
G1 X107.98 Y102.03 E2081.94122
G1 X107.98 Y100.757 E2082.02643
G1 X20.455 Y188.282 E2090.31171
G1 X20.455 Y187.009 E2090.39692
G1 X107.98 Y99.484 E2098.68219
G1 X107.98 Y98.212 E2098.76734
G1 X20.455 Y185.737 E2107.05261
G1 X20.455 Y184.464 E2107.13782
G1 X107.98 Y96.939 E2115.4231
G1 X107.98 Y95.666 E2115.50831
G1 X20.455 Y183.191 E2123.79359
G1 X20.482 Y182.444 E2123.84362
G1 X20.478 Y181.895 E2123.88037
G1 X107.98 Y94.393 E2132.16347
G1 X107.98 Y93.121 E2132.24861
G1 X20.455 Y180.645 E2140.53384
G1 X20.455 Y179.373 E2140.61898
G1 X107.98 Y91.848 E2148.90426
G1 X107.98 Y90.575 E2148.98947
G1 X20.455 Y178.1 E2157.27475
G1 X20.455 Y176.827 E2157.35995
G1 X107.98 Y89.302 E2165.64523
G1 X107.98 Y88.029 E2165.73044
G1 X20.455 Y175.554 E2174.01572
G1 X20.455 Y174.282 E2174.10086
G1 X107.98 Y86.757 E2182.38614
G1 X107.98 Y85.483 E2182.47141
G1 X20.455 Y173.009 E2190.75674
G1 X20.455 Y171.736 E2190.84195
G1 X107.98 Y84.21 E2199.12727
G1 X107.98 Y82.937 E2199.21248
G1 X20.455 Y170.463 E2207.4978
G1 X20.455 Y169.19 E2207.58301
G1 X107.98 Y81.665 E2215.86829
G1 X107.98 Y80.392 E2215.9535
G1 X20.465 Y167.908 E2224.23788
G1 X20.491 Y167.223 E2224.28376
G1 X20.589 Y166.51 E2224.33194
G1 X107.98 Y79.119 E2232.60453
G1 X107.98 Y77.846 E2232.68974
G1 X20.649 Y165.177 E2240.95665
G1 X20.535 Y164.405 E2241.00888
G1 X20.501 Y164.053 E2241.03256
G1 X107.98 Y76.574 E2249.31348
G1 X107.98 Y75.301 E2249.39869
G1 X20.455 Y162.826 E2257.68396
G1 X20.455 Y161.554 E2257.76911
G1 X107.98 Y74.028 E2266.05443
G1 X107.98 Y72.755 E2266.13964
G1 X20.455 Y160.281 E2274.42496
G1 X20.455 Y159.008 E2274.51017
G1 X107.98 Y71.482 E2282.7955
G1 X107.98 Y70.21 E2282.88064
G1 X20.461 Y157.729 E2291.16535
G1 X20.491 Y156.963 E2291.21666
G1 X20.577 Y156.34 E2291.25876
G1 X107.98 Y68.937 E2299.53249
G1 X107.98 Y67.664 E2299.6177
G1 X21.012 Y154.632 E2307.85025
G1 X21.191 Y153.937 E2307.89828
G1 X21.296 Y153.075 E2307.95641
G1 X107.98 Y66.391 E2316.16208
G1 X107.98 Y65.118 E2316.24729
G1 X21.237 Y151.862 E2324.45858
G1 X20.936 Y150.89 E2324.52669
G1 X107.98 Y63.846 E2332.76644
G1 X107.98 Y62.573 E2332.85165
G1 X20.666 Y149.887 E2341.11695
G1 X20.583 Y149.509 E2341.14286
G1 X20.494 Y148.786 E2341.19162
G1 X107.98 Y61.3 E2349.4732
G1 X107.98 Y60.027 E2349.55841
G1 X20.454 Y147.554 E2357.84383
G1 X20.454 Y146.281 E2357.92904
G1 X107.98 Y58.754 E2366.21446
G1 X107.98 Y57.482 E2366.2996
G1 X20.454 Y145.008 E2374.58497
G1 X20.454 Y143.735 E2374.67018
G1 X107.98 Y56.209 E2382.95555
G1 X107.98 Y54.936 E2383.04076
G1 X20.454 Y142.462 E2391.32613
G1 X20.454 Y141.19 E2391.41127
G1 X107.98 Y53.663 E2399.69669
G1 X107.98 Y52.39 E2399.7819
G1 X20.454 Y139.917 E2408.06732
G1 X20.454 Y138.644 E2408.15253
G1 X107.98 Y51.118 E2416.4379
G1 X107.98 Y49.845 E2416.52311
G1 X20.454 Y137.371 E2424.80848
G1 X20.454 Y136.098 E2424.89369
G1 X107.98 Y48.572 E2433.17906
G1 X107.98 Y47.299 E2433.26427
G1 X20.454 Y134.826 E2441.54969
G1 X20.454 Y133.553 E2441.6349
G1 X107.98 Y46.026 E2449.92032
G1 X107.98 Y44.754 E2450.00546
G1 X20.454 Y132.28 E2458.29083
G1 X20.454 Y131.007 E2458.37604
G1 X107.98 Y43.481 E2466.66142
G1 X107.98 Y42.208 E2466.74662
G1 X20.454 Y129.735 E2475.03204
G1 X20.454 Y128.462 E2475.11725
G1 X107.98 Y40.935 E2483.40267
G1 X107.98 Y39.663 E2483.48781
G1 X20.47 Y127.173 E2491.77167
G1 X20.491 Y126.62 E2491.80871
G1 X20.612 Y125.758 E2491.86698
G1 X107.968 Y38.402 E2500.13626
G1 X107.956 Y38.098 E2500.15662
G1 X107.953 Y37.551 E2500.19324
G1 X107.97 Y37.127 E2500.22164
G1 X21.149 Y123.948 E2508.44027
G1 X21.362 Y123.447 E2508.47671
G1 X21.765 Y122.692 E2508.534
G1 X22.219 Y122.002 E2508.58929
G1 X22.755 Y121.327 E2508.64698
G1 X23.276 Y120.782 E2508.69745
G1 X23.724 Y120.247 E2508.74416
G1 X23.986 Y119.839 E2508.77661
G1 X107.981 Y35.843 E2516.72778
G1 X107.981 Y34.571 E2516.81292
G1 X24.774 Y117.778 E2524.68945
G1 X24.834 Y116.878 E2524.74983
G1 X24.808 Y116.471 E2524.77712
G1 X107.981 Y33.298 E2532.65043
G1 X107.981 Y32.025 E2532.73564
G1 X24.631 Y115.375 E2540.62571
G1 X24.43 Y114.763 E2540.66882
G1 X24.283 Y114.45 E2540.69197
G1 X107.981 Y30.752 E2548.61498
G1 X107.981 Y29.479 E2548.70018
G1 X23.835 Y113.625 E2556.6656
G1 X23.253 Y112.934 E2556.72607
G1 X107.981 Y28.207 E2564.74653
G1 X107.981 Y26.934 E2564.83174
G1 X22.645 Y112.27 E2572.9098
G1 X22.278 Y111.819 E2572.94872
G1 X22.094 Y111.548 E2572.97065
G1 X107.973 Y25.669 E2581.10011
G1 X107.962 Y25.331 E2581.12275
G1 X107.881 Y24.488 E2581.17944
G1 X21.611 Y110.759 E2589.34596
G1 X21.414 Y110.404 E2589.37314
G1 X21.195 Y109.902 E2589.4098
G1 X107.649 Y23.448 E2597.59369
G1 X107.509 Y22.95 E2597.62832
G1 X107.333 Y22.49 E2597.66128
G1 X20.845 Y108.979 E2605.84844
G1 X20.599 Y107.952 E2605.91913
G1 X106.951 Y21.6 E2614.09337
G1 X106.471 Y20.807 E2614.15542
G1 X20.482 Y106.796 E2622.29529
G1 X20.458 Y106.324 E2622.32693
G1 X20.458 Y105.548 E2622.37887
G1 X105.94 Y20.065 E2630.4708
G1 X105.348 Y19.384 E2630.5312
G1 X20.458 Y104.275 E2638.56709
G1 X20.458 Y103.002 E2638.6523
G1 X104.684 Y18.776 E2646.62528
G1 X103.974 Y18.213 E2646.68594
G1 X20.458 Y101.73 E2654.59176
G1 X20.458 Y100.457 E2654.67697
G1 X103.173 Y17.741 E2662.50697
G1 X102.684 Y17.479 E2662.54411
G1 X102.318 Y17.324 E2662.57071
G1 X20.458 Y99.184 E2670.31973
G1 X20.458 Y97.911 E2670.40494
G1 X101.385 Y16.983 E2678.06568
G1 X101.139 Y16.904 E2678.08298
G1 X100.366 Y16.73 E2678.13601
G1 X20.458 Y96.638 E2685.70025
G1 X20.458 Y95.366 E2685.78539
G1 X99.224 Y16.6 E2693.24153
G1 X98.716 Y16.577 E2693.27557
G1 X97.974 Y16.576 E2693.32523
G1 X20.458 Y94.093 E2700.66309
G1 X20.457 Y92.821 E2700.74823
G1 X96.701 Y16.576 E2707.96567
G1 X95.429 Y16.576 E2708.05082
G1 X20.457 Y91.548 E2715.1478
G1 X20.457 Y90.275 E2715.23301
G1 X94.156 Y16.576 E2722.20949
G1 X92.883 Y16.576 E2722.2947
G1 X20.457 Y89.002 E2729.15068
G1 X20.457 Y87.73 E2729.23582
G1 X91.61 Y16.576 E2735.97134
G1 X90.337 Y16.576 E2736.05655
G1 X20.457 Y86.457 E2742.67157
G1 X20.457 Y85.184 E2742.75678
G1 X89.065 Y16.576 E2749.25134
G1 X87.792 Y16.575 E2749.33655
G1 X20.457 Y83.911 E2755.71065
G1 X20.457 Y82.638 E2755.79586
G1 X86.52 Y16.575 E2762.0495
G1 X85.247 Y16.575 E2762.13471
G1 X20.457 Y81.366 E2768.2679
G1 X20.456 Y80.093 E2768.35311
G1 X83.974 Y16.575 E2774.36584
G1 X82.701 Y16.575 E2774.45105
G1 X20.456 Y78.821 E2780.34332
G1 X20.456 Y77.548 E2780.42853
G1 X81.429 Y16.575 E2786.20035
G1 X80.156 Y16.575 E2786.28556
G1 X20.456 Y76.275 E2791.93687
G1 X20.456 Y75.002 E2792.02208
G1 X78.884 Y16.575 E2797.55293
G1 X77.611 Y16.575 E2797.63814
G1 X20.456 Y73.73 E2803.04854
G1 X20.456 Y72.457 E2803.13375
G1 X76.338 Y16.575 E2808.42364
G1 X75.065 Y16.575 E2808.50885
G1 X20.456 Y71.184 E2813.67824
G1 X20.456 Y69.911 E2813.76345
G1 X73.792 Y16.575 E2818.81233
G1 X72.52 Y16.575 E2818.89747
G1 X20.456 Y68.638 E2823.8259
G1 X20.456 Y67.366 E2823.91104
G1 X71.247 Y16.575 E2828.71901
G1 X69.974 Y16.575 E2828.80422
G1 X20.455 Y66.093 E2833.49173
G1 X20.455 Y64.821 E2833.57688
G1 X68.702 Y16.574 E2838.14402
G1 X67.429 Y16.574 E2838.22923
G1 X20.455 Y63.548 E2842.67588
G1 X20.455 Y62.275 E2842.76109
G1 X66.156 Y16.574 E2847.08723
G1 X64.884 Y16.574 E2847.17237
G1 X20.455 Y61.002 E2851.37805
G1 X20.455 Y59.73 E2851.4632
G1 X63.611 Y16.574 E2855.54842
G1 X62.338 Y16.574 E2855.63363
G1 X20.455 Y58.457 E2859.59835
G1 X20.455 Y57.184 E2859.68356
G1 X61.065 Y16.574 E2863.52778
G1 X59.792 Y16.574 E2863.61299
G1 X20.455 Y55.911 E2867.3367
G1 X20.455 Y54.638 E2867.42191
G1 X58.52 Y16.573 E2871.02521
G1 X57.248 Y16.573 E2871.11036
G1 X20.482 Y53.339 E2874.59069
G1 X20.602 Y52.464 E2874.64981
G1 X20.642 Y51.906 E2874.68726
G1 X55.975 Y16.573 E2878.03194
G1 X54.702 Y16.573 E2878.11715
G1 X20.567 Y50.708 E2881.34843
G1 X20.489 Y50.116 E2881.3884
G1 X20.465 Y49.537 E2881.42719
G1 X53.429 Y16.573 E2884.54763
G1 X52.156 Y16.573 E2884.63283
G1 X20.456 Y48.274 E2887.63366
G1 X20.456 Y47.001 E2887.71887
G1 X50.884 Y16.573 E2890.59924
G1 X49.611 Y16.573 E2890.68445
G1 X20.456 Y45.728 E2893.44432
G1 X20.456 Y44.455 E2893.52953
G1 X48.339 Y16.573 E2896.16894
G1 X47.066 Y16.573 E2896.25414
G1 X20.455 Y43.183 E2898.77314
G1 X20.455 Y41.91 E2898.85835
G1 X45.793 Y16.573 E2901.25685
G1 X44.52 Y16.573 E2901.34206
G1 X20.455 Y40.638 E2903.62009
G1 X20.455 Y39.365 E2903.7053
G1 X43.248 Y16.573 E2905.86288
G1 X41.975 Y16.573 E2905.94809
G1 X20.482 Y38.066 E2907.98266
G1 X20.477 Y37.569 E2908.01593
G1 X20.455 Y36.82 E2908.06608
G1 X40.702 Y16.573 E2909.9827
G1 X39.43 Y16.572 E2910.06785
G1 X20.455 Y35.547 E2911.86405
G1 X20.455 Y34.274 E2911.94926
G1 X38.157 Y16.572 E2913.62497
G1 X36.884 Y16.572 E2913.71018
G1 X20.455 Y33.002 E2915.26542
G1 X20.455 Y31.729 E2915.35063
G1 X35.612 Y16.572 E2916.78542
G1 X34.339 Y16.572 E2916.87063
G1 X20.455 Y30.456 E2918.18492
G1 X20.455 Y29.183 E2918.27013
G1 X33.066 Y16.572 E2919.46391
G1 X31.793 Y16.572 E2919.54912
G1 X20.455 Y27.91 E2920.62239
G1 X20.455 Y26.638 E2920.70753
G1 X30.52 Y16.572 E2921.66035
G1 X29.778 Y16.572 E2921.71002
G1 X29.228 Y16.591 E2921.74686
G1 X20.479 Y25.34 E2922.57505
G1 X20.491 Y25.041 E2922.59508
G1 X20.606 Y24.207 E2922.65144
G1 X20.684 Y23.862 E2922.67511
G1 X27.763 Y16.783 E2923.34522
G1 X26.832 Y17.044 E2923.40994
G1 X26.08 Y17.33 E2923.4638
G1 X25.816 Y17.458 E2923.48343
G1 X21.309 Y21.965 E2923.91008
G1 X21.765 Y21.113 E2923.97476
G1 X22.222 Y20.419 E2924.03038
G1 X22.736 Y19.77 E2924.0858
G1 X23.317 Y19.161 E2924.14213
G1 X23.934 Y18.618 E2924.19715
G1 X24.601 Y18.133 E2924.25235
G1 X25.324 Y17.697 E2924.30886
M204 S2500
		retract
G1 F2400 E2923.74886
G1 F4500 X24.601 Y18.133
G1 X23.934 Y18.618
G1 X23.685 Y18.837
G1 X23.934 Y18.618 E2923.71102
G1 X24.601 Y18.133 E2923.61708
G1 X25.324 Y17.697 E2923.52086
G1 F2400 E2923.50886
G0 F9000 X24.774 Y16.448
G0 X26.294 Y15.791
G0 X27.474 Y15.46
G0 X29.307 Y15.22
G0 X99.508 Y15.246
G0 X126.501 Y16.562
G0 X127.259 Y17.697
M204 S3000
G1 F2400 E2924.30886
G1 F1500 X126.536 Y18.133 E2924.36538
[truncated: 687,791 more rows]
