# Supplementary material for: Development and Validation of a Neurosurgical Phantom for Simulating External Ventricular Drain Placement
Source: J Med Syst. 2025 Jan 3;49(1):1. doi: 10.1007/s10916-024-02133-4 (PMC11698783; doi:10.1007/s10916-024-02133-4)
Supplement: Supplementary file 1 — Supplementary file1 stl meshes of outer shell, brain mold and skin mold of phantom (ZIP 114975 KB) [file 10916_2024_2133_MOESM1_ESM.zip › PhantomModels/Phantom2/Mold_Brain/Gcode/CE3MAXNEO_Mold_Basic2_Brain_V2_L.gcode]

	FLAVOR:Marlin
	TIME:74917
	Filament used:134.088m
	Layer Height:0.2
	MINX:7.987
	MINY:7.376
	MINZ:0.2
	MAXX:210.669
	MAXY:212.624
	MAXZ:150
	OuterWall Time:17171
	InnerWall Time:10891.9
	Skin Time:12213.8
	Support Time:4126.47
	SkirtBrim Time:606.58
	Infill Time:10862
	Support Infills Time:0
	Combing Time:6741.01
	Retraction Time:11328
	PrimeTower Time:976.221
	Creality Print GCode Generated by CXEngine
	CRSLICE_GIT_HASH:6b8d75d
	Creality Print Version : V4.3.7.6619
	CXEngine Release Time:2023-09-20 15:19:09
	Gcode Generated Time:2023-12-15 17:35:25
	----------Machine Config--------------
	Machine Name:Ender-3 V3 SE
	Machine Height:250
	Machine Width:220
	Machine Depth:220
	Material Type:PLA
	Material Name:CR-PLA_1.75
	Number of Extruders:1
	ExtruderParams[0] Nozzle Diameter:1000
	----------Profile Config---------------
	Wall Thickness:0.8
	Top/Bottom Thickness:0.8
	Out Wall Line Width:0.42
	Inner Wall Line Width:0.45
	Inital Height:200
	Wall Line Count:2
	Infill Line Distance:13.5
	Infill Pattern:cubicsubdiv
	Infill Sparse Density:10
	Infill Wipe Distance:0
	Print Temperature:205
	Bed Temperature:60
	Support Enable:true
	Support Density:5
	Support Angle:60
	Adhesion Type:autobrim
	machine is belt:false
	machine belt offset:10
	machine belt offset Y:0
	Raft Base Line Spacing:1.6
	Wait Heatup Sync:true
	Enable Ironing:false
	Material Type:PLA
	Max volumetric speed:20
	Material Diameter:1.75
	Material Density:1.24
	Filament Cost:0.3
	Filament Weight:0
	Preview Img Type:png
	Screen Size:Sermoon D3
	----------Shell Config----------------
	Outer Wall Wipe Distance:200
	Outer Inset First:false
	Infill Before Walls:false
	Infill Overlap:0.14
	Fill Gaps Between Walls:everywhere
	Minimum Infill Area:15
	Top Surface Skin Layer:0
	Top Layers:4
	Z Seam Alignment:sharpest_corner
	Seam Corner Preference:z_seam_corner_inner
	Z Seam X:110
	Z Seam Y:220
	Horizontal Expansion:0
	Top/Bottom Pattern:zigzag
	Ironing Pattern:zigzag
	Vase Model:false
	----------Support Config----------------
	Support Type:everywhere
	Support Pattern:zigzag
	Support Infill Layer Thickness:0.15
	Minimum Support Area:1
	Enable Support Roof:true
	Support Roof Thickness:0.8
	Support Roof Pattern:lines
	Connect Support Lines:0
	Connect Support ZigZags:1
	Minimum Support X/Y Distance:0.2
	Support Line Distance:8.4
	---------PrintSpeed & Travel----------
	Enable Print Cool:true
	Avoid Printed Parts Traveling:true
	Enable Retraction:true
	Retraction Distance:0.8
	Retraction Speed:40
	Retraction Prime Speed:40
	Maximum Retraction Count:100
	Minimum Extrusion Distance Window:0.8
	Z Hop When Retracted:false
	Z Hop Height:0.2
	Retract Before Outer Wall:true
	Outer Wall Speed:60
	Inner Wall Speed:90
	Infill Speed:180
	Top/Bottom Speed:50
	Travel Speed:150
	Initial Layer Speed:30
	Skirt/Brim Speed:25
	Prime Tower Speed:60
	Outer Wall Acceleration:1000
	Inner Wall Acceleration:2000
	Infill Acceleration:2500
	Top/Bottom Acceleration:2500
	Travel Acceleration:2500
	Initial Layer Print Acceleration:500
	Initial Layer Travel Acceleration:500
	Skirt/Brim Acceleration:500
	Combing Mode:noskin
	--------SpecialModel&Mesh Fixes--------
	Union Overlapping Volum:true
	Remove All Holes:false
	Maximum Travel Resolution:0.25
	Maximum Deviation:0.05
	Maximum Model Angle:0.872665
	IS Mold Print:false
	Make Overhang Printable:false
	Enable Coasting:false
	Coasting Volumes:0.064
	Coasting Speed:0.9
	Raft AirGap:0.25
	Layer0 ZOverLap:0.13
	Adaptive Layers:0
	---------------------End of Head--------------------------
M140 S60
M105
M190 S60
M104 S205
M82	absolute extrusion mode
M220 S100	Reset Feedrate
M221 S100	Reset Flowrate
G28	Home
G92 E0	Reset Extruder
G1 Z2.0 F3000	Move Z Axis up
G1 X10.1 Y20 Z0.28 F5000.0	Move to start position
M109 S205.000000
G1 X10.1 Y145.0 Z0.28 F1500.0 E15	Draw the first line
G1 X10.4 Y145.0 Z0.28 F5000.0	Move to side a little
G1 X10.4 Y20 Z0.28 F1500.0 E30	Draw the second line
G92 E0	Reset Extruder
G1 E-1.0000 F1800	Retract a bit
G1 Z2.0 F3000	Move Z Axis up
G1 E0.0000 F1800
G92 E0
G92 E0
G1 F2400 E-0.8
	LAYER_COUNT:750
	LAYER:0
M106 S0
M204 S500
G0 F4800 X148.599 Y39.826 Z0.2
		retract
G1 F2400 E-0.56
G1 F2400 E-0.8
G0 F4800 X148.631 Y41.81
G0 X149.043 Y42.222
G0 X150.256 Y42.624
G0 X150.636 Y42.624
G0 X151.058 Y42.608
	TYPE:SKIRT
G1 F2400 E0
G1 F1500 X151.061 Y44.218 E0.06185
G1 X151.168 Y44.895 E0.08818
G1 X151.6 Y45.305 E0.11106
G1 X152.117 Y45.432 E0.13151
G1 X152.408 Y45.391 E0.1428
G1 X152.703 Y45.258 E0.15523
G1 X152.966 Y45.01 E0.16912
G1 X153.11 Y44.69 E0.1826
G1 X153.194 Y44.201 E0.20166
G1 X153.197 Y42.637 E0.26174
G1 X153.063 Y42.473 E0.26988
G1 X151.222 Y42.473 E0.3406
G1 X151.058 Y42.608 E0.34876
G0 F4800 X153.367 Y42.607
G1 F1500 X153.368 Y44.09 E0.40573
G1 X153.458 Y44.703 E0.42953
G1 X153.727 Y45.005 E0.44507
G1 X154.036 Y45.181 E0.45873
G1 X154.612 Y45.181 E0.48085
G1 X155.104 Y44.852 E0.50359
G1 X155.204 Y44.695 E0.51074
G1 X155.298 Y44.062 E0.53533
G1 X155.298 Y42.637 E0.59007
G1 X155.164 Y42.473 E0.5982
G1 X153.531 Y42.473 E0.66094
G1 X153.367 Y42.607 E0.66907
		retract
G1 F2400 E0.10907
G1 X153.453 Y44.606 E-0.11893
G1 F2400 E-0.13093
G0 F4800 X150.625 Y42.613
G0 X150.256 Y42.624
G0 X149.043 Y42.222
G0 X148.631 Y41.81
G0 X148.599 Y39.826
G1 F2400 E0.66907
G1 F1500 X148.599 Y41.669 E0.73987
G1 X148.748 Y42.04 E0.75523
G1 X149.133 Y42.254 E0.77215
G1 X149.863 Y42.254 E0.80019
G1 X150.229 Y42.107 E0.81535
G1 X150.308 Y42.333 E0.82454
G1 X150.596 Y42.583 E0.83919
G1 X150.599 Y44.077 E0.89659
G1 X150.193 Y44.316 E0.91468
G1 X150.036 Y44.589 E0.92678
G1 X150.028 Y45.701 E0.9695
G1 X150.094 Y46.042 E0.98284
G1 X150.118 Y46.477 E0.99958
G1 X150.169 Y46.581 E1.00403
G1 X150.199 Y46.85 E1.01443
G1 X150.286 Y47.103 E1.02471
G1 X150.19 Y47.256 E1.03164
G1 X150.152 Y47.779 E1.05179
G1 X150.077 Y48.032 E1.06193
G1 X150.044 Y48.497 E1.07983
G1 X150.033 Y49.674 E1.12505
G1 X150.136 Y49.932 E1.13572
G1 X150.431 Y50.187 E1.1507
G1 X150.41 Y50.42 E1.15969
G1 X150.186 Y50.581 E1.17029
G1 X150.037 Y50.823 E1.1812
G1 X149.97 Y51.348 E1.20154
G1 X149.97 Y51.471 E1.20626
G1 X149.816 Y53.673 E1.29106
G1 X149.816 Y54.964 E1.34065
G1 X150.278 Y55.231 E1.36115
G1 X150.278 Y55.677 E1.37828
G1 X150.509 Y55.757 E1.38768
G1 X150.509 Y55.269 E1.40642
G1 X150.278 Y55.186 E1.41585
G1 X150.278 Y53.673 E1.47397
G1 X150.445 Y51.304 E1.56521
G1 X150.485 Y50.928 E1.57973
G1 X150.761 Y50.816 E1.59117
G1 X150.912 Y50.938 E1.59863
G1 X151.032 Y51.183 E1.60911
G1 X150.904 Y50.841 E1.62314
G1 X150.869 Y50.437 E1.63872
G1 X150.904 Y50.101 E1.6517
G1 X151.052 Y49.802 E1.66451
G1 X151.288 Y49.585 E1.67683
G1 X151.653 Y49.478 E1.69144
G1 X152.066 Y49.604 E1.70803
G1 X152.334 Y49.943 E1.72463
G1 X152.42 Y50.259 E1.73721
G1 X152.555 Y51.076 E1.76902
G1 X152.618 Y51.326 E1.77892
G1 X152.689 Y51.69 E1.79317
G1 X152.579 Y51.856 E1.80082
G1 X151.979 Y51.851 E1.82387
G1 X151.564 Y51.734 E1.84043
G1 X151.261 Y51.514 E1.85482
G1 X151.064 Y51.245 E1.86763
G1 X151.335 Y51.633 E1.88581
G1 X151.27 Y51.876 E1.89547
G1 X150.888 Y51.985 E1.91073
G1 X150.888 Y52.193 E1.91872
G1 X151.102 Y52.125 E1.92735
G1 X151.638 Y52.087 E1.94799
G1 X153.287 Y52.079 E2.01134
G1 X153.636 Y52.044 E2.02481
G1 X153.855 Y51.904 E2.0348
G1 X154.073 Y51.55 E2.05077
G1 X154.151 Y51.202 E2.06447
G1 X154.173 Y50.823 E2.07905
G1 X154.146 Y50.435 E2.09399
G1 X154.054 Y50.036 E2.10972
G1 X153.933 Y49.776 E2.12074
G1 X153.753 Y49.568 E2.13131
G1 X153.444 Y49.383 E2.14514
G1 X153.414 Y49.614 E2.15409
G1 X153.62 Y49.706 E2.16276
G1 X153.9 Y49.944 E2.17688
G1 X154.054 Y50.344 E2.19334
G1 X154.083 Y50.76 E2.20936
G1 X154.038 Y51.182 E2.22566
G1 X153.826 Y51.614 E2.24415
G1 X153.439 Y51.85 E2.26156
G1 X152.893 Y51.856 E2.28254
G1 X152.768 Y51.681 E2.2908
G1 X152.7 Y51.415 E2.30135
G1 X152.638 Y51.124 E2.31278
G1 X152.593 Y50.824 E2.32443
G1 X152.522 Y50.253 E2.34654
G1 X152.449 Y49.874 E2.36136
G1 X152.307 Y49.604 E2.37308
G1 X152.002 Y49.32 E2.38909
G1 X151.643 Y49.226 E2.40335
G1 X151.313 Y49.292 E2.41628
G1 X151.046 Y49.492 E2.42909
G1 X150.823 Y49.78 E2.44308
G1 X150.569 Y49.739 E2.45297
G1 X150.496 Y49.568 E2.46011
G1 X150.506 Y48.501 E2.5011
G1 X150.538 Y48.066 E2.51786
G1 X150.599 Y47.943 E2.52313
G1 X150.628 Y47.675 E2.53349
G1 X150.685 Y47.319 E2.54734
G1 X150.811 Y47.226 E2.55335
G1 X152.573 Y47.226 E2.62104
G1 X152.982 Y47.256 E2.6368
G1 X153.453 Y47.365 E2.65537
G1 X153.611 Y47.472 E2.6627
G1 X153.658 Y47.232 E2.67209
G1 X153.824 Y47.162 E2.67901
G1 X154.09 Y47.162 E2.68923
G1 X154.09 Y47.005 E2.69526
G1 X150.783 Y47.005 E2.8223
G1 X150.658 Y46.799 E2.83156
G1 X150.619 Y46.447 E2.84516
G1 X150.551 Y46.273 E2.85234
G1 X150.557 Y45.986 E2.86337
G1 X150.49 Y45.704 E2.8745
G1 X150.498 Y44.657 E2.91473
G1 X150.642 Y44.542 E2.9218
G1 X150.894 Y44.595 E2.9317
G1 X150.965 Y44.771 E2.93899
G1 X151.052 Y45.038 E2.94978
G1 X151.18 Y45.271 E2.95999
G1 X151.442 Y45.543 E2.9745
G1 X151.84 Y45.69 E2.99079
G1 X152.126 Y45.722 E3.00185
G1 X152.457 Y45.672 E3.01471
G1 X152.753 Y45.512 E3.02764
G1 X152.987 Y45.242 E3.04136
G1 X153.165 Y44.817 E3.05906
G1 X153.343 Y44.765 E3.06619
G1 X153.5 Y44.814 E3.0725
G1 X153.691 Y45.122 E3.08643
G1 X153.914 Y45.323 E3.09796
G1 X154.145 Y45.431 E3.10776
G1 X154.401 Y45.469 E3.1177
G1 X154.679 Y45.426 E3.1285
G1 X154.942 Y45.3 E3.13971
G1 X155.17 Y45.097 E3.15143
G1 X155.329 Y44.831 E3.16334
G1 X155.439 Y44.402 E3.18035
G1 X155.469 Y43.936 E3.19829
G1 X155.468 Y42.202 E3.2649
G1 X150.802 Y42.202 E3.44415
G1 X150.669 Y42.04 E3.4522
G1 X150.662 Y41.63 E3.46795
G1 X150.651 Y41.605 E3.469
G1 X150.615 Y40.758 E3.50157
G1 X150.616 Y38.841 E3.57521
G1 X150.847 Y38.809 E3.58417
G1 X150.847 Y38.341 E3.60215
G1 X150.616 Y38.377 E3.61113
G1 X150.616 Y38.841 E3.62896
G1 X149.986 Y38.981 E3.65375
G1 X149.986 Y41.658 E3.75659
G1 X149.822 Y41.792 E3.76472
G1 X149.195 Y41.792 E3.78881
G1 X149.061 Y41.628 E3.79694
G1 X149.061 Y39.849 E3.86529
G1 X149.228 Y39.699 E3.87391
G1 X149.365 Y39.416 E3.88599
G1 X149.365 Y39.292 E3.89075
G1 X149.596 Y39.165 E3.90088
G1 X149.596 Y38.663 E3.92016
G1 X149.365 Y38.768 E3.92991
G1 X149.365 Y39.249 E3.94839
G1 X148.599 Y39.826 E3.98523
		retract
G1 F2400 E3.42523
G1 X148.733 Y41.821 E3.19723
G1 F2400 E3.18523
G0 F4800 X148.599 Y39.826
G0 X148.943 Y36.618
G0 X150.17 Y26.703
G0 X150.471 Y26.629
G0 X152.069 Y27.176
G1 F2400 E3.98523
G1 F1500 X151.691 Y27.201 E3.99978
G1 X151.342 Y27.25 E4.01332
G1 X151.443 Y27.292 E4.01752
G1 X151.798 Y27.32 E4.0312
G1 X152.069 Y27.176 E4.04299
G0 F4800 X152.304 Y27.64
G1 F1500 X152.473 Y27.474 E4.05209
G1 X152.647 Y27.164 E4.06575
G1 X152.384 Y27.178 E4.07586
G1 X152.544 Y26.7 E4.09523
G1 X152.747 Y25.937 E4.12556
G1 X152.854 Y25.567 E4.14036
G1 X153.035 Y25.328 E4.15187
G1 X153.33 Y25.191 E4.16437
G1 X153.525 Y25.208 E4.17189
G1 X153.905 Y25.428 E4.18875
G1 X154.086 Y25.894 E4.20796
G1 X154.078 Y26.503 E4.23136
G1 X153.899 Y26.897 E4.24798
G1 X153.613 Y27.008 E4.25977
G1 X153.27 Y27.087 E4.27329
G1 X153.334 Y27.574 E4.29216
G1 X154.097 Y27.328 E4.32295
G1 X154.28 Y26.948 E4.33916
G1 X154.344 Y26.691 E4.34933
G1 X154.081 Y26.828 E4.36072
G1 X153.894 Y27.221 E4.37744
G1 X153.543 Y27.393 E4.39246
G1 X153.515 Y27.176 E4.40086
G1 X153.666 Y27.107 E4.40724
G1 X153.916 Y26.891 E4.41993
G1 X154.07 Y26.832 E4.42627
G1 X154.148 Y26.518 E4.4387
G1 X154.173 Y26.157 E4.4526
G1 X154.156 Y25.898 E4.46257
G1 X154.088 Y25.56 E4.47581
G1 X153.962 Y25.327 E4.48599
G1 X153.684 Y25.072 E4.50048
G1 X153.325 Y24.979 E4.51473
G1 X152.968 Y25.084 E4.52902
G1 X152.698 Y25.411 E4.54531
G1 X152.545 Y25.853 E4.56328
G1 X152.333 Y26.68 E4.59608
G1 X152.203 Y27.022 E4.61013
G1 X152.069 Y27.176 E4.61798
G1 X152.375 Y27.178 E4.62973
G1 X152.146 Y27.471 E4.64402
G1 X151.956 Y27.561 E4.65209
G1 X151.507 Y27.549 E4.66935
G1 X151.121 Y27.279 E4.68744
G1 X151.342 Y27.25 E4.69601
G1 X151.104 Y27.06 E4.7077
G1 X150.897 Y26.602 E4.72701
G1 X150.902 Y25.924 E4.75306
G1 X151.128 Y25.455 E4.77306
G1 X151.411 Y25.225 E4.78707
G1 X151.621 Y25.143 E4.79573
G1 X151.588 Y24.921 E4.80435
G1 X151.31 Y25.034 E4.81588
G1 X150.938 Y25.399 E4.8359
G1 X150.754 Y25.378 E4.84301
G1 X150.612 Y25.259 E4.85013
G1 X150.627 Y24.607 E4.87518
G1 X150.626 Y23.964 E4.89989
G1 X150.789 Y23.842 E4.90771
G1 X151.048 Y23.762 E4.91812
G1 X151.639 Y23.716 E4.94089
G1 X153.287 Y23.707 E5.0042
G1 X153.637 Y23.672 E5.01771
G1 X153.856 Y23.532 E5.0277
G1 X154.045 Y23.298 E5.03925
G1 X154.152 Y22.824 E5.05792
G1 X154.174 Y22.451 E5.07228
G1 X154.148 Y22.06 E5.08733
G1 X154.056 Y21.668 E5.1028
G1 X153.931 Y21.403 E5.11405
G1 X153.754 Y21.196 E5.12452
G1 X153.444 Y21.012 E5.13836
G1 X153.415 Y21.242 E5.14727
G1 X153.621 Y21.334 E5.15594
G1 X153.899 Y21.571 E5.16997
G1 X154.055 Y21.973 E5.18654
G1 X154.084 Y22.388 E5.20252
G1 X154.039 Y22.81 E5.21882
G1 X153.826 Y23.243 E5.23736
G1 X153.442 Y23.478 E5.25465
G1 X152.894 Y23.484 E5.2757
G1 X152.769 Y23.309 E5.28397
G1 X152.638 Y22.753 E5.30591
G1 X152.52 Y21.869 E5.34017
G1 X152.472 Y21.618 E5.34999
G1 X152.356 Y21.287 E5.36346
G1 X152.105 Y20.988 E5.37846
G1 X151.729 Y20.837 E5.39402
G1 X151.313 Y20.92 E5.41032
G1 X150.91 Y21.223 E5.42969
G1 X150.73 Y21.179 E5.43681
G1 X150.613 Y21.05 E5.4435
G1 X150.664 Y20.068 E5.48127
G1 X150.683 Y19.278 E5.51163
G1 X150.829 Y19.164 E5.51875
G1 X151.013 Y19.152 E5.52583
G1 X151.354 Y19.51 E5.54482
G1 X151.568 Y19.645 E5.55454
G1 X151.841 Y19.746 E5.56572
G1 X152.127 Y19.778 E5.57678
G1 X152.458 Y19.728 E5.58964
G1 X152.753 Y19.568 E5.60253
G1 X152.988 Y19.299 E5.61625
G1 X153.166 Y18.874 E5.63395
G1 X153.344 Y18.822 E5.64108
G1 X153.501 Y18.871 E5.6474
G1 X153.692 Y19.179 E5.66132
G1 X153.916 Y19.381 E5.6729
G1 X154.147 Y19.489 E5.6827
G1 X154.398 Y19.526 E5.69245
G1 X154.678 Y19.482 E5.70334
G1 X154.945 Y19.355 E5.71469
G1 X155.171 Y19.154 E5.72631
G1 X155.33 Y18.888 E5.73822
G1 X155.442 Y18.453 E5.75547
G1 X155.47 Y18.155 E5.76697
G1 X155.469 Y16.259 E5.83981
G1 X150.801 Y16.259 E6.01913
G1 X150.673 Y16.103 E6.02688
G1 X150.51 Y14.354 E6.09436
G1 X150.526 Y12.917 E6.14957
G1 X150.757 Y12.871 E6.15862
G1 X150.763 Y12.41 E6.17633
G1 X150.531 Y12.446 E6.18535
G1 X150.526 Y12.917 E6.20344
G1 X150.062 Y13.02 E6.2217
G1 X150.047 Y14.325 E6.27184
G1 X150.208 Y16.092 E6.34
G1 X150.307 Y16.39 E6.35206
G1 X150.597 Y16.642 E6.36682
G1 X150.6 Y18.331 E6.4317
G1 X150.667 Y18.743 E6.44774
G1 X150.384 Y18.931 E6.46079
G1 X150.223 Y19.205 E6.473
G1 X150.202 Y20.063 E6.50597
G1 X150.15 Y21.057 E6.54421
G1 X150.245 Y21.321 E6.55498
G1 X150.48 Y21.556 E6.56775
G1 X150.412 Y21.851 E6.57938
G1 X150.418 Y22.484 E6.6037
G1 X150.332 Y22.558 E6.60806
G1 X150.175 Y22.832 E6.62019
G1 X150.169 Y23.354 E6.64024
G1 X150.251 Y23.747 E6.65567
G1 X150.164 Y23.903 E6.66253
G1 X150.165 Y24.596 E6.68915
G1 X150.148 Y25.306 E6.71643
G1 X150.292 Y25.583 E6.72842
G1 X150.49 Y25.756 E6.73853
G1 X150.44 Y25.971 E6.74701
G1 X150.434 Y26.642 E6.77278
G1 X150.161 Y26.961 E6.78891
G1 X150.11 Y27.211 E6.79871
G1 X150.569 Y27.278 E6.81653
G1 X150.548 Y27.736 E6.83415
G1 X150.779 Y27.742 E6.84302
G1 X150.8 Y27.279 E6.86083
G1 X150.569 Y27.278 E6.8697
G1 X150.617 Y27.085 E6.87734
G1 X150.86 Y26.998 E6.88726
G1 X151.121 Y27.279 E6.90199
G1 X150.789 Y27.279 E6.91474
G1 X151.257 Y27.73 E6.93971
G1 X151.931 Y27.631 E6.96588
G1 X152.304 Y27.64 E6.98021
		retract
G1 F2400 E6.42021
G1 X152.647 Y27.164 E6.35341
G1 X152.384 Y27.178 E6.32343
G1 X152.544 Y26.7 E6.26597
G1 X152.71 Y26.075 E6.19221
G1 F2400 E6.18021
G0 F4800 X150.471 Y26.629
G0 X150.207 Y25.697
G0 X150.203 Y23.577
G0 X151.333 Y23.258
G1 F2400 E6.98021
G1 F1500 X150.984 Y22.768 E7.00332
G1 X150.781 Y22.785 E7.01115
G1 X150.636 Y22.901 E7.01828
G1 X150.63 Y23.459 E7.03972
G1 X150.777 Y23.577 E7.04696
G1 X151.138 Y23.539 E7.06091
G1 X151.284 Y23.436 E7.06777
G1 X151.333 Y23.258 E7.07486
G0 F4800 X151.981 Y23.479
G1 F1500 X152.579 Y23.484 E7.09784
G1 X152.705 Y23.295 E7.10656
G1 X152.555 Y22.703 E7.13002
G1 X152.421 Y21.887 E7.16179
G1 X152.335 Y21.569 E7.17444
G1 X152.068 Y21.233 E7.19093
G1 X151.655 Y21.107 E7.20752
G1 X151.289 Y21.214 E7.22217
G1 X151.052 Y21.43 E7.23449
G1 X150.873 Y21.79 E7.24993
G1 X150.879 Y22.401 E7.2734
G1 X151.048 Y22.849 E7.2918
G1 X151.263 Y23.144 E7.30582
G1 X151.562 Y23.361 E7.32001
G1 X151.981 Y23.479 E7.33674
		retract
G1 F2400 E6.77674
G1 X152.705 Y23.295 E6.69158
G1 X152.555 Y22.703 E6.62204
G1 X152.451 Y22.068 E6.54874
G1 F2400 E6.53674
G0 F4800 X150.454 Y22.441
G0 X150.169 Y21.364
G0 X150.265 Y18.925
G0 X150.707 Y18.758
G0 X151.954 Y19.512
G1 F2400 E7.33674
G1 F1500 X152.409 Y19.447 E7.35439
G1 X152.739 Y19.299 E7.36829
G1 X152.983 Y19.03 E7.38224
G1 X153.11 Y18.747 E7.39415
G1 X153.195 Y18.264 E7.41299
G1 X153.198 Y16.693 E7.47334
G1 X153.064 Y16.529 E7.48148
G1 X151.223 Y16.529 E7.5522
G1 X151.059 Y16.664 E7.56036
G1 X151.062 Y18.275 E7.62225
G1 X151.142 Y18.788 E7.6422
G1 X151.402 Y19.217 E7.66147
G1 X151.954 Y19.512 E7.68551
		retract
G1 F2400 E7.12551
G1 X152.739 Y19.299 E7.03283
G1 X152.983 Y19.03 E6.99145
G1 X153.11 Y18.747 E6.95611
G1 X153.195 Y18.264 E6.90025
G1 X153.195 Y18.24 E6.89751
G1 F2400 E6.88551
G0 F4800 X150.707 Y18.758
G0 X150.303 Y16.682
G0 X150.076 Y14.359
G0 X150.135 Y10.196
G0 X173.889 Y10.197
G0 X174.809 Y10.852
G0 X175.773 Y10.85
G1 F2400 E7.68551
G1 F1500 X176.235 Y10.85 E7.70326
G1 X176.224 Y10.619 E7.71214
G1 X175.756 Y10.619 E7.73012
G1 X175.773 Y10.85 E7.73902
		retract
G1 F2400 E7.17902
G1 X176.224 Y10.619 E7.12133
G1 X175.756 Y10.619 E7.06798
G1 X175.773 Y10.85 E7.04165
G1 F2400 E6.93902
G0 F4800 X174.809 Y10.852
G0 X173.889 Y10.197
G0 X150.135 Y10.196
G0 X150.076 Y14.359
G0 X150.28 Y16.449
G0 X150.707 Y18.758
G0 X153.459 Y18.759
G1 F2400 E7.73902
G1 F1500 X153.726 Y19.06 E7.75447
G1 X154.037 Y19.238 E7.76824
G1 X154.614 Y19.238 E7.79041
G1 X155.105 Y18.909 E7.81311
G1 X155.204 Y18.752 E7.82024
G1 X155.298 Y18.121 E7.84475
G1 X155.299 Y16.693 E7.89961
G1 X155.165 Y16.529 E7.90774
G1 X153.532 Y16.529 E7.97047
G1 X153.368 Y16.663 E7.97861
G1 X153.369 Y18.155 E8.03593
G1 X153.459 Y18.759 E8.05938
		retract
G1 F2400 E7.49938
G1 X154.037 Y19.238 E7.41388
G1 X154.614 Y19.238 E7.34811
G1 X155.105 Y18.909 E7.28073
G1 X155.148 Y18.84 E7.27138
G1 F2400 E7.25938
G0 F4800 X150.707 Y18.758
G0 X137.979 Y10.188
G0 X116.715 Y10.188
G0 X105.329 Y17.894
G1 F2400 E8.05938
G1 F1500 X105.289 Y18.299 E8.07502
G1 X105.289 Y24.221 E8.30252
G1 X105.329 Y24.628 E8.31823
G1 X105.448 Y25.018 E8.33389
G1 X105.64 Y25.377 E8.34953
G1 X105.899 Y25.692 E8.3652
G1 X106.214 Y25.95 E8.38084
G1 X106.573 Y26.142 E8.39648
G1 X106.963 Y26.26 E8.41213
G1 X107.368 Y26.3 E8.42776
G1 X113.903 Y26.3 E8.67881
G1 X113.903 Y31.88 E8.89317
G1 X107.368 Y31.88 E9.14421
G1 X106.961 Y31.92 E9.15992
G1 X106.571 Y32.039 E9.17559
G1 X106.212 Y32.231 E9.19123
G1 X105.897 Y32.49 E9.20689
G1 X105.639 Y32.805 E9.22253
G1 X105.447 Y33.164 E9.23817
G1 X105.329 Y33.554 E9.25383
G1 X105.289 Y33.959 E9.26946
G1 X105.289 Y39.881 E9.49696
G1 X105.329 Y40.288 E9.51267
G1 X105.448 Y40.678 E9.52833
G1 X105.64 Y41.037 E9.54397
G1 X105.898 Y41.352 E9.55961
G1 X106.213 Y41.61 E9.57525
G1 X106.573 Y41.802 E9.59093
G1 X106.962 Y41.92 E9.60654
G1 X107.368 Y41.96 E9.62221
G1 X113.903 Y41.961 E9.87326
G1 X113.903 Y178.04 E15.1008
G1 X107.368 Y178.04 E15.35184
G1 X106.961 Y178.08 E15.36755
G1 X106.571 Y178.199 E15.38322
G1 X106.212 Y178.391 E15.39886
G1 X105.897 Y178.65 E15.41452
G1 X105.639 Y178.965 E15.43016
G1 X105.447 Y179.324 E15.4458
G1 X105.329 Y179.714 E15.46146
G1 X105.289 Y180.119 E15.47709
G1 X105.289 Y191.261 E15.90511
G1 X105.329 Y191.668 E15.92083
G1 X105.448 Y192.058 E15.93649
G1 X105.64 Y192.417 E15.95213
G1 X105.898 Y192.732 E15.96777
G1 X106.213 Y192.99 E15.98341
G1 X106.573 Y193.182 E15.99909
G1 X106.962 Y193.3 E16.0147
G1 X107.368 Y193.34 E16.03037
G1 X113.903 Y193.341 E16.28142
G1 X113.903 Y209.159 E16.88907
G1 X113.974 Y209.857 E16.91603
G1 X114.119 Y210.363 E16.93625
G1 X114.339 Y210.841 E16.95646
G1 X114.628 Y211.28 E16.97665
G1 X114.981 Y211.671 E16.99689
G1 X115.389 Y212.003 E17.0171
G1 X115.842 Y212.27 E17.0373
G1 X116.331 Y212.465 E17.05752
G1 X116.843 Y212.584 E17.07771
G1 X117.368 Y212.624 E17.09794
G1 X137.326 Y212.624 E17.86463
G1 X138.024 Y212.553 E17.89159
G1 X138.53 Y212.408 E17.91181
G1 X139.008 Y212.188 E17.93202
G1 X139.447 Y211.899 E17.95221
G1 X139.838 Y211.546 E17.97245
G1 X140.17 Y211.138 E17.99266
G1 X140.437 Y210.685 E18.01286
G1 X140.632 Y210.196 E18.03308
G1 X140.751 Y209.684 E18.05327
G1 X140.791 Y209.159 E18.0735
G1 X140.791 Y188.321 E18.874
G1 X140.72 Y187.623 E18.90095
G1 X140.575 Y187.117 E18.92117
G1 X140.355 Y186.639 E18.94139
G1 X140.066 Y186.2 E18.96158
G1 X139.713 Y185.809 E18.98181
G1 X139.305 Y185.477 E19.00202
G1 X138.852 Y185.21 E19.02222
G1 X138.363 Y185.015 E19.04244
G1 X137.851 Y184.896 E19.06264
G1 X137.326 Y184.856 E19.08286
G1 X130.791 Y184.856 E19.33391
G1 X130.791 Y35.144 E25.08516
G1 X137.326 Y35.144 E25.33621
G1 X138.024 Y35.073 E25.36316
G1 X138.53 Y34.928 E25.38338
G1 X139.008 Y34.708 E25.4036
G1 X139.447 Y34.419 E25.42379
G1 X139.838 Y34.066 E25.44402
G1 X140.17 Y33.658 E25.46423
G1 X140.437 Y33.205 E25.48443
G1 X140.632 Y32.716 E25.50465
G1 X140.751 Y32.204 E25.52485
G1 X140.791 Y31.679 E25.54507
G1 X140.791 Y10.841 E26.34557
G1 X140.72 Y10.143 E26.37253
G1 X140.575 Y9.637 E26.39275
G1 X140.355 Y9.159 E26.41296
G1 X140.066 Y8.72 E26.43315
G1 X139.713 Y8.329 E26.45339
G1 X139.305 Y7.997 E26.4736
G1 X138.852 Y7.73 E26.4938
G1 X138.363 Y7.535 E26.51402
G1 X137.851 Y7.416 E26.53421
G1 X137.326 Y7.376 E26.55444
G1 X117.368 Y7.376 E27.32113
G1 X116.67 Y7.447 E27.34809
G1 X116.164 Y7.592 E27.36831
G1 X115.686 Y7.812 E27.38852
G1 X115.247 Y8.101 E27.40871
G1 X114.856 Y8.454 E27.42895
G1 X114.524 Y8.862 E27.44916
G1 X114.257 Y9.315 E27.46936
G1 X114.062 Y9.804 E27.48958
G1 X113.943 Y10.316 E27.50977
G1 X113.903 Y10.841 E27.53
G1 X113.903 Y16.22 E27.73664
G1 X107.368 Y16.22 E27.98768
G1 X106.961 Y16.26 E28.00339
G1 X106.571 Y16.379 E28.01905
G1 X106.212 Y16.571 E28.03469
G1 X105.897 Y16.83 E28.05036
G1 X105.639 Y17.145 E28.066
G1 X105.447 Y17.504 E28.08164
G1 X105.329 Y17.894 E28.09729
G0 F4800 X105.791 Y17.942
G1 F1500 X105.751 Y18.299 E28.11109
G1 X105.751 Y24.221 E28.33859
G1 X105.796 Y24.598 E28.35318
G1 X105.918 Y24.936 E28.36698
G1 X106.111 Y25.239 E28.38078
G1 X106.367 Y25.491 E28.39458
G1 X106.672 Y25.68 E28.40836
G1 X107.011 Y25.798 E28.42215
G1 X107.368 Y25.838 E28.43595
G1 X113.903 Y25.838 E28.687
G1 X113.903 Y26.3 E28.70475
G1 X114.365 Y26.3 E28.7225
G1 X114.365 Y31.88 E28.93685
G1 X113.903 Y31.88 E28.9546
G1 X113.903 Y32.342 E28.97235
G1 X107.368 Y32.342 E29.22339
G1 X106.991 Y32.387 E29.23798
G1 X106.653 Y32.509 E29.25178
G1 X106.35 Y32.702 E29.26558
G1 X106.098 Y32.958 E29.27938
G1 X105.909 Y33.263 E29.29317
G1 X105.791 Y33.602 E29.30696
G1 X105.751 Y33.959 E29.32076
G1 X105.751 Y39.881 E29.54825
G1 X105.796 Y40.258 E29.56284
G1 X105.918 Y40.596 E29.57664
G1 X106.111 Y40.898 E29.59041
G1 X106.367 Y41.151 E29.60424
G1 X106.672 Y41.34 E29.61802
G1 X107.011 Y41.458 E29.63181
G1 X107.368 Y41.498 E29.64561
G1 X113.903 Y41.499 E29.89666
G1 X113.903 Y41.961 E29.9144
G1 X114.365 Y41.961 E29.93215
G1 X114.365 Y178.04 E35.15969
G1 X113.903 Y178.04 E35.17744
G1 X113.903 Y178.502 E35.19519
G1 X107.368 Y178.502 E35.44623
G1 X106.991 Y178.547 E35.46082
G1 X106.653 Y178.669 E35.47462
G1 X106.35 Y178.862 E35.48842
G1 X106.098 Y179.118 E35.50222
G1 X105.909 Y179.423 E35.516
G1 X105.791 Y179.762 E35.52979
G1 X105.751 Y180.119 E35.54359
G1 X105.751 Y191.261 E35.97162
G1 X105.796 Y191.638 E35.9862
G1 X105.918 Y191.976 E36.00001
G1 X106.111 Y192.278 E36.01378
G1 X106.367 Y192.531 E36.0276
G1 X106.672 Y192.72 E36.04139
G1 X107.011 Y192.838 E36.05518
G1 X107.368 Y192.878 E36.06898
G1 X113.903 Y192.879 E36.32002
G1 X113.903 Y193.341 E36.33777
G1 X114.365 Y193.341 E36.35552
G1 X114.365 Y209.159 E36.96317
G1 X114.38 Y209.463 E36.97487
G1 X114.47 Y209.945 E36.9937
G1 X114.636 Y210.405 E37.01249
G1 X114.875 Y210.833 E37.03132
G1 X115.18 Y211.216 E37.05013
G1 X115.543 Y211.544 E37.06892
G1 X115.955 Y211.809 E37.08774
G1 X116.405 Y212.003 E37.10657
G1 X116.88 Y212.122 E37.12538
G1 X117.368 Y212.162 E37.14419
G1 X137.326 Y212.162 E37.91088
G1 X137.63 Y212.147 E37.92258
G1 X138.112 Y212.057 E37.94141
G1 X138.572 Y211.891 E37.9602
G1 X139 Y211.652 E37.97903
G1 X139.383 Y211.347 E37.99784
G1 X139.711 Y210.984 E38.01663
G1 X139.976 Y210.572 E38.03545
G1 X140.17 Y210.122 E38.05428
G1 X140.289 Y209.647 E38.07309
G1 X140.329 Y209.159 E38.0919
G1 X140.329 Y188.321 E38.8924
G1 X140.314 Y188.017 E38.90409
G1 X140.224 Y187.535 E38.92293
G1 X140.058 Y187.075 E38.94171
G1 X139.819 Y186.647 E38.96054
G1 X139.514 Y186.264 E38.97935
G1 X139.151 Y185.936 E38.99815
G1 X138.739 Y185.671 E39.01697
G1 X138.289 Y185.477 E39.03579
G1 X137.814 Y185.358 E39.0546
G1 X137.326 Y185.318 E39.07341
G1 X130.329 Y185.318 E39.3422
G1 X130.329 Y34.682 E45.12896
G1 X137.326 Y34.682 E45.39775
G1 X137.63 Y34.667 E45.40944
G1 X138.112 Y34.577 E45.42828
G1 X138.572 Y34.411 E45.44706
G1 X139 Y34.172 E45.4659
G1 X139.383 Y33.867 E45.4847
G1 X139.711 Y33.504 E45.5035
G1 X139.976 Y33.092 E45.52232
G1 X140.17 Y32.642 E45.54114
G1 X140.289 Y32.167 E45.55995
G1 X140.329 Y31.679 E45.57876
G1 X140.329 Y10.841 E46.37926
G1 X140.314 Y10.537 E46.39096
G1 X140.224 Y10.055 E46.40979
G1 X140.058 Y9.595 E46.42858
G1 X139.819 Y9.167 E46.44741
G1 X139.514 Y8.784 E46.46622
G1 X139.151 Y8.456 E46.48501
G1 X138.739 Y8.191 E46.50383
G1 X138.289 Y7.997 E46.52266
G1 X137.814 Y7.878 E46.54147
G1 X137.326 Y7.838 E46.56028
G1 X117.368 Y7.838 E47.32697
G1 X117.064 Y7.853 E47.33867
G1 X116.582 Y7.943 E47.3575
G1 X116.122 Y8.109 E47.37629
G1 X115.694 Y8.348 E47.39512
G1 X115.311 Y8.653 E47.41393
G1 X114.983 Y9.016 E47.43272
G1 X114.718 Y9.428 E47.45154
G1 X114.524 Y9.878 E47.47037
G1 X114.405 Y10.353 E47.48918
G1 X114.365 Y10.841 E47.50799
G1 X114.365 Y16.22 E47.71462
G1 X113.903 Y16.22 E47.73237
G1 X113.903 Y16.682 E47.75012
G1 X107.368 Y16.682 E48.00116
G1 X106.991 Y16.727 E48.01575
G1 X106.653 Y16.849 E48.02955
G1 X106.35 Y17.042 E48.04336
G1 X106.098 Y17.298 E48.05715
G1 X105.909 Y17.603 E48.07094
G1 X105.791 Y17.942 E48.08473
G0 F4800 X106.253 Y17.998
G1 F1500 X106.213 Y18.299 E48.09639
G1 X106.213 Y24.221 E48.32389
G1 X106.25 Y24.511 E48.33512
G1 X106.364 Y24.792 E48.34677
G1 X106.547 Y25.034 E48.35842
G1 X106.787 Y25.219 E48.37007
G1 X107.067 Y25.336 E48.38172
G1 X107.368 Y25.376 E48.39339
G1 X113.903 Y25.376 E48.64443
G1 X113.903 Y25.838 E48.66218
G1 X114.365 Y25.838 E48.67993
G1 X114.365 Y26.3 E48.69768
G1 X114.827 Y26.3 E48.71542
G1 X114.827 Y31.88 E48.92978
G1 X114.365 Y31.88 E48.94753
G1 X114.365 Y32.342 E48.96528
G1 X113.903 Y32.342 E48.98303
G1 X113.903 Y32.804 E49.00077
G1 X107.368 Y32.804 E49.25182
G1 X107.078 Y32.841 E49.26305
G1 X106.797 Y32.955 E49.2747
G1 X106.555 Y33.138 E49.28635
G1 X106.37 Y33.378 E49.298
G1 X106.253 Y33.658 E49.30965
G1 X106.213 Y33.959 E49.32132
G1 X106.213 Y39.881 E49.54881
G1 X106.25 Y40.171 E49.56005
G1 X106.364 Y40.452 E49.57169
G1 X106.547 Y40.694 E49.58335
G1 X106.787 Y40.879 E49.59499
G1 X107.067 Y40.996 E49.60665
G1 X107.368 Y41.036 E49.61831
G1 X113.903 Y41.037 E49.86936
G1 X113.903 Y41.499 E49.88711
G1 X114.365 Y41.499 E49.90485
G1 X114.365 Y41.961 E49.9226
G1 X114.827 Y41.961 E49.94035
G1 X114.827 Y178.04 E55.16789
G1 X114.365 Y178.04 E55.18563
G1 X114.365 Y178.502 E55.20338
G1 X113.903 Y178.502 E55.22113
G1 X113.903 Y178.964 E55.23888
G1 X107.368 Y178.964 E55.48992
G1 X107.078 Y179.001 E55.50115
G1 X106.797 Y179.115 E55.5128
G1 X106.555 Y179.298 E55.52446
G1 X106.37 Y179.538 E55.5361
G1 X106.253 Y179.818 E55.54776
G1 X106.213 Y180.119 E55.55942
G1 X106.213 Y191.261 E55.98745
G1 X106.25 Y191.551 E55.99868
G1 X106.364 Y191.832 E56.01033
G1 X106.547 Y192.074 E56.02198
G1 X106.787 Y192.259 E56.03362
G1 X107.067 Y192.376 E56.04528
G1 X107.368 Y192.416 E56.05695
G1 X113.903 Y192.417 E56.30799
G1 X113.903 Y192.879 E56.32574
G1 X114.365 Y192.879 E56.34349
G1 X114.365 Y193.341 E56.36123
G1 X114.827 Y193.341 E56.37898
G1 X114.827 Y209.159 E56.98664
G1 X114.856 Y209.541 E57.00135
G1 X114.963 Y209.978 E57.01864
G1 X115.145 Y210.39 E57.03594
G1 X115.398 Y210.763 E57.05326
G1 X115.712 Y211.086 E57.07056
G1 X116.078 Y211.348 E57.08785
G1 X116.485 Y211.542 E57.10517
G1 X116.919 Y211.66 E57.12245
G1 X117.368 Y211.7 E57.13977
G1 X137.326 Y211.7 E57.90646
G1 X137.708 Y211.671 E57.92118
G1 X138.145 Y211.564 E57.93846
G1 X138.557 Y211.382 E57.95577
G1 X138.93 Y211.129 E57.97308
G1 X139.253 Y210.815 E57.99038
G1 X139.515 Y210.449 E58.00768
G1 X139.709 Y210.042 E58.025
G1 X139.827 Y209.608 E58.04227
G1 X139.867 Y209.159 E58.05959
G1 X139.867 Y188.321 E58.86009
G1 X139.838 Y187.939 E58.87481
G1 X139.731 Y187.502 E58.89209
G1 X139.549 Y187.09 E58.90939
G1 X139.296 Y186.717 E58.92671
G1 X138.982 Y186.394 E58.94401
G1 X138.616 Y186.132 E58.96131
G1 X138.209 Y185.938 E58.97863
G1 X137.775 Y185.82 E58.9959
G1 X137.326 Y185.78 E59.01322
G1 X129.867 Y185.78 E59.29976
G1 X129.867 Y34.22 E65.12201
G1 X137.326 Y34.22 E65.40855
G1 X137.708 Y34.191 E65.42327
G1 X138.145 Y34.084 E65.44055
G1 X138.557 Y33.902 E65.45785
G1 X138.93 Y33.649 E65.47517
G1 X139.253 Y33.335 E65.49247
G1 X139.515 Y32.969 E65.50976
G1 X139.709 Y32.562 E65.52708
G1 X139.827 Y32.128 E65.54436
G1 X139.867 Y31.679 E65.56168
G1 X139.867 Y10.841 E66.36218
G1 X139.838 Y10.459 E66.37689
G1 X139.731 Y10.022 E66.39418
G1 X139.549 Y9.61 E66.41148
G1 X139.296 Y9.237 E66.4288
G1 X138.982 Y8.914 E66.4461
G1 X138.616 Y8.652 E66.46339
G1 X138.209 Y8.458 E66.48071
G1 X137.775 Y8.34 E66.49799
G1 X137.326 Y8.3 E66.51531
G1 X117.368 Y8.3 E67.282
G1 X116.986 Y8.329 E67.29672
G1 X116.549 Y8.436 E67.314
G1 X116.137 Y8.618 E67.33131
G1 X115.764 Y8.871 E67.34862
G1 X115.441 Y9.185 E67.36592
G1 X115.179 Y9.551 E67.38322
G1 X114.985 Y9.958 E67.40054
G1 X114.867 Y10.392 E67.41781
G1 X114.827 Y10.841 E67.43513
G1 X114.827 Y16.22 E67.64177
G1 X114.365 Y16.22 E67.65952
G1 X114.365 Y16.682 E67.67726
G1 X113.903 Y16.682 E67.69501
G1 X113.903 Y17.144 E67.71276
G1 X107.368 Y17.144 E67.9638
G1 X107.078 Y17.181 E67.97503
G1 X106.797 Y17.295 E67.98668
G1 X106.555 Y17.478 E67.99834
G1 X106.37 Y17.718 E68.00998
G1 X106.253 Y17.998 E68.02164
G0 F4800 X107.137 Y18.202
G1 F1500 X107.137 Y24.288 E68.25543
G1 X107.271 Y24.452 E68.26357
G1 X113.903 Y24.452 E68.51834
G1 X113.903 Y24.221 E68.52722
G1 X107.368 Y24.221 E68.77826
G1 X107.368 Y18.299 E69.00576
G1 X113.903 Y18.299 E69.2568
G1 X113.903 Y18.068 E69.26568
G1 X114.365 Y18.068 E69.28342
G1 X114.365 Y17.606 E69.30117
G1 X114.827 Y17.606 E69.31892
G1 X114.827 Y17.144 E69.33667
G1 X116.213 Y17.144 E69.38991
G1 X116.213 Y10.841 E69.63204
G1 X116.253 Y10.54 E69.64371
G1 X116.37 Y10.26 E69.65537
G1 X116.555 Y10.02 E69.66701
G1 X116.797 Y9.837 E69.67866
G1 X117.078 Y9.723 E69.69031
G1 X117.368 Y9.686 E69.70154
G1 X137.326 Y9.686 E70.46824
G1 X137.627 Y9.726 E70.4799
G1 X137.907 Y9.843 E70.49156
G1 X138.147 Y10.028 E70.5032
G1 X138.33 Y10.27 E70.51486
G1 X138.444 Y10.551 E70.52651
G1 X138.481 Y10.841 E70.53774
G1 X138.481 Y31.679 E71.33824
G1 X138.441 Y31.98 E71.3499
G1 X138.324 Y32.26 E71.36156
G1 X138.139 Y32.5 E71.3732
G1 X137.897 Y32.683 E71.38486
G1 X137.616 Y32.797 E71.39651
G1 X137.326 Y32.834 E71.40774
G1 X128.481 Y32.834 E71.74752
G1 X128.481 Y187.166 E77.67626
G1 X137.326 Y187.166 E78.01604
G1 X137.627 Y187.206 E78.0277
G1 X137.907 Y187.323 E78.03936
G1 X138.147 Y187.508 E78.051
G1 X138.33 Y187.75 E78.06266
G1 X138.444 Y188.031 E78.07431
G1 X138.481 Y188.321 E78.08554
G1 X138.481 Y209.159 E78.88604
G1 X138.441 Y209.46 E78.8977
G1 X138.324 Y209.74 E78.90936
G1 X138.139 Y209.98 E78.921
G1 X137.897 Y210.163 E78.93266
G1 X137.616 Y210.277 E78.94431
G1 X137.326 Y210.314 E78.95554
G1 X117.368 Y210.314 E79.72223
G1 X117.067 Y210.274 E79.7339
G1 X116.787 Y210.157 E79.74556
G1 X116.547 Y209.972 E79.7572
G1 X116.364 Y209.73 E79.76885
G1 X116.25 Y209.449 E79.7805
G1 X116.213 Y209.159 E79.79173
G1 X116.213 Y192.417 E80.43488
G1 X114.827 Y192.417 E80.48813
G1 X114.827 Y191.955 E80.50588
G1 X114.365 Y191.955 E80.52362
G1 X114.365 Y191.493 E80.54137
G1 X113.903 Y191.493 E80.55912
G1 X113.903 Y191.262 E80.56799
G1 X107.368 Y191.261 E80.81904
G1 X107.368 Y180.119 E81.24706
G1 X113.903 Y180.119 E81.49811
G1 X113.903 Y179.888 E81.50698
G1 X114.365 Y179.888 E81.52473
G1 X114.365 Y179.426 E81.54248
G1 X114.827 Y179.426 E81.56023
G1 X114.827 Y178.964 E81.57797
G1 X116.213 Y178.964 E81.63122
G1 X116.213 Y41.037 E86.92975
G1 X114.827 Y41.037 E86.98299
G1 X114.827 Y40.575 E87.00074
G1 X114.365 Y40.575 E87.01849
G1 X114.365 Y40.113 E87.03623
G1 X113.903 Y40.113 E87.05398
G1 X113.903 Y39.882 E87.06286
G1 X107.368 Y39.881 E87.3139
G1 X107.368 Y33.959 E87.5414
G1 X113.903 Y33.959 E87.79244
G1 X113.903 Y33.728 E87.80132
G1 X114.365 Y33.728 E87.81906
G1 X114.365 Y33.266 E87.83681
G1 X114.827 Y33.266 E87.85456
G1 X114.827 Y32.804 E87.87231
G1 X116.213 Y32.804 E87.92555
G1 X116.213 Y25.376 E88.2109
G1 X114.827 Y25.376 E88.26415
G1 X114.827 Y24.914 E88.28189
G1 X116.675 Y24.914 E88.35289
G1 X116.675 Y33.266 E88.67373
G1 X114.827 Y33.266 E88.74472
G1 X114.827 Y33.728 E88.76247
G1 X114.365 Y33.728 E88.78022
G1 X114.365 Y33.959 E88.78909
G1 X114.827 Y33.959 E88.80684
G1 X114.827 Y33.728 E88.81572
G1 X116.665 Y33.728 E88.88632
G1 X116.799 Y33.892 E88.89446
G1 X116.799 Y39.979 E89.12829
G1 X116.635 Y40.113 E89.13643
G1 X114.827 Y40.113 E89.20588
G1 X114.827 Y39.882 E89.21476
G1 X114.365 Y39.882 E89.23251
G1 X114.365 Y40.113 E89.24138
G1 X114.827 Y40.113 E89.25913
G1 X114.827 Y40.575 E89.27688
G1 X116.675 Y40.575 E89.34787
G1 X116.675 Y179.426 E94.68189
G1 X114.827 Y179.426 E94.75288
G1 X114.827 Y179.888 E94.77063
G1 X114.365 Y179.888 E94.78838
G1 X114.365 Y180.119 E94.79725
G1 X114.827 Y180.119 E94.815
G1 X114.827 Y179.888 E94.82388
G1 X116.665 Y179.888 E94.89448
G1 X116.799 Y180.052 E94.90262
G1 X116.799 Y191.359 E95.33698
G1 X116.635 Y191.493 E95.34512
G1 X114.827 Y191.493 E95.41457
G1 X114.827 Y191.262 E95.42345
G1 X114.365 Y191.262 E95.4412
G1 X114.365 Y191.493 E95.45007
G1 X114.827 Y191.493 E95.46782
G1 X114.827 Y191.955 E95.48557
G1 X116.675 Y191.955 E95.55656
G1 X116.675 Y209.267 E96.22161
G1 X116.777 Y209.521 E96.23212
G1 X116.932 Y209.698 E96.24116
G1 X117.368 Y209.852 E96.25892
G1 X137.434 Y209.852 E97.02977
G1 X137.688 Y209.75 E97.04028
G1 X137.865 Y209.595 E97.04932
G1 X138.019 Y209.159 E97.06708
G1 X138.019 Y188.213 E97.87173
G1 X137.87 Y187.842 E97.88709
G1 X137.485 Y187.628 E97.90401
G1 X128.019 Y187.628 E98.26765
G1 X128.019 Y32.372 E104.23188
G1 X137.434 Y32.372 E104.59357
G1 X137.688 Y32.27 E104.60408
G1 X137.865 Y32.115 E104.61312
G1 X138.019 Y31.679 E104.63088
G1 X138.019 Y10.733 E105.43553
G1 X137.917 Y10.479 E105.44605
G1 X137.762 Y10.302 E105.45508
G1 X137.326 Y10.148 E105.47285
G1 X117.26 Y10.148 E106.24369
G1 X116.889 Y10.297 E106.25905
G1 X116.675 Y10.682 E106.27597
G1 X116.675 Y17.606 E106.54196
G1 X114.827 Y17.606 E106.61295
G1 X114.827 Y18.068 E106.6307
G1 X114.365 Y18.068 E106.64845
G1 X114.365 Y18.299 E106.65732
G1 X114.827 Y18.299 E106.67507
G1 X114.827 Y18.068 E106.68394
G1 X116.665 Y18.068 E106.75455
G1 X116.799 Y18.232 E106.76269
G1 X116.799 Y24.318 E106.99648
G1 X116.635 Y24.452 E107.00462
G1 X114.827 Y24.452 E107.07408
G1 X114.827 Y24.914 E107.09182
G1 X114.365 Y24.914 E107.10957
G1 X114.365 Y25.376 E107.12732
G1 X114.827 Y25.376 E107.14507
G1 X114.827 Y25.838 E107.16281
G1 X115.751 Y25.838 E107.19831
G1 X115.751 Y32.342 E107.44816
G1 X114.827 Y32.342 E107.48366
G1 X114.827 Y32.804 E107.50141
G1 X114.365 Y32.804 E107.51916
G1 X114.365 Y33.266 E107.5369
G1 X113.903 Y33.266 E107.55465
G1 X113.903 Y33.728 E107.5724
G1 X107.301 Y33.728 E107.82602
G1 X107.137 Y33.862 E107.83415
G1 X107.137 Y39.948 E108.06795
G1 X107.271 Y40.112 E108.07609
G1 X113.903 Y40.113 E108.33086
G1 X113.903 Y40.575 E108.34861
G1 X114.365 Y40.575 E108.36635
G1 X114.365 Y41.037 E108.3841
G1 X114.827 Y41.037 E108.40185
G1 X114.827 Y41.499 E108.4196
G1 X115.751 Y41.499 E108.45509
G1 X115.751 Y178.502 E113.71813
G1 X114.827 Y178.502 E113.75362
G1 X114.827 Y178.964 E113.77137
G1 X114.365 Y178.964 E113.78912
G1 X114.365 Y179.426 E113.80687
G1 X113.903 Y179.426 E113.82461
G1 X113.903 Y179.888 E113.84236
G1 X107.301 Y179.888 E114.09598
G1 X107.137 Y180.022 E114.10412
G1 X107.137 Y191.328 E114.53844
G1 X107.271 Y191.492 E114.54658
G1 X113.903 Y191.493 E114.80135
G1 X113.903 Y191.955 E114.8191
G1 X114.365 Y191.955 E114.83684
G1 X114.365 Y192.417 E114.85459
G1 X114.827 Y192.417 E114.87234
G1 X114.827 Y192.879 E114.89009
G1 X115.751 Y192.879 E114.92558
G1 X115.751 Y209.159 E115.55099
G1 X115.796 Y209.536 E115.56557
G1 X115.918 Y209.874 E115.57938
G1 X116.111 Y210.177 E115.59318
G1 X116.367 Y210.429 E115.60698
G1 X116.672 Y210.618 E115.62076
G1 X117.011 Y210.736 E115.63455
G1 X117.368 Y210.776 E115.64835
G1 X137.326 Y210.776 E116.41505
G1 X137.703 Y210.731 E116.42963
G1 X138.041 Y210.609 E116.44344
G1 X138.344 Y210.416 E116.45724
G1 X138.596 Y210.16 E116.47104
G1 X138.785 Y209.855 E116.48482
G1 X138.903 Y209.516 E116.49861
G1 X138.943 Y209.159 E116.51241
G1 X138.943 Y188.321 E117.31291
G1 X138.898 Y187.944 E117.3275
G1 X138.776 Y187.606 E117.3413
G1 X138.583 Y187.303 E117.3551
G1 X138.327 Y187.051 E117.3689
G1 X138.022 Y186.862 E117.38269
G1 X137.683 Y186.744 E117.39648
G1 X137.326 Y186.704 E117.41028
G1 X128.943 Y186.704 E117.73231
G1 X128.943 Y33.296 E123.62555
G1 X137.326 Y33.296 E123.94759
G1 X137.703 Y33.251 E123.96217
G1 X138.041 Y33.129 E123.97598
G1 X138.344 Y32.936 E123.98978
G1 X138.596 Y32.68 E124.00358
G1 X138.785 Y32.375 E124.01736
G1 X138.903 Y32.036 E124.03115
G1 X138.943 Y31.679 E124.04495
G1 X138.943 Y10.841 E124.84545
G1 X138.898 Y10.464 E124.86004
G1 X138.776 Y10.126 E124.87384
G1 X138.583 Y9.823 E124.88764
G1 X138.327 Y9.571 E124.90144
G1 X138.022 Y9.382 E124.91523
G1 X137.683 Y9.264 E124.92901
G1 X137.326 Y9.224 E124.94282
G1 X117.368 Y9.224 E125.70951
G1 X116.991 Y9.269 E125.7241
G1 X116.653 Y9.391 E125.7379
G1 X116.35 Y9.584 E125.7517
G1 X116.098 Y9.84 E125.7655
G1 X115.909 Y10.145 E125.77928
G1 X115.791 Y10.484 E125.79307
G1 X115.751 Y10.841 E125.80687
G1 X115.751 Y16.682 E126.03126
G1 X114.827 Y16.682 E126.06675
G1 X114.827 Y17.144 E126.0845
G1 X114.365 Y17.144 E126.10225
G1 X114.365 Y17.606 E126.12
G1 X113.903 Y17.606 E126.13775
G1 X113.903 Y18.068 E126.15549
G1 X107.301 Y18.068 E126.40911
G1 X107.137 Y18.202 E126.41725
		retract
G1 F2400 E125.85725
G1 X107.179 Y20.201 E125.62925
G1 F2400 E125.61725
G0 F4800 X107.137 Y17.634
G0 X116.703 Y10.744
G0 X117.137 Y10.744
G1 F2400 E126.41725
G1 F1500 X117.137 Y209.226 E134.04203
G1 X117.271 Y209.39 E134.05016
G1 X137.393 Y209.39 E134.82316
G1 X137.557 Y209.256 E134.83129
G1 X137.557 Y188.254 E135.63809
G1 X137.423 Y188.09 E135.64623
G1 X127.557 Y188.09 E136.02524
G1 X127.557 Y31.91 E142.02496
G1 X137.393 Y31.91 E142.40282
G1 X137.557 Y31.776 E142.41095
G1 X137.557 Y10.774 E143.21775
G1 X137.423 Y10.61 E143.22589
G1 X117.301 Y10.61 E143.99889
G1 X117.137 Y10.744 E144.00702
		retract
G1 F2400 E143.44702
G1 X117.138 Y12.743 E143.21902
G1 F2400 E143.20702
G0 F4800 X116.703 Y10.744
G0 X106.715 Y17.646
G0 X106.675 Y18.14
G1 F2400 E144.00702
G1 F1500 X106.675 Y24.329 E144.24477
G1 X106.824 Y24.7 E144.26013
G1 X107.209 Y24.914 E144.27705
G1 X113.903 Y24.914 E144.53421
G1 X113.903 Y24.452 E144.55196
G1 X114.365 Y24.452 E144.5697
G1 X114.365 Y24.221 E144.57858
G1 X114.827 Y24.221 E144.59633
G1 X114.827 Y24.452 E144.6052
G1 X114.365 Y24.452 E144.62295
G1 X114.365 Y24.914 E144.6407
G1 X113.903 Y24.914 E144.65844
G1 X113.903 Y25.376 E144.67619
G1 X114.365 Y25.376 E144.69394
G1 X114.365 Y25.838 E144.71169
G1 X114.827 Y25.838 E144.72943
G1 X114.827 Y26.3 E144.74718
G1 X115.289 Y26.3 E144.76493
G1 X115.289 Y31.88 E144.97929
G1 X114.827 Y31.88 E144.99704
G1 X114.827 Y32.342 E145.01478
G1 X114.365 Y32.342 E145.03253
G1 X114.365 Y32.804 E145.05028
G1 X113.903 Y32.804 E145.06803
G1 X113.903 Y33.266 E145.08578
G1 X107.26 Y33.266 E145.34097
G1 X106.889 Y33.415 E145.35633
G1 X106.675 Y33.8 E145.37325
G1 X106.675 Y39.987 E145.61093
G1 X106.823 Y40.36 E145.62634
G1 X107.209 Y40.574 E145.6433
G1 X113.903 Y40.575 E145.90045
G1 X113.903 Y41.037 E145.9182
G1 X114.365 Y41.037 E145.93595
G1 X114.365 Y41.499 E145.95369
G1 X114.827 Y41.499 E145.97144
G1 X114.827 Y41.961 E145.98919
G1 X115.289 Y41.961 E146.00694
G1 X115.289 Y178.04 E151.23447
G1 X114.827 Y178.04 E151.25222
G1 X114.827 Y178.502 E151.26997
G1 X114.365 Y178.502 E151.28772
G1 X114.365 Y178.964 E151.30547
G1 X113.903 Y178.964 E151.32321
G1 X113.903 Y179.426 E151.34096
G1 X107.26 Y179.426 E151.59616
G1 X106.889 Y179.575 E151.61151
G1 X106.675 Y179.96 E151.62844
G1 X106.675 Y191.367 E152.06664
G1 X106.823 Y191.74 E152.08206
G1 X107.209 Y191.954 E152.09901
G1 X113.903 Y191.955 E152.35616
G1 X113.903 Y192.417 E152.37391
G1 X114.365 Y192.417 E152.39166
G1 X114.365 Y192.879 E152.40941
G1 X114.827 Y192.879 E152.42716
G1 X114.827 Y193.341 E152.4449
G1 X115.289 Y193.341 E152.46265
G1 X115.289 Y209.159 E153.07031
G1 X115.329 Y209.566 E153.08602
G1 X115.448 Y209.956 E153.10168
G1 X115.64 Y210.315 E153.11732
G1 X115.899 Y210.63 E153.13299
G1 X116.214 Y210.888 E153.14863
G1 X116.573 Y211.08 E153.16427
G1 X116.963 Y211.198 E153.17992
G1 X117.368 Y211.238 E153.19556
G1 X137.326 Y211.238 E153.96225
G1 X137.733 Y211.198 E153.97796
G1 X138.123 Y211.079 E153.99363
G1 X138.482 Y210.887 E154.00927
G1 X138.797 Y210.628 E154.02493
G1 X139.055 Y210.313 E154.04057
G1 X139.247 Y209.954 E154.05621
G1 X139.365 Y209.564 E154.07187
G1 X139.405 Y209.159 E154.0875
G1 X139.405 Y188.321 E154.888
G1 X139.365 Y187.914 E154.90371
G1 X139.246 Y187.524 E154.91938
G1 X139.054 Y187.165 E154.93502
G1 X138.795 Y186.85 E154.95068
G1 X138.48 Y186.592 E154.96632
G1 X138.121 Y186.4 E154.98196
G1 X137.731 Y186.282 E154.99762
G1 X137.326 Y186.242 E155.01325
G1 X129.405 Y186.242 E155.31754
G1 X129.405 Y33.758 E161.17528
G1 X137.326 Y33.758 E161.47957
G1 X137.733 Y33.718 E161.49528
G1 X138.123 Y33.599 E161.51094
G1 X138.482 Y33.407 E161.52658
G1 X138.797 Y33.148 E161.54225
G1 X139.055 Y32.833 E161.55789
G1 X139.247 Y32.474 E161.57353
G1 X139.365 Y32.084 E161.58918
G1 X139.405 Y31.679 E161.60482
G1 X139.405 Y10.841 E162.40532
G1 X139.365 Y10.434 E162.42103
G1 X139.246 Y10.044 E162.43669
G1 X139.054 Y9.685 E162.45233
G1 X138.795 Y9.37 E162.468
G1 X138.48 Y9.112 E162.48364
G1 X138.121 Y8.92 E162.49928
G1 X137.731 Y8.802 E162.51493
G1 X137.326 Y8.762 E162.53057
G1 X117.368 Y8.762 E163.29726
G1 X116.961 Y8.802 E163.31297
G1 X116.571 Y8.921 E163.32864
G1 X116.212 Y9.113 E163.34428
G1 X115.897 Y9.372 E163.35994
G1 X115.639 Y9.687 E163.37558
G1 X115.447 Y10.046 E163.39122
G1 X115.329 Y10.436 E163.40688
G1 X115.289 Y10.841 E163.42251
G1 X115.289 Y16.22 E163.62915
G1 X114.827 Y16.22 E163.6469
G1 X114.827 Y16.682 E163.66464
G1 X114.365 Y16.682 E163.68239
G1 X114.365 Y17.144 E163.70014
G1 X113.903 Y17.144 E163.71789
G1 X113.903 Y17.606 E163.73563
G1 X107.26 Y17.606 E163.99083
G1 X106.889 Y17.755 E164.00619
G1 X106.675 Y18.14 E164.02311
		retract
G1 F2400 E163.46311
G1 X106.72 Y20.139 E163.23511
G1 F2400 E163.22311
G0 F4800 X106.675 Y18.14
G0 X106.715 Y17.646
G0 X116.715 Y10.188
G0 X137.979 Y10.188
G0 X147.316 Y10.808
G1 F2400 E164.02311
G1 F1500 X147.275 Y14.292 E164.15696
G1 X147.3 Y14.902 E164.18041
G1 X147.058 Y15.597 E164.20868
G1 X146.94 Y16.178 E164.23146
G1 X146.901 Y16.769 E164.25421
G1 X146.904 Y18.284 E164.31241
G1 X146.96 Y18.975 E164.33904
G1 X147.03 Y19.408 E164.35589
G1 X147.154 Y19.943 E164.37699
G1 X146.864 Y20.714 E164.40863
G1 X146.75 Y21.295 E164.43138
G1 X146.736 Y21.545 E164.441
G1 X146.649 Y21.782 E164.45069
G1 X146.524 Y22.361 E164.47345
G1 X146.477 Y22.952 E164.49622
G1 X146.473 Y23.314 E164.51013
G1 X146.531 Y24.074 E164.53941
G1 X146.666 Y24.651 E164.56218
G1 X146.878 Y25.204 E164.58493
G1 X147.162 Y25.723 E164.60766
G1 X147.505 Y26.188 E164.62985
G1 X147.406 Y26.54 E164.6439
G1 X147.342 Y27.062 E164.6641
G1 X147.311 Y27.734 E164.68995
G1 X147.343 Y28.389 E164.71514
G1 X147.387 Y28.694 E164.72698
G1 X147.443 Y28.967 E164.73768
G1 X147.39 Y29.246 E164.74859
G1 X147.352 Y29.592 E164.76196
G1 X147.332 Y30.03 E164.77881
G1 X147.346 Y30.833 E164.80966
G1 X147.427 Y31.579 E164.83848
G1 X147.338 Y31.95 E164.85314
G1 X147.295 Y32.474 E164.87334
G1 X147.289 Y33.531 E164.91394
G1 X147.333 Y34.104 E164.93602
G1 X147.457 Y34.615 E164.95622
G1 X147.656 Y35.102 E164.97643
G1 X147.802 Y35.346 E164.98735
G1 X147.541 Y36.001 E165.01444
G1 X147.422 Y36.513 E165.03463
G1 X147.382 Y37.038 E165.05486
G1 X147.381 Y39.128 E165.13515
G1 X147.253 Y39.538 E165.15165
G1 X147.213 Y39.943 E165.16728
G1 X147.213 Y41.094 E165.2115
G1 X147.057 Y41.541 E165.22969
G1 X146.939 Y42.122 E165.25246
G1 X146.9 Y42.713 E165.27521
G1 X146.903 Y44.227 E165.33338
G1 X146.96 Y44.926 E165.36032
G1 X147.052 Y45.489 E165.38223
G1 X147.156 Y45.958 E165.40069
G1 X147.339 Y46.477 E165.42183
G1 X147.37 Y46.882 E165.43743
G1 X147.424 Y47.092 E165.44576
G1 X147.283 Y48.021 E165.48186
G1 X147.045 Y48.56 E165.50449
G1 X146.866 Y49.124 E165.52722
G1 X146.765 Y49.708 E165.54999
G1 X146.734 Y50.004 E165.56142
G1 X146.713 Y50.306 E165.57305
G1 X146.732 Y50.898 E165.59581
G1 X146.765 Y51.228 E165.60855
G1 X146.852 Y51.762 E165.62933
G1 X147.021 Y52.329 E165.65206
G1 X147.113 Y52.576 E165.66219
G1 X147.044 Y53.557 E165.69996
G1 X147.044 Y66.576 E166.20009
G1 X146.997 Y68.468 E166.2728
G1 X146.996 Y76.452 E166.57951
G1 X146.975 Y79.984 E166.71519
G1 X146.964 Y80.198 E166.72343
G1 X146.965 Y80.818 E166.74724
G1 X146.836 Y82.976 E166.83029
G1 X146.839 Y85.313 E166.92007
G1 X146.848 Y85.558 E166.92949
G1 X146.799 Y94.71 E167.28107
G1 X146.842 Y95.271 E167.30268
G1 X146.882 Y95.524 E167.31252
G1 X146.748 Y97.667 E167.39501
G1 X146.745 Y98.04 E167.40934
G1 X146.808 Y98.562 E167.42954
G1 X146.851 Y98.715 E167.43564
G1 X146.77 Y100.441 E167.50202
G1 X146.772 Y100.805 E167.516
G1 X146.841 Y101.318 E167.53589
G1 X146.696 Y105.132 E167.68251
G1 X146.714 Y105.633 E167.70177
G1 X146.809 Y106.149 E167.72193
G1 X146.681 Y111.313 E167.92036
G1 X146.644 Y114.937 E168.05959
G1 X146.614 Y116.632 E168.12471
G1 X146.649 Y125.57 E168.46807
G1 X146.565 Y128.161 E168.56766
G1 X146.6 Y128.775 E168.59129
G1 X146.657 Y129.031 E168.60136
G1 X146.566 Y131.686 E168.70341
G1 X146.518 Y132.766 E168.74494
G1 X146.27 Y183.228 E170.68349
G1 X146.335 Y189.166 E170.91161
G1 X146.677 Y209.206 E171.68157
G1 X146.747 Y209.845 E171.70626
G1 X146.892 Y210.351 E171.72648
G1 X147.112 Y210.829 E171.7467
G1 X147.401 Y211.268 E171.76689
G1 X147.754 Y211.659 E171.78713
G1 X148.162 Y211.991 E171.80733
G1 X148.615 Y212.258 E171.82753
G1 X149.104 Y212.453 E171.84776
G1 X149.616 Y212.572 E171.86795
G1 X150.141 Y212.612 E171.88818
G1 X173.214 Y212.612 E172.77454
G1 X173.905 Y212.542 E172.80122
G1 X174.411 Y212.399 E172.82142
G1 X174.89 Y212.18 E172.84165
G1 X175.329 Y211.891 E172.86184
G1 X175.721 Y211.539 E172.88208
G1 X175.976 Y211.227 E172.89756
G1 X191.278 Y211.227 E173.48539
G1 X191.683 Y211.187 E173.50103
G1 X192.073 Y211.069 E173.51668
G1 X192.432 Y210.877 E173.53232
G1 X192.747 Y210.619 E173.54796
G1 X193.006 Y210.304 E173.56363
G1 X193.198 Y209.945 E173.57927
G1 X193.317 Y209.555 E173.59493
G1 X193.357 Y209.15 E173.61056
G1 X193.362 Y203.478 E173.82846
G1 X193.354 Y193.424 E174.21468
G1 X193.314 Y193.02 E174.23028
G1 X193.196 Y192.63 E174.24593
G1 X193.012 Y192.287 E174.26089
G1 X193.005 Y181.022 E174.69364
G1 X192.965 Y180.617 E174.70927
G1 X192.847 Y180.227 E174.72492
G1 X192.663 Y179.884 E174.73988
G1 X192.656 Y168.587 E175.17386
G1 X192.616 Y168.182 E175.18949
G1 X192.498 Y167.792 E175.20514
G1 X192.314 Y167.449 E175.22009
G1 X192.307 Y156.071 E175.65719
G1 X192.267 Y155.666 E175.67282
G1 X192.149 Y155.276 E175.68847
G1 X191.966 Y154.933 E175.70341
G1 X191.959 Y143.944 E176.12555
G1 X191.975 Y65.525 E179.13806
G1 X192.161 Y65.177 E179.15321
G1 X192.28 Y64.787 E179.16888
G1 X192.32 Y64.382 E179.18451
G1 X192.325 Y55.656 E179.51973
G1 X192.509 Y55.311 E179.53475
G1 X192.627 Y54.921 E179.5504
G1 X192.667 Y54.516 E179.56603
G1 X192.671 Y44.811 E179.93885
G1 X192.858 Y44.461 E179.9541
G1 X192.976 Y44.071 E179.96975
G1 X193.016 Y43.666 E179.98539
G1 X193.019 Y34.501 E180.33746
G1 X193.205 Y34.154 E180.35259
G1 X193.323 Y33.764 E180.36824
G1 X193.363 Y33.359 E180.38387
G1 X193.367 Y24.169 E180.73691
G1 X193.554 Y23.819 E180.75216
G1 X193.672 Y23.429 E180.76781
G1 X193.712 Y23.023 E180.78348
G1 X193.714 Y10.851 E181.25107
G1 X193.674 Y10.444 E181.26679
G1 X193.555 Y10.054 E181.28245
G1 X193.363 Y9.695 E181.29809
G1 X193.105 Y9.38 E181.31373
G1 X192.79 Y9.122 E181.32937
G1 X192.43 Y8.93 E181.34505
G1 X192.04 Y8.812 E181.3607
G1 X191.635 Y8.772 E181.37633
G1 X176.011 Y8.771 E181.97654
G1 X175.62 Y8.338 E181.99895
G1 X175.212 Y8.006 E182.01915
G1 X174.759 Y7.739 E182.03935
G1 X174.27 Y7.544 E182.05958
G1 X173.758 Y7.425 E182.07977
G1 X173.233 Y7.385 E182.1
G1 X150.781 Y7.384 E182.9625
G1 X150.123 Y7.447 E182.98789
G1 X149.615 Y7.586 E183.00813
G1 X149.135 Y7.8 E183.02832
G1 X148.692 Y8.085 E183.04855
G1 X148.298 Y8.433 E183.06875
G1 X147.96 Y8.837 E183.08898
G1 X147.688 Y9.287 E183.10918
G1 X147.487 Y9.773 E183.12938
G1 X147.362 Y10.284 E183.14959
G1 X147.316 Y10.808 E183.1698
G0 F4800 X147.778 Y10.814
G1 F1500 X147.738 Y14.198 E183.29981
G1 X147.521 Y14.51 E183.31441
G1 X147.314 Y14.917 E183.33195
G1 X147.425 Y16.103 E183.37771
G1 X147.402 Y16.209 E183.38187
G1 X147.363 Y16.768 E183.4034
G1 X147.366 Y18.283 E183.4616
G1 X147.416 Y18.902 E183.48546
G1 X147.452 Y19.126 E183.49417
G1 X147.432 Y19.947 E183.52572
G1 X147.399 Y20.586 E183.5503
G1 X147.326 Y20.775 E183.55808
G1 X147.213 Y21.323 E183.57958
G1 X147.193 Y21.637 E183.59167
G1 X147.11 Y21.852 E183.60052
G1 X146.985 Y22.398 E183.62204
G1 X146.939 Y22.957 E183.64358
G1 X146.935 Y23.319 E183.65749
G1 X146.945 Y23.638 E183.66975
G1 X147.024 Y24.192 E183.69125
G1 X147.181 Y24.73 E183.71278
G1 X147.383 Y25.174 E183.73152
G1 X147.388 Y25.398 E183.74012
G1 X147.463 Y25.919 E183.76035
G1 X147.505 Y26.188 E183.7708
G1 X147.874 Y26.571 E183.79124
G1 X147.803 Y27.084 E183.81113
G1 X147.772 Y27.756 E183.83697
G1 X147.8 Y28.323 E183.85878
G1 X147.844 Y28.628 E183.87062
G1 X147.917 Y28.907 E183.8817
G1 X147.849 Y29.296 E183.89687
G1 X147.811 Y29.642 E183.91024
G1 X147.793 Y30.022 E183.92485
G1 X147.807 Y30.825 E183.95571
G1 X147.864 Y31.354 E183.97615
G1 X147.916 Y31.536 E183.98342
G1 X147.8 Y31.989 E184.00138
G1 X147.757 Y32.477 E184.0202
G1 X147.751 Y33.534 E184.06081
G1 X147.832 Y34.245 E184.0883
G1 X147.984 Y34.711 E184.10713
G1 X148.286 Y35.295 E184.13238
G1 X148.286 Y35.488 E184.1398
G1 X148.116 Y35.812 E184.15385
G1 X147.867 Y36.117 E184.16898
G1 X147.675 Y36.476 E184.18462
G1 X147.557 Y36.866 E184.20027
G1 X147.517 Y37.271 E184.2159
G1 X147.517 Y38.875 E184.27752
G1 X147.381 Y39.128 E184.28856
G1 X147.381 Y40.728 E184.35002
G1 X147.213 Y41.059 E184.36428
G1 X147.213 Y41.561 E184.38357
G1 X147.253 Y41.968 E184.39928
G1 X147.384 Y42.397 E184.41651
G1 X147.362 Y42.712 E184.42864
G1 X147.364 Y43.967 E184.47685
G1 X147.307 Y44.206 E184.48629
G1 X147.263 Y44.73 E184.50649
G1 X147.256 Y45.68 E184.54298
G1 X147.278 Y46.093 E184.55887
G1 X147.361 Y46.534 E184.57611
G1 X147.732 Y47.255 E184.60726
G1 X147.299 Y48.011 E184.64073
G1 X147.272 Y48.471 E184.65843
G1 X147.262 Y49.54 E184.6995
G1 X147.224 Y49.756 E184.70792
G1 X147.193 Y50.052 E184.71936
G1 X147.191 Y50.852 E184.75009
G1 X147.216 Y51.106 E184.75989
G1 X147.113 Y52.576 E184.8165
G1 X147.39 Y53.197 E184.84262
G1 X147.517 Y53.398 E184.85176
G1 X147.506 Y53.673 E184.86233
G1 X147.506 Y57.312 E185.00212
G1 X147.377 Y57.552 E185.01259
G1 X147.258 Y57.942 E185.02826
G1 X147.218 Y58.347 E185.04389
G1 X147.212 Y62.633 E185.20854
G1 X147.249 Y63.028 E185.22378
G1 X147.365 Y63.419 E185.23945
G1 X147.506 Y63.687 E185.25108
G1 X147.506 Y66.587 E185.36248
G1 X147.458 Y68.554 E185.43807
G1 X147.458 Y71.171 E185.5386
G1 X147.356 Y71.361 E185.54689
G1 X147.237 Y71.75 E185.56252
G1 X147.196 Y72.156 E185.57819
G1 X147.195 Y72.546 E185.59317
G1 X147.212 Y72.721 E185.59993
G1 X147.212 Y75.615 E185.7111
G1 X147.252 Y76.022 E185.72681
G1 X147.371 Y76.412 E185.74248
G1 X147.457 Y76.573 E185.74949
G1 X147.438 Y79.964 E185.87976
G1 X147.426 Y80.197 E185.88872
G1 X147.427 Y80.829 E185.913
G1 X147.303 Y82.901 E185.99274
G1 X147.301 Y85.312 E186.08536
G1 X147.31 Y85.543 E186.09424
G1 X147.261 Y94.713 E186.44651
G1 X147.298 Y95.199 E186.46524
G1 X147.346 Y95.503 E186.47706
G1 X147.209 Y97.696 E186.56147
G1 X147.249 Y98.405 E186.58875
G1 X147.315 Y98.659 E186.59883
G1 X147.231 Y100.463 E186.66821
G1 X147.269 Y101.097 E186.69261
G1 X147.306 Y101.244 E186.69843
G1 X147.158 Y105.149 E186.84855
G1 X147.211 Y105.834 E186.87494
G1 X147.273 Y106.056 E186.8838
G1 X147.142 Y111.369 E187.08796
G1 X147.106 Y114.917 E187.22427
G1 X147.076 Y116.564 E187.28755
G1 X147.111 Y125.583 E187.63402
G1 X147.027 Y128.176 E187.73368
G1 X147.082 Y128.857 E187.75993
G1 X147.121 Y128.993 E187.76536
G1 X147.028 Y131.707 E187.86968
G1 X146.977 Y132.905 E187.91575
G1 X146.732 Y183.278 E189.85087
G1 X146.797 Y189.179 E190.07757
G1 X147.138 Y209.198 E190.84673
G1 X147.153 Y209.451 E190.85646
G1 X147.243 Y209.933 E190.8753
G1 X147.409 Y210.393 E190.89408
G1 X147.648 Y210.821 E190.91292
G1 X147.953 Y211.204 E190.93172
G1 X148.316 Y211.532 E190.95052
G1 X148.728 Y211.797 E190.96934
G1 X149.178 Y211.991 E190.98816
G1 X149.653 Y212.11 E191.00697
G1 X150.141 Y212.15 E191.02578
G1 X173.214 Y212.15 E191.91214
G1 X173.512 Y212.135 E191.92361
G1 X173.993 Y212.047 E191.94239
G1 X174.454 Y211.882 E191.9612
G1 X174.882 Y211.644 E191.98001
G1 X175.409 Y211.227 E192.00583
G1 X175.998 Y211.227 E192.02846
G1 X176.271 Y210.765 E192.04907
G1 X191.278 Y210.765 E192.62557
G1 X191.654 Y210.721 E192.64011
G1 X191.992 Y210.599 E192.65392
G1 X192.294 Y210.406 E192.66769
G1 X192.547 Y210.15 E192.68151
G1 X192.737 Y209.845 E192.69532
G1 X192.855 Y209.506 E192.70911
G1 X192.895 Y209.149 E192.72291
G1 X192.9 Y203.475 E192.94088
G1 X192.892 Y193.282 E193.33244
G1 X192.799 Y192.886 E193.34807
G1 X192.643 Y192.563 E193.36185
G1 X192.551 Y192.448 E193.36751
G1 X192.543 Y180.88 E193.8119
G1 X192.45 Y180.483 E193.82756
G1 X192.294 Y180.16 E193.84134
G1 X192.202 Y180.045 E193.847
G1 X192.194 Y168.445 E194.29262
G1 X192.101 Y168.048 E194.30828
G1 X191.945 Y167.725 E194.32206
G1 X191.853 Y167.61 E194.32772
G1 X191.845 Y155.929 E194.77645
G1 X191.752 Y155.532 E194.79211
G1 X191.596 Y155.209 E194.80589
G1 X191.504 Y155.094 E194.81155
G1 X191.497 Y143.944 E195.23988
G1 X191.513 Y65.378 E198.25803
G1 X191.7 Y65.078 E198.27161
G1 X191.818 Y64.739 E198.2854
G1 X191.858 Y64.382 E198.2992
G1 X191.863 Y55.508 E198.6401
G1 X192.047 Y55.212 E198.65349
G1 X192.165 Y54.872 E198.66732
G1 X192.205 Y54.516 E198.68108
G1 X192.209 Y44.664 E199.05955
G1 X192.396 Y44.362 E199.07319
G1 X192.514 Y44.022 E199.08702
G1 X192.554 Y43.665 E199.10082
G1 X192.557 Y34.354 E199.4585
G1 X192.743 Y34.055 E199.47203
G1 X192.861 Y33.716 E199.48582
G1 X192.901 Y33.359 E199.49962
G1 X192.905 Y24.021 E199.85834
G1 X193.092 Y23.719 E199.87199
G1 X193.21 Y23.38 E199.88578
G1 X193.25 Y23.023 E199.89958
G1 X193.252 Y10.851 E200.36717
G1 X193.207 Y10.474 E200.38176
G1 X193.085 Y10.136 E200.39556
G1 X192.892 Y9.834 E200.40933
G1 X192.636 Y9.581 E200.42316
G1 X192.331 Y9.392 E200.43694
G1 X191.992 Y9.274 E200.45073
G1 X191.635 Y9.234 E200.46453
G1 X176.305 Y9.233 E201.05344
G1 X176.001 Y8.771 E201.07468
G1 X175.398 Y8.771 E201.09785
G1 X175.772 Y9.233 E201.12068
G1 X176.292 Y9.233 E201.14066
G1 X176.505 Y9.695 E201.1602
G1 X191.635 Y9.696 E201.74143
G1 X191.936 Y9.736 E201.75309
G1 X192.216 Y9.853 E201.76475
G1 X192.456 Y10.038 E201.77639
G1 X192.639 Y10.28 E201.78805
G1 X192.753 Y10.561 E201.7997
G1 X192.79 Y10.851 E201.81093
G1 X192.788 Y23.023 E202.27852
G1 X192.748 Y23.324 E202.29018
G1 X192.631 Y23.604 E202.30184
G1 X192.443 Y23.847 E202.31364
G1 X192.439 Y33.358 E202.67901
G1 X192.399 Y33.659 E202.69068
G1 X192.282 Y33.939 E202.70234
G1 X192.095 Y34.181 E202.71409
G1 X192.092 Y43.665 E203.07842
G1 X192.052 Y43.966 E203.09008
G1 X191.935 Y44.246 E203.10174
G1 X191.747 Y44.489 E203.11354
G1 X191.743 Y54.515 E203.4987
G1 X191.703 Y54.816 E203.51036
G1 X191.586 Y55.096 E203.52202
G1 X191.401 Y55.336 E203.53366
G1 X191.396 Y64.382 E203.88117
G1 X191.356 Y64.682 E203.89279
G1 X191.239 Y64.962 E203.90445
G1 X191.051 Y65.205 E203.91625
G1 X191.035 Y143.944 E206.94105
G1 X191.042 Y155.252 E207.37545
G1 X191.229 Y155.496 E207.38726
G1 X191.345 Y155.777 E207.39894
G1 X191.383 Y156.071 E207.41032
G1 X191.391 Y167.768 E207.85967
G1 X191.578 Y168.012 E207.87148
G1 X191.694 Y168.293 E207.88316
G1 X191.732 Y168.587 E207.89455
G1 X191.74 Y180.203 E208.34078
G1 X191.927 Y180.447 E208.35259
G1 X192.043 Y180.728 E208.36427
G1 X192.081 Y181.022 E208.37566
G1 X192.089 Y192.606 E208.82066
G1 X192.276 Y192.85 E208.83247
G1 X192.392 Y193.131 E208.84415
G1 X192.43 Y193.425 E208.85554
G1 X192.438 Y203.477 E209.24169
G1 X192.433 Y209.149 E209.45958
G1 X192.393 Y209.45 E209.47125
G1 X192.276 Y209.73 E209.4829
G1 X192.09 Y209.969 E209.49454
G1 X191.848 Y210.152 E209.50619
G1 X191.567 Y210.266 E209.51784
G1 X191.278 Y210.303 E209.52904
G1 X176.473 Y210.303 E210.09778
G1 X176.287 Y210.765 E210.11691
G1 X175.732 Y210.765 E210.13823
G1 X175.595 Y210.977 E210.14793
G1 X175.362 Y211.233 E210.16122
G1 X174.759 Y211.174 E210.1845
G1 X175.193 Y210.753 E210.20773
G1 X174.941 Y210.725 E210.21747
G1 X174.602 Y210.607 E210.23126
G1 X174.253 Y210.391 E210.24702
G1 X173.926 Y210.599 E210.26191
G1 X173.588 Y210.72 E210.2757
G1 X173.214 Y210.764 E210.29017
G1 X150.141 Y210.764 E211.17653
G1 X149.784 Y210.724 E211.19033
G1 X149.445 Y210.606 E211.20412
G1 X149.14 Y210.417 E211.2179
G1 X148.884 Y210.165 E211.2317
G1 X148.691 Y209.862 E211.2455
G1 X148.569 Y209.524 E211.25931
G1 X148.524 Y209.175 E211.27282
G1 X148.183 Y189.146 E212.04236
G1 X148.118 Y183.237 E212.26937
G1 X148.363 Y132.912 E214.20265
G1 X148.413 Y131.768 E214.24664
G1 X148.512 Y128.86 E214.35842
G1 X148.407 Y128.386 E214.37707
G1 X148.497 Y125.58 E214.48492
G1 X148.462 Y116.59 E214.83027
G1 X148.492 Y114.943 E214.89355
G1 X148.528 Y111.359 E215.03124
G1 X148.664 Y105.854 E215.24278
G1 X148.605 Y105.711 E215.24873
G1 X148.543 Y105.202 E215.26842
G1 X148.699 Y101.096 E215.42627
G1 X148.632 Y100.846 E215.43622
G1 X148.616 Y100.527 E215.44849
G1 X148.712 Y98.476 E215.52736
G1 X148.651 Y98.328 E215.53351
G1 X148.583 Y97.922 E215.54932
G1 X148.739 Y95.423 E215.64551
G1 X148.667 Y94.982 E215.66268
G1 X148.647 Y94.72 E215.67277
[truncated: 998,000+ more rows]
