# Supplementary material for: Development and Validation of a Neurosurgical Phantom for Simulating External Ventricular Drain Placement
Source: J Med Syst. 2025 Jan 3;49(1):1. doi: 10.1007/s10916-024-02133-4 (PMC11698783; doi:10.1007/s10916-024-02133-4)
Supplement: Supplementary file 1 — Supplementary file1 stl meshes of outer shell, brain mold and skin mold of phantom (ZIP 114975 KB) [file 10916_2024_2133_MOESM1_ESM.zip › PhantomModels/Phantom2/Mold_Brain/Gcode/CE3MAXNEO_Mold_Basic2_Brain_V2_R.gcode]

	FLAVOR:Marlin
	TIME:86550.6
	Filament used:145.148m
	Layer Height:0.2
	MINX:9.046
	MINY:0.185
	MINZ:0.24
	MAXX:212.84
	MAXY:219.824
	MAXZ:150.89
	OuterWall Time:16475.5
	InnerWall Time:10446.9
	Skin Time:12998.5
	Support Time:6861.55
	SkirtBrim Time:0
	Infill Time:10981.4
	Support Infills Time:0
	Combing Time:6892.82
	Retraction Time:11381.4
	PrimeTower Time:10512.4
	Creality Print GCode Generated by CXEngine
	CRSLICE_GIT_HASH:6b8d75d
	Creality Print Version : V4.3.7.6619
	CXEngine Release Time:2023-09-20 15:19:09
	Gcode Generated Time:2023-12-15 17:37:52
	----------Machine Config--------------
	Machine Name:Ender-3 V3 SE
	Machine Height:250
	Machine Width:220
	Machine Depth:220
	Material Type:PLA
	Material Name:CR-PLA_1.75
	Number of Extruders:1
	ExtruderParams[0] Nozzle Diameter:1000
	----------Profile Config---------------
	Wall Thickness:0.8
	Top/Bottom Thickness:0.8
	Out Wall Line Width:0.42
	Inner Wall Line Width:0.45
	Inital Height:200
	Wall Line Count:2
	Infill Line Distance:13.5
	Infill Pattern:cubicsubdiv
	Infill Sparse Density:10
	Infill Wipe Distance:0
	Print Temperature:205
	Bed Temperature:60
	Support Enable:true
	Support Density:5
	Support Angle:60
	Adhesion Type:raft
	machine is belt:false
	machine belt offset:10
	machine belt offset Y:0
	Raft Base Line Spacing:1.6
	Wait Heatup Sync:true
	Enable Ironing:false
	Material Type:PLA
	Max volumetric speed:20
	Material Diameter:1.75
	Material Density:1.24
	Filament Cost:0.3
	Filament Weight:0
	Preview Img Type:png
	Screen Size:Sermoon D3
	----------Shell Config----------------
	Outer Wall Wipe Distance:200
	Outer Inset First:false
	Infill Before Walls:false
	Infill Overlap:0.14
	Fill Gaps Between Walls:everywhere
	Minimum Infill Area:15
	Top Surface Skin Layer:0
	Top Layers:4
	Z Seam Alignment:sharpest_corner
	Seam Corner Preference:z_seam_corner_inner
	Z Seam X:110
	Z Seam Y:220
	Horizontal Expansion:0
	Top/Bottom Pattern:zigzag
	Ironing Pattern:zigzag
	Vase Model:false
	----------Support Config----------------
	Support Type:everywhere
	Support Pattern:zigzag
	Support Infill Layer Thickness:0.15
	Minimum Support Area:1
	Enable Support Roof:true
	Support Roof Thickness:0.8
	Support Roof Pattern:lines
	Connect Support Lines:0
	Connect Support ZigZags:1
	Minimum Support X/Y Distance:0.2
	Support Line Distance:8.4
	---------PrintSpeed & Travel----------
	Enable Print Cool:true
	Avoid Printed Parts Traveling:true
	Enable Retraction:true
	Retraction Distance:0.8
	Retraction Speed:40
	Retraction Prime Speed:40
	Maximum Retraction Count:100
	Minimum Extrusion Distance Window:0.8
	Z Hop When Retracted:false
	Z Hop Height:0.2
	Retract Before Outer Wall:true
	Outer Wall Speed:60
	Inner Wall Speed:90
	Infill Speed:180
	Top/Bottom Speed:50
	Travel Speed:150
	Initial Layer Speed:30
	Skirt/Brim Speed:25
	Prime Tower Speed:60
	Outer Wall Acceleration:1000
	Inner Wall Acceleration:2000
	Infill Acceleration:2500
	Top/Bottom Acceleration:2500
	Travel Acceleration:2500
	Initial Layer Print Acceleration:500
	Initial Layer Travel Acceleration:500
	Skirt/Brim Acceleration:500
	Combing Mode:noskin
	--------SpecialModel&Mesh Fixes--------
	Union Overlapping Volum:true
	Remove All Holes:false
	Maximum Travel Resolution:0.25
	Maximum Deviation:0.05
	Maximum Model Angle:0.872665
	IS Mold Print:false
	Make Overhang Printable:false
	Enable Coasting:false
	Coasting Volumes:0.064
	Coasting Speed:0.9
	Raft AirGap:0.25
	Layer0 ZOverLap:0.13
	Adaptive Layers:0
	---------------------End of Head--------------------------
M140 S60
M105
M190 S60
M104 S205
M82	absolute extrusion mode
M220 S100	Reset Feedrate
M221 S100	Reset Flowrate
G28	Home
G92 E0	Reset Extruder
G1 Z2.0 F3000	Move Z Axis up
G1 X10.1 Y20 Z0.28 F5000.0	Move to start position
M109 S205.000000
G1 X10.1 Y145.0 Z0.28 F1500.0 E15	Draw the first line
G1 X10.4 Y145.0 Z0.28 F5000.0	Move to side a little
G1 X10.4 Y20 Z0.28 F1500.0 E30	Draw the second line
G92 E0	Reset Extruder
G1 E-1.0000 F1800	Retract a bit
G1 Z2.0 F3000	Move Z Axis up
G1 E0.0000 F1800
G92 E0
G92 E0
G1 F2400 E-0.8
	LAYER_COUNT:750
	LAYER:-6
M106 S0
M204 S2500
G0 F9000 X20.221 Y9.975 Z0.24
M204 S3000
	TYPE:SUPPORT-INTERFACE
G1 F2400 E0
G1 F1200 X20.181 Y10.901 E0.07399
G1 X20.176 Y15.911 E0.47391
G1 X20.15 Y16.427 E0.51515
G1 X20.043 Y17.08 E0.56797
G1 X20.008 Y17.222 E0.57964
G1 X19.877 Y18.14 E0.65366
G1 X19.836 Y19.08 E0.72877
G1 X19.818 Y34.317 E1.94505
G1 X19.793 Y34.811 E1.98454
G1 X19.68 Y35.507 E2.04082
G1 X19.646 Y35.644 E2.05209
G1 X19.517 Y36.556 E2.12562
G1 X19.477 Y37.491 E2.20032
G1 X19.479 Y174.888 E13.16794
G1 X19.498 Y175.475 E13.21482
G1 X19.572 Y176.247 E13.27673
G1 X19.734 Y177.13 E13.34839
G1 X19.821 Y178.063 E13.42319
G1 X19.839 Y194.75 E14.75522
G1 X19.858 Y195.309 E14.79987
G1 X19.933 Y196.089 E14.86242
G1 X20.093 Y196.96 E14.93311
G1 X20.18 Y197.896 E15.00815
G1 X20.193 Y209.142 E15.90585
G1 X20.212 Y209.7 E15.95042
G1 X20.287 Y210.478 E16.01281
G1 X20.418 Y211.185 E16.07021
G1 X20.477 Y211.445 E16.09149
G1 X20.678 Y212.159 E16.1507
G1 X20.982 Y212.957 E16.21886
G1 X21.357 Y213.729 E16.28737
G1 X21.796 Y214.459 E16.35537
G1 X22.311 Y215.163 E16.425
G1 X22.879 Y215.808 E16.4936
G1 X23.491 Y216.39 E16.56102
G1 X24.179 Y216.935 E16.63108
G1 X24.889 Y217.401 E16.69887
G1 X25.649 Y217.808 E16.76769
G1 X26.41 Y218.133 E16.83375
G1 X27.256 Y218.408 E16.90475
G1 X28.009 Y218.578 E16.96638
G1 X28.932 Y218.71 E17.0408
G1 X29.869 Y218.749 E17.11566
G1 X83.601 Y218.748 E21.40478
G1 X84.373 Y218.722 E21.46644
G1 X85.214 Y218.622 E21.53405
G1 X86.057 Y218.446 E21.60279
G1 X86.887 Y218.19 E21.67212
G1 X87.69 Y217.863 E21.74133
G1 X88.451 Y217.472 E21.80963
G1 X89.181 Y217.006 E21.87876
G1 X89.86 Y216.484 E21.94713
G1 X90.494 Y215.897 E22.0161
G1 X91.079 Y215.252 E22.08561
G1 X91.573 Y214.594 E22.15129
G1 X91.968 Y213.962 E22.21078
G1 X92.092 Y213.741 E22.23101
G1 X92.423 Y213.084 E22.28973
G1 X92.747 Y212.263 E22.36019
G1 X92.995 Y211.426 E22.42987
G1 X93.156 Y210.602 E22.49689
G1 X93.253 Y209.693 E22.56986
G1 X93.667 Y203.341 E23.07798
G1 X93.82 Y202.395 E23.15448
G1 X94.036 Y201.732 E23.21014
G1 X94.34 Y201.092 E23.2667
G1 X94.692 Y200.546 E23.31855
G1 X95.145 Y200.003 E23.375
G1 X95.631 Y199.553 E23.42787
G1 X96.2 Y199.145 E23.48376
G1 X96.799 Y198.824 E23.53801
G1 X97.422 Y198.584 E23.5913
G1 X98.103 Y198.416 E23.64729
G1 X98.783 Y198.339 E23.70192
G1 X99.443 Y198.346 E23.75461
G1 X100.143 Y198.443 E23.81102
G1 X100.785 Y198.617 E23.86411
G1 X101.41 Y198.875 E23.91809
G1 X102.017 Y199.22 E23.97382
G1 X102.465 Y199.514 E24.01659
G1 X103.224 Y199.92 E24.0853
G1 X103.91 Y200.213 E24.14485
G1 X104.249 Y200.34 E24.17375
G1 X104.257 Y200.358 E24.17532
G1 X104.622 Y200.492 E24.20636
G1 X105.233 Y200.821 E24.26175
G1 X105.787 Y201.219 E24.3162
G1 X106.272 Y201.669 E24.36901
G1 X106.734 Y202.222 E24.42653
G1 X107.088 Y202.774 E24.47888
G1 X107.38 Y203.391 E24.53337
G1 X107.594 Y204.04 E24.58792
G1 X107.724 Y204.705 E24.64201
G1 X107.768 Y205.397 E24.69736
G1 X107.768 Y209.151 E24.99702
G1 X107.787 Y209.708 E25.0415
G1 X107.861 Y210.484 E25.10373
G1 X107.993 Y211.196 E25.16153
G1 X108.051 Y211.456 E25.1828
G1 X108.244 Y212.144 E25.23984
G1 X108.556 Y212.964 E25.30987
G1 X108.929 Y213.734 E25.37817
G1 X109.362 Y214.456 E25.44537
G1 X109.884 Y215.171 E25.51604
G1 X110.454 Y215.818 E25.58487
G1 X111.067 Y216.401 E25.6524
G1 X111.75 Y216.942 E25.72195
G1 X112.464 Y217.411 E25.79014
G1 X113.224 Y217.818 E25.85895
G1 X113.985 Y218.143 E25.92501
G1 X114.831 Y218.418 E25.99602
G1 X115.584 Y218.588 E26.05764
G1 X116.507 Y218.72 E26.13207
G1 X117.444 Y218.759 E26.20693
G1 X137.335 Y218.759 E27.79471
G1 X137.875 Y218.74 E27.83784
G1 X138.655 Y218.665 E27.90039
G1 X139.362 Y218.534 E27.95779
G1 X139.623 Y218.475 E27.97915
G1 X140.319 Y218.28 E28.03685
G1 X141.132 Y217.97 E28.1063
G1 X141.902 Y217.597 E28.1746
G1 X142.636 Y217.155 E28.24299
G1 X143.335 Y216.645 E28.31206
G1 X143.986 Y216.073 E28.38124
G1 X144.493 Y215.539 E28.44002
G1 X144.689 Y215.313 E28.4639
G1 X144.93 Y215.054 E28.49214
G1 X145.427 Y214.609 E28.54539
G1 X145.986 Y214.225 E28.59952
G1 X146.58 Y213.916 E28.65297
G1 X147.205 Y213.685 E28.70616
G1 X147.897 Y213.524 E28.76287
G1 X148.578 Y213.457 E28.8175
G1 X149.277 Y213.478 E28.87332
G1 X149.918 Y213.579 E28.92512
G1 X150.576 Y213.765 E28.9797
G1 X151.22 Y214.044 E29.03572
G1 X151.793 Y214.381 E29.08879
G1 X152.321 Y214.79 E29.1421
G1 X152.807 Y215.272 E29.19674
G1 X153.281 Y215.81 E29.25398
G1 X153.89 Y216.389 E29.32105
G1 X154.578 Y216.934 E29.39112
G1 X155.288 Y217.4 E29.45891
G1 X156.048 Y217.807 E29.52773
G1 X156.809 Y218.132 E29.59378
G1 X157.655 Y218.407 E29.66479
G1 X158.408 Y218.577 E29.72641
G1 X159.33 Y218.709 E29.80076
G1 X160.266 Y218.748 E29.87554
G1 X176.151 Y218.748 E31.14355
G1 X176.869 Y218.722 E31.2009
G1 X177.472 Y218.711 E31.24904
G1 X178.331 Y218.747 E31.31767
G1 X201.39 Y218.743 E33.15834
G1 X202.509 Y218.673 E33.24784
G1 X203.21 Y218.555 E33.30458
G1 X203.46 Y218.503 E33.32497
G1 X204.185 Y218.312 E33.38481
G1 X204.988 Y218.022 E33.45296
G1 X205.763 Y217.662 E33.52118
G1 X206.5 Y217.235 E33.58917
G1 X207.199 Y216.742 E33.65745
G1 X207.863 Y216.181 E33.72683
G1 X208.463 Y215.57 E33.79519
G1 X209.023 Y214.89 E33.86551
G1 X209.499 Y214.184 E33.93348
G1 X209.916 Y213.436 E34.00184
G1 X210.257 Y212.674 E34.06848
G1 X210.539 Y211.853 E34.13777
G1 X210.727 Y211.095 E34.20011
G1 X210.873 Y210.175 E34.27447
G1 X210.929 Y209.241 E34.34916
G1 X211.272 Y189.223 E35.94732
G1 X211.336 Y183.198 E36.42828
G1 X211.091 Y132.878 E40.44509
G1 X211.081 Y132.49 E40.47607
G1 X211.034 Y131.426 E40.56109
G1 X210.977 Y129.775 E40.69296
G1 X211.001 Y129.075 E40.74887
G1 X211.028 Y128.726 E40.77681
G1 X211.037 Y128.014 E40.83365
G1 X210.957 Y125.381 E41.04392
G1 X210.992 Y116.664 E41.73976
G1 X210.962 Y114.923 E41.87875
G1 X210.926 Y111.309 E42.16725
G1 X210.82 Y106.974 E42.51339
G1 X210.843 Y106.347 E42.56348
G1 X210.899 Y105.755 E42.61095
G1 X210.905 Y104.938 E42.67616
G1 X210.792 Y101.909 E42.91812
G1 X210.808 Y101.265 E42.96954
G1 X210.83 Y100.897 E42.99897
G1 X210.827 Y100.144 E43.05908
G1 X210.798 Y99.535 E43.10775
G1 X210.807 Y98.898 E43.1586
G1 X210.861 Y98.144 E43.21894
G1 X210.847 Y97.337 E43.28337
G1 X210.775 Y96.116 E43.381
G1 X210.777 Y95.553 E43.42595
G1 X210.807 Y94.62 E43.50046
G1 X210.759 Y85.67 E44.2149
G1 X210.767 Y85.288 E44.2454
G1 X210.77 Y83.168 E44.41463
G1 X210.75 Y82.458 E44.47132
G1 X210.693 Y81.51 E44.54713
G1 X210.686 Y81.067 E44.5825
G1 X210.742 Y80.407 E44.63537
G1 X210.894 Y79.708 E44.69247
G1 X211.202 Y78.86 E44.76449
G1 X211.439 Y78.13 E44.82576
G1 X211.609 Y77.377 E44.88738
G1 X211.741 Y76.454 E44.96181
G1 X211.78 Y75.517 E45.03667
G1 X211.78 Y73.029 E45.23527
G1 X211.797 Y72.481 E45.27903
G1 X211.797 Y71.456 E45.36085
G1 X211.788 Y70.981 E45.39878
G1 X211.709 Y70.061 E45.47249
G1 X211.546 Y69.168 E45.54495
G1 X211.33 Y68.392 E45.60925
G1 X211.238 Y68.01 E45.64061
G1 X211.148 Y67.34 E45.69457
G1 X211.143 Y66.663 E45.74862
G1 X211.222 Y65.989 E45.80278
G1 X211.455 Y65.087 E45.87715
G1 X211.604 Y64.432 E45.93077
G1 X211.737 Y63.507 E46.00537
G1 X211.776 Y62.57 E46.08023
G1 X211.778 Y58.465 E46.40791
G1 X211.707 Y57.26 E46.50426
G1 X211.676 Y56.996 E46.52548
G1 X211.548 Y56.271 E46.58425
G1 X211.333 Y55.468 E46.6506
G1 X211.082 Y54.781 E46.70899
G1 X210.936 Y54.429 E46.73941
G1 X210.945 Y54.412 E46.74094
G1 X210.774 Y54.01 E46.77582
G1 X210.607 Y53.373 E46.82838
G1 X210.517 Y52.698 E46.88274
G1 X210.355 Y50.385 E47.06783
G1 X210.335 Y49.7 E47.12253
G1 X210.342 Y49.524 E47.13659
G1 X210.334 Y48.418 E47.22488
G1 X210.325 Y48.182 E47.24373
G1 X210.336 Y47.564 E47.29307
G1 X210.425 Y46.902 E47.34639
G1 X210.6 Y46.247 E47.40051
G1 X210.851 Y45.634 E47.45338
G1 X211.165 Y44.908 E47.51652
G1 X211.438 Y44.064 E47.58733
G1 X211.608 Y43.313 E47.6488
G1 X211.74 Y42.391 E47.72314
G1 X211.779 Y41.455 E47.79793
G1 X211.779 Y39.996 E47.91439
G1 X211.735 Y39.03 E47.99158
G1 X211.628 Y38.279 E48.05213
G1 X211.526 Y37.724 E48.09718
G1 X211.469 Y37.061 E48.1503
G1 X211.456 Y36.723 E48.1773
G1 X211.381 Y35.94 E48.24009
G1 X211.25 Y35.235 E48.29732
G1 X211.191 Y34.974 E48.31868
G1 X210.996 Y34.277 E48.37646
G1 X210.53 Y33.054 E48.48093
G1 X210.364 Y32.413 E48.53379
G1 X210.28 Y31.783 E48.58452
G1 X210.254 Y31.041 E48.64379
G1 X210.269 Y30.066 E48.72162
G1 X210.238 Y29.409 E48.77413
G1 X210.258 Y28.64 E48.83553
G1 X210.29 Y28.185 E48.87194
G1 X210.288 Y27.509 E48.9259
G1 X210.26 Y26.832 E48.97999
G1 X210.218 Y26.252 E49.02641
G1 X210.205 Y25.754 E49.06618
G1 X210.222 Y24.974 E49.12845
G1 X210.214 Y24.142 E49.19487
G1 X210.205 Y23.92 E49.21261
G1 X210.202 Y22.873 E49.29618
G1 X210.177 Y22.437 E49.33104
G1 X210.186 Y21.701 E49.3898
G1 X210.216 Y21.338 E49.41887
G1 X210.207 Y20.433 E49.49112
G1 X210.166 Y19.607 E49.55713
G1 X210.151 Y19.096 E49.59794
G1 X210.079 Y18.22 E49.6681
G1 X210.062 Y17.746 E49.70597
G1 X210.11 Y17.08 E49.75927
G1 X210.283 Y15.294 E49.9025
G1 X210.33 Y14.167 E49.99254
G1 X210.29 Y10.814 E50.26021
G1 X210.198 Y9.524 E50.36344
G1 X210.065 Y8.812 E50.42126
G1 X210.006 Y8.551 E50.44262
G1 X209.812 Y7.856 E50.50022
G1 X209.505 Y7.051 E50.56899
G1 X209.128 Y6.271 E50.63815
G1 X208.681 Y5.528 E50.70736
G1 X208.174 Y4.838 E50.77571
G1 X207.608 Y4.194 E50.84415
G1 X206.973 Y3.592 E50.914
G1 X206.315 Y3.072 E50.98094
G1 X205.596 Y2.598 E51.04969
G1 X204.837 Y2.191 E51.11844
G1 X204.159 Y1.902 E51.17727
G1 X203.916 Y1.813 E51.19793
G1 X203.226 Y1.59 E51.25581
G1 X202.474 Y1.42 E51.31735
G1 X201.552 Y1.288 E51.3917
G1 X200.616 Y1.249 E51.46648
G1 X178.246 Y1.25 E53.25215
G1 X177.808 Y1.262 E53.28713
G1 X177.502 Y1.281 E53.3116
G1 X177.487 Y1.265 E53.31335
G1 X176.874 Y1.286 E53.36231
G1 X175.921 Y1.25 E53.43844
G1 X159.881 Y1.251 E54.71882
G1 X159.436 Y1.261 E54.75435
G1 X158.523 Y1.343 E54.82752
G1 X157.647 Y1.504 E54.89862
G1 X156.837 Y1.732 E54.96579
G1 X156.035 Y2.037 E55.03428
G1 X155.256 Y2.414 E55.10337
G1 X154.529 Y2.852 E55.17112
G1 X153.828 Y3.364 E55.24041
G1 X153.177 Y3.938 E55.30969
G1 X152.567 Y4.575 E55.38009
G1 X151.927 Y5.181 E55.45045
G1 X151.37 Y5.566 E55.5045
G1 X150.761 Y5.882 E55.55927
G1 X150.111 Y6.12 E55.61452
G1 X149.456 Y6.27 E55.66816
G1 X148.774 Y6.338 E55.72287
G1 X148.102 Y6.319 E55.77653
G1 X147.421 Y6.214 E55.83154
G1 X146.788 Y6.034 E55.88407
G1 X146.132 Y5.753 E55.94104
G1 X145.56 Y5.418 E55.99395
G1 X145.029 Y5.007 E56.04755
G1 X144.519 Y4.499 E56.10501
G1 X144.238 Y4.181 E56.13888
G1 X143.63 Y3.601 E56.20596
G1 X142.943 Y3.057 E56.27591
G1 X142.231 Y2.589 E56.34392
G1 X141.47 Y2.182 E56.41281
G1 X140.709 Y1.857 E56.47887
G1 X139.863 Y1.582 E56.54987
G1 X139.11 Y1.412 E56.6115
G1 X138.187 Y1.28 E56.68592
G1 X137.25 Y1.241 E56.76078
G1 X117.359 Y1.241 E58.34857
G1 X116.819 Y1.26 E58.3917
G1 X116.039 Y1.335 E58.45425
G1 X115.332 Y1.466 E58.51165
G1 X115.071 Y1.525 E58.53301
G1 X114.375 Y1.72 E58.5907
G1 X113.562 Y2.03 E58.66016
G1 X112.792 Y2.403 E58.72846
G1 X112.058 Y2.845 E58.79685
G1 X111.359 Y3.356 E58.86597
G1 X110.798 Y3.848 E58.92553
G1 X110.672 Y3.968 E58.93942
G1 X110.136 Y4.417 E58.99523
G1 X109.548 Y4.793 E59.05095
G1 X108.959 Y5.072 E59.10297
G1 X108.276 Y5.295 E59.16032
G1 X107.616 Y5.421 E59.21396
G1 X106.955 Y5.462 E59.26682
G1 X106.262 Y5.42 E59.32224
G1 X105.594 Y5.29 E59.37657
G1 X104.929 Y5.072 E59.43243
G1 X104.327 Y4.786 E59.48563
G1 X103.747 Y4.413 E59.54068
G1 X103.243 Y3.994 E59.593
G1 X102.839 Y3.611 E59.63743
G1 X102.154 Y3.067 E59.70726
G1 X101.441 Y2.599 E59.77534
G1 X100.68 Y2.192 E59.84423
G1 X99.919 Y1.867 E59.91028
G1 X99.073 Y1.592 E59.98129
G1 X98.32 Y1.422 E60.04291
G1 X97.397 Y1.29 E60.11734
G1 X96.46 Y1.251 E60.1922
G1 X92.544 Y1.251 E60.50479
G1 X92.003 Y1.27 E60.548
G1 X91.229 Y1.344 E60.61007
G1 X90.517 Y1.476 E60.66787
G1 X90.265 Y1.533 E60.68849
G1 X89.999 Y1.608 E60.71056
G1 X89.139 Y1.776 E60.7805
G1 X88.482 Y1.808 E60.83301
G1 X87.77 Y1.755 E60.89
G1 X87.103 Y1.615 E60.9444
G1 X86.942 Y1.57 E60.95775
G1 X86.289 Y1.422 E61.0112
G1 X85.366 Y1.29 E61.08562
G1 X84.429 Y1.251 E61.16048
G1 X29.828 Y1.252 E65.51897
G1 X29.392 Y1.262 E65.55378
G1 X28.47 Y1.343 E65.62767
G1 X27.589 Y1.505 E65.69917
G1 X26.809 Y1.726 E65.76388
G1 X25.98 Y2.036 E65.83453
G1 X25.203 Y2.415 E65.90354
G1 X24.483 Y2.847 E65.97057
G1 X23.776 Y3.364 E66.04048
G1 X23.129 Y3.931 E66.10915
G1 X22.547 Y4.542 E66.17651
G1 X22 Y5.23 E66.24667
G1 X21.537 Y5.934 E66.31393
G1 X21.128 Y6.695 E66.3829
G1 X20.782 Y7.504 E66.45313
G1 X20.524 Y8.311 E66.52076
G1 X20.353 Y9.057 E66.58186
G1 X20.221 Y9.975 E66.65589
M204 S2500
		retract
G1 F2400 E66.09589
G1 F4500 X20.206 Y11.975 E65.86789
G1 F2400 E65.85589
G0 F9000 X20.221 Y9.975
G0 X137.024 Y44.786
M204 S3000
G1 F2400 E66.65589
G1 F1200 X137.208 Y44.088 E66.71351
G1 X137.456 Y43.481 E66.76585
G1 X137.79 Y42.886 E66.82032
G1 X138.206 Y42.323 E66.8762
G1 X138.686 Y41.824 E66.93147
G1 X139.214 Y41.4 E66.98552
G1 X139.792 Y41.046 E67.03963
G1 X140.409 Y40.766 E67.09371
G1 X141.137 Y40.488 E67.15592
G1 X141.901 Y40.118 E67.22368
G1 X142.697 Y39.642 E67.29771
G1 X143.172 Y39.371 E67.34137
G1 X143.797 Y39.115 E67.39528
G1 X144.457 Y38.936 E67.44987
G1 X145.127 Y38.844 E67.50385
G1 X145.815 Y38.835 E67.55877
G1 X146.495 Y38.914 E67.61342
G1 X147.174 Y39.083 E67.66927
G1 X147.811 Y39.331 E67.72384
G1 X148.407 Y39.655 E67.77799
G1 X148.961 Y40.054 E67.83249
G1 X149.45 Y40.509 E67.88581
G1 X149.892 Y41.039 E67.9409
G1 X150.256 Y41.605 E67.99461
G1 X150.548 Y42.223 E68.04917
G1 X150.763 Y42.878 E68.1042
G1 X150.892 Y43.544 E68.15835
G1 X150.935 Y44.213 E68.21187
G1 X150.955 Y44.838 E68.26178
G1 X151.029 Y45.616 E68.32417
G1 X151.189 Y46.481 E68.39439
G1 X151.277 Y47.431 E68.47054
G1 X151.283 Y54.698 E69.05063
G1 X151.302 Y55.286 E69.09759
G1 X151.377 Y56.065 E69.16006
G1 X151.537 Y56.931 E69.23036
G1 X151.625 Y57.883 E69.30667
G1 X151.631 Y64.862 E69.86377
G1 X151.649 Y65.411 E69.90761
G1 X151.725 Y66.202 E69.97105
G1 X151.886 Y67.075 E70.04191
G1 X151.973 Y68.021 E70.11774
G1 X151.983 Y153.395 E76.93266
G1 X151.955 Y153.917 E76.97439
G1 X151.85 Y154.568 E77.02703
G1 X151.813 Y154.721 E77.03959
G1 X151.682 Y155.642 E77.11385
G1 X151.642 Y156.579 E77.18872
G1 X151.634 Y165.547 E77.90458
G1 X151.606 Y166.069 E77.94631
G1 X151.501 Y166.722 E77.9991
G1 X151.46 Y166.887 E78.01267
G1 X151.333 Y167.793 E78.0857
G1 X151.293 Y168.712 E78.15913
G1 X151.286 Y176.039 E78.744
G1 X151.239 Y176.726 E78.79897
G1 X151.117 Y177.35 E78.84972
G1 X150.889 Y178.042 E78.90788
G1 X150.607 Y178.638 E78.96052
G1 X150.224 Y179.225 E79.01646
G1 X149.799 Y179.732 E79.06927
G1 X149.297 Y180.198 E79.12395
G1 X148.755 Y180.586 E79.17716
G1 X148.144 Y180.917 E79.23263
G1 X147.507 Y181.162 E79.28711
G1 X146.842 Y181.325 E79.34176
G1 X146.162 Y181.403 E79.3964
G1 X145.484 Y181.395 E79.45052
G1 X144.802 Y181.301 E79.50548
G1 X144.13 Y181.117 E79.56109
G1 X143.529 Y180.869 E79.61299
G1 X142.928 Y180.526 E79.66823
G1 X142.229 Y180.068 E79.73494
G1 X141.47 Y179.662 E79.80365
G1 X140.784 Y179.369 E79.86319
G1 X140.445 Y179.242 E79.89209
G1 X140.437 Y179.224 E79.89366
G1 X140.065 Y179.087 E79.92531
G1 X139.465 Y178.763 E79.97974
G1 X138.898 Y178.355 E80.0355
G1 X138.405 Y177.896 E80.08927
G1 X137.96 Y177.36 E80.14488
G1 X137.596 Y176.79 E80.19886
G1 X137.322 Y176.209 E80.25014
G1 X137.092 Y175.508 E80.30903
G1 X136.973 Y174.892 E80.35911
G1 X136.926 Y174.196 E80.4148
G1 X136.926 Y45.8 E90.66392
G1 X136.939 Y45.436 E90.693
G1 X137.024 Y44.786 E90.74532
M204 S2500
		retract
G1 F2400 E90.18532
G1 F4500 X137.456 Y43.481 E90.02869
G1 X137.762 Y42.935 E89.95732
G1 F2400 E89.94532
G0 F9000 X137.024 Y44.786
G0 X100.72 Y132.857
M204 S3000
G1 F2400 E90.74532
G1 F1200 X101.393 Y133.058 E90.80139
G1 X101.841 Y133.248 E90.84023
G1 X101.847 Y133.264 E90.8416
G1 X102.922 Y133.708 E90.93444
G1 X104.056 Y134.111 E91.03051
G1 X104.065 Y134.132 E91.03233
G1 X104.617 Y134.328 E91.07909
G1 X105.223 Y134.653 E91.13398
G1 X105.79 Y135.06 E91.18969
G1 X106.276 Y135.511 E91.24262
G1 X106.719 Y136.04 E91.2977
G1 X107.086 Y136.608 E91.35168
G1 X107.382 Y137.234 E91.40695
G1 X107.596 Y137.887 E91.46181
G1 X107.725 Y138.552 E91.51588
G1 X107.768 Y139.237 E91.57067
G1 X107.768 Y165.998 E93.70684
G1 X107.755 Y166.361 E93.73584
G1 X107.666 Y167.038 E93.79035
G1 X107.484 Y167.716 E93.84638
G1 X107.235 Y168.325 E93.8989
G1 X106.898 Y168.921 E93.95356
G1 X106.488 Y169.476 E94.00864
G1 X105.998 Y169.982 E94.06486
G1 X105.479 Y170.399 E94.11801
G1 X104.896 Y170.755 E94.17253
G1 X104.285 Y171.032 E94.22609
G1 X103.556 Y171.31 E94.28837
G1 X102.796 Y171.679 E94.3558
G1 X102.276 Y171.992 E94.40425
G1 X101.882 Y172.206 E94.44004
G1 X101.239 Y172.471 E94.49556
G1 X100.598 Y172.645 E94.54858
G1 X99.897 Y172.74 E94.60505
G1 X99.238 Y172.748 E94.65765
G1 X98.559 Y172.671 E94.7122
G1 X97.874 Y172.502 E94.76852
G1 X97.236 Y172.254 E94.82316
G1 X96.656 Y171.941 E94.87577
G1 X96.093 Y171.54 E94.93095
G1 X95.594 Y171.077 E94.98528
G1 X95.151 Y170.545 E95.04055
G1 X94.786 Y169.979 E95.09431
G1 X94.493 Y169.359 E95.14905
G1 X94.278 Y168.703 E95.20415
G1 X94.15 Y168.038 E95.25821
G1 X94.107 Y167.375 E95.31124
G1 X94.104 Y138.106 E97.64762
G1 X94.172 Y137.265 E97.71497
G1 X94.312 Y136.63 E97.76688
G1 X94.539 Y135.993 E97.82086
G1 X94.856 Y135.368 E97.8768
G1 X95.254 Y134.787 E97.93301
G1 X95.693 Y134.292 E97.98583
G1 X96.197 Y133.848 E98.03944
G1 X96.788 Y133.452 E98.09623
G1 X97.376 Y133.155 E98.14882
G1 X98.015 Y132.927 E98.20297
G1 X98.7 Y132.778 E98.25893
G1 X99.356 Y132.72 E98.3115
G1 X100.053 Y132.745 E98.36717
G1 X100.72 Y132.857 E98.42116
G1 X100.783 Y132.461
G1 X19.876 Y51.555 E107.55459
M204 S2500
G0 F9000 X19.876 Y53.817
M204 S3000
G1 F1200 X98.475 Y132.416 E116.42752
M204 S2500
G0 F9000 X96.795 Y132.999
M204 S3000
G1 F1200 X19.876 Y56.08 E125.1108
M204 S2500
G0 F9000 X19.876 Y58.343
M204 S3000
G1 F1200 X95.479 Y133.945 E133.64547
M204 S2500
G0 F9000 X94.485 Y135.214
M204 S3000
G1 F1200 X19.876 Y60.606 E142.06792
M204 S2500
G0 F9000 X19.876 Y62.868
M204 S3000
G1 F1200 X93.857 Y136.849 E150.41953
M204 S2500
G0 F9000 X93.705 Y138.96
M204 S3000
G1 F1200 X19.876 Y65.131 E158.75399
M204 S2500
G0 F9000 X19.876 Y67.394
M204 S3000
G1 F1200 X93.705 Y141.223 E167.08845
M204 S2500
G0 F9000 X93.705 Y143.486
M204 S3000
G1 F1200 X19.876 Y69.657 E175.4229
M204 S2500
G0 F9000 X19.876 Y71.919
M204 S3000
G1 F1200 X93.705 Y145.748 E183.75736
M204 S2500
G0 F9000 X93.705 Y148.011
M204 S3000
G1 F1200 X19.876 Y74.182 E192.09181
M204 S2500
G0 F9000 X19.876 Y76.445
M204 S3000
G1 F1200 X93.705 Y150.274 E200.42627
M204 S2500
G0 F9000 X93.705 Y152.537
M204 S3000
G1 F1200 X19.876 Y78.708 E208.76072
M204 S2500
G0 F9000 X19.876 Y80.97
M204 S3000
G1 F1200 X93.706 Y154.8 E217.09529
M204 S2500
G0 F9000 X93.706 Y157.063
M204 S3000
G1 F1200 X19.876 Y83.233 E225.42986
M204 S2500
G0 F9000 X19.877 Y85.496
M204 S3000
G1 F1200 X93.706 Y159.326 E233.76437
M204 S2500
G0 F9000 X93.706 Y161.588
M204 S3000
G1 F1200 X19.877 Y87.759 E242.09883
M204 S2500
G0 F9000 X19.877 Y90.022
M204 S3000
G1 F1200 X93.706 Y163.851 E250.43328
M204 S2500
G0 F9000 X93.706 Y166.114
M204 S3000
G1 F1200 X19.877 Y92.285 E258.76774
M204 S2500
G0 F9000 X19.877 Y94.547
M204 S3000
G1 F1200 X93.833 Y168.504 E267.11659
M204 S2500
		retract
G1 F2400 E266.55659
G1 F2400 E266.31659
G0 F9000 X95.311 Y168.442
G0 X98.201 Y171.487
G0 X98.364 Y173.035
M204 S3000
G1 F2400 E267.11659
G1 F1200 X142.249 Y216.919 E272.07065
M204 S2500
G0 F9000 X143.531 Y215.939
M204 S3000
G1 F1200 X100.636 Y173.043 E276.91306
M204 S2500
G0 F9000 X102.292 Y172.437
M204 S3000
G1 F1200 X144.637 Y214.782 E281.69333
M204 S2500
G0 F9000 X145.924 Y213.806
M204 S3000
G1 F1200 X103.772 Y171.655 E286.45176
M204 S2500
G0 F9000 X105.336 Y170.955
M204 S3000
G1 F1200 X147.568 Y213.188 E291.21933
M204 S2500
G0 F9000 X149.798 Y213.155
M204 S3000
G1 F1200 X106.589 Y169.946 E296.09713
M204 S2500
G0 F9000 X107.525 Y168.619
M204 S3000
G1 F1200 X156.447 Y217.541 E301.61987
M204 S2500
G0 F9000 X159.482 Y218.313
M204 S3000
G1 F1200 X108.084 Y166.915 E307.42212
M204 S2500
G0 F9000 X108.167 Y164.736
M204 S3000
G1 F1200 X161.778 Y218.346 E313.47414
M204 S2500
G0 F9000 X164.04 Y218.346
M204 S3000
G1 F1200 X108.167 Y162.473 E319.78157
M204 S2500
G0 F9000 X108.167 Y160.21
M204 S3000
G1 F1200 X166.303 Y218.346 E326.34446
M204 S2500
G0 F9000 X168.566 Y218.346
M204 S3000
G1 F1200 X108.167 Y157.947 E333.16282
M204 S2500
G0 F9000 X108.167 Y155.685
M204 S3000
G1 F1200 X170.829 Y218.346 E340.23659
M204 S2500
G0 F9000 X173.091 Y218.346
M204 S3000
G1 F1200 X108.167 Y153.422 E347.56577
M204 S2500
G0 F9000 X108.166 Y151.158
M204 S3000
G1 F1200 X175.354 Y218.346 E355.15054
M204 S2500
G0 F9000 X177.584 Y218.314
M204 S3000
G1 F1200 X108.166 Y148.896 E362.98704
M204 S2500
G0 F9000 X108.166 Y146.633
M204 S3000
G1 F1200 X136.601 Y175.068 E366.19703
M204 S2500
G0 F9000 X136.527 Y172.731
M204 S3000
G1 F1200 X108.166 Y144.37 E369.39866
M204 S2500
G0 F9000 X108.166 Y142.107
M204 S3000
G1 F1200 X136.527 Y170.468 E372.6003
M204 S2500
G0 F9000 X136.527 Y168.205
M204 S3000
G1 F1200 X108.166 Y139.845 E375.80188
M204 S2500
G0 F9000 X107.796 Y137.211
M204 S3000
G1 F1200 X136.527 Y165.943 E379.04534
M204 S2500
G0 F9000 X136.527 Y163.68
M204 S3000
G1 F1200 X19.876 Y47.029 E392.21391
M204 S2500
G0 F9000 X19.876 Y49.292
M204 S3000
G1 F1200 X104.416 Y133.831 E401.75746
M204 S2500
		retract
G1 F2400 E401.19746
G1 F2400 E400.95746
G0 F9000 X136.527 Y134.264
M204 S3000
G1 F2400 E401.75746
G1 F1200 X20.295 Y18.032 E414.87873
M204 S2500
G0 F9000 X20.567 Y16.042
M204 S3000
G1 F1200 X136.527 Y132.001 E427.96924
M204 S2500
G0 F9000 X136.526 Y129.738
M204 S3000
G1 F1200 X20.576 Y13.788 E441.05868
M204 S2500
G0 F9000 X20.579 Y11.528
M204 S3000
G1 F1200 X136.526 Y127.475 E454.14778
M204 S2500
G0 F9000 X136.526 Y125.213
M204 S3000
G1 F1200 X20.707 Y9.393 E467.22249
M204 S2500
G0 F9000 X21.174 Y7.597
M204 S3000
G1 F1200 X136.526 Y122.95 E480.24447
M204 S2500
G0 F9000 X136.526 Y120.687
M204 S3000
G1 F1200 X21.918 Y6.079 E493.18241
M204 S2500
G0 F9000 X22.877 Y4.775
M204 S3000
G1 F1200 X136.526 Y118.424 E506.0121
M204 S2500
G0 F9000 X136.526 Y116.162
M204 S3000
G1 F1200 X24.034 Y3.669 E518.71122
M204 S2500
G0 F9000 X25.394 Y2.766
M204 S3000
G1 F1200 X136.526 Y113.899 E531.25682
M204 S2500
G0 F9000 X136.526 Y111.636
M204 S3000
G1 F1200 X26.982 Y2.092 E543.62309
M204 S2500
G0 F9000 X28.862 Y1.709
M204 S3000
G1 F1200 X136.526 Y109.373 E555.77713
M204 S2500
G0 F9000 X136.526 Y107.111
M204 S3000
G1 F1200 X31.067 Y1.651 E567.68231
M204 S2500
G0 F9000 X33.33 Y1.651
M204 S3000
G1 F1200 X136.526 Y104.848 E579.33203
M204 S2500
G0 F9000 X136.526 Y102.585
M204 S3000
G1 F1200 X35.592 Y1.651 E590.72633
M204 S2500
G0 F9000 X37.855 Y1.651
M204 S3000
G1 F1200 X136.526 Y100.322 E601.86516
M204 S2500
G0 F9000 X136.526 Y98.06
M204 S3000
G1 F1200 X40.118 Y1.651 E612.74859
M204 S2500
G0 F9000 X42.381 Y1.651
M204 S3000
G1 F1200 X136.526 Y95.797 E623.37655
M204 S2500
G0 F9000 X136.526 Y93.534
M204 S3000
G1 F1200 X44.643 Y1.651 E633.74909
M204 S2500
G0 F9000 X46.906 Y1.651
M204 S3000
G1 F1200 X136.526 Y91.271 E643.86617
M204 S2500
G0 F9000 X136.526 Y89.009
M204 S3000
G1 F1200 X49.169 Y1.651 E653.72784
M204 S2500
G0 F9000 X51.432 Y1.651
M204 S3000
G1 F1200 X136.526 Y86.745 E663.33399
M204 S2500
G0 F9000 X136.526 Y84.482
M204 S3000
G1 F1200 X53.694 Y1.651 E672.68472
M204 S2500
G0 F9000 X55.957 Y1.651
M204 S3000
G1 F1200 X136.526 Y82.22 E681.78005
M204 S2500
G0 F9000 X136.526 Y79.957
M204 S3000
G1 F1200 X58.22 Y1.651 E690.61991
M204 S2500
G0 F9000 X60.483 Y1.651
M204 S3000
G1 F1200 X136.526 Y77.694 E699.2043
M204 S2500
G0 F9000 X136.526 Y75.432
M204 S3000
G1 F1200 X62.745 Y1.651 E707.53333
M204 S2500
G0 F9000 X65.008 Y1.651
M204 S3000
G1 F1200 X136.526 Y73.169 E715.6069
M204 S2500
G0 F9000 X136.526 Y70.906
M204 S3000
G1 F1200 X67.271 Y1.651 E723.42501
M204 S2500
G0 F9000 X69.534 Y1.651
M204 S3000
G1 F1200 X136.526 Y68.643 E730.98764
M204 S2500
G0 F9000 X136.526 Y66.381
M204 S3000
G1 F1200 X71.796 Y1.651 E738.29493
M204 S2500
G0 F9000 X74.059 Y1.651
M204 S3000
G1 F1200 X136.526 Y64.118 E745.34674
M204 S2500
G0 F9000 X136.526 Y61.855
M204 S3000
G1 F1200 X76.322 Y1.651 E752.14309
M204 S2500
G0 F9000 X78.585 Y1.651
M204 S3000
G1 F1200 X136.526 Y59.592 E758.68397
M204 S2500
G0 F9000 X136.526 Y57.33
M204 S3000
G1 F1200 X80.847 Y1.651 E764.9695
M204 S2500
G0 F9000 X83.11 Y1.651
M204 S3000
G1 F1200 X136.526 Y55.067 E770.99956
M204 S2500
G0 F9000 X136.526 Y52.804
M204 S3000
G1 F1200 X85.423 Y1.702 E776.76845
M204 S2500
G0 F9000 X88.171 Y2.187
M204 S3000
G1 F1200 X136.526 Y50.541 E782.22712
M204 S2500
G0 F9000 X136.526 Y48.279
M204 S3000
G1 F1200 X90.209 Y1.962 E787.45578
M204 S2500
G0 F9000 X92.174 Y1.665
M204 S3000
G1 F1200 X136.526 Y46.016 E792.46256
M204 S2500
G0 F9000 X136.807 Y44.035
M204 S3000
G1 F1200 X94.423 Y1.651 E797.24724
M204 S2500
G0 F9000 X96.696 Y1.661
M204 S3000
G1 F1200 X137.559 Y42.524 E801.86021
M204 S2500
G0 F9000 X138.643 Y41.345
M204 S3000
G1 F1200 X99.424 Y2.126 E806.28758
M204 S2500
		retract
G1 F2400 E805.72758
G1 F2400 E805.48758
G0 F9000 X100.387 Y0.91
G0 X101.884 Y1.63
G0 X102.17 Y1.819
G0 X105.332 Y4.086
G0 X105.114 Y5.554
M204 S3000
G1 F2400 E806.28758
G1 F1200 X140.05 Y40.489 E810.23141
M204 S2500
G0 F9000 X141.628 Y39.805
M204 S3000
G1 F1200 X107.643 Y5.82 E814.06793
M204 S2500
G0 F9000 X109.392 Y5.306
M204 S3000
G1 F1200 X143.066 Y38.98 E817.86934
M204 S2500
G0 F9000 X144.829 Y38.48
M204 S3000
G1 F1200 X110.761 Y4.413 E821.71517
M204 S2500
G0 F9000 X111.996 Y3.384
M204 S3000
G1 F1200 X147.323 Y38.711 E825.70319
M204 S2500
		retract
G1 F2400 E825.14319
G1 F2400 E824.90319
G0 F9000 X147.352 Y40.294
G0 X149.561 Y42.623
G0 X151.033 Y42.421
M204 S3000
G1 F2400 E825.70319
G1 F1200 X210.394 Y101.783 E832.40443
M204 S2500
G0 F9000 X210.398 Y99.523
M204 S3000
G1 F1200 X113.418 Y2.544 E843.35231
M204 S2500
G0 F9000 X115.075 Y1.938
M204 S3000
G1 F1200 X210.444 Y97.307 E854.11839
M204 S2500
G0 F9000 X210.394 Y94.994
M204 S3000
G1 F1200 X117.052 Y1.652 E864.65564
M204 S2500
G0 F9000 X119.303 Y1.641
M204 S3000
G1 F1200 X210.396 Y92.734 E874.93901
M204 S2500
G0 F9000 X210.384 Y90.458
M204 S3000
G1 F1200 X121.566 Y1.641 E884.96549
M204 S2500
G0 F9000 X123.829 Y1.641
M204 S3000
G1 F1200 X210.372 Y88.183 E894.73516
M204 S2500
G0 F9000 X210.359 Y85.908
M204 S3000
G1 F1200 X126.091 Y1.641 E904.248
M204 S2500
G0 F9000 X128.354 Y1.641
M204 S3000
G1 F1200 X210.369 Y83.655 E913.50651
M204 S2500
G0 F9000 X210.29 Y81.313
M204 S3000
G1 F1200 X130.617 Y1.641 E922.50063
M204 S2500
G0 F9000 X132.88 Y1.641
M204 S3000
G1 F1200 X210.595 Y79.356 E931.27377
M204 S2500
G0 F9000 X211.14 Y77.638
M204 S3000
G1 F1200 X135.142 Y1.641 E939.85302
M204 S2500
G0 F9000 X137.413 Y1.648
M204 S3000
G1 F1200 X211.375 Y75.61 E948.20249
M204 S2500
G0 F9000 X211.379 Y73.352
M204 S3000
G1 F1200 X140.11 Y2.083 E956.24795
M204 S2500
		retract
G1 F2400 E955.68795
G1 F2400 E955.44795
G0 F9000 X140.939 Y0.812
G0 X142.051 Y1.286
G0 X143.314 Y2.037
G0 X147.117 Y5.02
G0 X146.719 Y6.429
M204 S3000
G1 F2400 E956.24795
G1 F1200 X211.39 Y71.101 E963.54863
M204 S2500
G0 F9000 X210.91 Y68.358
M204 S3000
G1 F1200 X149.246 Y6.693 E970.50985
M204 S2500
G0 F9000 X151.013 Y6.198
M204 S3000
G1 F1200 X210.819 Y66.004 E977.26127
M204 S2500
G0 F9000 X211.238 Y64.16
M204 S3000
G1 F1200 X152.38 Y5.302 E983.90567
M204 S2500
G0 F9000 X153.515 Y4.174
M204 S3000
G1 F1200 X211.376 Y62.035 E990.43752
M204 S2500
G0 F9000 X211.377 Y59.773
M204 S3000
G1 F1200 X154.773 Y3.169 E996.82747
M204 S2500
G0 F9000 X156.249 Y2.382
M204 S3000
G1 F1200 X211.317 Y57.451 E1003.04408
M204 S2500
G0 F9000 X210.488 Y54.358
M204 S3000
G1 F1200 X157.978 Y1.849 E1008.9718
M204 S2500
G0 F9000 X160.042 Y1.65
M204 S3000
G1 F1200 X210.043 Y51.651 E1014.61635
M204 S2500
G0 F9000 X209.939 Y49.284
M204 S3000
G1 F1200 X162.305 Y1.65 E1019.99369
M204 S2500
G0 F9000 X164.567 Y1.65
M204 S3000
G1 F1200 X209.999 Y47.081 E1025.12239
M204 S2500
G0 F9000 X210.536 Y45.355
M204 S3000
G1 F1200 X166.83 Y1.65 E1030.05624
M204 S2500
G0 F9000 X169.093 Y1.65
M204 S3000
G1 F1200 X211.116 Y43.673 E1034.80016
M204 S2500
G0 F9000 X211.369 Y41.664
M204 S3000
G1 F1200 X171.356 Y1.65 E1039.31723
M204 S2500
G0 F9000 X173.618 Y1.65
M204 S3000
G1 F1200 X211.35 Y39.382 E1043.57674
M204 S2500
G0 F9000 X211.06 Y36.828
M204 S3000
G1 F1200 X175.881 Y1.65 E1047.548
M204 S2500
G0 F9000 X178.146 Y1.652
M204 S3000
G1 F1200 X210.442 Y33.948 E1051.19385
M204 S2500
G0 F9000 X209.854 Y31.097
M204 S3000
G1 F1200 X180.406 Y1.649 E1054.51819
M204 S2500
G0 F9000 X182.669 Y1.649
M204 S3000
G1 F1200 X209.851 Y28.832 E1057.58679
M204 S2500
G0 F9000 X209.838 Y26.556
M204 S3000
G1 F1200 X184.931 Y1.649 E1060.39851
M204 S2500
G0 F9000 X187.194 Y1.649
M204 S3000
G1 F1200 X209.81 Y24.265 E1062.9516
M204 S2500
G0 F9000 X209.782 Y21.974
M204 S3000
G1 F1200 X189.457 Y1.649 E1065.24606
M204 S2500
G0 F9000 X191.719 Y1.649
M204 S3000
G1 F1200 X209.768 Y19.698 E1067.28358
M204 S2500
G0 F9000 X209.688 Y17.355
M204 S3000
G1 F1200 X193.982 Y1.649 E1069.05661
M204 S2500
G0 F9000 X196.245 Y1.649
M204 S3000
G1 F1200 X209.882 Y15.286 E1070.59608
M204 S2500
G0 F9000 X209.916 Y13.058
M204 S3000
G1 F1200 X198.508 Y1.649 E1071.88397
M204 S2500
G0 F9000 X200.778 Y1.656
M204 S3000
G1 F1200 X209.884 Y10.763 E1072.91199
M204 S2500
G0 F9000 X209.455 Y8.071
M204 S3000
G1 F1200 X203.475 Y2.091 E1073.58706
M204 S2500
		retract
G1 F2400 E1073.02706
G1 F2400 E1072.78706
G0 F9000 X151.373 Y45.024
M204 S3000
G1 F2400 E1073.58706
G1 F1200 X210.473 Y104.125 E1080.25884
M204 S2500
G0 F9000 X210.441 Y106.355
M204 S3000
G1 F1200 X151.673 Y47.587 E1086.89308
M204 S2500
G0 F9000 X151.676 Y49.853
M204 S3000
G1 F1200 X210.46 Y108.637 E1093.52912
M204 S2500
G0 F9000 X210.517 Y110.956
M204 S3000
G1 F1200 X151.678 Y52.118 E1100.17132
M204 S2500
G0 F9000 X151.681 Y54.383
M204 S3000
G1 F1200 X210.544 Y113.246 E1106.81628
M204 S2500
G0 F9000 X210.571 Y115.536
M204 S3000
G1 F1200 X151.931 Y56.896 E1113.43607
M204 S2500
G0 F9000 X152.022 Y59.249
M204 S3000
G1 F1200 X210.587 Y117.814 E1120.0474
M204 S2500
G0 F9000 X210.577 Y120.068
M204 S3000
G1 F1200 X152.025 Y61.515 E1126.65731
M204 S2500
G0 F9000 X152.028 Y63.781
M204 S3000
G1 F1200 X210.569 Y122.322 E1133.26592
M204 S2500
G0 F9000 X210.56 Y124.575
M204 S3000
G1 F1200 X152.118 Y66.134 E1139.8633
M204 S2500
G0 F9000 X152.368 Y68.647
M204 S3000
G1 F1200 X210.601 Y126.88 E1146.43715
M204 S2500
G0 F9000 X210.598 Y129.139
M204 S3000
G1 F1200 X152.368 Y70.91 E1153.0106
M204 S2500
G0 F9000 X152.369 Y73.173
M204 S3000
G1 F1200 X210.637 Y131.441 E1159.58839
M204 S2500
G0 F9000 X210.695 Y133.761
M204 S3000
G1 F1200 X152.369 Y75.436 E1166.17268
M204 S2500
G0 F9000 X152.37 Y77.699
M204 S3000
G1 F1200 X210.705 Y136.035 E1172.7581
M204 S2500
G0 F9000 X210.717 Y138.309
M204 S3000
G1 F1200 X152.37 Y79.962 E1179.34481
M204 S2500
G0 F9000 X152.37 Y82.225
M204 S3000
G1 F1200 X210.728 Y140.583 E1185.93276
M204 S2500
G0 F9000 X210.739 Y142.856
M204 S3000
G1 F1200 X152.37 Y84.488 E1192.52191
M204 S2500
G0 F9000 X152.371 Y86.752
M204 S3000
G1 F1200 X210.75 Y145.13 E1199.11217
M204 S2500
G0 F9000 X210.761 Y147.404
M204 S3000
G1 F1200 X152.371 Y89.014 E1205.70374
M204 S2500
G0 F9000 X152.372 Y91.278
M204 S3000
G1 F1200 X210.772 Y149.678 E1212.29644
M204 S2500
G0 F9000 X210.783 Y151.952
M204 S3000
G1 F1200 X152.372 Y93.541 E1218.89038
M204 S2500
G0 F9000 X152.373 Y95.804
M204 S3000
G1 F1200 X210.794 Y154.226 E1225.4855
M204 S2500
G0 F9000 X210.805 Y156.499
M204 S3000
G1 F1200 X152.373 Y98.067 E1232.08181
M204 S2500
G0 F9000 X152.373 Y100.33
M204 S3000
G1 F1200 X210.816 Y158.773 E1238.67936
M204 S2500
G0 F9000 X210.828 Y161.047
M204 S3000
G1 F1200 X152.374 Y102.594 E1245.2781
M204 S2500
G0 F9000 X152.374 Y104.856
M204 S3000
G1 F1200 X210.838 Y163.321 E1251.87808
M204 S2500
G0 F9000 X210.85 Y165.595
M204 S3000
G1 F1200 X152.375 Y107.12 E1258.47924
M204 S2500
G0 F9000 X152.375 Y109.383
M204 S3000
G1 F1200 X210.861 Y167.869 E1265.08164
M204 S2500
G0 F9000 X210.871 Y170.142
M204 S3000
G1 F1200 X152.375 Y111.646 E1271.68518
M204 S2500
G0 F9000 X152.375 Y113.909
M204 S3000
G1 F1200 X210.883 Y172.416 E1278.29001
M204 S2500
G0 F9000 X210.894 Y174.69
M204 S3000
G1 F1200 X152.376 Y116.172 E1284.89603
M204 S2500
G0 F9000 X152.376 Y118.435
M204 S3000
G1 F1200 X210.905 Y176.964 E1291.50329
M204 S2500
G0 F9000 X210.916 Y179.238
M204 S3000
G1 F1200 X152.377 Y120.698 E1298.11173
M204 S2500
G0 F9000 X152.377 Y122.961
M204 S3000
G1 F1200 X210.927 Y181.512 E1304.72142
M204 S2500
G0 F9000 X210.929 Y183.777
M204 S3000
G1 F1200 X152.377 Y125.225 E1311.33127
M204 S2500
G0 F9000 X152.377 Y127.487
M204 S3000
G1 F1200 X210.905 Y186.015 E1317.93842
M204 S2500
G0 F9000 X210.881 Y188.253
M204 S3000
G1 F1200 X152.378 Y129.751 E1324.54269
M204 S2500
G0 F9000 X152.378 Y132.014
M204 S3000
G1 F1200 X210.85 Y190.485 E1331.14346
M204 S2500
G0 F9000 X210.811 Y192.709
M204 S3000
G1 F1200 X152.379 Y134.277 E1337.73977
M204 S2500
G0 F9000 X152.38 Y136.54
M204 S3000
G1 F1200 X210.773 Y194.934 E1344.33173
M204 S2500
G0 F9000 X210.735 Y197.159
M204 S3000
G1 F1200 X152.38 Y138.803 E1350.9194
M204 S2500
G0 F9000 X152.38 Y141.067
M204 S3000
G1 F1200 X210.697 Y199.383 E1357.50267
M204 S2500
G0 F9000 X210.659 Y201.608
M204 S3000
G1 F1200 X152.38 Y143.329 E1364.08171
M204 S2500
G0 F9000 X152.381 Y145.593
M204 S3000
G1 F1200 X210.62 Y203.832 E1370.65623
M204 S2500
G0 F9000 X210.582 Y206.057
M204 S3000
G1 F1200 X152.381 Y147.856 E1377.22646
M204 S2500
G0 F9000 X152.382 Y150.119
M204 S3000
G1 F1200 X210.544 Y208.281 E1383.79229
M204 S2500
G0 F9000 X210.427 Y210.427
M204 S3000
G1 F1200 X152.382 Y152.382 E1390.34491
M204 S2500
G0 F9000 X152.263 Y154.526
M204 S3000
G1 F1200 X209.981 Y212.244 E1396.86062
M204 S2500
G0 F9000 X209.262 Y213.788
M204 S3000
G1 F1200 X152.042 Y156.568 E1403.32011
M204 S2500
G0 F9000 X152.039 Y158.827
M204 S3000
G1 F1200 X208.323 Y215.111 E1409.67393
M204 S2500
G0 F9000 X207.181 Y216.232
M204 S3000
G1 F1200 X152.037 Y161.088 E1415.89906
M204 S2500
G0 F9000 X152.035 Y163.348
M204 S3000
G1 F1200 X205.84 Y217.153 E1421.97304
M204 S2500
G0 F9000 X204.275 Y217.851
M204 S3000
G1 F1200 X152.029 Y165.605 E1427.87102
M204 S2500
G0 F9000 X151.763 Y167.602
M204 S3000
G1 F1200 X202.436 Y218.276 E1433.59148
M204 S2500
G0 F9000 X200.239 Y218.341
M204 S3000
G1 F1200 X151.691 Y169.793 E1439.072
M204 S2500
G0 F9000 X151.689 Y172.054
M204 S3000
G1 F1200 X197.977 Y218.342 E1444.29739
M204 S2500
G0 F9000 X195.715 Y218.342
M204 S3000
G1 F1200 X151.687 Y174.315 E1449.26759
M204 S2500
G0 F9000 X151.653 Y176.544
M204 S3000
G1 F1200 X193.453 Y218.343 E1453.98628
M204 S2500
G0 F9000 X191.191 Y218.343
M204 S3000
G1 F1200 X151.185 Y178.338 E1458.50245
M204 S2500
G0 F9000 X150.318 Y179.733
M204 S3000
G1 F1200 X188.928 Y218.343 E1462.86108
M204 S2500
G0 F9000 X186.666 Y218.344
M204 S3000
G1 F1200 X149.128 Y180.806 E1467.09869
M204 S2500
G0 F9000 X147.607 Y181.548
M204 S3000
G1 F1200 X184.404 Y218.345 E1471.25265
M204 S2500
G0 F9000 X182.141 Y218.345
M204 S3000
G1 F1200 X145.591 Y181.795 E1475.37873
M204 S2500
G0 F9000 X141.856 Y180.322
M204 S3000
G1 F1200 X179.879 Y218.346 E1479.67116
M204 S2500
		retract
G1 F2400 E1479.11116
G1 F2400 E1478.87116
G0 F9000 X179.879 Y219.812
G0 X159.365 Y219.776
G0 X141.682 Y218.887
G0 X140.752 Y217.685
M204 S3000
G1 F2400 E1479.67116
G1 F1200 X19.877 Y96.81 E1493.31657
M204 S2500
G0 F9000 X19.877 Y99.073
M204 S3000
G1 F1200 X138.998 Y218.194 E1506.76398
M204 S2500
G0 F9000 X136.899 Y218.358
M204 S3000
G1 F1200 X19.877 Y101.336 E1519.97443
M204 S2500
G0 F9000 X19.877 Y103.598
M204 S3000
G1 F1200 X134.636 Y218.358 E1532.92948
M204 S2500
G0 F9000 X132.373 Y218.358
M204 S3000
G1 F1200 X19.877 Y105.861 E1545.62905
M204 S2500
G0 F9000 X19.877 Y108.124
M204 S3000
G1 F1200 X130.111 Y218.358 E1558.07322
M204 S2500
G0 F9000 X127.848 Y218.358
M204 S3000
G1 F1200 X19.877 Y110.387 E1570.26192
M204 S2500
G0 F9000 X19.877 Y112.649
M204 S3000
G1 F1200 X125.585 Y218.358 E1582.19521
M204 S2500
G0 F9000 X123.322 Y218.358
M204 S3000
G1 F1200 X107.246 Y202.281 E1584.01006
M204 S2500
G0 F9000 X105.454 Y200.489
M204 S3000
G1 F1200 X19.877 Y114.912 E1593.67073
M204 S2500
G0 F9000 X19.877 Y117.175
M204 S3000
G1 F1200 X100.959 Y198.257 E1602.82397
M204 S2500
G0 F9000 X98.416 Y197.977
M204 S3000
G1 F1200 X19.877 Y119.438 E1611.69013
M204 S2500
G0 F9000 X19.877 Y121.7
M204 S3000
G1 F1200 X96.633 Y198.457 E1620.35507
M204 S2500
G0 F9000 X95.264 Y199.35
M204 S3000
G1 F1200 X19.877 Y123.963 E1628.86541
M204 S2500
G0 F9000 X19.877 Y126.226
M204 S3000
G1 F1200 X94.21 Y200.559 E1637.25676
M204 S2500
G0 F9000 X93.492 Y202.103
M204 S3000
G1 F1200 X19.877 Y128.489 E1645.567
M204 S2500
G0 F9000 X19.878 Y130.752
M204 S3000
G1 F1200 X93.217 Y204.091 E1653.84614
M204 S2500
G0 F9000 X93.079 Y206.216
M204 S3000
G1 F1200 X19.878 Y133.015 E1662.1097
M204 S2500
G0 F9000 X19.878 Y135.278
M204 S3000
G1 F1200 X92.941 Y208.341 E1670.35768
M204 S2500
G0 F9000 X92.771 Y210.434
M204 S3000
G1 F1200 X19.878 Y137.54 E1678.58653
M204 S2500
G0 F9000 X19.878 Y139.803
M204 S3000
G1 F1200 X92.322 Y212.247 E1686.76463
M204 S2500
G0 F9000 X91.603 Y213.791
M204 S3000
G1 F1200 X19.878 Y142.066 E1694.86157
M204 S2500
G0 F9000 X19.878 Y144.328
M204 S3000
G1 F1200 X90.663 Y215.114 E1702.85245
M204 S2500
G0 F9000 X89.523 Y216.237
M204 S3000
G1 F1200 X19.878 Y146.591 E1710.71464
M204 S2500
G0 F9000 X19.878 Y148.854
M204 S3000
G1 F1200 X88.182 Y217.158 E1718.42538
M204 S2500
G0 F9000 X86.614 Y217.853
M204 S3000
G1 F1200 X19.878 Y151.117 E1725.95912
M204 S2500
G0 F9000 X19.878 Y153.379
M204 S3000
G1 F1200 X84.769 Y218.271 E1733.28463
M204 S2500
G0 F9000 X82.583 Y218.347
M204 S3000
G1 F1200 X19.878 Y155.642 E1740.36332
M204 S2500
G0 F9000 X19.878 Y157.905
M204 S3000
G1 F1200 X80.32 Y218.347 E1747.18653
M204 S2500
G0 F9000 X78.057 Y218.347
M204 S3000
G1 F1200 X19.878 Y160.168 E1753.75428
M204 S2500
G0 F9000 X19.878 Y162.43
M204 S3000
G1 F1200 X75.794 Y218.347 E1760.06662
M204 S2500
G0 F9000 X73.532 Y218.347
M204 S3000
G1 F1200 X19.878 Y164.693 E1766.12354
M204 S2500
G0 F9000 X19.878 Y166.956
M204 S3000
G1 F1200 X71.269 Y218.347 E1771.925
M204 S2500
G0 F9000 X69.006 Y218.347
M204 S3000
G1 F1200 X19.878 Y169.219 E1777.471
M204 S2500
G0 F9000 X19.878 Y171.481
M204 S3000
G1 F1200 X66.743 Y218.347 E1782.76158
M204 S2500
G0 F9000 X64.481 Y218.347
M204 S3000
G1 F1200 X19.878 Y173.744 E1787.79675
M204 S2500
G0 F9000 X19.958 Y176.087
M204 S3000
G1 F1200 X62.218 Y218.347 E1792.56743
M204 S2500
G0 F9000 X59.955 Y218.347
M204 S3000
G1 F1200 X20.219 Y178.61 E1797.05323
M204 S2500
G0 F9000 X20.221 Y180.876
M204 S3000
G1 F1200 X57.692 Y218.347 E1801.28328
M204 S2500
G0 F9000 X55.43 Y218.347
M204 S3000
G1 F1200 X20.224 Y183.142 E1805.25758
M204 S2500
G0 F9000 X20.227 Y185.407
M204 S3000
G1 F1200 X53.167 Y218.347 E1808.97613
M204 S2500
G0 F9000 X50.904 Y218.347
M204 S3000
G1 F1200 X20.23 Y187.673 E1812.43887
M204 S2500
G0 F9000 X20.233 Y189.938
M204 S3000
G1 F1200 X48.641 Y218.347 E1815.64587
M204 S2500
G0 F9000 X46.379 Y218.347
M204 S3000
G1 F1200 X20.235 Y192.204 E1818.59718
M204 S2500
G0 F9000 X20.238 Y194.469
M204 S3000
G1 F1200 X44.116 Y218.347 E1821.29273
M204 S2500
G0 F9000 X41.853 Y218.347
M204 S3000
G1 F1200 X20.498 Y196.992 E1823.70347
M204 S2500
G0 F9000 X20.581 Y199.337
M204 S3000
G1 F1200 X39.59 Y218.347 E1825.84942
M204 S2500
G0 F9000 X37.328 Y218.347
M204 S3000
G1 F1200 X20.583 Y201.603 E1827.73969
M204 S2500
G0 F9000 X20.586 Y203.868
M204 S3000
G1 F1200 X35.065 Y218.347 E1829.3742
M204 S2500
G0 F9000 X32.802 Y218.347
M204 S3000
G1 F1200 X20.588 Y206.133 E1830.75303
M204 S2500
G0 F9000 X20.591 Y208.399
M204 S3000
G1 F1200 X30.539 Y218.347 E1831.87604
M204 S2500
G0 F9000 X28.118 Y218.189
M204 S3000
G1 F1200 X20.758 Y210.828 E1832.70696
M204 S2500
		retract
G1 F2400 E1832.14696
G1 F2400 E1831.90696
G0 F9000 X19.445 Y211.709
G0 X19.954 Y213.252
G0 X20.481 Y214.337
G0 X20.995 Y215.113
G0 X21.565 Y215.926
G0 X22.951 Y215.284
M204 S3000
G1 F2400 E1832.70696
G1 F1200 X23.753 Y216.086 E1832.79749
M204 S2500
		retract
G1 F2400 E1832.23749
G1 F2400 E1831.99749
G0 F9000 X22.898 Y217.278
G0 X24.236 Y218.246
G0 X25.295 Y218.814
G0 X26.844 Y219.393
G0 X28.017 Y219.659
G0 X29.853 Y219.813
G0 X84.353 Y219.787
G0 X85.533 Y219.644
G0 X87.143 Y219.224
G0 X87.765 Y218.972
G0 X106.764 Y210.18
G0 X108.221 Y210.044
M204 S3000
G1 F2400 E1832.79749
G1 F1200 X116.488 Y218.312 E1833.7308
M204 S2500
G0 F9000 X118.797 Y218.358
M204 S3000
G1 F1200 X108.167 Y207.728 E1834.93081
M204 S2500
G0 F9000 X108.167 Y205.465
M204 S3000
G1 F1200 X121.06 Y218.358 E1836.38628
M204 S2500
		retract
G1 F2400 E1835.82628
G1 F2400 E1835.58628
G0 F9000 X121.06 Y219.824
G0 X116.541 Y219.787
G0 X115.351 Y219.627
G0 X114.059 Y219.272
G0 X112.87 Y218.824
G0 X113.337 Y217.423
M204 S3000
G1 F2400 E1836.38628
G1 F1200 X109.113 Y213.199 E1836.86312
M204 S2500
		retract
G1 F2400 E1836.30312
G1 F2400 E1836.06312
G0 F9000 X136.527 Y161.417
M204 S3000
G1 F2400 E1836.86312
G1 F1200 X19.876 Y44.766 E1850.0317
M204 S2500
G0 F9000 X19.876 Y42.504
M204 S3000
G1 F1200 X136.527 Y159.154 E1863.20021
M204 S2500
G0 F9000 X136.527 Y156.892
M204 S3000
G1 F1200 X19.876 Y40.241 E1876.36879
M204 S2500
G0 F9000 X19.876 Y37.978
M204 S3000
G1 F1200 X136.527 Y154.629 E1889.53736
M204 S2500
G0 F9000 X136.527 Y152.366
M204 S3000
G1 F1200 X20.018 Y35.858 E1902.68984
M204 S2500
G0 F9000 X20.217 Y33.794
M204 S3000
G1 F1200 X136.527 Y150.103 E1915.81987
M204 S2500
G0 F9000 X136.527 Y147.841
M204 S3000
G1 F1200 X20.22 Y31.534 E1928.94961
M204 S2500
G0 F9000 X20.223 Y29.274
M204 S3000
G1 F1200 X136.527 Y145.578 E1942.07901
M204 S2500
G0 F9000 X136.527 Y143.315
M204 S3000
G1 F1200 X20.225 Y27.013 E1955.20818
M204 S2500
G0 F9000 X20.228 Y24.753
M204 S3000
G1 F1200 X136.527 Y141.052 E1968.33702
M204 S2500
G0 F9000 X136.527 Y138.79
M204 S3000
G1 F1200 X20.231 Y22.493 E1981.46557
M204 S2500
G0 F9000 X20.233 Y20.233
M204 S3000
G1 F1200 X136.527 Y136.527 E1994.59384
M204 S2500
		retract
G1 F2400 E1994.03384
G1 F2400 E1993.79384
G0 F600 X136.527 Y136.527 Z0.47
G0 F9000 X97.629 Y132.745
	TIME_ELAPSED:1272.360771
	LAYER:-5
M204 S3000
	TYPE:SUPPORT
G1 F2400 E1994.59384
G1 F1500 X97.256 Y132.878 E1994.62035
G1 X96.611 Y133.204 E1994.66872
G1 X96.015 Y133.607 E1994.71688
G1 X95.473 Y134.084 E1994.76521
G1 X94.997 Y134.623 E1994.81334
G1 X94.592 Y135.221 E1994.86169
G1 X94.267 Y135.863 E1994.90985
G1 X94.13 Y136.245 E1994.93702
G1 X20.527 Y209.848 E2001.90441
G1 X20.583 Y210.444 E2001.94448
G1 X20.681 Y210.966 E2001.98003
G1 X93.823 Y137.824 E2008.90379
G1 X93.803 Y138.092 E2008.92178
G1 X93.803 Y139.117 E2008.99039
G1 X20.934 Y211.986 E2015.8883
G1 X21.284 Y212.908 E2015.95431
G1 X93.803 Y140.39 E2022.81904
G1 X93.803 Y141.663 E2022.90425
G1 X21.718 Y213.747 E2029.72791
G1 X22.044 Y214.29 E2029.7703
G1 X22.215 Y214.524 E2029.7897
G1 X93.803 Y142.935 E2036.5664
G1 X93.804 Y144.208 E2036.65161
G1 X22.775 Y215.236 E2043.37529
G1 X23.086 Y215.59 E2043.40683
G1 X23.397 Y215.887 E2043.43562
G1 X93.804 Y145.48 E2050.10048
G1 X93.804 Y146.753 E2050.18568
G1 X24.081 Y216.476 E2056.78579
G1 X24.342 Y216.682 E2056.80805
G1 X24.827 Y217.002 E2056.84694
G1 X93.804 Y148.026 E2063.37638
G1 X93.804 Y149.299 E2063.46159
G1 X25.628 Y217.474 E2069.91521
G1 X26.522 Y217.853 E2069.98021
G1 X93.804 Y150.571 E2076.34924
G1 X93.804 Y151.844 E2076.43445
G1 X27.495 Y218.153 E2082.71138
G1 X28.123 Y218.295 E2082.75448
G1 X28.564 Y218.356 E2082.78428
G1 X93.804 Y153.116 E2088.96002
G1 X93.804 Y154.389 E2089.04523
G1 X29.75 Y218.443 E2095.1087
G1 X31.018 Y218.448 E2095.19357
G1 X93.804 Y155.662 E2101.13701
G1 X93.805 Y156.934 E2101.22215
G1 X32.291 Y218.448 E2107.04518
G1 X33.564 Y218.448 E2107.13039
G1 X93.805 Y158.207 E2112.83291
G1 X93.805 Y159.48 E2112.91812
G1 X34.837 Y218.448 E2118.50014
G1 X36.109 Y218.448 E2118.58528
G1 X93.805 Y160.752 E2124.04689
G1 X93.806 Y162.025 E2124.1321
G1 X37.382 Y218.448 E2129.47326
G1 X38.655 Y218.448 E2129.55846
G1 X93.806 Y163.297 E2134.77916
G1 X93.806 Y164.57 E2134.86437
G1 X39.928 Y218.448 E2139.96456
G1 X41.2 Y218.448 E2140.0497
G1 X93.806 Y165.843 E2145.02943
G1 X93.806 Y167.116 E2145.11464
G1 X42.473 Y218.448 E2149.97387
G1 X43.746 Y218.448 E2150.05908
G1 X93.893 Y168.301 E2154.80609
G1 X93.985 Y168.782 E2154.83887
G1 X94.159 Y169.308 E2154.87595
G1 X45.019 Y218.448 E2159.52764
G1 X46.292 Y218.448 E2159.61285
G1 X94.559 Y170.18 E2164.18193
G1 X94.908 Y170.724 E2164.2252
G1 X95.081 Y170.932 E2164.24331
G1 X47.564 Y218.448 E2168.74131
G1 X48.837 Y218.448 E2168.82651
G1 X95.701 Y171.585 E2173.2627
G1 X95.899 Y171.77 E2173.28084
G1 X96.418 Y172.14 E2173.3235
G1 X50.11 Y218.448 E2177.7071
G1 X51.383 Y218.448 E2177.79231
G1 X97.249 Y172.582 E2182.13407
G1 X97.792 Y172.79 E2182.17299
G1 X98.21 Y172.893 E2182.20181
G1 X52.656 Y218.448 E2186.51408
G1 X53.928 Y218.448 E2186.59922
G1 X99.331 Y173.045 E2190.89715
G1 X99.928 Y173.04 E2190.93712
G1 X100.718 Y172.932 E2190.99049
[truncated: 998,000+ more rows]
