# Supplementary material for: Development and Validation of a Neurosurgical Phantom for Simulating External Ventricular Drain Placement
Source: J Med Syst. 2025 Jan 3;49(1):1. doi: 10.1007/s10916-024-02133-4 (PMC11698783; doi:10.1007/s10916-024-02133-4)
Supplement: Supplementary file 1 — Supplementary file1 stl meshes of outer shell, brain mold and skin mold of phantom (ZIP 114975 KB) [file 10916_2024_2133_MOESM1_ESM.zip › PhantomModels/Phantom2/Mold_Skin/Gcode/Basic2_Skin_Bisected.gcode]

	FLAVOR:Marlin
	TIME:55576.1
	Filament used:110.136m
	Layer Height:0.2
	MINX:10.489
	MINY:0.013
	MINZ:0.24
	MAXX:220
	MAXY:219.966
	MAXZ:60.89
	OuterWall Time:7424.28
	InnerWall Time:5126.33
	Skin Time:13509.7
	Support Time:2201.56
	SkirtBrim Time:0
	Infill Time:9525.89
	Support Infills Time:0
	Combing Time:3027.53
	Retraction Time:4167.36
	PrimeTower Time:10593.4
	Creality Print GCode Generated by CXEngine
	CRSLICE_GIT_HASH:6b8d75d
	Creality Print Version : V4.3.7.6619
	CXEngine Release Time:2023-09-20 15:19:09
	Gcode Generated Time:2023-12-19 12:21:27
	----------Machine Config--------------
	Machine Name:Ender-3 V3 SE
	Machine Height:250
	Machine Width:220
	Machine Depth:220
	Material Type:PLA
	Material Name:CR-PLA_1.75
	Number of Extruders:1
	ExtruderParams[0] Nozzle Diameter:1000
	----------Profile Config---------------
	Wall Thickness:0.8
	Top/Bottom Thickness:0.8
	Out Wall Line Width:0.42
	Inner Wall Line Width:0.45
	Inital Height:200
	Wall Line Count:2
	Infill Line Distance:13.5
	Infill Pattern:cubicsubdiv
	Infill Sparse Density:10
	Infill Wipe Distance:0
	Print Temperature:205
	Bed Temperature:60
	Support Enable:true
	Support Density:5
	Support Angle:60
	Adhesion Type:raft
	machine is belt:false
	machine belt offset:10
	machine belt offset Y:0
	Raft Base Line Spacing:1.6
	Wait Heatup Sync:true
	Enable Ironing:false
	Material Type:PLA
	Max volumetric speed:20
	Material Diameter:1.75
	Material Density:1.24
	Filament Cost:0.3
	Filament Weight:0
	Preview Img Type:png
	Screen Size:Sermoon D3
	----------Shell Config----------------
	Outer Wall Wipe Distance:200
	Outer Inset First:false
	Infill Before Walls:false
	Infill Overlap:0.14
	Fill Gaps Between Walls:everywhere
	Minimum Infill Area:15
	Top Surface Skin Layer:0
	Top Layers:4
	Z Seam Alignment:sharpest_corner
	Seam Corner Preference:z_seam_corner_inner
	Z Seam X:110
	Z Seam Y:220
	Horizontal Expansion:0
	Top/Bottom Pattern:zigzag
	Ironing Pattern:zigzag
	Vase Model:false
	----------Support Config----------------
	Support Type:everywhere
	Support Pattern:zigzag
	Support Infill Layer Thickness:0.15
	Minimum Support Area:1
	Enable Support Roof:true
	Support Roof Thickness:0.8
	Support Roof Pattern:lines
	Connect Support Lines:0
	Connect Support ZigZags:1
	Minimum Support X/Y Distance:0.2
	Support Line Distance:8.4
	---------PrintSpeed & Travel----------
	Enable Print Cool:true
	Avoid Printed Parts Traveling:true
	Enable Retraction:true
	Retraction Distance:0.8
	Retraction Speed:40
	Retraction Prime Speed:40
	Maximum Retraction Count:100
	Minimum Extrusion Distance Window:0.8
	Z Hop When Retracted:false
	Z Hop Height:0.2
	Retract Before Outer Wall:true
	Outer Wall Speed:60
	Inner Wall Speed:90
	Infill Speed:180
	Top/Bottom Speed:50
	Travel Speed:150
	Initial Layer Speed:30
	Skirt/Brim Speed:25
	Prime Tower Speed:60
	Outer Wall Acceleration:1000
	Inner Wall Acceleration:2000
	Infill Acceleration:2500
	Top/Bottom Acceleration:2500
	Travel Acceleration:2500
	Initial Layer Print Acceleration:500
	Initial Layer Travel Acceleration:500
	Skirt/Brim Acceleration:500
	Combing Mode:noskin
	--------SpecialModel&Mesh Fixes--------
	Union Overlapping Volum:true
	Remove All Holes:false
	Maximum Travel Resolution:0.25
	Maximum Deviation:0.05
	Maximum Model Angle:0.872665
	IS Mold Print:false
	Make Overhang Printable:false
	Enable Coasting:false
	Coasting Volumes:0.064
	Coasting Speed:0.9
	Raft AirGap:0.25
	Layer0 ZOverLap:0.13
	Adaptive Layers:0
	---------------------End of Head--------------------------
M140 S60
M105
M190 S60
M104 S205
M82	absolute extrusion mode
M220 S100	Reset Feedrate
M221 S100	Reset Flowrate
G28	Home
G92 E0	Reset Extruder
G1 Z2.0 F3000	Move Z Axis up
G1 X10.1 Y20 Z0.28 F5000.0	Move to start position
M109 S205.000000
G1 X10.1 Y145.0 Z0.28 F1500.0 E15	Draw the first line
G1 X10.4 Y145.0 Z0.28 F5000.0	Move to side a little
G1 X10.4 Y20 Z0.28 F1500.0 E30	Draw the second line
G92 E0	Reset Extruder
G1 E-1.0000 F1800	Retract a bit
G1 Z2.0 F3000	Move Z Axis up
G1 E0.0000 F1800
G92 E0
G92 E0
G1 F2400 E-0.8
	LAYER_COUNT:300
	LAYER:-6
M106 S0
M204 S2500
G0 F9000 X10.66 Y8.894 Z0.24
M204 S3000
	TYPE:SUPPORT-INTERFACE
G1 F2400 E0
G1 F1200 X10.528 Y9.812 E0.07403
G1 X10.492 Y10.62 E0.13859
G1 X10.489 Y209.294 E15.99761
G1 X10.508 Y209.851 E16.0421
G1 X10.583 Y210.631 E16.10465
G1 X10.714 Y211.338 E16.16205
G1 X10.773 Y211.598 E16.18333
G1 X10.974 Y212.312 E16.24254
G1 X11.278 Y213.109 E16.31063
G1 X11.651 Y213.878 E16.37885
G1 X12.092 Y214.611 E16.44714
G1 X12.607 Y215.316 E16.51683
G1 X13.175 Y215.961 E16.58544
G1 X13.787 Y216.543 E16.65285
G1 X14.475 Y217.088 E16.72291
G1 X15.185 Y217.554 E16.79071
G1 X15.945 Y217.961 E16.85952
G1 X16.706 Y218.286 E16.92558
G1 X17.552 Y218.561 E16.99659
G1 X18.305 Y218.731 E17.05821
G1 X19.223 Y218.863 E17.13224
G1 X20.031 Y218.899 E17.1968
G1 X110.056 Y218.902 E24.38299
G1 X110.596 Y218.883 E24.42612
G1 X111.376 Y218.808 E24.48867
G1 X112.083 Y218.677 E24.54607
G1 X112.344 Y218.618 E24.56743
G1 X113.04 Y218.423 E24.62512
G1 X113.854 Y218.113 E24.69465
G1 X114.526 Y217.787 E24.75427
G1 X114.818 Y217.63 E24.78074
G1 X115.303 Y217.399 E24.82362
G1 X115.958 Y217.175 E24.87888
G1 X116.63 Y217.037 E24.93364
G1 X117.289 Y216.986 E24.9864
G1 X117.999 Y217.022 E25.04315
G1 X118.651 Y217.139 E25.09603
G1 X119.299 Y217.342 E25.15023
G1 X119.926 Y217.626 E25.20517
G1 X120.555 Y217.963 E25.26214
G1 X121.312 Y218.287 E25.32787
G1 X122.158 Y218.562 E25.39888
G1 X122.911 Y218.732 E25.4605
G1 X123.829 Y218.864 E25.53453
G1 X124.637 Y218.9 E25.59909
G1 X214.662 Y218.903 E32.78527
G1 X215.202 Y218.884 E32.82841
G1 X215.982 Y218.809 E32.89096
G1 X216.689 Y218.678 E32.94835
G1 X216.95 Y218.619 E32.96971
G1 X217.646 Y218.424 E33.02741
G1 X218.459 Y218.114 E33.09687
G1 X219.231 Y217.74 E33.16534
G1 X219.6 Y217.517 E33.19976
G1 X219.6 Y2.601 E50.35528
G1 X219.6 Y2.448 E50.36749
G1 X218.8 Y2.02 E50.43992
G1 X218.036 Y1.694 E50.50622
G1 X217.19 Y1.419 E50.57723
G1 X216.437 Y1.249 E50.63885
G1 X215.519 Y1.117 E50.71289
G1 X214.711 Y1.081 E50.77745
G1 X124.686 Y1.078 E57.96363
G1 X124.146 Y1.097 E58.00677
G1 X123.366 Y1.172 E58.06932
G1 X122.659 Y1.303 E58.12671
G1 X122.398 Y1.362 E58.14807
G1 X121.702 Y1.557 E58.20577
G1 X120.889 Y1.867 E58.27522
G1 X120.222 Y2.19 E58.33438
G1 X119.946 Y2.34 E58.35946
G1 X119.441 Y2.581 E58.40412
G1 X118.786 Y2.805 E58.45938
G1 X118.115 Y2.943 E58.51406
G1 X117.458 Y2.994 E58.56667
G1 X116.733 Y2.958 E58.62461
G1 X116.069 Y2.835 E58.67851
G1 X115.432 Y2.636 E58.73179
G1 X114.819 Y2.356 E58.78558
G1 X114.19 Y2.02 E58.84251
G1 X113.403 Y1.683 E58.91084
G1 X112.59 Y1.422 E58.979
G1 X111.75 Y1.233 E59.04773
G1 X110.902 Y1.118 E59.11604
G1 X110.105 Y1.082 E59.17973
G1 X20.11 Y1.078 E66.36352
G1 X19.54 Y1.097 E66.40904
G1 X18.76 Y1.172 E66.47159
G1 X18.053 Y1.303 E66.52899
G1 X17.792 Y1.362 E66.55035
G1 X17.096 Y1.557 E66.60805
G1 X16.283 Y1.867 E66.6775
G1 X15.513 Y2.24 E66.7458
G1 X14.776 Y2.684 E66.81448
G1 X14.079 Y3.193 E66.88337
G1 X13.429 Y3.765 E66.95249
G1 X12.849 Y4.375 E67.01968
G1 X12.306 Y5.058 E67.08933
G1 X11.841 Y5.768 E67.15708
G1 X11.43 Y6.535 E67.22654
G1 X11.106 Y7.292 E67.29227
G1 X10.83 Y8.141 E67.36353
G1 X10.66 Y8.894 E67.42515
G1 X11.085 Y8.822
G1 X219.199 Y216.936 E90.91886
M204 S2500
G0 F9000 X217.898 Y217.898
M204 S3000
G1 F1200 X10.89 Y10.89 E114.28771
M204 S2500
G0 F9000 X10.89 Y13.152
M204 S3000
G1 F1200 X216.113 Y218.376 E137.45511
M204 S2500
G0 F9000 X213.975 Y218.5
M204 S3000
G1 F1200 X10.89 Y15.415 E160.3811
M204 S2500
G0 F9000 X10.89 Y17.678
M204 S3000
G1 F1200 X211.712 Y218.5 E183.05162
M204 S2500
G0 F9000 X209.449 Y218.5
M204 S3000
G1 F1200 X10.89 Y19.941 E205.46668
M204 S2500
G0 F9000 X10.89 Y22.203
M204 S3000
G1 F1200 X207.187 Y218.5 E227.62638
M204 S2500
G0 F9000 X204.924 Y218.5
M204 S3000
G1 F1200 X10.89 Y24.466 E249.53062
M204 S2500
G0 F9000 X10.89 Y26.729
M204 S3000
G1 F1200 X202.661 Y218.5 E271.17938
M204 S2500
G0 F9000 X200.399 Y218.5
M204 S3000
G1 F1200 X10.89 Y28.992 E292.57274
M204 S2500
G0 F9000 X10.89 Y31.254
M204 S3000
G1 F1200 X198.136 Y218.5 E313.71069
M204 S2500
G0 F9000 X195.873 Y218.5
M204 S3000
G1 F1200 X10.89 Y33.517 E334.59317
M204 S2500
G0 F9000 X10.89 Y35.78
M204 S3000
G1 F1200 X193.61 Y218.5 E355.22018
M204 S2500
G0 F9000 X191.347 Y218.5
M204 S3000
G1 F1200 X10.89 Y38.043 E375.59173
M204 S2500
G0 F9000 X10.89 Y40.305
M204 S3000
G1 F1200 X189.084 Y218.5 E395.70786
M204 S2500
G0 F9000 X186.821 Y218.5
M204 S3000
G1 F1200 X10.89 Y42.568 E415.56853
M204 S2500
G0 F9000 X10.89 Y44.831
M204 S3000
G1 F1200 X184.559 Y218.5 E435.17379
M204 S2500
G0 F9000 X182.296 Y218.5
M204 S3000
G1 F1200 X10.89 Y47.094 E454.52358
M204 S2500
G0 F9000 X10.89 Y49.356
M204 S3000
G1 F1200 X180.033 Y218.5 E473.61796
M204 S2500
G0 F9000 X177.77 Y218.5
M204 S3000
G1 F1200 X10.89 Y51.619 E492.45687
M204 S2500
G0 F9000 X10.89 Y53.882
M204 S3000
G1 F1200 X175.508 Y218.5 E511.04037
M204 S2500
G0 F9000 X173.245 Y218.5
M204 S3000
G1 F1200 X10.89 Y56.144 E529.36847
M204 S2500
G0 F9000 X10.89 Y58.407
M204 S3000
G1 F1200 X170.982 Y218.5 E547.44109
M204 S2500
G0 F9000 X168.719 Y218.499
M204 S3000
G1 F1200 X10.89 Y60.67 E565.25819
M204 S2500
G0 F9000 X10.89 Y62.933
M204 S3000
G1 F1200 X166.456 Y218.499 E582.81983
M204 S2500
G0 F9000 X164.193 Y218.499
M204 S3000
G1 F1200 X10.89 Y65.195 E600.12605
M204 S2500
G0 F9000 X10.89 Y67.458
M204 S3000
G1 F1200 X161.93 Y218.499 E617.17681
M204 S2500
G0 F9000 X159.668 Y218.499
M204 S3000
G1 F1200 X10.89 Y69.721 E633.97215
M204 S2500
G0 F9000 X10.89 Y71.984
M204 S3000
G1 F1200 X157.405 Y218.499 E650.51203
M204 S2500
G0 F9000 X155.142 Y218.499
M204 S3000
G1 F1200 X10.89 Y74.246 E666.7965
M204 S2500
G0 F9000 X10.89 Y76.509
M204 S3000
G1 F1200 X152.88 Y218.499 E682.82556
M204 S2500
G0 F9000 X150.617 Y218.499
M204 S3000
G1 F1200 X10.889 Y78.771 E698.59926
M204 S2500
G0 F9000 X10.889 Y81.034
M204 S3000
G1 F1200 X148.354 Y218.499 E714.1175
M204 S2500
G0 F9000 X146.091 Y218.498
M204 S3000
G1 F1200 X10.889 Y83.297 E729.38021
M204 S2500
G0 F9000 X10.889 Y85.559
M204 S3000
G1 F1200 X143.828 Y218.498 E744.38752
M204 S2500
G0 F9000 X141.565 Y218.498
M204 S3000
G1 F1200 X10.889 Y87.822 E759.13935
M204 S2500
G0 F9000 X10.889 Y90.085
M204 S3000
G1 F1200 X139.302 Y218.498 E773.63572
M204 S2500
G0 F9000 X137.04 Y218.498
M204 S3000
G1 F1200 X10.889 Y92.348 E787.87668
M204 S2500
G0 F9000 X10.889 Y94.61
M204 S3000
G1 F1200 X134.777 Y218.498 E801.86223
M204 S2500
G0 F9000 X132.514 Y218.498
M204 S3000
G1 F1200 X10.889 Y96.873 E815.59231
M204 S2500
G0 F9000 X10.889 Y99.136
M204 S3000
G1 F1200 X130.251 Y218.498 E829.06692
M204 S2500
G0 F9000 X127.989 Y218.498
M204 S3000
G1 F1200 X10.889 Y101.399 E842.28613
M204 S2500
G0 F9000 X10.889 Y103.661
M204 S3000
G1 F1200 X125.726 Y218.498 E855.24992
M204 S2500
G0 F9000 X123.356 Y218.391
M204 S3000
G1 F1200 X10.889 Y105.924 E867.94617
M204 S2500
G0 F9000 X10.889 Y108.187
M204 S3000
G1 F1200 X119.857 Y217.155 E880.24742
M204 S2500
G0 F9000 X117.045 Y216.606
M204 S3000
G1 F1200 X10.889 Y110.45 E892.23122
M204 S2500
G0 F9000 X10.889 Y112.712
M204 S3000
G1 F1200 X115.19 Y217.013 E904.00562
M204 S2500
G0 F9000 X113.668 Y217.754
M204 S3000
G1 F1200 X10.889 Y114.975 E915.6082
M204 S2500
G0 F9000 X10.889 Y117.238
M204 S3000
G1 F1200 X111.945 Y218.294 E927.01628
M204 S2500
G0 F9000 X109.888 Y218.5
M204 S3000
G1 F1200 X10.889 Y119.501 E938.19214
M204 S2500
G0 F9000 X10.889 Y121.763
M204 S3000
G1 F1200 X107.625 Y218.5 E949.11259
M204 S2500
G0 F9000 X105.363 Y218.5
M204 S3000
G1 F1200 X10.889 Y124.026 E959.77763
M204 S2500
G0 F9000 X10.889 Y126.289
M204 S3000
G1 F1200 X103.1 Y218.5 E970.18721
M204 S2500
G0 F9000 X100.837 Y218.5
M204 S3000
G1 F1200 X10.889 Y128.552 E980.34132
M204 S2500
G0 F9000 X10.889 Y130.814
M204 S3000
G1 F1200 X98.574 Y218.5 E990.24001
M204 S2500
G0 F9000 X96.312 Y218.5
M204 S3000
G1 F1200 X10.889 Y133.077 E999.8833
M204 S2500
G0 F9000 X10.889 Y135.34
M204 S3000
G1 F1200 X94.049 Y218.5 E1009.27112
M204 S2500
G0 F9000 X91.786 Y218.5
M204 S3000
G1 F1200 X10.889 Y137.602 E1018.40353
M204 S2500
G0 F9000 X10.889 Y139.865
M204 S3000
G1 F1200 X89.523 Y218.5 E1027.28047
M204 S2500
G0 F9000 X87.26 Y218.499
M204 S3000
G1 F1200 X10.889 Y142.128 E1035.90189
M204 S2500
G0 F9000 X10.888 Y144.39
M204 S3000
G1 F1200 X84.997 Y218.499 E1044.26795
M204 S2500
G0 F9000 X82.735 Y218.499
M204 S3000
G1 F1200 X10.888 Y146.653 E1052.37861
M204 S2500
G0 F9000 X10.888 Y148.915
M204 S3000
G1 F1200 X80.472 Y218.499 E1060.23385
M204 S2500
G0 F9000 X78.209 Y218.499
M204 S3000
G1 F1200 X10.888 Y151.178 E1067.83363
M204 S2500
G0 F9000 X10.888 Y153.441
M204 S3000
G1 F1200 X75.946 Y218.499 E1075.17794
M204 S2500
G0 F9000 X73.684 Y218.499
M204 S3000
G1 F1200 X10.888 Y155.704 E1082.26683
M204 S2500
G0 F9000 X10.888 Y157.966
M204 S3000
G1 F1200 X71.421 Y218.499 E1089.10032
M204 S2500
G0 F9000 X69.158 Y218.499
M204 S3000
G1 F1200 X10.888 Y160.229 E1095.67834
M204 S2500
G0 F9000 X10.888 Y162.492
M204 S3000
G1 F1200 X66.895 Y218.499 E1102.0009
M204 S2500
G0 F9000 X64.632 Y218.498
M204 S3000
G1 F1200 X10.888 Y164.755 E1108.06793
M204 S2500
G0 F9000 X10.888 Y167.017
M204 S3000
G1 F1200 X62.369 Y218.498 E1113.87955
M204 S2500
G0 F9000 X60.106 Y218.498
M204 S3000
G1 F1200 X10.888 Y169.28 E1119.4357
M204 S2500
G0 F9000 X10.888 Y171.543
M204 S3000
G1 F1200 X57.844 Y218.498 E1124.73644
M204 S2500
G0 F9000 X55.581 Y218.498
M204 S3000
G1 F1200 X10.888 Y173.806 E1129.78172
M204 S2500
G0 F9000 X10.888 Y176.068
M204 S3000
G1 F1200 X53.318 Y218.498 E1134.57159
M204 S2500
G0 F9000 X51.055 Y218.498
M204 S3000
G1 F1200 X10.888 Y178.331 E1139.10598
M204 S2500
G0 F9000 X10.888 Y180.594
M204 S3000
G1 F1200 X48.793 Y218.498 E1143.38497
M204 S2500
G0 F9000 X46.53 Y218.498
M204 S3000
G1 F1200 X10.888 Y182.857 E1147.40849
M204 S2500
G0 F9000 X10.888 Y185.119
M204 S3000
G1 F1200 X44.267 Y218.498 E1151.1766
M204 S2500
G0 F9000 X42.004 Y218.498
M204 S3000
G1 F1200 X10.888 Y187.382 E1154.68924
M204 S2500
G0 F9000 X10.888 Y189.645
M204 S3000
G1 F1200 X39.741 Y218.498 E1157.94642
M204 S2500
G0 F9000 X37.478 Y218.498
M204 S3000
G1 F1200 X10.888 Y191.908 E1160.94813
M204 S2500
G0 F9000 X10.888 Y194.17
M204 S3000
G1 F1200 X35.216 Y218.498 E1163.69448
M204 S2500
G0 F9000 X32.953 Y218.498
M204 S3000
G1 F1200 X10.888 Y196.433 E1166.18537
M204 S2500
G0 F9000 X10.888 Y198.696
M204 S3000
G1 F1200 X30.69 Y218.498 E1168.42079
M204 S2500
G0 F9000 X28.427 Y218.498
M204 S3000
G1 F1200 X10.888 Y200.959 E1170.40075
M204 S2500
G0 F9000 X10.888 Y203.221
M204 S3000
G1 F1200 X26.165 Y218.498 E1172.12535
M204 S2500
G0 F9000 X23.902 Y218.498
M204 S3000
G1 F1200 X10.888 Y205.484 E1173.59448
M204 S2500
G0 F9000 X10.888 Y207.747
M204 S3000
G1 F1200 X21.639 Y218.498 E1174.80815
M204 S2500
G0 F9000 X19.346 Y218.467
M204 S3000
G1 F1200 X10.929 Y210.05 E1175.75833
M204 S2500
G0 F9000 X11.718 Y213.102
M204 S3000
G1 F1200 X16.286 Y217.67 E1176.274
M204 S2500
		retract
G1 F2400 E1175.714
G1 F2400 E1175.474
G0 F9000 X16.238 Y219.243
G0 X17.388 Y219.613
G0 X19.016 Y219.908
G0 X20.149 Y219.966
G0 X215.279 Y219.945
G0 X216.934 Y219.716
G0 X218.114 Y219.385
G0 X219.634 Y218.728
G0 X220 Y218.116
G0 X220 Y214.674
G0 X219.199 Y214.674
M204 S3000
G1 F2400 E1176.274
G1 F1200 X11.623 Y7.097 E1199.70703
M204 S2500
G0 F9000 X12.411 Y5.623
M204 S3000
G1 F1200 X219.199 Y212.411 E1223.05105
M204 S2500
G0 F9000 X219.199 Y210.148
M204 S3000
G1 F1200 X13.412 Y4.361 E1246.28207
M204 S2500
G0 F9000 X14.612 Y3.298
M204 S3000
G1 F1200 X219.199 Y207.885 E1269.37761
M204 S2500
G0 F9000 X219.199 Y205.623
M204 S3000
G1 F1200 X16.016 Y2.44 E1292.31467
M204 S2500
G0 F9000 X17.655 Y1.815
M204 S3000
G1 F1200 X219.199 Y203.36 E1315.06675
M204 S2500
G0 F9000 X219.199 Y201.097
M204 S3000
G1 F1200 X19.598 Y1.496 E1337.59944
M204 S2500
G0 F9000 X21.843 Y1.478
M204 S3000
G1 F1200 X219.199 Y198.834 E1359.87869
M204 S2500
G0 F9000 X219.199 Y196.572
M204 S3000
G1 F1200 X24.105 Y1.478 E1381.90258
M204 S2500
G0 F9000 X26.368 Y1.478
M204 S3000
G1 F1200 X219.199 Y194.309 E1403.67101
M204 S2500
G0 F9000 X219.199 Y192.046
M204 S3000
G1 F1200 X28.631 Y1.478 E1425.18398
M204 S2500
G0 F9000 X30.894 Y1.478
M204 S3000
G1 F1200 X219.199 Y189.783 E1446.44147
M204 S2500
G0 F9000 X219.199 Y187.521
M204 S3000
G1 F1200 X33.156 Y1.478 E1467.44361
M204 S2500
G0 F9000 X35.42 Y1.479
M204 S3000
G1 F1200 X219.199 Y185.258 E1488.19018
M204 S2500
G0 F9000 X219.199 Y182.995
M204 S3000
G1 F1200 X37.683 Y1.479 E1508.68127
M204 S2500
G0 F9000 X39.945 Y1.479
M204 S3000
G1 F1200 X219.199 Y180.732 E1528.91695
M204 S2500
G0 F9000 X219.199 Y178.47
M204 S3000
G1 F1200 X42.208 Y1.479 E1548.89723
M204 S2500
G0 F9000 X44.471 Y1.479
M204 S3000
G1 F1200 X219.199 Y176.207 E1568.62203
M204 S2500
G0 F9000 X219.199 Y173.944
M204 S3000
G1 F1200 X46.734 Y1.479 E1588.09137
M204 S2500
G0 F9000 X48.996 Y1.479
M204 S3000
G1 F1200 X219.199 Y171.681 E1607.3053
M204 S2500
G0 F9000 X219.199 Y169.419
M204 S3000
G1 F1200 X51.26 Y1.479 E1626.26377
M204 S2500
G0 F9000 X53.523 Y1.479
M204 S3000
G1 F1200 X219.199 Y167.156 E1644.96676
M204 S2500
G0 F9000 X219.199 Y164.893
M204 S3000
G1 F1200 X55.785 Y1.479 E1663.41435
M204 S2500
G0 F9000 X58.048 Y1.479
M204 S3000
G1 F1200 X219.199 Y162.631 E1681.60652
M204 S2500
G0 F9000 X219.199 Y160.368
M204 S3000
G1 F1200 X60.311 Y1.479 E1699.54323
M204 S2500
G0 F9000 X62.574 Y1.479
M204 S3000
G1 F1200 X219.199 Y158.105 E1717.22447
M204 S2500
G0 F9000 X219.199 Y155.842
M204 S3000
G1 F1200 X64.836 Y1.479 E1734.6503
M204 S2500
G0 F9000 X67.1 Y1.48
M204 S3000
G1 F1200 X219.199 Y153.58 E1751.8206
M204 S2500
G0 F9000 X219.199 Y151.317
M204 S3000
G1 F1200 X69.362 Y1.48 E1768.7355
M204 S2500
G0 F9000 X71.625 Y1.48
M204 S3000
G1 F1200 X219.199 Y149.054 E1785.39493
M204 S2500
G0 F9000 X219.199 Y146.791
M204 S3000
G1 F1200 X73.888 Y1.48 E1801.79889
M204 S2500
G0 F9000 X76.151 Y1.48
M204 S3000
G1 F1200 X219.199 Y144.529 E1817.94744
M204 S2500
G0 F9000 X219.199 Y142.266
M204 S3000
G1 F1200 X78.413 Y1.48 E1833.84058
M204 S2500
G0 F9000 X80.677 Y1.481
M204 S3000
G1 F1200 X219.199 Y140.003 E1849.47814
M204 S2500
G0 F9000 X219.199 Y137.74
M204 S3000
G1 F1200 X82.94 Y1.481 E1864.86023
M204 S2500
G0 F9000 X85.202 Y1.481
M204 S3000
G1 F1200 X219.199 Y135.478 E1879.98697
M204 S2500
G0 F9000 X219.199 Y133.215
M204 S3000
G1 F1200 X87.465 Y1.481 E1894.85824
M204 S2500
G0 F9000 X89.728 Y1.481
M204 S3000
G1 F1200 X219.199 Y130.952 E1909.47405
M204 S2500
G0 F9000 X219.199 Y128.689
M204 S3000
G1 F1200 X91.991 Y1.481 E1923.83439
M204 S2500
G0 F9000 X94.253 Y1.481
M204 S3000
G1 F1200 X219.199 Y126.427 E1937.93937
M204 S2500
G0 F9000 X219.199 Y124.164
M204 S3000
G1 F1200 X96.517 Y1.482 E1951.78878
M204 S2500
G0 F9000 X98.779 Y1.482
M204 S3000
G1 F1200 X219.199 Y121.901 E1965.38277
M204 S2500
G0 F9000 X219.199 Y119.638
M204 S3000
G1 F1200 X101.042 Y1.482 E1978.7213
M204 S2500
G0 F9000 X103.305 Y1.482
M204 S3000
G1 F1200 X219.199 Y117.376 E1991.80441
M204 S2500
G0 F9000 X219.199 Y115.113
M204 S3000
G1 F1200 X105.568 Y1.482 E2004.63206
M204 S2500
G0 F9000 X107.83 Y1.482
M204 S3000
G1 F1200 X219.199 Y112.85 E2017.2043
M204 S2500
G0 F9000 X219.199 Y110.587
M204 S3000
G1 F1200 X110.093 Y1.482 E2029.52107
M204 S2500
G0 F9000 X112.777 Y1.903
M204 S3000
G1 F1200 X219.199 Y108.325 E2041.53491
M204 S2500
G0 F9000 X219.199 Y106.062
M204 S3000
G1 F1200 X116.449 Y3.312 E2053.13422
M204 S2500
G0 F9000 X118.641 Y3.242
M204 S3000
G1 F1200 X219.199 Y103.799 E2064.48601
M204 S2500
G0 F9000 X219.199 Y101.536
M204 S3000
G1 F1200 X120.276 Y2.614 E2075.65324
M204 S2500
G0 F9000 X121.855 Y1.93
M204 S3000
G1 F1200 X219.199 Y99.274 E2086.64227
M204 S2500
G0 F9000 X219.199 Y97.011
M204 S3000
G1 F1200 X123.727 Y1.539 E2097.41998
M204 S2500
G0 F9000 X125.929 Y1.478
M204 S3000
G1 F1200 X219.199 Y94.748 E2107.9491
M204 S2500
G0 F9000 X219.199 Y92.486
M204 S3000
G1 F1200 X128.192 Y1.478 E2118.22281
M204 S2500
G0 F9000 X130.454 Y1.478
M204 S3000
G1 F1200 X219.199 Y90.223 E2128.24112
M204 S2500
G0 F9000 X219.199 Y87.96
M204 S3000
G1 F1200 X132.717 Y1.478 E2138.00395
M204 S2500
G0 F9000 X134.98 Y1.478
M204 S3000
G1 F1200 X219.199 Y85.697 E2147.51132
M204 S2500
G0 F9000 X219.199 Y83.435
M204 S3000
G1 F1200 X137.243 Y1.478 E2156.76328
M204 S2500
G0 F9000 X139.505 Y1.478
M204 S3000
G1 F1200 X219.199 Y81.172 E2165.75983
M204 S2500
G0 F9000 X219.199 Y78.909
M204 S3000
G1 F1200 X141.768 Y1.478 E2174.50091
M204 S2500
G0 F9000 X144.031 Y1.478
M204 S3000
G1 F1200 X219.199 Y76.646 E2182.98652
M204 S2500
G0 F9000 X219.199 Y74.384
M204 S3000
G1 F1200 X146.294 Y1.478 E2191.21672
M204 S2500
G0 F9000 X148.557 Y1.479
M204 S3000
G1 F1200 X219.199 Y72.121 E2199.1914
M204 S2500
G0 F9000 X219.199 Y69.858
M204 S3000
G1 F1200 X150.82 Y1.479 E2206.91061
M204 S2500
G0 F9000 X153.082 Y1.479
M204 S3000
G1 F1200 X219.199 Y67.595 E2214.37442
M204 S2500
G0 F9000 X219.199 Y65.333
M204 S3000
G1 F1200 X155.345 Y1.479 E2221.58281
M204 S2500
G0 F9000 X157.608 Y1.479
M204 S3000
G1 F1200 X219.199 Y63.07 E2228.53573
M204 S2500
G0 F9000 X219.199 Y60.807
M204 S3000
G1 F1200 X159.871 Y1.479 E2235.23319
M204 S2500
G0 F9000 X162.133 Y1.479
M204 S3000
G1 F1200 X219.199 Y58.544 E2241.67524
M204 S2500
G0 F9000 X219.199 Y56.282
M204 S3000
G1 F1200 X164.396 Y1.479 E2247.86187
M204 S2500
G0 F9000 X166.659 Y1.479
M204 S3000
G1 F1200 X219.199 Y54.019 E2253.79304
M204 S2500
G0 F9000 X219.199 Y51.756
M204 S3000
G1 F1200 X168.922 Y1.479 E2259.46874
M204 S2500
G0 F9000 X171.185 Y1.479
M204 S3000
G1 F1200 X219.199 Y49.493 E2264.88898
M204 S2500
G0 F9000 X219.199 Y47.231
M204 S3000
G1 F1200 X173.448 Y1.479 E2270.0538
M204 S2500
G0 F9000 X175.711 Y1.479
M204 S3000
G1 F1200 X219.199 Y44.968 E2274.96316
M204 S2500
G0 F9000 X219.199 Y42.705
M204 S3000
G1 F1200 X177.973 Y1.479 E2279.61711
M204 S2500
G0 F9000 X180.236 Y1.479
M204 S3000
G1 F1200 X219.199 Y40.442 E2284.01559
M204 S2500
G0 F9000 X219.199 Y38.18
M204 S3000
G1 F1200 X182.499 Y1.479 E2288.15866
M204 S2500
G0 F9000 X184.762 Y1.479
M204 S3000
G1 F1200 X219.199 Y35.917 E2292.04626
M204 S2500
G0 F9000 X219.199 Y33.654
M204 S3000
G1 F1200 X187.024 Y1.479 E2295.67845
M204 S2500
G0 F9000 X189.287 Y1.479
M204 S3000
G1 F1200 X219.199 Y31.392 E2299.05524
M204 S2500
G0 F9000 X219.199 Y29.129
M204 S3000
G1 F1200 X191.55 Y1.479 E2302.17655
M204 S2500
G0 F9000 X193.813 Y1.48
M204 S3000
G1 F1200 X219.199 Y26.866 E2305.04234
M204 S2500
G0 F9000 X219.199 Y24.603
M204 S3000
G1 F1200 X196.076 Y1.48 E2307.65266
M204 S2500
G0 F9000 X198.339 Y1.48
M204 S3000
G1 F1200 X219.199 Y22.341 E2310.00758
M204 S2500
G0 F9000 X219.199 Y20.078
M204 S3000
G1 F1200 X200.601 Y1.48 E2312.10708
M204 S2500
G0 F9000 X202.864 Y1.48
M204 S3000
G1 F1200 X219.199 Y17.815 E2313.95112
M204 S2500
G0 F9000 X219.199 Y15.552
M204 S3000
G1 F1200 X205.127 Y1.48 E2315.53969
M204 S2500
G0 F9000 X207.39 Y1.48
M204 S3000
G1 F1200 X219.199 Y13.29 E2316.87284
M204 S2500
G0 F9000 X219.199 Y11.027
M204 S3000
G1 F1200 X209.652 Y1.48 E2317.95059
M204 S2500
G0 F9000 X211.915 Y1.48
M204 S3000
G1 F1200 X219.199 Y8.764 E2318.77287
M204 S2500
G0 F9000 X219.199 Y6.501
M204 S3000
G1 F1200 X214.178 Y1.48 E2319.33969
M204 S2500
G0 F9000 X216.672 Y1.711
M204 S3000
G1 F1200 X219.199 Y4.239 E2319.62501
M204 S2500
		retract
G1 F2400 E2319.06501
G1 F2400 E2318.82501
G0 F600 X219.199 Y4.239 Z0.47
G0 F9000 X220 Y4.239
G0 X220 Y1.883
G0 X219.37 Y1.119
G0 X218.266 Y0.649
G0 X216.67 Y0.21
G0 X215.48 Y0.05
G0 X19.463 Y0.036
G0 X17.808 Y0.265
G0 X16.628 Y0.596
G0 X15.108 Y1.253
G0 X14.818 Y1.428
G0 X13.524 Y2.28
G0 X14.27 Y3.424
	TIME_ELAPSED:1468.792547
	LAYER:-5
M204 S3000
	TYPE:SUPPORT
G1 F2400 E2319.62501
G1 F1500 X13.652 Y3.964 E2319.67995
G1 X13.07 Y4.576 E2319.73648
G1 X12.556 Y5.224 E2319.79184
G1 X12.483 Y5.335 E2319.80073
G1 X14.798 Y3.02 E2320.01988
G1 X15.658 Y2.501 E2320.08711
G1 X16.414 Y2.136 E2320.1433
G1 X17.287 Y1.804 E2320.20582
G1 X11.239 Y7.852 E2320.77834
G1 X11.122 Y8.21 E2320.80355
G1 X10.938 Y9.012 E2320.85862
G1 X10.873 Y9.49 E2320.89091
G1 X18.907 Y1.457 E2321.65138
G1 X19.551 Y1.397 E2321.69467
G1 X20.259 Y1.378 E2321.74208
G1 X10.791 Y10.845 E2322.63829
G1 X10.791 Y12.118 E2322.7235
G1 X21.532 Y1.378 E2323.74022
G1 X22.804 Y1.378 E2323.82536
G1 X10.791 Y13.391 E2324.96253
G1 X10.791 Y14.663 E2325.04767
G1 X24.077 Y1.378 E2326.3053
G1 X25.35 Y1.378 E2326.39051
G1 X10.791 Y15.936 E2327.76865
G1 X10.791 Y17.209 E2327.85386
G1 X26.623 Y1.378 E2329.3525
G1 X27.896 Y1.378 E2329.43771
G1 X10.791 Y18.482 E2331.05685
G1 X10.791 Y19.755 E2331.14206
G1 X29.168 Y1.378 E2332.88166
G1 X30.441 Y1.378 E2332.96687
G1 X10.791 Y21.027 E2334.82693
G1 X10.791 Y22.3 E2334.91214
G1 X31.714 Y1.378 E2336.8927
G1 X32.987 Y1.378 E2336.97791
G1 X10.791 Y23.573 E2339.07897
G1 X10.791 Y24.846 E2339.16418
G1 X34.26 Y1.378 E2341.38576
G1 X35.532 Y1.378 E2341.4709
G1 X10.791 Y26.119 E2343.81293
G1 X10.791 Y27.391 E2343.89807
G1 X36.805 Y1.378 E2346.36055
G1 X38.078 Y1.378 E2346.44576
G1 X10.791 Y28.664 E2349.02875
G1 X10.791 Y29.937 E2349.11396
G1 X39.35 Y1.378 E2351.81741
G1 X40.623 Y1.378 E2351.90262
G1 X10.791 Y31.21 E2354.72657
G1 X10.791 Y32.483 E2354.81178
G1 X41.896 Y1.378 E2357.75624
G1 X43.168 Y1.378 E2357.84138
G1 X10.791 Y33.755 E2360.90625
G1 X10.791 Y35.028 E2360.99146
G1 X44.441 Y1.378 E2364.17683
G1 X45.714 Y1.378 E2364.26204
G1 X10.791 Y36.301 E2367.56791
G1 X10.791 Y37.574 E2367.65312
G1 X46.987 Y1.378 E2371.0795
G1 X48.26 Y1.378 E2371.16471
G1 X10.791 Y38.847 E2374.71159
G1 X10.791 Y40.119 E2374.79674
G1 X49.532 Y1.378 E2378.46403
G1 X50.805 Y1.378 E2378.54924
G1 X10.791 Y41.392 E2382.33704
G1 X10.791 Y42.665 E2382.42225
G1 X52.078 Y1.378 E2386.33055
G1 X53.351 Y1.378 E2386.41576
G1 X10.791 Y43.938 E2390.44457
G1 X10.791 Y45.21 E2390.52971
G1 X54.623 Y1.378 E2394.67893
G1 X55.896 Y1.378 E2394.76414
G1 X10.791 Y46.483 E2399.03386
G1 X10.791 Y47.756 E2399.11907
G1 X57.168 Y1.379 E2403.5092
G1 X58.441 Y1.379 E2403.59441
G1 X10.791 Y49.029 E2408.10505
G1 X10.791 Y50.302 E2408.19026
G1 X59.714 Y1.379 E2412.8214
G1 X60.987 Y1.379 E2412.90661
G1 X10.791 Y51.574 E2417.6582
G1 X10.791 Y52.847 E2417.74341
G1 X62.26 Y1.379 E2422.61552
G1 X63.532 Y1.379 E2422.70066
G1 X10.791 Y54.12 E2427.69322
G1 X10.791 Y55.393 E2427.77843
G1 X64.805 Y1.379 E2432.89149
G1 X66.078 Y1.379 E2432.9767
G1 X10.791 Y56.666 E2438.21027
G1 X10.791 Y57.938 E2438.29541
G1 X67.351 Y1.379 E2443.64944
G1 X68.624 Y1.379 E2443.73465
G1 X10.791 Y59.211 E2449.20918
G1 X10.791 Y60.485 E2449.29445
G1 X69.896 Y1.379 E2454.88949
G1 X71.169 Y1.379 E2454.9747
G1 X10.791 Y61.757 E2460.69019
G1 X10.791 Y63.03 E2460.7754
G1 X72.442 Y1.379 E2466.6114
G1 X73.715 Y1.379 E2466.69661
G1 X10.791 Y64.303 E2472.65311
G1 X10.791 Y65.576 E2472.73832
G1 X74.987 Y1.38 E2478.81523
G1 X76.26 Y1.38 E2478.90044
G1 X10.791 Y66.849 E2485.09785
G1 X10.791 Y68.121 E2485.183
G1 X77.532 Y1.38 E2491.50082
G1 X78.805 Y1.38 E2491.58603
G1 X10.791 Y69.394 E2498.02436
G1 X10.791 Y70.667 E2498.10957
G1 X80.078 Y1.38 E2504.6684
G1 X81.351 Y1.38 E2504.75361
G1 X10.791 Y71.94 E2511.43295
G1 X10.791 Y73.213 E2511.51816
G1 X82.624 Y1.38 E2518.318
G1 X83.896 Y1.38 E2518.40315
G1 X10.791 Y74.485 E2525.3234
G1 X10.791 Y75.758 E2525.40861
G1 X85.169 Y1.38 E2532.44937
G1 X86.442 Y1.38 E2532.53458
G1 X10.791 Y77.031 E2539.69584
G1 X10.791 Y78.304 E2539.78105
G1 X87.715 Y1.38 E2547.06282
G1 X88.987 Y1.38 E2547.14796
G1 X10.791 Y79.577 E2554.55018
G1 X10.791 Y80.849 E2554.63532
G1 X90.26 Y1.38 E2562.15801
G1 X91.533 Y1.38 E2562.24321
G1 X10.791 Y82.122 E2569.8864
G1 X10.791 Y83.395 E2569.97161
G1 X92.805 Y1.38 E2577.73525
G1 X94.078 Y1.38 E2577.82046
G1 X10.791 Y84.668 E2585.70461
G1 X10.791 Y85.941 E2585.78982
G1 X95.351 Y1.38 E2593.79447
G1 X96.624 Y1.38 E2593.87968
G1 X10.791 Y87.213 E2602.00479
G1 X10.791 Y88.486 E2602.09
G1 X97.896 Y1.38 E2610.33556
G1 X99.169 Y1.38 E2610.42077
G1 X10.791 Y89.759 E2618.78684
G1 X10.791 Y91.032 E2618.87205
G1 X100.442 Y1.38 E2627.35863
G1 X101.715 Y1.38 E2627.44384
G1 X10.791 Y92.305 E2636.05092
G1 X10.791 Y93.577 E2636.13606
G1 X102.987 Y1.38 E2644.86355
G1 X104.26 Y1.38 E2644.94876
G1 X10.791 Y94.85 E2653.79675
G1 X10.791 Y96.123 E2653.88196
G1 X105.533 Y1.38 E2662.85046
G1 X106.806 Y1.38 E2662.93567
G1 X10.791 Y97.396 E2672.02467
G1 X10.791 Y98.668 E2672.10982
G1 X108.079 Y1.38 E2681.31928
G1 X109.351 Y1.38 E2681.40442
G1 X10.791 Y99.941 E2690.73434
G1 X10.791 Y101.214 E2690.81955
G1 X110.601 Y1.404 E2700.26774
G1 X110.884 Y1.417 E2700.28671
G1 X111.741 Y1.537 E2700.34463
G1 X10.791 Y102.487 E2709.90074
G1 X10.791 Y103.76 E2709.98595
G1 X112.759 Y1.791 E2719.63848
G1 X113.293 Y1.963 E2719.67603
G1 X113.691 Y2.132 E2719.70497
G1 X10.791 Y105.032 E2729.44567
G1 X10.791 Y106.305 E2729.53088
G1 X114.537 Y2.559 E2739.35167
G1 X115.411 Y2.958 E2739.41598
G1 X10.791 Y107.578 E2749.3195
G1 X10.791 Y108.851 E2749.40471
G1 X116.433 Y3.208 E2759.40502
G1 X116.729 Y3.262 E2759.42516
G1 X117.611 Y3.303 E2759.48426
G1 X10.79 Y110.124 E2769.59613
G1 X10.79 Y111.397 E2769.68134
G1 X119.21 Y2.977 E2779.94458
G1 X119.551 Y2.861 E2779.96869
G1 X120.071 Y2.612 E2780.00728
G1 X120.374 Y2.448 E2780.03034
G1 X121.019 Y2.136 E2780.0783
G1 X121.512 Y1.948 E2780.11362
G1 X10.79 Y112.67 E2790.59477
G1 X10.79 Y113.943 E2790.67998
G1 X123.249 Y1.483 E2801.3256
G1 X124.157 Y1.396 E2801.38665
G1 X124.626 Y1.38 E2801.41807
G1 X10.79 Y115.215 E2812.19394
G1 X10.79 Y116.488 E2812.27915
G1 X125.901 Y1.378 E2823.17572
G1 X127.173 Y1.378 E2823.26087
G1 X10.79 Y117.761 E2834.27789
G1 X10.79 Y119.034 E2834.3631
G1 X128.446 Y1.378 E2845.50063
G1 X129.719 Y1.378 E2845.58584
G1 X10.79 Y120.307 E2856.84388
G1 X10.79 Y121.579 E2856.92902
G1 X130.992 Y1.378 E2868.30752
G1 X132.265 Y1.378 E2868.39273
G1 X10.79 Y122.852 E2879.89173
G1 X10.79 Y124.125 E2879.97694
G1 X133.537 Y1.378 E2891.59639
G1 X134.81 Y1.378 E2891.6816
G1 X10.79 Y125.398 E2903.42156
G1 X10.79 Y126.671 E2903.50677
G1 X136.083 Y1.378 E2915.36723
G1 X137.356 Y1.378 E2915.45244
G1 X10.79 Y127.943 E2927.43337
G1 X10.79 Y129.216 E2927.51858
G1 X138.628 Y1.378 E2939.61995
G1 X139.901 Y1.378 E2939.70516
G1 X10.79 Y130.489 E2951.92705
G1 X10.79 Y131.762 E2952.01226
G1 X141.174 Y1.378 E2964.35465
G1 X142.447 Y1.378 E2964.43985
G1 X10.79 Y133.035 E2976.90275
G1 X10.79 Y134.307 E2976.98789
G1 X143.72 Y1.378 E2989.57124
G1 X144.992 Y1.378 E2989.65638
G1 X10.79 Y135.58 E3002.36019
G1 X10.79 Y136.853 E3002.4454
G1 X146.265 Y1.378 E3015.26971
G1 X147.537 Y1.378 E3015.35485
G1 X10.79 Y138.126 E3028.29962
G1 X10.79 Y139.399 E3028.38483
G1 X148.81 Y1.378 E3041.4501
G1 X150.083 Y1.378 E3041.53531
G1 X10.79 Y140.671 E3054.72104
G1 X10.79 Y141.944 E3054.80625
G1 X151.356 Y1.378 E3068.11249
G1 X152.628 Y1.378 E3068.19763
G1 X10.79 Y143.217 E3081.62432
G1 X10.79 Y144.49 E3081.70953
G1 X153.901 Y1.378 E3095.25673
G1 X155.174 Y1.378 E3095.34194
G1 X10.79 Y145.762 E3109.00959
G1 X10.79 Y147.035 E3109.0948
G1 X156.447 Y1.378 E3122.88296
G1 X157.72 Y1.378 E3122.96817
G1 X10.79 Y148.308 E3136.87683
G1 X10.79 Y149.581 E3136.96204
G1 X158.992 Y1.378 E3150.99116
G1 X160.265 Y1.378 E3151.07637
G1 X10.79 Y150.854 E3165.226
G1 X10.79 Y152.126 E3165.31114
G1 X161.538 Y1.378 E3179.58122
G1 X162.811 Y1.378 E3179.66643
G1 X10.79 Y153.399 E3194.05701
G1 X10.79 Y154.672 E3194.14222
G1 X164.084 Y1.378 E3208.65331
G1 X165.356 Y1.378 E3208.73846
G1 X10.79 Y155.945 E3223.37001
G1 X10.79 Y157.218 E3223.45521
G1 X166.629 Y1.378 E3238.20727
G1 X167.902 Y1.378 E3238.29248
G1 X10.79 Y158.49 E3253.16499
G1 X10.789 Y159.764 E3253.25026
G1 X169.175 Y1.378 E3268.24337
G1 X170.447 Y1.379 E3268.32851
G1 X10.789 Y161.037 E3283.44203
G1 X10.789 Y162.309 E3283.52717
G1 X171.72 Y1.379 E3298.76115
G1 X172.992 Y1.379 E3298.84629
G1 X10.789 Y163.582 E3314.20073
G1 X10.789 Y164.855 E3314.28594
G1 X174.265 Y1.379 E3329.76087
G1 X175.538 Y1.379 E3329.84608
G1 X10.789 Y166.128 E3345.44152
G1 X10.789 Y167.401 E3345.52673
G1 X176.811 Y1.379 E3361.24268
G1 X178.084 Y1.379 E3361.32789
G1 X10.789 Y168.673 E3377.16429
G1 X10.789 Y169.946 E3377.2495
G1 X179.356 Y1.379 E3393.20636
G1 X180.629 Y1.379 E3393.29157
G1 X10.789 Y171.219 E3409.36894
G1 X10.789 Y172.492 E3409.45415
G1 X181.902 Y1.379 E3425.65202
G1 X183.175 Y1.379 E3425.73723
G1 X10.789 Y173.765 E3442.0556
G1 X10.789 Y175.037 E3442.14074
G1 X184.448 Y1.379 E3458.57957
G1 X185.72 Y1.379 E3458.66472
G1 X10.789 Y176.31 E3475.22401
G1 X10.789 Y177.583 E3475.30922
G1 X186.993 Y1.379 E3491.98901
G1 X188.266 Y1.379 E3492.07422
G1 X10.789 Y178.856 E3508.87452
G1 X10.789 Y180.129 E3508.95973
G1 X189.539 Y1.379 E3525.88053
G1 X190.812 Y1.379 E3525.96574
G1 X10.789 Y181.401 E3543.007
G1 X10.789 Y182.674 E3543.09221
G1 X192.084 Y1.379 E3560.25392
G1 X193.356 Y1.38 E3560.33906
G1 X10.789 Y183.947 E3577.62119
G1 X10.789 Y185.22 E3577.7064
G1 X194.629 Y1.38 E3595.10903
G1 X195.902 Y1.38 E3595.19424
G1 X10.789 Y186.493 E3612.71738
G1 X10.789 Y187.765 E3612.80252
G1 X197.175 Y1.38 E3630.44611
G1 X198.448 Y1.38 E3630.53132
G1 X10.789 Y189.038 E3648.29542
G1 X10.789 Y190.311 E3648.38063
G1 X199.72 Y1.38 E3666.26518
G1 X200.993 Y1.38 E3666.35039
G1 X10.789 Y191.584 E3684.35545
G1 X10.789 Y192.857 E3684.44066
G1 X202.266 Y1.38 E3702.56622
G1 X203.539 Y1.38 E3702.65143
G1 X10.789 Y194.129 E3720.89745
G1 X10.789 Y195.402 E3720.98266
G1 X204.812 Y1.38 E3739.34919
G1 X206.084 Y1.38 E3739.43433
G1 X10.789 Y196.675 E3757.92131
G1 X10.789 Y197.948 E3758.00652
G1 X207.357 Y1.38 E3776.61401
G1 X208.63 Y1.38 E3776.69922
G1 X10.789 Y199.22 E3795.42716
G1 X10.789 Y200.493 E3795.51237
G1 X209.903 Y1.38 E3814.36082
G1 X211.176 Y1.38 E3814.44603
G1 X10.789 Y201.766 E3833.41498
G1 X10.789 Y203.039 E3833.50019
G1 X212.448 Y1.38 E3852.5896
G1 X213.721 Y1.38 E3852.67481
G1 X10.789 Y204.312 E3871.88472
G1 X10.789 Y205.584 E3871.96987
G1 X214.98 Y1.393 E3891.29896
G1 X215.49 Y1.417 E3891.33314
G1 X216.142 Y1.504 E3891.37717
G1 X10.789 Y206.857 E3910.81626
G1 X10.789 Y208.13 E3910.90147
G1 X217.186 Y1.733 E3930.43938
G1 X218.148 Y2.044 E3930.50706
G1 X10.792 Y209.4 E3950.13576
G1 X10.807 Y209.831 E3950.16462
G1 X10.879 Y210.586 E3950.21539
G1 X218.998 Y2.467 E3969.91631
G1 X219.299 Y2.629 E3969.93919
G1 X219.299 Y3.439 E3969.99341
G1 X11.097 Y211.641 E3989.70219
G1 X11.26 Y212.224 E3989.74271
G1 X11.406 Y212.605 E3989.77003
G1 X219.299 Y4.712 E4009.44956
G1 X219.299 Y5.984 E4009.5347
G1 X11.796 Y213.487 E4029.17731
G1 X11.916 Y213.735 E4029.19576
G1 X12.256 Y214.3 E4029.23989
G1 X219.299 Y7.257 E4048.83896
G1 X219.299 Y8.53 E4048.92417
G1 X12.777 Y215.052 E4068.47392
G1 X13.371 Y215.731 E4068.53431
G1 X219.299 Y9.803 E4088.02783
G1 X219.299 Y11.076 E4088.11304
G1 X14.025 Y216.349 E4107.54461
G1 X14.735 Y216.912 E4107.60526
G1 X219.299 Y12.348 E4126.96966
G1 X219.299 Y13.621 E4127.05487
G1 X15.525 Y217.395 E4146.34449
G1 X16.087 Y217.696 E4146.38716
G1 X16.375 Y217.818 E4146.4081
G1 X219.299 Y14.894 E4165.61726
G92 E0
G1 X219.299 Y16.167 E0.08521
G1 X17.302 Y218.163 E19.20657
G1 X17.628 Y218.269 E19.22951
G1 X18.314 Y218.424 E19.27659
G1 X219.299 Y17.44 E38.30215
G1 X219.299 Y18.712 E38.38729
G1 X19.441 Y218.57 E57.30622
G1 X20.054 Y218.598 E57.34729
G1 X20.685 Y218.599 E57.38953
G1 X219.299 Y19.985 E76.19069
G1 X219.299 Y21.258 E76.2759
G1 X21.958 Y218.599 E94.95656
G1 X23.231 Y218.599 E95.04177
G1 X219.299 Y22.531 E113.60193
G1 X219.299 Y23.804 E113.68714
G1 X24.504 Y218.599 E132.12679
G1 X25.776 Y218.599 E132.21193
G1 X219.299 Y25.076 E150.53117
G1 X219.299 Y26.349 E150.61638
G1 X27.049 Y218.599 E168.81512
G1 X28.322 Y218.599 E168.90033
G1 X219.299 Y27.622 E186.97856
G1 X219.299 Y28.895 E187.06377
G1 X29.595 Y218.599 E205.0215
G1 X30.868 Y218.599 E205.10671
G1 X219.299 Y30.168 E222.94393
G1 X219.299 Y31.44 E223.02907
G1 X32.14 Y218.599 E240.74589
G1 X33.413 Y218.599 E240.8311
G1 X219.299 Y32.713 E258.4274
G1 X219.299 Y33.986 E258.51261
G1 X34.686 Y218.599 E275.98842
G1 X35.959 Y218.599 E276.07363
G1 X219.299 Y35.259 E293.42893
G1 X219.299 Y36.531 E293.51407
G1 X37.232 Y218.599 E310.74891
G1 X38.504 Y218.599 E310.83406
G1 X219.299 Y37.804 E327.94844
G1 X219.299 Y39.077 E328.03365
G1 X39.777 Y218.599 E345.02753
G1 X41.05 Y218.599 E345.11274
G1 X219.299 Y40.35 E361.98612
G1 X219.299 Y41.623 E362.07133
G1 X42.323 Y218.599 E378.8242
G1 X43.595 Y218.599 E378.90934
G1 X219.299 Y42.895 E395.5418
G1 X219.299 Y44.168 E395.62701
G1 X44.868 Y218.599 E412.13897
G1 X46.14 Y218.599 E412.22411
G1 X219.299 Y45.441 E428.61561
G1 X219.299 Y46.714 E428.70082
G1 X47.413 Y218.599 E444.97182
G1 X48.686 Y218.599 E445.05703
G1 X219.299 Y47.987 E461.20752
G1 X219.299 Y49.259 E461.29266
G1 X49.959 Y218.599 E477.3227
G1 X51.232 Y218.599 E477.40791
G1 X219.299 Y50.532 E493.31744
G1 X219.299 Y51.805 E493.40265
G1 X52.504 Y218.599 E509.19172
G1 X53.777 Y218.599 E509.27693
G1 X219.299 Y53.078 E524.9455
G1 X219.299 Y54.351 E525.03071
G1 X55.05 Y218.599 E540.57877
G1 X56.323 Y218.599 E540.66398
G1 X219.299 Y55.623 E556.09159
G1 X219.299 Y56.896 E556.1768
G1 X57.595 Y218.599 E571.48394
G1 X58.868 Y218.599 E571.56915
G1 X219.299 Y58.169 E586.7558
G1 X219.299 Y59.442 E586.84101
G1 X60.141 Y218.599 E601.90715
G1 X61.414 Y218.599 E601.99236
G1 X219.299 Y60.715 E616.93799
G1 X219.299 Y61.987 E617.02314
G1 X62.687 Y218.599 E631.84832
G1 X63.959 Y218.599 E631.93346
G1 X219.299 Y63.26 E646.63818
G1 X219.299 Y64.533 E646.72339
G1 X65.232 Y218.6 E661.30765
G1 X66.504 Y218.6 E661.3928
G1 X219.299 Y65.806 E675.8566
G1 X219.299 Y67.078 E675.94174
G1 X67.777 Y218.6 E690.28509
G1 X69.05 Y218.6 E690.3703
G1 X219.299 Y68.351 E704.59315
G1 X219.299 Y69.624 E704.67836
G1 X70.323 Y218.6 E718.7807
G1 X71.595 Y218.6 E718.86584
G1 X219.299 Y70.897 E732.84773
G1 X219.299 Y72.17 E732.93294
G1 X72.868 Y218.6 E746.79431
G1 X74.141 Y218.6 E746.87952
G1 X219.299 Y73.442 E760.62045
G1 X219.299 Y74.715 E760.70566
G1 X75.414 Y218.6 E774.32607
G1 X76.687 Y218.6 E774.41128
G1 X219.299 Y75.988 E787.9112
G1 X219.299 Y77.261 E787.99641
G1 X77.959 Y218.6 E801.37586
G1 X79.232 Y218.6 E801.46107
G1 X219.299 Y78.534 E814.72002
G1 X219.299 Y79.806 E814.80516
G1 X80.505 Y218.6 E827.94366
G1 X81.778 Y218.6 E828.02887
G1 X219.299 Y81.079 E841.04686
G1 X219.299 Y82.352 E841.13207
G1 X83.051 Y218.6 E854.02955
G1 X84.323 Y218.6 E854.11469
G1 X219.299 Y83.625 E866.89172
G1 X219.299 Y84.898 E866.97693
G1 X85.596 Y218.6 E879.63345
G1 X86.869 Y218.6 E879.71866
G1 X219.299 Y86.17 E892.25473
G1 X219.299 Y87.443 E892.33994
G1 X88.141 Y218.601 E904.7556
G1 X89.414 Y218.601 E904.84081
G1 X219.299 Y88.716 E917.13596
G1 X219.299 Y89.989 E917.22117
G1 X90.687 Y218.601 E929.39581
G1 X91.959 Y218.601 E929.48096
G1 X219.299 Y91.262 E941.53515
G1 X219.299 Y92.534 E941.62029
G1 X93.232 Y218.601 E953.55402
G1 X94.505 Y218.601 E953.63923
G1 X219.299 Y93.807 E965.45246
G1 X219.299 Y95.08 E965.53767
G1 X95.778 Y218.601 E977.23039
G1 X97.051 Y218.601 E977.3156
G1 X219.299 Y96.353 E988.88782
G1 X219.299 Y97.625 E988.97297
G1 X98.323 Y218.601 E1000.42478
G1 X99.596 Y218.601 E1000.50998
G1 X219.299 Y98.898 E1011.84129
G1 X219.299 Y100.171 E1011.9265
G1 X100.869 Y218.601 E1023.1373
G1 X102.142 Y218.601 E1023.22251
G1 X219.299 Y101.444 E1034.31281
G1 X219.299 Y102.717 E1034.39802
G1 X103.415 Y218.601 E1045.36781
G1 X104.687 Y218.601 E1045.45295
G1 X219.299 Y103.989 E1056.30233
G1 X219.299 Y105.262 E1056.38754
G1 X105.96 Y218.601 E1067.11642
G1 X107.233 Y218.601 E1067.20163
G1 X219.299 Y106.535 E1077.81
G1 X219.299 Y107.808 E1077.89521
G1 X108.506 Y218.601 E1088.38308
G1 X109.779 Y218.601 E1088.46829
G1 X219.299 Y109.081 E1098.83565
G1 X219.299 Y110.353 E1098.92079
G1 X111.096 Y218.556 E1109.16349
G1 X112.158 Y218.357 E1109.23581
G1 X112.727 Y218.198 E1109.27536
G1 X219.299 Y111.626 E1119.36366
G1 X219.299 Y112.899 E1119.44887
G1 X115.023 Y217.175 E1129.31982
G1 X115.87 Y216.885 E1129.37975
G1 X116.77 Y216.7 E1129.44125
G1 X219.299 Y114.172 E1139.14679
G1 X219.299 Y115.445 E1139.232
G1 X118.021 Y216.723 E1148.81916
G1 X118.723 Y216.844 E1148.86684
G1 X119.064 Y216.952 E1148.89078
G1 X219.299 Y116.717 E1158.37921
G1 X219.299 Y117.99 E1158.46442
G1 X119.976 Y217.313 E1167.86652
G1 X120.805 Y217.757 E1167.92946
G1 X219.299 Y119.263 E1177.25309
G1 X219.299 Y120.536 E1177.3383
G1 X121.728 Y218.107 E1186.57454
G1 X122.235 Y218.27 E1186.61019
G1 X122.726 Y218.382 E1186.6439
G1 X219.299 Y121.809 E1195.78568
G1 X219.299 Y123.081 E1195.87082
G1 X123.822 Y218.558 E1204.90885
G1 X124.66 Y218.599 E1204.96501
G1 X125.053 Y218.599 E1204.99131
G1 X219.299 Y124.354 E1213.91277
G1 X219.299 Y125.627 E1213.99798
G1 X126.326 Y218.599 E1222.79892
G1 X127.599 Y218.599 E1222.88413
G1 X219.299 Y126.9 E1231.56457
G1 X219.299 Y128.173 E1231.64978
G1 X128.872 Y218.599 E1240.20972
G1 X130.145 Y218.599 E1240.29493
G1 X219.299 Y129.445 E1248.73441
G1 X219.299 Y130.718 E1248.81962
G1 X131.417 Y218.599 E1257.13865
G1 X132.69 Y218.599 E1257.22385
G1 X219.299 Y131.991 E1265.42237
G1 X219.299 Y133.264 E1265.50758
G1 X133.963 Y218.599 E1273.5856
G1 X135.236 Y218.599 E1273.67081
G1 X219.299 Y134.536 E1281.62837
G1 X219.299 Y135.809 E1281.71357
G1 X136.509 Y218.599 E1289.55063
G1 X137.781 Y218.599 E1289.63577
G1 X219.299 Y137.082 E1297.35237
G1 X219.299 Y138.355 E1297.43758
G1 X139.054 Y218.599 E1305.03367
G1 X140.327 Y218.599 E1305.11888
G1 X219.299 Y139.628 E1312.59446
G1 X219.299 Y140.9 E1312.67961
G1 X141.6 Y218.599 E1320.03474
G1 X142.873 Y218.599 E1320.11994
G1 X219.299 Y142.173 E1327.35457
G1 X219.299 Y143.446 E1327.43978
G1 X144.145 Y218.599 E1334.55395
G1 X145.418 Y218.599 E1334.63916
G1 X219.299 Y144.719 E1341.63282
G1 X219.299 Y145.992 E1341.71803
G1 X146.691 Y218.599 E1348.59119
G1 X147.963 Y218.6 E1348.67633
G1 X219.299 Y147.264 E1355.42913
G1 X219.299 Y148.537 E1355.51434
G1 X149.236 Y218.6 E1362.14663
G1 X150.509 Y218.6 E1362.23184
G1 X219.299 Y149.81 E1368.74363
G1 X219.299 Y151.083 E1368.82883
G1 X151.781 Y218.6 E1375.22017
G1 X153.054 Y218.6 E1375.30537
G1 X219.299 Y152.356 E1381.5762
G1 X219.299 Y153.628 E1381.66134
G1 X154.327 Y218.6 E1387.81171
G1 X155.6 Y218.6 E1387.89692
G1 X219.299 Y154.901 E1393.92678
G1 X219.299 Y156.174 E1394.01199
G1 X156.873 Y218.6 E1399.92135
G1 X158.145 Y218.6 E1400.0065
G1 X219.299 Y157.447 E1405.7954
G1 X219.299 Y158.72 E1405.88061
G1 X159.418 Y218.6 E1411.54901
G1 X160.691 Y218.6 E1411.63422
G1 X219.299 Y159.992 E1417.18216
G1 X219.299 Y161.265 E1417.26737
G1 X161.964 Y218.6 E1422.6948
G1 X163.237 Y218.6 E1422.78001
G1 X219.299 Y162.538 E1428.08694
G1 X219.299 Y163.811 E1428.17215
G1 X164.509 Y218.6 E1433.35863
G1 X165.782 Y218.6 E1433.44384
G1 X219.299 Y165.083 E1438.50985
G1 X219.299 Y166.356 E1438.59506
G1 X167.055 Y218.6 E1443.54058
G1 X168.328 Y218.6 E1443.62578
G1 X219.299 Y167.629 E1448.45079
G1 X219.299 Y168.902 E1448.536
G1 X169.6 Y218.6 E1453.24055
G1 X170.873 Y218.601 E1453.32576
G1 X219.299 Y170.175 E1457.90986
G1 X219.299 Y171.447 E1457.995
G1 X172.145 Y218.601 E1462.45868
G1 X173.418 Y218.601 E1462.54389
G1 X219.299 Y172.72 E1466.88707
G1 X219.299 Y173.993 E1466.97228
G1 X174.691 Y218.601 E1471.19496
G1 X175.964 Y218.601 E1471.28017
G1 X219.299 Y175.266 E1475.38234
G1 X219.299 Y176.539 E1475.46755
G1 X177.237 Y218.601 E1479.44921
G1 X178.509 Y218.601 E1479.53435
G1 X219.299 Y177.811 E1483.39561
G1 X219.299 Y179.084 E1483.48082
G1 X179.782 Y218.601 E1487.22157
G1 X181.055 Y218.601 E1487.30678
G1 X219.299 Y180.357 E1490.92703
G1 X219.299 Y181.63 E1491.01224
G1 X182.328 Y218.601 E1494.51198
G1 X183.6 Y218.601 E1494.59712
G1 X219.299 Y182.903 E1497.97641
G1 X219.299 Y184.175 E1498.06155
G1 X184.873 Y218.601 E1501.32038
G1 X186.146 Y218.601 E1501.40559
G1 X219.299 Y185.448 E1504.54391
G1 X219.299 Y186.721 E1504.62912
G1 X187.419 Y218.601 E1507.64694
G1 X188.692 Y218.601 E1507.73215
G1 X219.299 Y187.994 E1510.62947
G1 X219.299 Y189.267 E1510.71467
G1 X189.964 Y218.601 E1513.49153
G1 X191.237 Y218.601 E1513.57674
G1 X219.299 Y190.539 E1516.23314
G1 X219.299 Y191.812 E1516.31835
G1 X192.509 Y218.602 E1518.85434
G1 X193.782 Y218.602 E1518.93955
G1 X219.299 Y193.085 E1521.35504
G1 X219.299 Y194.358 E1521.44025
G1 X195.055 Y218.602 E1523.73523
G1 X196.328 Y218.602 E1523.82044
G1 X219.299 Y195.63 E1525.99496
G1 X219.299 Y196.903 E1526.08017
G1 X197.6 Y218.602 E1528.13424
G1 X198.873 Y218.602 E1528.21945
G1 X219.299 Y198.176 E1530.15301
G1 X219.299 Y199.449 E1530.23822
G1 X200.146 Y218.602 E1532.05128
G1 X201.419 Y218.602 E1532.13649
G1 X219.299 Y200.722 E1533.82904
G1 X219.299 Y201.994 E1533.91418
G1 X202.692 Y218.602 E1535.48628
G1 X203.964 Y218.602 E1535.57142
G1 X219.299 Y203.267 E1537.02306
G1 X219.299 Y204.54 E1537.10827
G1 X205.237 Y218.602 E1538.43941
G1 X206.51 Y218.602 E1538.52462
G1 X219.299 Y205.813 E1539.73525
G1 X219.299 Y207.086 E1539.82046
G1 X207.783 Y218.602 E1540.91058
G1 X209.056 Y218.602 E1540.99579
G1 X219.299 Y208.358 E1541.96546
G1 X219.299 Y209.631 E1542.05067
G1 X210.328 Y218.602 E1542.89988
G1 X211.601 Y218.602 E1542.98509
G1 X219.299 Y210.904 E1543.7138
G1 X219.299 Y212.177 E1543.79901
G1 X212.874 Y218.602 E1544.40721
G1 X214.147 Y218.602 E1544.49242
G1 X219.299 Y213.45 E1544.98012
G1 X219.299 Y214.722 E1545.06526
G1 X215.464 Y218.557 E1545.42829
G1 X215.95 Y218.511 E1545.46096
G1 X216.976 Y218.318 E1545.53084
G1 X219.299 Y215.995 E1545.75074
G1 X219.299 Y217.268 E1545.83595
G1 X219.099 Y217.467 E1545.85484
M204 S2500
		retract
G1 F2400 E1545.29484
G1 F4500 X219.299 Y217.268
G1 X219.299 Y215.995
G1 X218.985 Y216.309
G1 X219.299 Y215.995 E1545.24411
G1 X219.299 Y217.268 E1545.09899
G1 X219.099 Y217.467 E1545.06684
G1 F2400 E1545.05484
G0 F600 X219.099 Y217.467 Z0.62
G0 F9000 X219.634 Y218.728
G0 X218.114 Y219.385
G0 X216.934 Y219.716
G0 X215.279 Y219.945
G0 X19.262 Y219.93
G0 X18.072 Y219.77
G0 X16.476 Y219.331
G0 X16.161 Y219.197
G0 X14.741 Y218.523
G0 X15.35 Y217.3
	TIME_ELAPSED:3541.427361
	LAYER:-4
M204 S3000
	TYPE:SUPPORT-INTERFACE
G1 F2400 E1545.85484
G1 F1500 X12.111 Y214.061 E1545.97482
G1 X12.341 Y214.443 E1545.98649
G1 X12.841 Y215.125 E1546.00864
G1 X13.386 Y215.748 E1546.03032
G1 X13.983 Y216.315 E1546.05189
G1 X14.642 Y216.839 E1546.07394
G1 X15.32 Y217.284 E1546.09518
G1 X16.087 Y217.696 E1546.11799
G1 X16.476 Y217.86 E1546.12905
G1 X11.519 Y212.903 E1546.31266
G1 X11.17 Y211.988 E1546.33831
G1 X17.364 Y218.182 E1546.56775
G1 X17.628 Y218.269 E1546.57503
G1 X18.129 Y218.382 E1546.58848
G1 X11.003 Y211.255 E1546.85246
G1 X10.876 Y210.563 E1546.87088
G1 X18.815 Y218.502 E1547.16496
G1 X19.469 Y218.591 E1547.18224
G1 X10.811 Y209.932 E1547.50297
G1 X10.79 Y209.346 E1547.51833
G1 X20.042 Y218.597 E1547.86102
G1 X20.608 Y218.598 E1547.87584
G1 X10.789 Y208.778 E1548.23957
G1 X10.789 Y208.213 E1548.25437
G1 X21.174 Y218.598 E1548.63905
G1 X21.739 Y218.598 E1548.65385
G1 X10.789 Y207.647 E1549.05947
G1 X10.789 Y207.081 E1549.0743
G1 X22.305 Y218.598 E1549.50089
G1 X22.871 Y218.598 E1549.51571
G1 X10.789 Y206.516 E1549.96325
G1 X10.789 Y205.95 E1549.97807
G1 X23.437 Y218.598 E1550.44657
G1 X24.002 Y218.598 E1550.46137
G1 X10.789 Y205.384 E1550.95082
G1 X10.789 Y204.819 E1550.96562
G1 X24.568 Y218.598 E1551.47602
G1 X25.134 Y218.598 E1551.49084
G1 X10.789 Y204.253 E1552.0222
G1 X10.789 Y203.687 E1552.03703
G1 X25.699 Y218.598 E1552.58934
G1 X26.265 Y218.598 E1552.60416
G1 X10.789 Y203.122 E1553.17742
G1 X10.789 Y202.556 E1553.19224
G1 X26.831 Y218.598 E1553.78646
G1 X27.396 Y218.598 E1553.80126
G1 X10.789 Y201.99 E1554.41643
G1 X10.789 Y201.425 E1554.43123
G1 X27.962 Y218.598 E1555.06734
G1 X28.528 Y218.598 E1555.08217
G1 X10.789 Y200.859 E1555.73925
G1 X10.789 Y200.293 E1555.75407
G1 X29.093 Y218.598 E1556.4321
G1 X29.659 Y218.598 E1556.44693
G1 X10.789 Y199.727 E1557.14592
G1 X10.789 Y199.162 E1557.16072
G1 X30.225 Y218.598 E1557.88066
G1 X30.79 Y218.598 E1557.89546
G1 X10.789 Y198.596 E1558.63634
G1 X10.789 Y198.03 E1558.65117
G1 X31.356 Y218.598 E1559.41302
G1 X31.922 Y218.598 E1559.42785
G1 X10.789 Y197.465 E1560.21065
G1 X10.789 Y196.899 E1560.22547
G1 X32.488 Y218.598 E1561.02924
G1 X33.053 Y218.598 E1561.04404
G1 X10.789 Y196.333 E1561.86875
G1 X10.789 Y195.768 E1561.88355
G1 X33.619 Y218.598 E1562.72921
G1 X34.185 Y218.598 E1562.74403
G1 X10.789 Y195.202 E1563.61066
G1 X10.789 Y194.636 E1563.62548
G1 X34.75 Y218.598 E1564.51305
G1 X35.316 Y218.598 E1564.52788
G1 X10.789 Y194.071 E1565.4364
G1 X10.789 Y193.505 E1565.45122
G1 X35.882 Y218.598 E1566.38071
G1 X36.447 Y218.598 E1566.3955
G1 X10.789 Y192.939 E1567.34594
G1 X10.789 Y192.374 E1567.36073
G1 X37.013 Y218.598 E1568.33211
G1 X37.579 Y218.598 E1568.34694
G1 X10.789 Y191.808 E1569.33928
G1 X10.789 Y191.242 E1569.35411
G1 X38.144 Y218.598 E1570.3674
G1 X38.71 Y218.598 E1570.38222
G1 X10.789 Y190.677 E1571.41646
G1 X10.789 Y190.111 E1571.43129
G1 X39.276 Y218.598 E1572.48649
G1 X39.841 Y218.598 E1572.50129
G1 X10.789 Y189.545 E1573.57744
G1 X10.789 Y188.979 E1573.59226
G1 X40.407 Y218.598 E1574.68938
G1 X40.973 Y218.598 E1574.7042
G1 X10.789 Y188.414 E1575.82227
G1 X10.789 Y187.848 E1575.83709
G1 X41.538 Y218.598 E1576.9761
G1 X42.104 Y218.598 E1576.99093
G1 X10.789 Y187.282 E1578.1509
G1 X10.789 Y186.717 E1578.1657
G1 X42.671 Y218.599 E1579.34666
G1 X43.236 Y218.599 E1579.36146
G1 X10.789 Y186.151 E1580.56337
G1 X10.789 Y185.585 E1580.57819
G1 X43.802 Y218.599 E1581.80106
G1 X44.368 Y218.599 E1581.81589
G1 X10.789 Y185.02 E1583.05971
G1 X10.789 Y184.454 E1583.07453
G1 X44.933 Y218.599 E1584.3393
G1 X45.499 Y218.599 E1584.35413
G1 X10.789 Y183.888 E1585.63986
G1 X10.789 Y183.323 E1585.65466
G1 X46.065 Y218.599 E1586.96133
G1 X46.63 Y218.599 E1586.97613
G1 X10.789 Y182.757 E1588.30376
G1 X10.789 Y182.191 E1588.31858
G1 X47.196 Y218.599 E1589.66718
G1 X47.762 Y218.599 E1589.682
G1 X10.789 Y181.626 E1591.05154
G1 X10.789 Y181.06 E1591.06636
G1 X48.327 Y218.599 E1592.45685
G1 X48.893 Y218.599 E1592.47167
G1 X10.789 Y180.494 E1593.88313
G1 X10.789 Y179.928 E1593.89795
G1 X49.459 Y218.599 E1595.33037
G1 X50.024 Y218.599 E1595.34517
G1 X10.789 Y179.363 E1596.79851
G1 X10.789 Y178.797 E1596.81334
G1 X50.59 Y218.599 E1598.28765
G1 X51.156 Y218.599 E1598.30247
G1 X10.789 Y178.231 E1599.79775
G1 X10.789 Y177.666 E1599.81255
G1 X51.722 Y218.599 E1601.32877
G1 X52.287 Y218.599 E1601.34357
G1 X10.789 Y177.1 E1602.88074
G1 X10.789 Y176.534 E1602.89556
G1 X52.853 Y218.599 E1604.4537
G1 X53.419 Y218.599 E1604.46852
G1 X10.789 Y175.969 E1606.04761
G1 X10.789 Y175.403 E1606.06243
G1 X53.984 Y218.599 E1607.66246
G1 X54.55 Y218.599 E1607.67729
G1 X10.789 Y174.837 E1609.29828
G1 X10.789 Y174.272 E1609.31308
G1 X55.116 Y218.599 E1610.95502
G1 X55.681 Y218.599 E1610.96982
G1 X10.789 Y173.706 E1612.63271
G1 X10.789 Y173.14 E1612.64754
G1 X56.247 Y218.599 E1614.33139
G1 X56.813 Y218.599 E1614.34622
G1 X10.789 Y172.575 E1616.05102
G1 X10.789 Y172.009 E1616.06584
G1 X57.378 Y218.599 E1617.79159
G1 X57.944 Y218.599 E1617.80642
G1 X10.789 Y171.443 E1619.55313
G1 X10.789 Y170.878 E1619.56793
G1 X58.51 Y218.599 E1621.33559
G1 X59.075 Y218.599 E1621.35039
G1 X10.789 Y170.312 E1623.139
G1 X10.789 Y169.746 E1623.15382
G1 X59.641 Y218.599 E1624.9634
G1 X60.207 Y218.599 E1624.97822
G1 X10.789 Y169.18 E1626.80876
G1 X10.789 Y168.615 E1626.82356
G1 X60.772 Y218.599 E1628.67503
G1 X61.338 Y218.599 E1628.68985
G1 X10.789 Y168.049 E1630.56229
G1 X10.789 Y167.483 E1630.57711
G1 X61.904 Y218.599 E1632.47051
G1 X62.47 Y218.599 E1632.48534
G1 X10.789 Y166.918 E1634.39968
G1 X10.789 Y166.352 E1634.41451
G1 X63.035 Y218.599 E1636.3498
G1 X63.601 Y218.599 E1636.36462
G1 X10.789 Y165.786 E1638.32088
G1 X10.789 Y165.221 E1638.33568
G1 X64.167 Y218.599 E1640.31289
G1 X64.732 Y218.599 E1640.32769
G1 X10.789 Y164.655 E1642.32584
G1 X10.789 Y164.089 E1642.34066
G1 X65.299 Y218.599 E1644.3598
G1 X65.864 Y218.599 E1644.3746
G1 X10.789 Y163.524 E1646.41467
G1 X10.789 Y162.958 E1646.42949
G1 X66.43 Y218.599 E1648.49052
G1 X66.996 Y218.599 E1648.50535
G1 X10.789 Y162.392 E1650.58734
G1 X10.789 Y161.827 E1650.60214
G1 X67.561 Y218.599 E1652.70507
G1 X68.127 Y218.599 E1652.71989
G1 X10.789 Y161.261 E1654.84378
G1 X10.789 Y160.695 E1654.85861
G1 X68.693 Y218.599 E1657.00346
G1 X69.258 Y218.599 E1657.01826
G1 X10.789 Y160.129 E1659.18406
G1 X10.789 Y159.565 E1659.19884
G1 X69.824 Y218.599 E1661.38557
G1 X70.39 Y218.599 E1661.40039
G1 X10.789 Y158.999 E1663.60809
G1 X10.789 Y158.433 E1663.62291
G1 X70.956 Y218.599 E1665.85158
G1 X71.521 Y218.599 E1665.86638
G1 X10.789 Y157.867 E1668.11599
G1 X10.789 Y157.302 E1668.13078
G1 X72.087 Y218.599 E1670.40134
G1 X72.653 Y218.599 E1670.41617
G1 X10.789 Y156.736 E1672.70769
G1 X10.789 Y156.17 E1672.72251
G1 X73.218 Y218.599 E1675.03498
G1 X73.784 Y218.599 E1675.04981
G1 X10.789 Y155.605 E1677.38322
G1 X10.789 Y155.039 E1677.39805
G1 X74.35 Y218.599 E1679.75243
G1 X74.915 Y218.599 E1679.76723
G1 X10.789 Y154.473 E1682.14256
G1 X10.789 Y153.908 E1682.15736
G1 X75.481 Y218.599 E1684.55363
G1 X76.047 Y218.599 E1684.56846
G1 X10.789 Y153.342 E1686.9857
G1 X10.789 Y152.776 E1687.00052
G1 X76.612 Y218.599 E1689.43871
G1 X77.178 Y218.599 E1689.45353
G1 X10.789 Y152.211 E1691.91267
G1 X10.789 Y151.645 E1691.9275
G1 X77.744 Y218.599 E1694.4076
G1 X78.309 Y218.599 E1694.42239
G1 X10.789 Y151.079 E1696.92344
G1 X10.789 Y150.514 E1696.93824
G1 X78.875 Y218.599 E1699.46024
G1 X79.441 Y218.599 E1699.47506
G1 X10.789 Y149.948 E1702.01802
G1 X10.789 Y149.382 E1702.03285
G1 X80.007 Y218.599 E1704.59677
G1 X80.572 Y218.599 E1704.61157
G1 X10.789 Y148.816 E1707.19644
G1 X10.789 Y148.251 E1707.21124
G1 X81.138 Y218.599 E1709.81706
[truncated: 629,324 more rows]
