# Supplementary material for: Development and Validation of a Neurosurgical Phantom for Simulating External Ventricular Drain Placement
Source: J Med Syst. 2025 Jan 3;49(1):1. doi: 10.1007/s10916-024-02133-4 (PMC11698783; doi:10.1007/s10916-024-02133-4)
Supplement: Supplementary file 1 — Supplementary file1 stl meshes of outer shell, brain mold and skin mold of phantom (ZIP 114975 KB) [file 10916_2024_2133_MOESM1_ESM.zip › PhantomModels/Phantom2/Skull/gcode/Basic2_SkullBase_V2.gcode]

	FLAVOR:Marlin
	TIME:48917.3
	Filament used:54.1358m
	Layer Height:0.2
	MINX:23.571
	MINY:5.265
	MINZ:0.24
	MAXX:196.386
	MAXY:209.307
	MAXZ:69.29
	OuterWall Time:7812.45
	InnerWall Time:5181.65
	Skin Time:5808.22
	Support Time:8138.88
	SkirtBrim Time:0
	Infill Time:2477.19
	Support Infills Time:0
	Combing Time:4541.97
	Retraction Time:8805.33
	PrimeTower Time:6151.64
	Creality Print GCode Generated by CXEngine
	CRSLICE_GIT_HASH:6b8d75d
	Creality Print Version : V4.3.7.6619
	CXEngine Release Time:2023-09-20 15:19:09
	Gcode Generated Time:2023-12-18 12:40:49
	----------Machine Config--------------
	Machine Name:Ender-3 V3 SE
	Machine Height:250
	Machine Width:220
	Machine Depth:220
	Material Type:PLA
	Material Name:CR-PLA_1.75
	Number of Extruders:1
	ExtruderParams[0] Nozzle Diameter:1000
	----------Profile Config---------------
	Wall Thickness:0.8
	Top/Bottom Thickness:0.8
	Out Wall Line Width:0.42
	Inner Wall Line Width:0.45
	Inital Height:200
	Wall Line Count:2
	Infill Line Distance:13.5
	Infill Pattern:cubicsubdiv
	Infill Sparse Density:10
	Infill Wipe Distance:0
	Print Temperature:205
	Bed Temperature:60
	Support Enable:true
	Support Density:5
	Support Angle:60
	Adhesion Type:raft
	machine is belt:false
	machine belt offset:10
	machine belt offset Y:0
	Raft Base Line Spacing:1.6
	Wait Heatup Sync:true
	Enable Ironing:false
	Material Type:PLA
	Max volumetric speed:20
	Material Diameter:1.75
	Material Density:1.24
	Filament Cost:0.3
	Filament Weight:0
	Preview Img Type:png
	Screen Size:Sermoon D3
	----------Shell Config----------------
	Outer Wall Wipe Distance:200
	Outer Inset First:false
	Infill Before Walls:false
	Infill Overlap:0.14
	Fill Gaps Between Walls:everywhere
	Minimum Infill Area:15
	Top Surface Skin Layer:0
	Top Layers:4
	Z Seam Alignment:sharpest_corner
	Seam Corner Preference:z_seam_corner_inner
	Z Seam X:110
	Z Seam Y:220
	Horizontal Expansion:0
	Top/Bottom Pattern:zigzag
	Ironing Pattern:zigzag
	Vase Model:false
	----------Support Config----------------
	Support Type:everywhere
	Support Pattern:zigzag
	Support Infill Layer Thickness:0.15
	Minimum Support Area:1
	Enable Support Roof:true
	Support Roof Thickness:0.8
	Support Roof Pattern:lines
	Connect Support Lines:0
	Connect Support ZigZags:1
	Minimum Support X/Y Distance:0.2
	Support Line Distance:8.4
	---------PrintSpeed & Travel----------
	Enable Print Cool:true
	Avoid Printed Parts Traveling:true
	Enable Retraction:true
	Retraction Distance:0.8
	Retraction Speed:40
	Retraction Prime Speed:40
	Maximum Retraction Count:100
	Minimum Extrusion Distance Window:0.8
	Z Hop When Retracted:false
	Z Hop Height:0.2
	Retract Before Outer Wall:true
	Outer Wall Speed:60
	Inner Wall Speed:90
	Infill Speed:180
	Top/Bottom Speed:50
	Travel Speed:150
	Initial Layer Speed:30
	Skirt/Brim Speed:25
	Prime Tower Speed:60
	Outer Wall Acceleration:1000
	Inner Wall Acceleration:2000
	Infill Acceleration:2500
	Top/Bottom Acceleration:2500
	Travel Acceleration:2500
	Initial Layer Print Acceleration:500
	Initial Layer Travel Acceleration:500
	Skirt/Brim Acceleration:500
	Combing Mode:noskin
	--------SpecialModel&Mesh Fixes--------
	Union Overlapping Volum:true
	Remove All Holes:false
	Maximum Travel Resolution:0.25
	Maximum Deviation:0.05
	Maximum Model Angle:0.872665
	IS Mold Print:false
	Make Overhang Printable:false
	Enable Coasting:false
	Coasting Volumes:0.064
	Coasting Speed:0.9
	Raft AirGap:0.25
	Layer0 ZOverLap:0.13
	Adaptive Layers:0
	---------------------End of Head--------------------------
M140 S60
M105
M190 S60
M104 S205
M82	absolute extrusion mode
M220 S100	Reset Feedrate
M221 S100	Reset Flowrate
G28	Home
G92 E0	Reset Extruder
G1 Z2.0 F3000	Move Z Axis up
G1 X10.1 Y20 Z0.28 F5000.0	Move to start position
M109 S205.000000
G1 X10.1 Y145.0 Z0.28 F1500.0 E15	Draw the first line
G1 X10.4 Y145.0 Z0.28 F5000.0	Move to side a little
G1 X10.4 Y20 Z0.28 F1500.0 E30	Draw the second line
G92 E0	Reset Extruder
G1 E-1.0000 F1800	Retract a bit
G1 Z2.0 F3000	Move Z Axis up
G1 E0.0000 F1800
G92 E0
G92 E0
G1 F2400 E-0.8
	LAYER_COUNT:342
	LAYER:-6
M106 S0
M204 S2500
G0 F9000 X55.405 Y41.916 Z0.24
M204 S3000
	TYPE:SUPPORT-INTERFACE
G1 F2400 E0
G1 F1200 X55.039 Y42.578 E0.06038
G1 X54.728 Y43.275 E0.12131
G1 X54.548 Y43.764 E0.1629
G1 X54.176 Y44.602 E0.23609
G1 X53.993 Y44.931 E0.26614
G1 X53.881 Y45.161 E0.28656
G1 X53.636 Y45.733 E0.33623
G1 X53.543 Y45.982 E0.35745
G1 X53.359 Y46.565 E0.40625
G1 X53.265 Y46.912 E0.43495
G1 X53.247 Y46.921 E0.43655
G1 X53.004 Y47.695 E0.50131
G1 X52.684 Y48.332 E0.55822
G1 X52.295 Y48.902 E0.6133
G1 X51.854 Y49.398 E0.66628
G1 X51.449 Y49.803 E0.712
G1 X50.965 Y50.379 E0.77206
G1 X50.563 Y50.924 E0.82612
G1 X50.11 Y51.563 E0.88864
G1 X49.682 Y52.305 E0.95702
G1 X49.128 Y53.512 E1.06303
G1 X48.88 Y54.135 E1.11655
G1 X48.716 Y54.594 E1.15546
G1 X48.567 Y54.947 E1.18605
G1 X48.542 Y54.957 E1.1882
G1 X48.209 Y55.728 E1.25524
G1 X47.921 Y56.541 E1.32409
G1 X47.664 Y57.545 E1.40681
G1 X47.481 Y58.7 E1.50016
G1 X47.33 Y59.993 E1.60407
G1 X47.244 Y60.587 E1.65198
G1 X47.09 Y61.349 E1.71404
G1 X47.002 Y61.841 E1.75394
G1 X46.893 Y62.649 E1.81902
G1 X46.709 Y63.673 E1.90207
G1 X46.61 Y64.456 E1.96507
G1 X46.456 Y65.153 E2.02205
G1 X46.238 Y65.766 E2.07398
G1 X45.935 Y66.49 E2.13663
G1 X45.595 Y67.427 E2.2162
G1 X45.376 Y68.286 E2.28696
G1 X45.267 Y68.992 E2.34399
G1 X45.222 Y69.364 E2.3739
G1 X45.205 Y69.376 E2.37556
G1 X45.135 Y69.92 E2.41934
G1 X45.109 Y70.026 E2.42805
G1 X45.004 Y70.785 E2.48922
G1 X44.847 Y71.618 E2.55688
G1 X44.813 Y71.852 E2.57576
G1 X44.678 Y72.504 E2.62891
G1 X44.586 Y72.836 E2.65641
G1 X44.418 Y73.592 E2.71823
G1 X44.21 Y74.383 E2.78351
G1 X44.069 Y75.034 E2.83668
G1 X43.945 Y75.971 E2.91213
G1 X43.92 Y76.716 E2.97163
G1 X43.927 Y77.049 E2.99822
G1 X43.892 Y77.971 E3.07187
G1 X43.816 Y78.465 E3.11177
G1 X43.644 Y79.112 E3.16521
G1 X43.395 Y79.726 E3.2181
G1 X43.222 Y80.082 E3.24969
G1 X42.917 Y80.902 E3.31953
G1 X42.686 Y81.733 E3.38838
G1 X42.538 Y82.569 E3.45615
G1 X42.461 Y83.409 E3.52348
G1 X42.46 Y84.074 E3.57657
G1 X42.43 Y84.619 E3.62014
G1 X42.285 Y85.453 E3.68771
G1 X42.179 Y86.208 E3.74857
G1 X42.135 Y87.075 E3.81787
G1 X42.171 Y87.939 E3.88689
G1 X42.269 Y88.685 E3.94695
G1 X42.318 Y88.961 E3.96933
G1 X42.385 Y89.504 E4.013
G1 X42.501 Y90.287 E4.07619
G1 X42.579 Y91.134 E4.14408
G1 X42.572 Y92.719 E4.27061
G1 X42.644 Y93.56 E4.33799
G1 X42.799 Y94.444 E4.40963
G1 X42.973 Y95.239 E4.47459
G1 X43.257 Y96.272 E4.56011
G1 X43.545 Y97.134 E4.63265
G1 X43.708 Y97.586 E4.67101
G1 X43.949 Y98.14 E4.71924
G1 X44.152 Y98.662 E4.76394
G1 X44.278 Y99.053 E4.79674
G1 X44.605 Y99.868 E4.86683
G1 X44.804 Y100.466 E4.91714
G1 X44.938 Y101.113 E4.96988
G1 X44.991 Y101.783 E5.02353
G1 X44.957 Y102.48 E5.07924
G1 X44.94 Y102.63 E5.09129
G1 X44.895 Y103.296 E5.14457
G1 X44.866 Y103.917 E5.1942
G1 X44.759 Y104.584 E5.24812
G1 X44.568 Y105.239 E5.30258
G1 X44.305 Y105.85 E5.35568
G1 X43.952 Y106.446 E5.41098
G1 X43.533 Y106.983 E5.46535
G1 X43.038 Y107.474 E5.521
G1 X42.503 Y107.885 E5.57485
G1 X41.929 Y108.22 E5.62791
G1 X41.301 Y108.489 E5.68244
G1 X40.742 Y108.688 E5.72981
G1 X40.506 Y108.783 E5.75011
G1 X39.825 Y109.095 E5.80991
G1 X39.081 Y109.52 E5.8783
G1 X38.368 Y110.018 E5.94773
G1 X37.818 Y110.479 E6.00501
G1 X37.277 Y110.875 E6.05853
G1 X36.682 Y111.207 E6.11292
G1 X36.067 Y111.457 E6.16591
G1 X35.409 Y111.628 E6.22018
G1 X34.531 Y111.83 E6.2921
G1 X33.708 Y112.107 E6.36141
G1 X32.846 Y112.483 E6.43648
G1 X32.193 Y112.835 E6.4957
G1 X31.523 Y113.256 E6.55886
G1 X30.846 Y113.769 E6.62667
G1 X30.216 Y114.339 E6.69449
G1 X29.616 Y114.992 E6.76527
G1 X29.109 Y115.654 E6.83184
G1 X28.648 Y116.381 E6.90055
G1 X28.256 Y117.145 E6.9691
G1 X27.925 Y117.959 E7.03924
G1 X27.678 Y118.771 E7.10699
G1 X27.522 Y119.551 E7.17049
G1 X27.508 Y119.559 E7.17177
G1 X27.312 Y120.513 E7.24952
G1 X27.149 Y121.211 E7.30673
G1 X26.921 Y121.816 E7.35834
G1 X26.908 Y121.822 E7.35948
G1 X26.603 Y122.632 E7.42857
G1 X26.349 Y123.476 E7.49893
G1 X26.182 Y124.32 E7.56761
G1 X25.997 Y125.087 E7.63059
G1 X25.898 Y125.393 E7.65626
G1 X25.828 Y125.643 E7.67699
G1 X25.577 Y126.741 E7.76689
G1 X25.415 Y127.352 E7.81735
G1 X25.251 Y128.227 E7.88841
G1 X25.212 Y128.481 E7.90893
G1 X25.112 Y129.002 E7.95127
G1 X24.96 Y129.627 E8.00262
G1 X24.831 Y130.443 E8.06856
G1 X24.701 Y131.835 E8.18016
G1 X24.701 Y132.639 E8.24434
G1 X24.72 Y133.166 E8.28644
G1 X24.687 Y134.002 E8.35322
G1 X24.656 Y134.333 E8.37976
G1 X24.629 Y135.09 E8.44023
G1 X24.672 Y135.888 E8.50402
G1 X24.761 Y136.787 E8.57613
G1 X24.898 Y137.666 E8.64714
G1 X24.947 Y137.914 E8.66732
G1 X25.135 Y138.63 E8.72641
G1 X25.377 Y139.308 E8.78388
G1 X25.471 Y139.542 E8.80401
G1 X25.781 Y140.21 E8.86279
G1 X26.206 Y140.952 E8.93105
G1 X26.705 Y141.662 E9.00032
G1 X27.264 Y142.325 E9.06955
G1 X27.945 Y142.993 E9.14569
G1 X28.434 Y143.408 E9.19689
G1 X29.196 Y143.959 E9.27195
G1 X29.936 Y144.392 E9.34039
G1 X30.738 Y144.772 E9.41123
G1 X31.532 Y145.06 E9.47866
G1 X32.367 Y145.285 E9.54769
G1 X33.199 Y145.427 E9.61506
G1 X34.035 Y145.497 E9.68203
G1 X34.897 Y145.495 E9.75084
G1 X35.729 Y145.416 E9.81755
G1 X36.597 Y145.255 E9.88802
G1 X37.415 Y145.028 E9.95578
G1 X38.233 Y144.716 E10.02567
G1 X38.985 Y144.347 E10.09253
G1 X39.613 Y144.062 E10.14758
G1 X40.278 Y143.857 E10.20313
G1 X40.966 Y143.739 E10.25885
G1 X41.665 Y143.712 E10.31469
G1 X42.317 Y143.767 E10.36692
G1 X43.011 Y143.918 E10.42361
G1 X43.647 Y144.143 E10.47747
G1 X44.255 Y144.449 E10.5318
G1 X44.804 Y144.817 E10.58456
G1 X45.326 Y145.271 E10.63978
G1 X45.767 Y145.764 E10.69258
G1 X46.178 Y146.365 E10.7507
G1 X46.489 Y146.979 E10.80564
G1 X46.711 Y147.594 E10.85783
G1 X46.816 Y147.952 E10.88761
G1 X47.141 Y148.765 E10.95751
G1 X47.533 Y149.531 E11.02619
G1 X47.737 Y149.856 E11.05682
G1 X47.993 Y150.312 E11.09857
G1 X48.315 Y150.958 E11.15618
G1 X48.76 Y151.682 E11.22402
G1 X49.267 Y152.362 E11.29173
G1 X49.843 Y153.007 E11.36076
G1 X50.223 Y153.363 E11.40232
G1 X51.088 Y154.295 E11.50382
G1 X51.329 Y154.538 E11.53114
G1 X51.915 Y155.194 E11.60136
G1 X52.283 Y155.758 E11.65511
G1 X52.59 Y156.402 E11.71206
G1 X52.806 Y157.055 E11.76697
G1 X52.935 Y157.696 E11.81916
G1 X52.983 Y158.36 E11.8723
G1 X52.945 Y159.059 E11.92818
G1 X52.904 Y159.4 E11.9556
G1 X52.88 Y160.255 E12.02387
G1 X52.927 Y160.993 E12.0829
G1 X52.994 Y161.601 E12.13173
G1 X53.072 Y162.853 E12.23186
G1 X53.208 Y163.713 E12.30137
G1 X53.388 Y164.433 E12.36061
G1 X53.509 Y164.815 E12.39259
G1 X53.871 Y166.1 E12.49916
G1 X54.188 Y166.923 E12.56956
G1 X54.571 Y167.705 E12.63907
G1 X55.01 Y168.426 E12.70645
G1 X55.484 Y169.072 E12.77041
G1 X55.808 Y169.496 E12.81301
G1 X55.927 Y169.668 E12.8297
G1 X56.382 Y170.27 E12.88994
G1 X56.953 Y170.909 E12.95834
G1 X57.582 Y171.495 E13.02696
G1 X58.266 Y172.027 E13.09614
G1 X58.997 Y172.497 E13.16551
G1 X59.665 Y172.845 E13.22563
G1 X60.175 Y173.098 E13.27108
G1 X60.623 Y173.347 E13.31199
G1 X61.62 Y173.834 E13.40056
G1 X61.867 Y173.936 E13.42189
G1 X62.526 Y174.174 E13.47782
G1 X63.264 Y174.367 E13.53871
G1 X63.532 Y174.423 E13.56057
G1 X64.342 Y174.632 E13.62735
G1 X64.992 Y174.904 E13.68359
G1 X65.596 Y175.258 E13.73948
G1 X66.115 Y175.653 E13.79154
G1 X66.618 Y176.151 E13.84804
G1 X67.027 Y176.67 E13.90079
G1 X67.368 Y177.238 E13.95367
G1 X67.749 Y177.9 E14.01464
G1 X68.247 Y178.606 E14.08361
G1 X68.796 Y179.255 E14.15146
G1 X69.361 Y179.814 E14.21491
G1 X69.735 Y180.224 E14.2592
G1 X70.12 Y180.758 E14.31175
G1 X70.464 Y181.392 E14.36933
G1 X70.604 Y181.671 E14.39425
G1 X70.975 Y182.317 E14.45372
G1 X71.274 Y182.742 E14.4952
G1 X71.598 Y183.232 E14.54209
G1 X72.047 Y183.837 E14.60223
G1 X72.613 Y184.474 E14.67025
G1 X73.165 Y184.996 E14.73089
G1 X73.905 Y185.584 E14.80634
G1 X74.668 Y186.078 E14.8789
G1 X75.169 Y186.353 E14.92452
G1 X76.6 Y187.016 E15.05041
G1 X77.499 Y187.388 E15.12807
G1 X77.985 Y187.556 E15.16912
G1 X79.164 Y187.894 E15.26703
G1 X79.823 Y188.041 E15.32092
G1 X80.914 Y188.214 E15.4091
G1 X81.141 Y188.24 E15.42734
G1 X82.01 Y188.408 E15.49799
G1 X82.623 Y188.621 E15.54979
G1 X83.254 Y188.932 E15.60595
G1 X83.806 Y189.297 E15.65877
G1 X84.47 Y189.802 E15.72536
G1 X85.19 Y190.252 E15.79314
G1 X85.881 Y190.603 E15.855
G1 X86.63 Y190.93 E15.92024
G1 X87.224 Y191.274 E15.97504
G1 X87.777 Y191.695 E16.03051
G1 X88.246 Y192.156 E16.08301
G1 X88.665 Y192.686 E16.13694
G1 X89.034 Y193.3 E16.19412
G1 X89.309 Y193.932 E16.24914
G1 X89.497 Y194.572 E16.30239
G1 X89.608 Y195.248 E16.35707
G1 X89.714 Y196.012 E16.41864
G1 X89.913 Y196.868 E16.48879
G1 X90.178 Y197.66 E16.55546
G1 X90.524 Y198.46 E16.62503
G1 X90.942 Y199.226 E16.69469
G1 X91.404 Y199.919 E16.76118
G1 X91.942 Y200.588 E16.8297
G1 X92.548 Y201.217 E16.89942
G1 X93.191 Y201.773 E16.96728
G1 X93.885 Y202.274 E17.0356
G1 X94.626 Y202.714 E17.1044
G1 X95.404 Y203.085 E17.1732
G1 X96.199 Y203.381 E17.24092
G1 X97.002 Y203.736 E17.311
G1 X97.589 Y204.103 E17.36626
G1 X98.114 Y204.534 E17.42048
G1 X98.506 Y204.9 E17.46329
G1 X99.179 Y205.425 E17.53143
G1 X99.901 Y205.891 E17.60002
G1 X100.644 Y206.281 E17.667
G1 X101.12 Y206.507 E17.70907
G1 X101.539 Y206.69 E17.74556
G1 X102.497 Y207.033 E17.82679
G1 X103.361 Y207.279 E17.8985
G1 X104.37 Y207.503 E17.981
G1 X105.238 Y207.604 E18.05076
G1 X106.09 Y207.626 E18.11879
G1 X106.958 Y207.57 E18.18822
G1 X107.752 Y207.447 E18.25236
G1 X108.116 Y207.408 E18.28158
G1 X108.781 Y207.398 E18.33467
G1 X109.453 Y207.471 E18.38863
G1 X110.127 Y207.635 E18.444
G1 X110.585 Y207.776 E18.48225
G1 X111.39 Y207.949 E18.54798
G1 X112.265 Y208.058 E18.61836
G1 X113.19 Y208.084 E18.69223
G1 X113.821 Y208.071 E18.74261
G1 X114.758 Y208.124 E18.81752
G1 X115.28 Y208.2 E18.85963
G1 X116.135 Y208.247 E18.92798
G1 X116.986 Y208.219 E18.99595
G1 X117.84 Y208.113 E19.06464
G1 X118.728 Y207.921 E19.13717
G1 X119.281 Y207.774 E19.18284
G1 X120.286 Y207.449 E19.26716
G1 X120.995 Y207.168 E19.32803
G1 X121.676 Y206.986 E19.3843
G1 X121.897 Y206.941 E19.40231
G1 X122.627 Y206.761 E19.46232
G1 X123.434 Y206.523 E19.52948
G1 X124.012 Y206.331 E19.5781
G1 X124.743 Y206.034 E19.64109
G1 X125.149 Y205.827 E19.67746
G1 X125.687 Y205.588 E19.72446
G1 X126.309 Y205.397 E19.7764
G1 X126.798 Y205.272 E19.81668
G1 X127.49 Y205.049 E19.87472
G1 X129.406 Y204.341 E20.03777
G1 X130.599 Y203.816 E20.14182
G1 X131.339 Y203.387 E20.21009
G1 X132.036 Y202.894 E20.27824
G1 X132.431 Y202.558 E20.31964
G1 X132.909 Y202.197 E20.36745
G1 X133.197 Y202.005 E20.39508
G1 X133.849 Y201.479 E20.46195
G1 X134.249 Y201.125 E20.50459
G1 X134.571 Y200.824 E20.53978
G1 X135.208 Y200.144 E20.61415
G1 X135.747 Y199.444 E20.68467
G1 X136.208 Y198.721 E20.75312
G1 X136.605 Y197.949 E20.82242
G1 X136.933 Y197.139 E20.89217
G1 X137.181 Y196.328 E20.95987
G1 X137.339 Y195.583 E21.02066
G1 X137.452 Y194.69 E21.09251
G1 X137.503 Y194.027 E21.14559
G1 X137.522 Y192.907 E21.23501
G1 X137.551 Y192.193 E21.29205
G1 X137.674 Y191.489 E21.3491
G1 X137.878 Y190.839 E21.40348
G1 X138.172 Y190.2 E21.45963
G1 X138.512 Y189.649 E21.51131
G1 X138.944 Y189.116 E21.56608
G1 X139.443 Y188.64 E21.62113
G1 X140.014 Y188.22 E21.67771
G1 X140.571 Y187.907 E21.72871
G1 X141.221 Y187.644 E21.78468
G1 X141.563 Y187.519 E21.81375
G1 X142.248 Y187.224 E21.87328
G1 X142.943 Y186.845 E21.93647
G1 X143.475 Y186.523 E21.98611
G1 X144.401 Y185.884 E22.07592
G1 X145.013 Y185.356 E22.14044
G1 X145.608 Y184.92 E22.19932
G1 X146.227 Y184.582 E22.25562
G1 X146.838 Y184.34 E22.30808
G1 X147.623 Y184.064 E22.3745
G1 X148.571 Y183.667 E22.45654
G1 X149.346 Y183.245 E22.52698
G1 X150.027 Y182.835 E22.59044
G1 X150.604 Y182.537 E22.64228
G1 X151.028 Y182.337 E22.6797
G1 X151.659 Y181.988 E22.73726
G1 X152.154 Y181.683 E22.78367
G1 X152.718 Y181.303 E22.83796
G1 X153.39 Y180.769 E22.90647
G1 X154.008 Y180.18 E22.97462
G1 X154.58 Y179.528 E23.04385
G1 X155.088 Y178.832 E23.11264
G1 X155.526 Y178.102 E23.18059
G1 X155.901 Y177.325 E23.24946
G1 X156.054 Y176.926 E23.28357
G1 X156.348 Y176.286 E23.33979
G1 X156.729 Y175.585 E23.40348
G1 X157.025 Y174.903 E23.46283
G1 X157.12 Y174.657 E23.48388
G1 X157.308 Y174.085 E23.53194
G1 X157.371 Y173.855 E23.55098
G1 X157.604 Y173.095 E23.61443
G1 X157.979 Y172.291 E23.68525
G1 X158.342 Y171.732 E23.73845
G1 X158.784 Y171.206 E23.79329
G1 X159.294 Y170.737 E23.8486
G1 X159.828 Y170.357 E23.90092
G1 X160.425 Y170.035 E23.95506
G1 X161.077 Y169.784 E24.01083
G1 X161.726 Y169.626 E24.06415
G1 X162.421 Y169.546 E24.12
G1 X163.093 Y169.555 E24.17364
G1 X163.363 Y169.576 E24.19526
G1 X164.107 Y169.601 E24.25468
G1 X164.973 Y169.553 E24.32392
G1 X165.803 Y169.43 E24.39089
G1 X166.653 Y169.228 E24.46064
G1 X167.326 Y169.003 E24.51728
G1 X167.565 Y168.91 E24.53775
G1 X168.254 Y168.608 E24.5978
G1 X168.883 Y168.262 E24.65511
G1 X169.108 Y168.126 E24.67609
G1 X169.704 Y167.724 E24.73348
G1 X170.382 Y167.176 E24.80307
G1 X170.991 Y166.584 E24.87086
G1 X171.517 Y166.024 E24.93219
G1 X172.096 Y165.461 E24.99666
G1 X172.592 Y164.92 E25.05525
G1 X173.113 Y164.236 E25.12388
G1 X173.569 Y163.514 E25.19205
G1 X173.964 Y162.74 E25.26141
G1 X174.274 Y161.976 E25.32723
G1 X174.659 Y161.215 E25.3953
G1 X175.057 Y160.649 E25.45054
G1 X175.469 Y160.137 E25.503
G1 X175.94 Y159.43 E25.57081
G1 X176.351 Y158.67 E25.63978
G1 X176.645 Y157.997 E25.6984
G1 X176.74 Y157.751 E25.71945
G1 X176.962 Y157.071 E25.77655
G1 X177.154 Y156.268 E25.84246
G1 X177.279 Y155.403 E25.91222
G1 X177.325 Y154.531 E25.98193
G1 X177.293 Y153.681 E26.04982
G1 X177.211 Y153.018 E26.10315
G1 X177.171 Y152.424 E26.15067
G1 X177.215 Y151.694 E26.20905
G1 X177.334 Y151.062 E26.26039
G1 X177.55 Y150.387 E26.31696
G1 X177.852 Y149.751 E26.37316
G1 X178.198 Y149.21 E26.42442
G1 X178.634 Y148.679 E26.47927
G1 X179.129 Y148.214 E26.53348
G1 X179.593 Y147.829 E26.58161
G1 X180.191 Y147.239 E26.64867
G1 X180.764 Y146.556 E26.71983
G1 X181.272 Y146.004 E26.77971
G1 X181.804 Y145.565 E26.83477
G1 X182.38 Y145.204 E26.88904
G1 X183.019 Y144.909 E26.94522
G1 X183.64 Y144.712 E26.99722
G1 X184.336 Y144.582 E27.05374
G1 X184.998 Y144.546 E27.10666
G1 X185.2 Y144.548 E27.12279
G1 X185.943 Y144.522 E27.18213
G1 X186.795 Y144.416 E27.25067
G1 X187.622 Y144.238 E27.31819
G1 X188.456 Y143.976 E27.38798
G1 X189.252 Y143.648 E27.4567
G1 X190.014 Y143.248 E27.5254
G1 X190.747 Y142.775 E27.59503
G1 X191.419 Y142.251 E27.66305
G1 X192.023 Y141.687 E27.72902
G1 X192.424 Y141.281 E27.77457
G1 X192.676 Y141.011 E27.80405
G1 X193.288 Y140.269 E27.88083
G1 X193.77 Y139.552 E27.94979
G1 X194.178 Y138.806 E28.01767
G1 X194.518 Y138.034 E28.085
G1 X194.794 Y137.213 E28.15414
G1 X194.98 Y136.446 E28.21714
G1 X195.104 Y135.635 E28.28263
G1 X195.14 Y135.183 E28.31883
G1 X195.21 Y134.585 E28.36689
G1 X195.259 Y134.24 E28.3947
G1 X195.323 Y133.498 E28.45415
G1 X195.32 Y133.053 E28.48968
G1 X195.317 Y132.633 E28.5232
G1 X195.247 Y131.881 E28.58349
G1 X195.211 Y131.628 E28.60389
G1 X195.17 Y131.212 E28.63726
G1 X195.119 Y130.392 E28.70284
G1 X194.872 Y128.034 E28.8921
G1 X194.771 Y127.342 E28.94792
G1 X194.609 Y126.593 E29.00909
G1 X194.36 Y125.79 E29.0762
G1 X193.764 Y124.133 E29.21677
G1 X193.538 Y123.279 E29.28728
G1 X193.404 Y122.573 E29.34464
G1 X193.237 Y121.965 E29.39497
G1 X193.085 Y121.518 E29.43266
G1 X192.874 Y120.775 E29.49432
G1 X192.786 Y120.404 E29.52475
G1 X192.581 Y119.718 E29.58191
G1 X192.219 Y118.821 E29.65912
G1 X191.994 Y118.324 E29.70267
G1 X191.643 Y117.619 E29.76553
G1 X191.191 Y116.88 E29.83468
G1 X190.676 Y116.186 E29.90367
G1 X190.107 Y115.546 E29.97203
G1 X189.558 Y115.026 E30.03239
G1 X188.83 Y114.447 E30.10664
G1 X188.303 Y114.07 E30.15836
G1 X187.588 Y113.606 E30.2264
G1 X186.821 Y113.203 E30.29556
G1 X186.095 Y112.9 E30.35836
G1 X185.549 Y112.701 E30.40475
G1 X184.931 Y112.403 E30.45952
G1 X184.175 Y111.904 E30.53182
G1 X183.618 Y111.557 E30.58421
G1 X183.262 Y111.313 E30.61866
G1 X182.759 Y110.89 E30.67112
G1 X182.569 Y110.709 E30.69207
G1 X181.996 Y110.213 E30.75256
G1 X181.391 Y109.778 E30.81205
G1 X181.123 Y109.6 E30.83773
G1 X180.817 Y109.379 E30.86786
G1 X180.303 Y108.925 E30.9226
G1 X179.848 Y108.404 E30.97782
G1 X179.468 Y107.841 E31.03204
G1 X179.161 Y107.23 E31.08662
G1 X178.942 Y106.616 E31.13866
G1 X178.789 Y105.92 E31.19554
G1 X178.732 Y105.28 E31.24683
G1 X178.756 Y104.579 E31.30282
G1 X178.787 Y104.268 E31.32777
G1 X178.814 Y103.827 E31.36304
G1 X178.817 Y102.737 E31.45005
G1 X178.734 Y101.887 E31.51822
G1 X178.59 Y101.132 E31.57957
G1 X178.533 Y100.891 E31.59934
G1 X178.422 Y100.218 E31.65379
G1 X178.397 Y99.548 E31.70731
G1 X178.465 Y98.818 E31.76583
G1 X178.618 Y98.147 E31.82077
G1 X178.811 Y97.609 E31.86639
G1 X179.168 Y96.712 E31.94346
G1 X179.408 Y95.908 E32.01044
G1 X179.589 Y95.006 E32.08387
G1 X179.828 Y93.497 E32.20583
G1 X179.997 Y92.789 E32.26393
G1 X180.226 Y92.184 E32.31557
G1 X180.369 Y91.865 E32.34348
G1 X180.658 Y91.034 E32.41371
G1 X180.86 Y90.218 E32.48081
G1 X180.995 Y89.35 E32.55093
G1 X181.044 Y88.589 E32.6118
G1 X181.049 Y88.386 E32.62801
G1 X181.076 Y87.947 E32.66312
G1 X181.123 Y87.5 E32.699
G1 X181.135 Y87.245 E32.71938
G1 X181.132 Y86.625 E32.76887
G1 X181.112 Y86.051 E32.81471
G1 X181.116 Y85.754 E32.83842
G1 X181.089 Y85.003 E32.89841
G1 X180.979 Y84.153 E32.96683
G1 X180.849 Y83.55 E33.01607
G1 X180.74 Y82.925 E33.06671
G1 X180.572 Y82.169 E33.12853
G1 X180.344 Y81.467 E33.18745
G1 X180.244 Y81.193 E33.21073
G1 X180.027 Y80.441 E33.27321
G1 X179.933 Y79.793 E33.32548
G1 X179.845 Y78.743 E33.40959
G1 X179.75 Y77.937 E33.47437
G1 X179.392 Y76.011 E33.63074
G1 X179.34 Y75.765 E33.65082
G1 X179.151 Y75.076 E33.70785
G1 X178.882 Y74.343 E33.77017
G1 X178.804 Y74.163 E33.78583
G1 X178.634 Y73.703 E33.82498
G1 X178.471 Y73.043 E33.87925
G1 X178.302 Y72.125 E33.95376
G1 X178.109 Y71.287 E34.0224
G1 X177.839 Y70.48 E34.09033
G1 X177.656 Y70.054 E34.12734
G1 X177.366 Y69.189 E34.20016
G1 X177.207 Y68.552 E34.25257
G1 X176.972 Y67.886 E34.30895
G1 X176.833 Y67.536 E34.33901
G1 X176.551 Y66.703 E34.40921
G1 X176.433 Y66.068 E34.46076
G1 X176.379 Y65.604 E34.49805
G1 X176.204 Y64.772 E34.56592
G1 X176.138 Y64.515 E34.5871
G1 X175.993 Y63.86 E34.64065
G1 X175.824 Y63.271 E34.68957
G1 X175.84 Y63.246 E34.69193
G1 X175.557 Y62.133 E34.78361
G1 X175.249 Y60.689 E34.90147
G1 X175.16 Y60.125 E34.94704
G1 X175.139 Y59.911 E34.96421
G1 X174.944 Y58.911 E35.04554
G1 X174.799 Y58.264 E35.09846
G1 X174.692 Y57.703 E35.14405
G1 X174.481 Y56.926 E35.20832
G1 X174.37 Y56.57 E35.23809
G1 X174.184 Y55.764 E35.30412
G1 X174.123 Y55.426 E35.33153
G1 X173.944 Y54.681 E35.3927
G1 X173.673 Y53.889 E35.45951
G1 X173.431 Y53.283 E35.5116
G1 X173.016 Y52.439 E35.58668
G1 X172.323 Y51.293 E35.69358
G1 X171.886 Y50.65 E35.75564
G1 X171.445 Y50.114 E35.81105
G1 X171.121 Y49.675 E35.8546
G1 X170.997 Y49.487 E35.87258
G1 X170.175 Y48.439 E35.9789
G1 X169.866 Y48.005 E36.02142
G1 X169.54 Y47.421 E36.07481
G1 X169.341 Y46.948 E36.11578
G1 X169.348 Y46.935 E36.11695
G1 X168.945 Y45.982 E36.19955
G1 X168.56 Y45.269 E36.26423
G1 X167.483 Y43.47 E36.4316
G1 X167.053 Y42.819 E36.49388
G1 X166.696 Y42.366 E36.53992
G1 X166.214 Y41.669 E36.60757
G1 X165.762 Y41.047 E36.66894
G1 X165.288 Y40.5 E36.72672
G1 X165.032 Y40.227 E36.75659
G1 X164.443 Y39.543 E36.82865
G1 X163.936 Y38.991 E36.88848
G1 X163.283 Y38.397 E36.95894
G1 X162.584 Y37.868 E37.02891
G1 X162.204 Y37.563 E37.06781
G1 X161.911 Y37.304 E37.09903
G1 X161.634 Y37.078 E37.12756
G1 X161.631 Y37.053 E37.12957
G1 X161.149 Y36.641 E37.18019
G1 X160.667 Y36.144 E37.23545
G1 X160.031 Y35.598 E37.30236
G1 X159.344 Y35.103 E37.36996
G1 X158.595 Y34.662 E37.43934
G1 X157.926 Y34.343 E37.4985
G1 X157.685 Y34.241 E37.51939
G1 X157.114 Y34.032 E37.56793
G1 X156.789 Y33.927 E37.59519
G1 X156.2 Y33.697 E37.64567
G1 X155.615 Y33.384 E37.69863
G1 X155.057 Y32.988 E37.75325
G1 X154.696 Y32.666 E37.79186
G1 X154.695 Y32.648 E37.7933
G1 X154.135 Y32.132 E37.85408
G1 X153.402 Y31.549 E37.92884
G1 X152.668 Y31.074 E37.99863
G1 X151.912 Y30.674 E38.06691
G1 X151.115 Y30.343 E38.1358
G1 X150.304 Y30.084 E38.20376
G1 X149.553 Y29.915 E38.2652
G1 X148.736 Y29.804 E38.33102
G1 X148.494 Y29.783 E38.35041
G1 X148.094 Y29.734 E38.38258
G1 X147.403 Y29.574 E38.43919
G1 X146.793 Y29.35 E38.49107
G1 X146.64 Y29.284 E38.50437
G1 X145.92 Y29.009 E38.56589
G1 X145.122 Y28.784 E38.63207
G1 X144.615 Y28.684 E38.67332
G1 X144.057 Y28.547 E38.71919
G1 X143.418 Y28.305 E38.77373
G1 X142.787 Y27.967 E38.83087
G1 X142.248 Y27.586 E38.88356
G1 X141.734 Y27.11 E38.93948
G1 X141.294 Y26.587 E38.99404
G1 X140.828 Y25.864 E39.0627
G1 X140.389 Y25.223 E39.12472
G1 X139.642 Y24.333 E39.21747
G1 X139.171 Y23.742 E39.2778
G1 X138.589 Y23.132 E39.3451
G1 X137.956 Y22.575 E39.4124
G1 X137.471 Y22.186 E39.46203
G1 X136.489 Y21.481 E39.55853
G1 X135.894 Y21.109 E39.61454
G1 X135.623 Y20.96 E39.63923
G1 X135.178 Y20.683 E39.68107
G1 X134.651 Y20.267 E39.73466
G1 X134.178 Y19.787 E39.78846
G1 X133.772 Y19.258 E39.84169
G1 X133.422 Y18.66 E39.897
G1 X133.095 Y17.849 E39.9668
G1 X132.815 Y17.005 E40.03778
G1 X132.727 Y16.768 E40.05796
G1 X132.426 Y16.093 E40.11696
G1 X132.012 Y15.343 E40.18534
G1 X131.592 Y14.722 E40.24519
G1 X131.153 Y14.134 E40.30376
G1 X130.778 Y13.575 E40.35749
G1 X130.436 Y12.972 E40.41283
G1 X130.293 Y12.703 E40.43715
G1 X129.91 Y12.034 E40.49868
G1 X129.407 Y11.311 E40.56899
G1 X128.862 Y10.666 E40.63639
G1 X128.264 Y10.069 E40.70384
G1 X127.674 Y9.578 E40.76512
G1 X127.242 Y9.27 E40.80747
G1 X126.982 Y9.073 E40.83351
G1 X126.31 Y8.539 E40.90202
G1 X125.59 Y8.06 E40.97105
G1 X124.831 Y7.65 E41.03991
G1 X124.039 Y7.309 E41.10875
G1 X123.073 Y7 E41.18971
G1 X123.063 Y6.98 E41.19149
G1 X122.494 Y6.802 E41.23908
G1 X121.763 Y6.588 E41.29988
G1 X120.908 Y6.421 E41.36942
G1 X120.07 Y6.331 E41.4367
G1 X119.273 Y6.318 E41.50033
G1 X118.73 Y6.33 E41.54368
G1 X118.157 Y6.324 E41.58942
G1 X109.838 Y6.328 E42.25348
G1 X109.038 Y6.306 E42.31737
G1 X108.16 Y6.322 E42.38746
G1 X107.399 Y6.407 E42.44859
G1 X106.988 Y6.481 E42.48192
G1 X106.345 Y6.54 E42.53347
G1 X106.336 Y6.549 E42.53448
G1 X105.469 Y6.636 E42.60404
G1 X104.591 Y6.783 E42.6751
G1 X103.778 Y6.999 E42.74225
G1 X102.951 Y7.299 E42.81247
G1 X102.183 Y7.658 E42.88014
G1 X101.443 Y8.089 E42.9485
G1 X100.744 Y8.582 E43.01678
G1 X100.163 Y9.076 E43.07766
G1 X99.68 Y9.539 E43.13106
G1 X99.246 Y9.979 E43.1804
G1 X98.681 Y10.654 E43.25066
G1 X98.235 Y11.29 E43.31267
G1 X97.897 Y11.82 E43.36285
G1 X97.656 Y12.231 E43.40088
G1 X97.303 Y12.923 E43.46289
G1 X97.048 Y13.55 E43.51692
G1 X96.72 Y14.215 E43.57611
G1 X96.325 Y14.895 E43.63889
G1 X96.004 Y15.579 E43.6992
G1 X95.907 Y15.81 E43.7192
G1 X95.706 Y16.376 E43.76714
G1 X95.457 Y17.213 E43.83685
G1 X95.101 Y18.05 E43.90946
G1 X94.862 Y18.664 E43.96205
G1 X94.77 Y18.941 E43.98535
G1 X94.457 Y19.754 E44.05489
G1 X94.121 Y20.348 E44.10936
G1 X93.705 Y20.905 E44.16486
G1 X93.214 Y21.41 E44.22108
G1 X92.685 Y21.831 E44.27505
G1 X92.129 Y22.171 E44.32707
G1 X91.773 Y22.371 E44.35967
G1 X91.194 Y22.749 E44.41486
G1 X90.428 Y23.295 E44.48995
G1 X89.885 Y23.714 E44.5447
G1 X89.676 Y23.886 E44.56631
G1 X89.302 Y24.168 E44.6037
G1 X88.702 Y24.525 E44.65943
G1 X88.079 Y24.798 E44.71372
G1 X87.418 Y24.99 E44.76867
G1 X86.757 Y25.098 E44.82213
G1 X86.453 Y25.136 E44.84659
G1 X85.265 Y25.357 E44.94305
G1 X84.79 Y25.405 E44.98116
G1 X84.775 Y25.389 E44.98291
G1 X83.735 Y25.49 E45.06631
G1 X81.101 Y25.877 E45.27883
G1 X80.169 Y26.054 E45.35456
G1 X79.385 Y26.281 E45.41971
G1 X78.504 Y26.619 E45.49503
G1 X77.696 Y26.884 E45.56291
G1 X77.018 Y27.003 E45.61786
G1 X76.814 Y27.032 E45.63431
G1 X76.07 Y27.174 E45.69477
G1 X75.172 Y27.436 E45.76944
G1 X74.346 Y27.719 E45.83914
G1 X73.731 Y27.955 E45.89172
G1 X72.883 Y28.363 E45.96684
G1 X71.095 Y29.321 E46.12876
G1 X70.427 Y29.721 E46.19091
G1 X69.894 Y30.003 E46.23904
G1 X69.27 Y30.245 E46.29247
G1 X68.942 Y30.35 E46.31996
G1 X68.257 Y30.599 E46.37814
G1 X67.475 Y30.966 E46.4471
G1 X66.735 Y31.397 E46.51545
G1 X65.947 Y31.961 E46.59281
G1 X65.185 Y32.557 E46.67003
G1 X64.692 Y32.906 E46.71825
G1 X64.224 Y33.172 E46.76122
G1 X64.21 Y33.167 E46.7624
G1 X63.307 Y33.674 E46.84507
G1 X62.595 Y34.164 E46.91406
G1 X61.93 Y34.719 E46.9832
G1 X60.898 Y35.66 E47.09469
G1 X60.54 Y36.007 E47.13448
G1 X58.503 Y38.064 E47.36557
G1 X57.054 Y39.614 E47.53494
G1 X56.466 Y40.301 E47.60713
G1 X55.938 Y41.051 E47.68034
G1 X55.729 Y41.379 E47.71139
G1 X55.405 Y41.916 E47.76145
G1 X55.729 Y42.152
G1 X174.426 Y160.849 E61.16099
M204 S2500
G0 F9000 X175.382 Y159.543
M204 S3000
G1 F1200 X56.617 Y40.778 E74.56821
M204 S2500
G0 F9000 X57.656 Y39.554
M204 S3000
G1 F1200 X176.174 Y158.073 E87.94761
M204 S2500
G0 F9000 X176.72 Y156.356
M204 S3000
G1 F1200 X58.749 Y38.385 E101.26519
M204 S2500
G0 F9000 X59.874 Y37.246
M204 S3000
G1 F1200 X176.914 Y154.287 E114.47774
M204 S2500
G0 F9000 X176.799 Y151.909
M204 S3000
G1 F1200 X61.004 Y36.114 E127.54968
M204 S2500
G0 F9000 X62.182 Y35.029
M204 S3000
G1 F1200 X177.247 Y150.094 E140.53921
M204 S2500
G0 F9000 X178.107 Y148.691
M204 S3000
G1 F1200 X63.465 Y34.05 E153.48093
M204 S2500
G0 F9000 X64.914 Y33.236
M204 S3000
G1 F1200 X179.261 Y147.583 E166.38941
M204 S2500
G0 F9000 X180.357 Y146.416
M204 S3000
G1 F1200 X66.207 Y32.266 E179.27565
M204 S2500
G0 F9000 X67.574 Y31.37
M204 S3000
G1 F1200 X181.5 Y145.297 E192.13665
M204 S2500
G0 F9000 X182.97 Y144.503
M204 S3000
G1 F1200 X69.164 Y30.698 E204.984
M204 S2500
G0 F9000 X70.734 Y30.004
M204 S3000
G1 F1200 X184.881 Y144.152 E217.86996
M204 S2500
G0 F9000 X186.961 Y143.969
M204 S3000
G1 F1200 X72.183 Y29.191 E230.82709
M204 S2500
G0 F9000 X73.679 Y28.424
M204 S3000
G1 F1200 X188.697 Y143.442 E243.81132
M204 S2500
G0 F9000 X190.18 Y142.663
M204 S3000
G1 F1200 X75.325 Y27.808 E256.77714
M204 S2500
G0 F9000 X77.164 Y27.384
M204 S3000
G1 F1200 X191.452 Y141.672 E269.67896
M204 S2500
G0 F9000 X192.562 Y140.519
M204 S3000
G1 F1200 X78.927 Y26.884 E282.50706
M204 S2500
G0 F9000 X80.67 Y26.365
M204 S3000
G1 F1200 X193.506 Y139.201 E295.24496
M204 S2500
G0 F9000 X194.223 Y137.654
M204 S3000
G1 F1200 X82.625 Y26.056 E307.84311
M204 S2500
G0 F9000 X84.635 Y25.803
M204 S3000
G1 F1200 X194.668 Y135.837 E320.26464
M204 S2500
G0 F9000 X194.895 Y133.801
M204 S3000
G1 F1200 X86.614 Y25.52 E332.48834
M204 S2500
G0 F9000 X88.436 Y25.079
M204 S3000
G1 F1200 X194.789 Y131.432 E344.49438
M204 S2500
G0 F9000 X194.565 Y128.945
M204 S3000
G1 F1200 X89.863 Y24.243 E356.31405
M204 S2500
G0 F9000 X91.152 Y23.27
M204 S3000
G1 F1200 X194.06 Y126.178 E367.93119
M204 S2500
G0 F9000 X193.062 Y122.917
M204 S3000
G1 F1200 X92.536 Y22.391 E379.27944
M204 S2500
G0 F9000 X93.794 Y21.386
M204 S3000
G1 F1200 X178.393 Y105.986 E388.82976
M204 S2500
G0 F9000 X178.414 Y103.743
M204 S3000
G1 F1200 X94.737 Y20.066 E398.27594
M204 S2500
G0 F9000 X95.375 Y18.442
M204 S3000
G1 F1200 X178.21 Y101.277 E407.62707
M204 S2500
G0 F9000 X178.056 Y98.86
M204 S3000
G1 F1200 X95.994 Y16.798 E416.89094
M204 S2500
G0 F9000 X96.633 Y15.175
M204 S3000
G1 F1200 X178.576 Y97.117 E426.14132
M204 S2500
G0 F9000 X179.105 Y95.383
M204 S3000
G1 F1200 X97.418 Y13.696 E435.36285
M204 S2500
G0 F9000 X98.154 Y12.17
M204 S3000
G1 F1200 X179.431 Y93.446 E444.53805
M204 S2500
G0 F9000 X179.986 Y91.739
M204 S3000
G1 F1200 X99.064 Y10.817 E453.67322
M204 S2500
G0 F9000 X100.151 Y9.641
M204 S3000
G1 F1200 X180.492 Y89.982 E462.74281
M204 S2500
G0 F9000 X180.678 Y87.906
M204 S3000
G1 F1200 X101.389 Y8.616 E471.69369
M204 S2500
G0 F9000 X102.831 Y7.796
M204 S3000
G1 F1200 X180.712 Y85.677 E480.48557
M204 S2500
G0 F9000 X180.356 Y83.058
M204 S3000
G1 F1200 X104.515 Y7.217 E489.04716
M204 S2500
G0 F9000 X106.488 Y6.928
M204 S3000
G1 F1200 X179.558 Y79.997 E497.29588
M204 S2500
G0 F9000 X179.245 Y77.422
M204 S3000
G1 F1200 X108.538 Y6.714 E505.27795
M204 S2500
G0 F9000 X110.813 Y6.727
M204 S3000
G1 F1200 X178.457 Y74.371 E512.91419
M204 S2500
G0 F9000 X177.712 Y71.363
M204 S3000
G1 F1200 X113.075 Y6.726 E520.21097
M204 S2500
G0 F9000 X115.336 Y6.725
M204 S3000
G1 F1200 X176.57 Y67.958 E527.12354
M204 S2500
G0 F9000 X175.834 Y64.96
M204 S3000
G1 F1200 X117.598 Y6.724 E533.69772
M204 S2500
G0 F9000 X119.865 Y6.728
M204 S3000
G1 F1200 X175.114 Y61.977 E539.93471
M204 S2500
G0 F9000 X174.591 Y59.191
M204 S3000
G1 F1200 X144.455 Y29.055 E543.33672
M204 S2500
G0 F9000 X147.722 Y30.059
M204 S3000
G1 F1200 X173.876 Y56.214 E546.28926
M204 S2500
G0 F9000 X172.769 Y52.844
M204 S3000
G1 F1200 X150.487 Y30.562 E548.80465
M204 S2500
		retract
G1 F2400 E548.24465
G1 F2400 E548.00465
G0 F9000 X151.36 Y29.302
G0 X152.492 Y29.777
G0 X153.767 Y30.525
G0 X156.671 Y32.741
G0 X156.388 Y34.2
M204 S3000
G1 F2400 E548.80465
G1 F1200 X168.758 Y46.57 E550.20108
M204 S2500
		retract
G1 F2400 E549.64108
G1 F2400 E549.40108
G0 F9000 X169.944 Y45.613
G0 X168.381 Y42.898
G0 X166.512 Y40.287
G0 X164.585 Y38.142
G0 X160.593 Y34.69
G0 X133.807 Y16.615
G0 X132.383 Y16.983
M204 S3000
G1 F2400 E550.20108
G1 F1200 X122.679 Y7.279 E551.29655
M204 S2500
		retract
G1 F2400 E550.73655
G1 F2400 E550.49655
G0 F9000 X122.767 Y5.772
G0 X121.206 Y5.393
G0 X120.003 Y5.265
G0 X107.959 Y5.273
G0 X104.496 Y5.72
G0 X103.331 Y6.028
G0 X101.812 Y6.656
G0 X100.765 Y7.263
G0 X61.869 Y33.384
G0 X59.788 Y35.253
G0 X56.191 Y38.982
G0 X55.05 Y40.462
G0 X54.222 Y41.895
G0 X53.744 Y42.868
G0 X55 Y43.687
M204 S3000
G1 F2400 E551.29655
G1 F1200 X173.682 Y162.368 E564.69435
M204 S2500
G0 F9000 X172.89 Y163.839
M204 S3000
G1 F1200 X54.284 Y45.233 E578.08362
M204 S2500
G0 F9000 X53.682 Y46.894
M204 S3000
G1 F1200 X171.886 Y165.098 E591.42751
M204 S2500
G0 F9000 X170.764 Y166.239
M204 S3000
G1 F1200 X53.038 Y48.513 E604.71743
M204 S2500
G0 F9000 X52.038 Y49.776
M204 S3000
G1 F1200 X169.574 Y167.312 E617.98591
M204 S2500
G0 F9000 X168.187 Y168.187
M204 S3000
G1 F1200 X51.001 Y51.001 E631.21488
M204 S2500
G0 F9000 X50.106 Y52.369
M204 S3000
G1 F1200 X166.569 Y168.832 E644.36223
M204 S2500
G0 F9000 X164.644 Y169.169
M204 S3000
G1 F1200 X49.395 Y53.921 E657.37248
M204 S2500
G0 F9000 X48.732 Y55.52
M204 S3000
G1 F1200 X162.362 Y169.15 E670.20001
M204 S2500
G0 F9000 X160.518 Y169.569
M204 S3000
G1 F1200 X48.161 Y57.212 E682.88384
M204 S2500
G0 F9000 X47.832 Y59.145
M204 S3000
G1 F1200 X159.086 Y170.4 E695.44321
M204 S2500
G0 F9000 X157.978 Y171.555
M204 S3000
G1 F1200 X47.543 Y61.12 E707.91007
M204 S2500
G0 F9000 X47.223 Y63.062
M204 S3000
G1 F1200 X157.203 Y173.043 E720.32562
M204 S2500
G0 F9000 X156.653 Y174.755
M204 S3000
G1 F1200 X46.899 Y65.001 E732.7156
M204 S2500
G0 F9000 X46.297 Y66.661
M204 S3000
G1 F1200 X155.912 Y176.276 E745.08989
M204 S2500
G0 F9000 X155.209 Y177.836
M204 S3000
G1 F1200 X45.764 Y68.392 E757.44493
M204 S2500
G0 F9000 X45.466 Y70.357
M204 S3000
G1 F1200 X154.317 Y179.207 E769.73291
M204 S2500
G0 F9000 X153.222 Y180.375
M204 S3000
G1 F1200 X45.131 Y72.284 E781.93516
M204 S2500
G0 F9000 X44.694 Y74.11
M204 S3000
G1 F1200 X151.932 Y181.348 E794.04111
M204 S2500
G0 F9000 X150.475 Y182.154
M204 S3000
G1 F1200 X44.342 Y76.021 E806.02232
M204 S2500
G0 F9000 X44.259 Y78.201
M204 S3000
G1 F1200 X149.023 Y182.964 E817.84893
M204 S2500
G0 F9000 X147.483 Y183.687
M204 S3000
G1 F1200 X43.733 Y79.937 E829.56113
M204 S2500
G0 F9000 X43.136 Y81.602
M204 S3000
G1 F1200 X145.859 Y184.325 E841.15739
M204 S2500
G0 F9000 X144.521 Y185.25
M204 S3000
G1 F1200 X42.86 Y83.589 E852.63376
M204 S2500
G0 F9000 X42.66 Y85.652
M204 S3000
G1 F1200 X143.218 Y186.21 E863.98562
M204 S2500
G0 F9000 X141.747 Y187.002
M204 S3000
G1 F1200 X42.566 Y87.821 E875.18202
M204 S2500
G0 F9000 X42.913 Y90.431
M204 S3000
G1 F1200 X140.16 Y187.678 E886.16011
M204 S2500
G0 F9000 X138.86 Y188.641
M204 S3000
G1 F1200 X42.975 Y92.756 E896.98443
M204 S2500
G0 F9000 X43.46 Y95.503
M204 S3000
G1 F1200 X137.876 Y189.919 E907.64293
M204 S2500
G0 F9000 X137.255 Y191.56
M204 S3000
G1 F1200 X44.684 Y98.99 E918.09309
M204 S2500
G0 F9000 X45.384 Y101.952
M204 S3000
G1 F1200 X137.109 Y193.677 E928.4478
M204 S2500
G0 F9000 X136.899 Y195.73
M204 S3000
G1 F1200 X45.244 Y104.076 E938.79455
M204 S2500
G0 F9000 X44.745 Y105.839
M204 S3000
G1 F1200 X136.369 Y197.463 E949.13786
M204 S2500
G0 F9000 X135.589 Y198.946
M204 S3000
G1 F1200 X43.857 Y107.214 E959.49336
M204 S2500
G0 F9000 X42.644 Y108.264
M204 S3000
G1 F1200 X134.594 Y200.213 E969.87341
M204 S2500
G0 F9000 X133.423 Y201.306
M204 S3000
G1 F1200 X41.1 Y108.982 E980.29569
M204 S2500
G0 F9000 X39.561 Y109.706
M204 S3000
G1 F1200 X132.136 Y202.281 E990.74635
M204 S2500
G0 F9000 X130.817 Y203.225
M204 S3000
G1 F1200 X38.24 Y110.648 E1001.19724
M204 S2500
G0 F9000 X36.881 Y111.551
M204 S3000
G1 F1200 X129.285 Y203.955 E1011.62861
M204 S2500
G0 F9000 X127.634 Y204.568
M204 S3000
G1 F1200 X35.161 Y112.094 E1022.06781
M204 S2500
G0 F9000 X33.458 Y112.654
M204 S3000
G1 F1200 X125.906 Y205.101 E1032.50409
M204 S2500
G0 F9000 X124.315 Y205.774
M204 S3000
G1 F1200 X31.981 Y113.439 E1042.9276
M204 S2500
G0 F9000 X30.71 Y114.431
M204 S3000
G1 F1200 X122.622 Y206.344 E1053.30348
M204 S2500
G0 F9000 X120.822 Y206.806
M204 S3000
G1 F1200 X29.636 Y115.621 E1063.59729
M204 S2500
G0 F9000 X28.77 Y117.016
M204 S3000
G1 F1200 X119.147 Y207.394 E1073.79988
M204 S2500
G0 F9000 X117.27 Y207.779
M204 S3000
G1 F1200 X28.134 Y118.644 E1083.86227
M204 S2500
G0 F9000 X27.722 Y120.495
M204 S3000
G1 F1200 X114.979 Y207.751 E1093.71253
M204 S2500
G0 F9000 X112.631 Y207.666
M204 S3000
G1 F1200 X27.185 Y122.22 E1103.35842
M204 S2500
G0 F9000 X26.66 Y123.958
M204 S3000
G1 F1200 X109.858 Y207.156 E1112.75053
M204 S2500
G0 F9000 X107.516 Y207.076
M204 S3000
G1 F1200 X46.354 Y145.915 E1119.65497
M204 S2500
G0 F9000 X44.716 Y144.276
M204 S3000
G1 F1200 X26.209 Y125.77 E1121.74414
M204 S2500
G0 F9000 X25.774 Y127.598
M204 S3000
G1 F1200 X41.495 Y143.318 E1123.51881
M204 S2500
G0 F9000 X39.568 Y143.655
M204 S3000
G1 F1200 X25.403 Y129.489 E1125.11793
M204 S2500
G0 F9000 X25.134 Y131.483
M204 S3000
G1 F1200 X38.019 Y144.367 E1126.57244
M204 S2500
G0 F9000 X36.292 Y144.903
M204 S3000
G1 F1200 X25.097 Y133.708 E1127.83623
M204 S2500
G0 F9000 X25.08 Y135.954
M204 S3000
G1 F1200 X34.221 Y145.095 E1128.86815
M204 S2500
G0 F9000 X31.476 Y144.613
M204 S3000
G1 F1200 X25.597 Y138.734 E1129.53182
M204 S2500
		retract
G1 F2400 E1128.97182
G1 F2400 E1128.73182
G0 F9000 X24.393 Y139.72
G0 X24.905 Y140.825
G0 X25.784 Y142.203
G0 X26.576 Y143.14
G0 X27.921 Y144.355
G0 X29.329 Y145.27
G0 X30.402 Y145.78
G0 X31.3 Y146.064
G0 X47.057 Y150.819
G0 X48.387 Y150.21
M204 S3000
G1 F2400 E1129.53182
G1 F1200 X105.382 Y207.206 E1135.96596
M204 S2500
G0 F9000 X102.534 Y206.62
M204 S3000
G1 F1200 X89.664 Y193.75 E1137.41884
M204 S2500
G0 F9000 X90.265 Y196.613
M204 S3000
G1 F1200 X96.912 Y203.261 E1138.16927
M204 S2500
		retract
G1 F2400 E1137.60927
G1 F2400 E1137.36927
G0 F9000 X95.803 Y204.37
G0 X94.241 Y203.709
G0 X93.21 Y203.1
G0 X91.916 Y202.077
G0 X91.073 Y201.205
G0 X90.091 Y199.867
G0 X85.815 Y191.731
G0 X86.233 Y190.319
M204 S3000
G1 F2400 E1138.16927
G1 F1200 X53.274 Y157.36 E1141.88996
M204 S2500
G0 F9000 X53.297 Y159.646
M204 S3000
G1 F1200 X81.564 Y187.913 E1145.08099
M204 S2500
G0 F9000 X78.745 Y187.357
M204 S3000
G1 F1200 X53.421 Y162.032 E1147.93984
M204 S2500
G0 F9000 X53.917 Y164.791
M204 S3000
G1 F1200 X63.012 Y173.886 E1148.96656
M204 S2500
		retract
G1 F2400 E1148.40656
G1 F2400 E1148.16656
G0 F9000 X62.094 Y175.149
G0 X61.357 Y174.871
G0 X58.355 Y173.35
G0 X58.676 Y171.813
M204 S3000
G1 F2400 E1148.96656
G1 F1200 X56.146 Y169.283 E1149.25217
M204 S2500
		retract
G1 F2400 E1148.69217
G1 F2400 E1148.45217
G0 F9000 X55.126 Y170.376
G0 X56.306 Y171.761
G0 X57.014 Y172.362
G0 X70.017 Y182.786
G0 X71.517 Y182.391
M204 S3000
G1 F2400 E1149.25217
G1 F1200 X74.832 Y185.706 E1149.62639
M204 S2500
		retract
G1 F2400 E1149.06639
G1 F2400 E1148.82639
G0 F9000 X74.203 Y187.037
G0 X92.633 Y202.684
G0 X94.025 Y203.595
G0 X99.479 Y206.872
G0 X101.346 Y207.758
G0 X103.111 Y208.312
G0 X104.355 Y208.573
G0 X113.188 Y209.149
G0 X116.258 Y209.307
G0 X117.903 Y209.178
G0 X119.687 Y208.764
G0 X124.39 Y207.326
G0 X129.974 Y205.259
G0 X131.212 Y204.692
G0 X132.599 Y203.799
G0 X135.003 Y201.878
G0 X171.775 Y167.304
G0 X173.493 Y165.492
G0 X194.211 Y140.801
G0 X195.075 Y139.386
G0 X195.553 Y138.298
G0 X196.015 Y136.693
G0 X196.376 Y133.67
G0 X196.371 Y132.467
G0 X195.816 Y127.141
G0 X195.331 Y125.341
G0 X193.528 Y119.213
G0 X192.625 Y117.204
G0 X192.002 Y116.188
G0 X190.954 Y114.896
G0 X190.082 Y114.077
G0 X188.235 Y112.756
G0 X187.369 Y112.301
G0 X185.951 Y111.715
G0 X185.522 Y113.114
M204 S3000
G1 F2400 E1149.62639
G1 F1200 X192.164 Y119.756 E1150.3762
M204 S2500
		retract
G1 F2400 E1149.8162
G1 F2400 E1149.5762
G0 F600 X192.164 Y119.756 Z0.47
G0 F9000 X193.623 Y119.486
G0 X195.664 Y126.441
G0 X195.929 Y127.905
G0 X196.382 Y132.7
G0 X196.317 Y134.358
G0 X196.015 Y136.693
G0 X195.553 Y138.298
G0 X194.209 Y137.989
	TIME_ELAPSED:733.308841
	LAYER:-5
M204 S3000
	TYPE:SUPPORT
G1 F2400 E1150.3762
G1 F1500 X188.609 Y143.589 E1150.9063
G1 X189.123 Y143.376 E1150.94355
G1 X189.858 Y142.991 E1150.99909
G1 X190.574 Y142.529 E1151.05612
G1 X191.212 Y142.033 E1151.11022
G1 X191.823 Y141.461 E1151.16624
G1 X192.213 Y141.065 E1151.20344
G1 X192.455 Y140.805 E1151.22722
G1 X193.046 Y140.087 E1151.28946
G1 X193.507 Y139.402 E1151.34473
G1 X193.908 Y138.67 E1151.4006
G1 X194.241 Y137.917 E1151.45571
G1 X194.512 Y137.109 E1151.51276
G1 X194.73 Y136.195 E1151.57565
G1 X186.812 Y144.113 E1152.32518
G1 X185.933 Y144.22 E1152.38445
G1 X185.412 Y144.24 E1152.41935
G1 X194.885 Y134.767 E1153.31609
G1 X194.957 Y134.223 E1153.35282
G1 X195.034 Y133.345 E1153.41181
G1 X184.05 Y144.329 E1154.45158
G1 X183.59 Y144.412 E1154.48286
G1 X182.901 Y144.63 E1154.53124
G1 X182.114 Y144.993 E1154.58925
G1 X194.968 Y132.139 E1155.80603
G1 X194.912 Y131.673 E1155.83745
G1 X194.87 Y131.241 E1155.8665
G1 X194.854 Y130.98 E1155.88401
G1 X118.081 Y207.753 E1163.15148
G1 X117.806 Y207.813 E1163.17032
G1 X116.978 Y207.917 E1163.22618
G1 X116.632 Y207.929 E1163.24935
G1 X194.753 Y129.808 E1170.64443
G1 X194.633 Y128.655 E1170.72202
G1 X115.378 Y207.91 E1178.22444
G1 X114.774 Y207.82 E1178.26532
G1 X114.224 Y207.791 E1178.30219
G1 X194.495 Y127.521 E1185.90074
G1 X194.275 Y126.467 E1185.97281
G1 X112.966 Y207.776 E1193.66967
G1 X112.274 Y207.756 E1193.71601
G1 X111.776 Y207.694 E1193.7496
G1 X193.944 Y125.526 E1201.52777
G1 X193.607 Y124.59 E1201.59436
G1 X110.699 Y207.498 E1209.44258
G1 X110.194 Y207.339 E1209.47802
G1 X109.703 Y207.221 E1209.51182
G1 X193.313 Y123.611 E1217.4265
G1 X193.245 Y123.358 E1217.44404
G1 X193.102 Y122.55 E1217.49896
G1 X108.551 Y207.1 E1225.50267
G1 X108.086 Y207.107 E1225.53379
G1 X107.675 Y207.155 E1225.56149
G1 X107.142 Y207.237 E1225.59759
G1 X192.791 Y121.587 E1233.70533
G1 X192.583 Y120.854 E1233.75633
G1 X192.52 Y120.586 E1233.77476
G1 X105.79 Y207.316 E1241.98478
G1 X105.262 Y207.301 E1242.02013
G1 X104.606 Y207.227 E1242.06432
G1 X192.217 Y119.616 E1250.35774
G1 X192.006 Y119.088 E1250.3958
G1 X191.84 Y118.721 E1250.42276
G1 X103.552 Y207.008 E1258.78022
G1 X103.26 Y206.941 E1258.80027
G1 X102.553 Y206.735 E1258.84956
G1 X191.434 Y117.854 E1267.2632
G1 X190.949 Y117.066 E1267.32514
G1 X101.619 Y206.396 E1275.78128
G1 X101.241 Y206.231 E1275.80888
G1 X100.746 Y205.996 E1275.84556
G1 X190.406 Y116.336 E1284.33294
G1 X189.808 Y115.661 E1284.3933
G1 X99.922 Y205.547 E1292.90208
G1 X99.149 Y205.047 E1292.9637
G1 X189.131 Y115.065 E1301.48156
G1 X188.651 Y114.687 E1301.52246
G1 X188.41 Y114.513 E1301.54235
G1 X98.48 Y204.443 E1310.05529
G1 X97.78 Y203.87 E1310.11584
G1 X187.649 Y114.002 E1318.62296
G1 X187.437 Y113.866 E1318.63982
G1 X186.831 Y113.547 E1318.68566
G1 X97.019 Y203.359 E1327.18743
G1 X96.088 Y203.017 E1327.25382
G1 X185.94 Y113.165 E1335.75937
G1 X185.421 Y112.975 E1335.79636
G1 X185.042 Y112.79 E1335.82459
G1 X95.185 Y202.648 E1344.33067
G1 X94.761 Y202.445 E1344.36214
G1 X94.355 Y202.204 E1344.39374
G1 X184.244 Y112.316 E1352.90275
G1 X183.994 Y112.145 E1352.92302
G1 X183.468 Y111.819 E1352.96445
G1 X93.594 Y201.693 E1361.47208
G1 X93.381 Y201.54 E1361.48964
G1 X92.894 Y201.12 E1361.53268
G1 X182.733 Y111.281 E1370.03701
G1 X182.381 Y110.945 E1370.06958
G1 X182.068 Y110.673 E1370.09734
G1 X92.251 Y200.49 E1378.59958
G1 X91.682 Y199.786 E1378.66017
G1 X181.35 Y110.118 E1387.1483
G1 X180.989 Y109.873 E1387.17751
G1 X180.604 Y109.591 E1387.20945
G1 X91.173 Y199.022 E1395.67515
G1 X90.722 Y198.201 E1395.73785
G1 X179.947 Y108.976 E1404.18406
G1 X179.622 Y108.608 E1404.21692
G1 X179.388 Y108.262 E1404.24488
G1 X90.368 Y197.282 E1412.67167
G1 X90.2 Y196.78 E1412.70711
G1 X90.086 Y196.291 E1412.74072
G1 X178.923 Y107.454 E1421.15019
G1 X178.587 Y106.517 E1421.21682
G1 X89.903 Y195.201 E1429.61181
G1 X89.789 Y194.496 E1429.65961
G1 X89.685 Y194.147 E1429.68399
G1 X178.423 Y105.409 E1438.08409
G1 X178.455 Y104.569 E1438.14036
G1 X178.499 Y104.06 E1438.17455
G1 X89.338 Y193.221 E1446.6147
G1 X88.86 Y192.426 E1446.67679
G1 X178.518 Y102.768 E1455.16398
G1 X178.435 Y101.928 E1455.22048
G1 X178.378 Y101.635 E1455.24046
G1 X88.262 Y191.751 E1463.77101
G1 X87.961 Y191.456 E1463.79922
G1 X87.577 Y191.164 E1463.83151
G1 X178.175 Y100.566 E1472.40768
G1 X178.12 Y100.233 E1472.43027
G1 X178.089 Y99.379 E1472.48747
G1 X86.791 Y190.677 E1481.12991
G1 X85.908 Y190.287 E1481.19452
G1 X178.415 Y97.78 E1489.9514
G1 X178.883 Y96.615 E1490.03544
G1 X179.122 Y95.8 E1490.09229
G1 X85.088 Y189.834 E1498.99372
G1 X84.63 Y189.547 E1499.0299
G1 X84.33 Y189.319 E1499.05512
G1 X179.405 Y94.244 E1508.0551
G1 X179.527 Y93.472 E1508.10741
G1 X179.713 Y92.664 E1508.16291
G1 X83.607 Y188.769 E1517.26043
G1 X82.755 Y188.349 E1517.32401
G1 X180.438 Y90.665 E1526.57091
G1 X180.571 Y90.127 E1526.60801
G1 X180.727 Y89.104 E1526.67728
G1 X81.777 Y188.054 E1536.04406
G1 X81.166 Y187.938 E1536.08569
G1 X80.965 Y187.917 E1536.09922
G1 X80.685 Y187.874 E1536.11818
G1 X180.792 Y87.766 E1545.59454
G1 X180.821 Y87.493 E1545.61292
G1 X180.834 Y87.22 E1545.63121
G1 X180.83 Y86.455 E1545.68242
G1 X79.605 Y187.68 E1555.26456
G1 X79.233 Y187.6 E1555.29003
G1 X78.594 Y187.418 E1555.3345
G1 X180.811 Y85.202 E1565.01051
G1 X180.666 Y84.074 E1565.08663
G1 X77.626 Y187.113 E1574.84054
G1 X76.726 Y186.741 E1574.90572
G1 X180.451 Y83.016 E1584.72452
G1 X180.276 Y82.237 E1584.77797
G1 X180.198 Y81.996 E1584.79492
G1 X75.854 Y186.34 E1594.67231
G1 X75.316 Y186.09 E1594.71202
G1 X75.003 Y185.918 E1594.73593
G1 X179.886 Y81.035 E1604.66435
G1 X179.734 Y80.516 E1604.70055
G1 X179.658 Y79.991 E1604.73605
G1 X74.208 Y185.44 E1614.7181
G1 X73.495 Y184.881 E1614.77874
G1 X179.549 Y78.827 E1624.81801
G1 X179.45 Y77.963 E1624.87622
G1 X179.399 Y77.704 E1624.89389
G1 X72.834 Y184.269 E1634.98152
G1 X72.238 Y183.593 E1635.04185
G1 X179.194 Y76.636 E1645.16655
G1 X179.08 Y75.963 E1645.21224
G1 X178.975 Y75.582 E1645.23869
G1 X71.706 Y182.851 E1655.39297
G1 X71.518 Y182.567 E1655.41577
G1 X71.186 Y182.098 E1655.45423
G1 X178.662 Y74.623 E1665.62806
G1 X178.311 Y73.701 E1665.69409
G1 X70.741 Y181.271 E1675.87687
G1 X70.294 Y180.445 E1675.93973
G1 X178.091 Y72.648 E1686.14399
G1 X178.004 Y72.177 E1686.17605
G1 X177.871 Y71.595 E1686.21601
G1 X69.721 Y179.745 E1696.45369
G1 X69.079 Y179.115 E1696.5139
G1 X177.568 Y70.625 E1706.78371
G1 X177.369 Y70.15 E1706.81819
G1 X177.217 Y69.703 E1706.84979
G1 X68.49 Y178.431 E1717.14213
G1 X67.964 Y177.684 E1717.20329
G1 X176.942 Y68.706 E1727.51934
G1 X176.61 Y67.765 E1727.58614
G1 X67.505 Y176.87 E1737.91421
G1 X67.336 Y176.577 E1737.93685
G1 X66.979 Y176.123 E1737.97551
G1 X176.268 Y66.834 E1748.32101
G1 X176.135 Y66.103 E1748.37074
G1 X176.09 Y65.739 E1748.39529
G1 X66.365 Y175.465 E1758.78211
G1 X65.641 Y174.916 E1758.84293
G1 X175.871 Y64.686 E1769.2775
G1 X175.697 Y63.921 E1769.33002
G1 X175.629 Y63.655 E1769.34839
G1 X64.791 Y174.493 E1779.84052
G1 X64.445 Y174.347 E1779.86566
G1 X64.189 Y174.281 E1779.88336
G1 X64.189 Y174.258 E1779.8849
G1 X63.83 Y174.181 E1779.90947
G1 X175.373 Y62.639 E1790.46829
G1 X175.263 Y62.204 E1790.49832
G1 X175.136 Y61.603 E1790.53944
G1 X62.789 Y173.949 E1801.17437
G1 X61.858 Y173.608 E1801.24073
G1 X174.922 Y60.543 E1811.94362
G1 X174.866 Y60.183 E1811.96801
G1 X174.843 Y59.968 E1811.98248
G1 X174.742 Y59.451 E1812.01774
G1 X60.997 Y173.195 E1822.78501
G1 X60.761 Y173.079 E1822.80261
G1 X60.169 Y172.751 E1822.84791
G1 X174.521 Y58.399 E1833.67268
G1 X174.425 Y57.871 E1833.7086
G1 X174.286 Y57.361 E1833.74398
G1 X59.308 Y172.339 E1844.62801
G1 X58.533 Y171.841 E1844.68967
G1 X174.012 Y56.362 E1855.62113
G1 X173.89 Y55.831 E1855.6576
G1 X173.798 Y55.303 E1855.69347
G1 X57.809 Y171.293 E1866.67325
G1 X57.15 Y170.679 E1866.73354
G1 X173.504 Y54.324 E1877.74787
G1 X173.392 Y53.991 E1877.77139
G1 X173.154 Y53.402 E1877.81391
G1 X56.556 Y170 E1888.85129
G1 X56.164 Y169.485 E1888.89461
G1 X56.014 Y169.27 E1888.91216
G1 X172.732 Y52.551 E1899.96094
G1 X172.25 Y51.76 E1900.02295
G1 X55.468 Y168.543 E1911.07779
G1 X55.258 Y168.258 E1911.10149
G1 X54.965 Y167.773 E1911.13942
G1 X171.763 Y50.974 E1922.19578
G1 X171.19 Y50.275 E1922.25628
G1 X54.517 Y166.948 E1933.30076
G1 X54.165 Y166.027 E1933.36675
G1 X170.658 Y49.534 E1944.39419
G1 X170.094 Y48.825 E1944.45483
G1 X53.883 Y165.036 E1955.45558
G1 X53.677 Y164.347 E1955.50372
G1 X53.601 Y164.045 E1955.52456
G1 X169.564 Y48.083 E1966.50178
G1 X169.108 Y47.265 E1966.56447
G1 X53.381 Y162.993 E1977.51945
G1 X53.306 Y161.795 E1977.59979
G1 X168.767 Y46.334 E1988.52954
G1 X168.664 Y46.094 E1988.54702
G1 X168.338 Y45.49 E1988.59297
G1 X53.203 Y160.625 E1999.49186
G1 X53.18 Y160.257 E1999.51654
G1 X53.206 Y159.349 E1999.57734
G1 X167.865 Y44.691 E2010.43112
G1 X167.387 Y43.895 E2010.49327
G1 X53.259 Y158.023 E2021.29684
G1 X53.233 Y157.656 E2021.32147
G1 X53.083 Y156.926 E2021.37135
G1 X166.901 Y43.109 E2032.14552
G1 X166.333 Y42.404 E2032.20612
G1 X52.734 Y156.003 E2042.95961
G1 X52.547 Y155.618 E2042.98826
G1 X52.272 Y155.192 E2043.0222
G1 X165.822 Y41.642 E2053.77105
G1 X165.523 Y41.229 E2053.80518
G1 X165.262 Y40.929 E2053.8318
G1 X51.701 Y154.49 E2064.58169
G1 X51.317 Y154.101 E2064.61828
G1 X51.079 Y153.839 E2064.64197
G1 X164.654 Y40.265 E2075.39314
G1 X164.359 Y39.952 E2075.42193
G1 X164.376 Y39.935 E2075.42354
G1 X164.074 Y39.572 E2075.45515
G1 X50.466 Y153.179 E2086.20944
G1 X50.063 Y152.802 E2086.24638
G1 X49.831 Y152.542 E2086.2697
G1 X163.433 Y38.94 E2097.02348
G1 X163.094 Y38.632 E2097.05413
G1 X162.738 Y38.362 E2097.08404
G1 X49.257 Y151.844 E2107.82641
G1 X48.998 Y151.497 E2107.85539
G1 X48.745 Y151.083 E2107.88787
G1 X162.023 Y37.804 E2118.61102
G1 X161.715 Y37.53 E2118.63861
G1 X161.334 Y37.221 E2118.67145
G1 X48.3 Y150.255 E2129.37145
G1 X47.992 Y149.696 E2129.41417
G1 X47.84 Y149.442 E2129.43399
G1 X160.687 Y36.594 E2140.11634
G1 X160.479 Y36.382 E2140.13622
G1 X160.022 Y35.987 E2140.17665
G1 X47.401 Y148.608 E2150.83756
G1 X47.035 Y147.701 E2150.90303
G1 X159.306 Y35.43 E2161.53081
G1 X158.508 Y34.955 E2161.59297
G1 X46.714 Y146.75 E2172.17564
G1 X46.425 Y146.189 E2172.21788
G1 X46.253 Y145.938 E2172.23825
G1 X157.644 Y34.547 E2182.78272
G1 X156.998 Y34.308 E2182.82883
G1 X156.704 Y34.214 E2182.84949
G1 X45.711 Y145.207 E2193.35629
G1 X45.03 Y144.615 E2193.41669
G1 X155.814 Y33.831 E2203.90371
G1 X155.464 Y33.645 E2203.93024
G1 X155.033 Y33.339 E2203.96562
G1 X44.259 Y144.113 E2214.45169
G1 X43.752 Y143.859 E2214.48964
G1 X43.373 Y143.726 E2214.51653
G1 X154.35 Y32.749 E2225.02182
G1 X153.694 Y32.132 E2225.0821
G1 X42.359 Y143.468 E2235.62132
G1 X41.648 Y143.408 E2235.66908
G1 X41.123 Y143.431 E2235.70425
G1 X152.945 Y31.609 E2246.28953
G1 X152.514 Y31.331 E2246.32386
G1 X152.146 Y31.136 E2246.35174
G1 X39.497 Y143.784 E2257.01525
G1 X38.846 Y144.077 E2257.06303
G1 X38.101 Y144.446 E2257.11868
G1 X37.234 Y144.775 E2257.18075
G1 X151.277 Y30.732 E2267.97627
G1 X151.024 Y30.626 E2267.99464
G1 X150.329 Y30.407 E2268.04341
G1 X35.609 Y145.126 E2278.90297
G1 X35.013 Y145.181 E2278.94303
G1 X34.759 Y145.194 E2278.96006
G1 X34.267 Y145.196 E2278.99299
G1 X149.287 Y30.176 E2289.88099
G1 X148.719 Y30.103 E2289.91932
G1 X148.47 Y30.082 E2289.93605
G1 X148.148 Y30.042 E2289.95777
G1 X33.087 Y145.103 E2300.84965
G1 X32.4 Y144.98 E2300.89637
G1 X32.034 Y144.883 E2300.92172
G1 X147.127 Y29.791 E2311.81658
G1 X146.689 Y29.632 E2311.84777
G1 X146.207 Y29.438 E2311.88255
G1 X31.072 Y144.572 E2322.78139
G1 X30.826 Y144.481 E2322.79895
G1 X30.191 Y144.181 E2322.84596
G1 X145.258 Y29.114 E2333.73841
G1 X144.558 Y28.98 E2333.78612
G1 X144.206 Y28.893 E2333.81039
G1 X29.38 Y143.719 E2344.68003
G1 X28.64 Y143.186 E2344.74107
G1 X143.263 Y28.563 E2355.59149
G1 X142.431 Y28.122 E2355.65452
G1 X27.963 Y142.59 E2366.49027
G1 X27.321 Y141.959 E2366.55053
G1 X141.747 Y27.534 E2377.38226
G1 X141.528 Y27.333 E2377.40215
G1 X141.136 Y26.872 E2377.44266
G1 X26.773 Y141.235 E2388.26847
G1 X26.463 Y140.794 E2388.30455
G1 X26.272 Y140.463 E2388.33013
G1 X140.626 Y26.109 E2399.15509
G1 X140.111 Y25.351 E2399.21643
G1 X25.839 Y139.623 E2410.03363
G1 X25.704 Y139.331 E2410.05516
G1 X25.482 Y138.708 E2410.09943
G1 X139.523 Y24.666 E2420.89481
G1 X138.959 Y23.958 E2420.9554
G1 X25.207 Y137.709 E2431.72332
G1 X25.04 Y136.603 E2431.79819
G1 X138.336 Y23.307 E2442.523
G1 X137.657 Y22.714 E2442.58334
G1 X24.948 Y135.422 E2453.25253
G1 X24.93 Y135.079 E2453.27552
G1 X24.962 Y134.136 E2453.33868
G1 X136.934 Y22.164 E2463.93816
G1 X136.424 Y21.797 E2463.98021
G1 X136.183 Y21.642 E2463.99939
G1 X25.007 Y132.818 E2474.52352
G1 X25.001 Y131.856 E2474.58791
G1 X25.032 Y131.521 E2474.61043
G1 X135.387 Y21.165 E2485.05688
G1 X135.022 Y20.941 E2485.08555
G1 X134.639 Y20.641 E2485.11811
G1 X25.187 Y130.092 E2495.47899
G1 X25.24 Y129.742 E2495.50269
G1 X25.407 Y129.055 E2495.55001
G1 X25.513 Y128.494 E2495.58823
G1 X133.982 Y20.025 E2505.8561
G1 X133.43 Y19.304 E2505.91688
G1 X25.849 Y126.885 E2516.1007
G1 X26.147 Y125.599 E2516.18906
G1 X26.283 Y125.179 E2516.21861
G1 X133.012 Y18.449 E2526.32182
G1 X132.81 Y17.947 E2526.35804
G1 X132.668 Y17.52 E2526.38816
G1 X44.851 Y105.338 E2534.70112
G1 X45.057 Y104.628 E2534.75061
G1 X45.199 Y103.717 E2534.81232
G1 X132.32 Y16.596 E2543.05936
G1 X132.156 Y16.224 E2543.08657
G1 X131.892 Y15.751 E2543.12283
G1 X45.263 Y102.38 E2551.32329
G1 X45.293 Y101.793 E2551.36263
G1 X45.241 Y101.129 E2551.40721
G1 X131.398 Y14.972 E2559.56299
G1 X130.86 Y14.237 E2559.62396
G1 X44.999 Y100.098 E2567.75172
G1 X44.882 Y99.752 E2567.77617
G1 X44.651 Y99.173 E2567.81789
[truncated: 998,000+ more rows]
