# Supplementary material for: Development and Validation of a Neurosurgical Phantom for Simulating External Ventricular Drain Placement
Source: J Med Syst. 2025 Jan 3;49(1):1. doi: 10.1007/s10916-024-02133-4 (PMC11698783; doi:10.1007/s10916-024-02133-4)
Supplement: Supplementary file 1 — Supplementary file1 stl meshes of outer shell, brain mold and skin mold of phantom (ZIP 114975 KB) [file 10916_2024_2133_MOESM1_ESM.zip › PhantomModels/Phantom2/Skull/gcode/CalvariaOperable4X.gcode]

	FLAVOR:Marlin
	TIME:190282
	Filament used:113.706m
	Layer Height:0.2
	MINX:45.287
	MINY:25.599
	MINZ:0.2
	MAXX:253.071
	MAXY:276.844
	MAXZ:67.4
	OuterWall Time:17125.4
	InnerWall Time:15615
	Skin Time:102371
	Support Time:19450.4
	SkirtBrim Time:1746.38
	Infill Time:0
	Support Infills Time:0
	Combing Time:8299.17
	Retraction Time:23648.8
	PrimeTower Time:2025.92
	Creality Print GCode Generated by CXEngine
	CRSLICE_GIT_HASH:6b8d75d
	Creality Print Version : V4.3.7.6619
	CXEngine Release Time:2023-09-20 15:19:09
	Gcode Generated Time:2023-11-17 16:17:44
	----------Machine Config--------------
	Machine Name:Ender-3 Max Neo
	Machine Height:320
	Machine Width:300
	Machine Depth:300
	Material Type:PLA
	Material Name:Generic-PLA_1.75
	Number of Extruders:1
	ExtruderParams[0] Nozzle Diameter:1000
	----------Profile Config---------------
	Wall Thickness:0.8
	Top/Bottom Thickness:1
	Out Wall Line Width:0.4
	Inner Wall Line Width:0.4
	Inital Height:200
	Wall Line Count:2
	Infill Line Distance:0.4
	Infill Pattern:lines
	Infill Sparse Density:100
	Infill Wipe Distance:0
	Print Temperature:210
	Bed Temperature:50
	Support Enable:true
	Support Density:5
	Support Angle:45
	Adhesion Type:brim
	machine is belt:false
	machine belt offset:10
	machine belt offset Y:0
	Raft Base Line Spacing:1.6
	Wait Heatup Sync:true
	Enable Ironing:false
	Material Type:PLA
	Max volumetric speed:18
	Material Diameter:1.75
	Material Density:1.24
	Filament Cost:20
	Filament Weight:1000
	Preview Img Type:png
	Screen Size:Sermoon D3
	----------Shell Config----------------
	Outer Wall Wipe Distance:200
	Outer Inset First:false
	Infill Before Walls:false
	Infill Overlap:0
	Fill Gaps Between Walls:everywhere
	Minimum Infill Area:15
	Top Surface Skin Layer:0
	Top Layers:0
	Z Seam Alignment:sharpest_corner
	Seam Corner Preference:z_seam_corner_inner
	Z Seam X:110
	Z Seam Y:220
	Horizontal Expansion:0
	Top/Bottom Pattern:lines
	Ironing Pattern:zigzag
	Vase Model:false
	----------Support Config----------------
	Support Type:everywhere
	Support Pattern:zigzag
	Support Infill Layer Thickness:0.15
	Minimum Support Area:1
	Enable Support Roof:true
	Support Roof Thickness:0.8
	Support Roof Pattern:lines
	Connect Support Lines:0
	Connect Support ZigZags:1
	Minimum Support X/Y Distance:0.2
	Support Line Distance:8
	---------PrintSpeed & Travel----------
	Enable Print Cool:true
	Avoid Printed Parts Traveling:true
	Enable Retraction:true
	Retraction Distance:4
	Retraction Speed:40
	Retraction Prime Speed:40
	Maximum Retraction Count:100
	Minimum Extrusion Distance Window:1
	Z Hop When Retracted:false
	Z Hop Height:0.2
	Retract Before Outer Wall:true
	Outer Wall Speed:25
	Inner Wall Speed:25
	Infill Speed:50
	Top/Bottom Speed:25
	Travel Speed:100
	Initial Layer Speed:15
	Skirt/Brim Speed:25
	Prime Tower Speed:50
	Outer Wall Acceleration:3000
	Inner Wall Acceleration:3000
	Infill Acceleration:3000
	Top/Bottom Acceleration:3000
	Travel Acceleration:500
	Initial Layer Print Acceleration:3000
	Initial Layer Travel Acceleration:3000
	Skirt/Brim Acceleration:3000
	Combing Mode:noskin
	--------SpecialModel&Mesh Fixes--------
	Union Overlapping Volum:true
	Remove All Holes:false
	Maximum Travel Resolution:0.5
	Maximum Deviation:0.05
	Maximum Model Angle:0.872665
	IS Mold Print:false
	Make Overhang Printable:false
	Enable Coasting:false
	Coasting Volumes:0.064
	Coasting Speed:0.9
	Raft AirGap:0.25
	Layer0 ZOverLap:0.13
	Adaptive Layers:0
	---------------------End of Head--------------------------
M140 S50
M105
M190 S50
M104 S210
M82	absolute extrusion mode
M220 S100	Reset Feedrate
M221 S100	Reset Flowrate
G28	Home
G92 E0	Reset Extruder
G1 Z2.0 F3000	Move Z Axis up
G1 X10.1 Y20 Z0.28 F5000.0	Move to start position
M109 S210.000000
G1 X10.1 Y145.0 Z0.28 F1500.0 E15	Draw the first line
G1 X10.4 Y145.0 Z0.28 F5000.0	Move to side a little
G1 X10.4 Y20 Z0.28 F1500.0 E30	Draw the second line
G92 E0	Reset Extruder
G1 E-1.0000 F1800	Retract a bit
G1 Z2.0 F3000	Move Z Axis up
G1 E0.0000 F1800
G92 E0
G92 E0
G1 F2400 E-4
	LAYER_COUNT:337
	LAYER:0
M106 S0
G0 F3000 X55.706 Y30.145 Z0.2
	TYPE:SKIRT
G1 F2400 E0
G1 F1500 X55.353 Y30.895 E0.03033
G1 X55.073 Y31.674 E0.06061
G1 X54.87 Y32.477 E0.09092
G1 X54.745 Y33.296 E0.12123
G1 X54.7 Y34.123 E0.15153
G1 X54.69 Y35.73 E0.21032
G1 X54.668 Y35.874 E0.21565
G1 X54.623 Y36.701 E0.24595
G1 X54.621 Y37.042 E0.25843
G1 X54.589 Y37.419 E0.27227
G1 X54.558 Y38.078 E0.29641
G1 X54.555 Y38.442 E0.30973
G1 X54.57 Y38.976 E0.32927
G1 X54.264 Y39.059 E0.34087
G1 X53.489 Y39.352 E0.37119
G1 X52.746 Y39.719 E0.4015
G1 X52.042 Y40.156 E0.43182
G1 X51.384 Y40.658 E0.4621
G1 X50.777 Y41.222 E0.49241
G1 X50.227 Y41.841 E0.52271
G1 X49.74 Y42.511 E0.55301
G1 X49.319 Y43.224 E0.58331
G1 X48.969 Y43.975 E0.61362
G1 X48.693 Y44.756 E0.64393
G1 X48.494 Y45.56 E0.67423
G1 X48.373 Y46.379 E0.70452
G1 X48.271 Y47.411 E0.74246
G1 X48.075 Y48.246 E0.77384
G1 X47.966 Y49.067 E0.80414
G1 X47.033 Y60.229 E1.21394
G1 X47.026 Y60.398 E1.22013
G1 X46.661 Y64.238 E1.36125
G1 X46.622 Y64.995 E1.38898
G1 X46.629 Y65.158 E1.39495
G1 X46.286 Y67.947 E1.49776
G1 X46.264 Y68.013 E1.50031
G1 X46.081 Y68.821 E1.53062
G1 X45.977 Y69.643 E1.56093
G1 X45.62 Y74.212 E1.7286
G1 X45.594 Y74.8 E1.75013
G1 X45.592 Y75.042 E1.75899
G1 X45.543 Y75.324 E1.76946
G1 X45.497 Y76.151 E1.79976
G1 X45.489 Y77.247 E1.83986
G1 X45.422 Y78.692 E1.89279
G1 X45.419 Y79.065 E1.90643
G1 X45.386 Y79.734 E1.93094
G1 X45.37 Y81.099 E1.98088
G1 X45.355 Y81.538 E1.99695
G1 X45.34 Y83.638 E2.07379
G1 X45.354 Y84.103 E2.09081
G1 X45.345 Y85.434 E2.1395
G1 X45.368 Y86.131 E2.16502
G1 X45.358 Y87.78 E2.22535
G1 X45.384 Y88.5 E2.25171
G1 X45.375 Y90.019 E2.30729
G1 X45.396 Y90.667 E2.33101
G1 X45.32 Y100.122 E2.67694
G1 X45.287 Y102.685 E2.77072
G1 X45.311 Y103.449 E2.79868
G1 X45.303 Y104.264 E2.8285
G1 X45.328 Y105 E2.85544
G1 X45.32 Y105.907 E2.88863
G1 X45.391 Y108.252 E2.97446
G1 X45.387 Y108.992 E3.00154
G1 X45.405 Y109.586 E3.02328
G1 X45.453 Y110.01 E3.03889
G1 X45.581 Y111.801 E3.10458
G1 X45.575 Y111.915 E3.10876
G1 X45.594 Y112.743 E3.13906
G1 X45.674 Y113.416 E3.16386
G1 X45.86 Y116.003 E3.25875
G1 X45.864 Y116.371 E3.27222
G1 X45.885 Y116.889 E3.29118
G1 X45.932 Y117.657 E3.31933
G1 X45.939 Y117.879 E3.32746
G1 X46.048 Y119.386 E3.38274
G1 X46.046 Y119.621 E3.39134
G1 X46.072 Y120.361 E3.41843
G1 X46.15 Y121.454 E3.45852
G1 X46.274 Y124.604 E3.57385
G1 X46.312 Y125.141 E3.59355
G1 X46.442 Y125.988 E3.6249
G1 X46.459 Y126.584 E3.64671
G1 X46.958 Y134.538 E3.93829
G1 X47.091 Y135.6 E3.97745
G1 X47.28 Y136.384 E4.00696
G1 X47.718 Y141.129 E4.1813
G1 X47.8 Y141.758 E4.2045
G1 X47.976 Y142.568 E4.23483
G1 X48.079 Y142.886 E4.24706
G1 X48.375 Y145.177 E4.33157
G1 X48.463 Y145.72 E4.3517
G1 X48.661 Y146.524 E4.38199
G1 X48.935 Y147.306 E4.41231
G1 X49.284 Y148.057 E4.44261
G1 X49.703 Y148.771 E4.4729
G1 X50.189 Y149.442 E4.50321
G1 X50.756 Y150.08 E4.53444
G1 X50.713 Y156.556 E4.77137
G1 X50.777 Y157.659 E4.8118
G1 X50.917 Y158.475 E4.84209
G1 X51.136 Y159.274 E4.8724
G1 X51.431 Y160.048 E4.9027
G1 X51.798 Y160.79 E4.93299
G1 X52.236 Y161.493 E4.96329
G1 X52.74 Y162.151 E4.99361
G1 X53.304 Y162.757 E5.0239
G1 X53.924 Y163.306 E5.0542
G1 X54.595 Y163.792 E5.08451
G1 X55.309 Y164.212 E5.11482
G1 X56.06 Y164.561 E5.14512
G1 X56.841 Y164.835 E5.1754
G1 X57.646 Y165.033 E5.20573
G1 X58.465 Y165.153 E5.23601
G1 X59.293 Y165.193 E5.26634
G1 X60.12 Y165.153 E5.29663
G1 X60.939 Y165.034 E5.32691
G1 X61.744 Y164.836 E5.35724
G1 X62.525 Y164.561 E5.38754
G1 X63.276 Y164.212 E5.41783
G1 X68.944 Y161.241 E5.65197
G1 X69.904 Y160.655 E5.69311
G1 X70.557 Y160.146 E5.72341
G1 X71.158 Y159.576 E5.75371
G1 X71.44 Y159.303 E5.76807
G1 X72.04 Y158.733 E5.79835
G1 X72.358 Y158.367 E5.81609
G1 X72.843 Y158.352 E5.83384
G1 X73.261 Y158.329 E5.84916
G1 X75.828 Y158.008 E5.9438
G1 X76.505 Y157.901 E5.96888
G1 X80.978 Y157.36 E6.13372
G1 X81.569 Y157.267 E6.15561
G1 X81.718 Y157.231 E6.16122
G1 X83.067 Y156.98 E6.21142
G1 X84.026 Y156.744 E6.24755
G1 X84.805 Y156.462 E6.27786
G1 X85.496 Y156.173 E6.30527
G1 X85.815 Y156.048 E6.3178
G1 X86.352 Y155.809 E6.33931
G1 X89.743 Y154.473 E6.47265
G1 X90.114 Y154.316 E6.48739
G1 X91.509 Y153.689 E6.54335
G1 X92.161 Y153.353 E6.57018
G1 X94.555 Y152.077 E6.66943
G1 X95.434 Y151.537 E6.70718
G1 X96.297 Y150.932 E6.74574
G1 X97.061 Y150.329 E6.78135
G1 X97.589 Y149.862 E6.80714
G1 X98.679 Y149.295 E6.85209
G1 X98.787 Y149.249 E6.85638
G1 X99.73 Y148.777 E6.89496
G1 X100.616 Y148.262 E6.93246
G1 X100.395 Y148.668 E6.94937
G1 X99.966 Y149.578 E6.98618
G1 X99.124 Y151.676 E7.06889
G1 X98.573 Y152.899 E7.11796
G1 X98.262 Y153.566 E7.14489
G1 X97.042 Y156.472 E7.2602
G1 X96.825 Y157.044 E7.28258
G1 X96.165 Y158.995 E7.35793
G1 X95.901 Y159.957 E7.39443
G1 X95.652 Y161.128 E7.43823
G1 X94.866 Y164.184 E7.55368
G1 X94.773 Y164.518 E7.56636
G1 X94.304 Y166.486 E7.64038
G1 X94.172 Y167.155 E7.66533
G1 X94.084 Y167.979 E7.69564
G1 X94.078 Y168.648 E7.72012
G1 X93.881 Y169.486 E7.75162
G1 X93.772 Y170.307 E7.78192
G1 X93.705 Y171.115 E7.81158
G1 X93.676 Y171.844 E7.83827
G1 X93.677 Y172.297 E7.85485
G1 X93.535 Y172.639 E7.86839
G1 X93.287 Y173.326 E7.89512
G1 X93.035 Y174.149 E7.92661
G1 X92.873 Y174.961 E7.9569
G1 X92.841 Y175.277 E7.96852
G1 X92.741 Y175.829 E7.98904
G1 X92.663 Y176.522 E8.01456
G1 X92.638 Y177.35 E8.04487
G1 X92.694 Y178.177 E8.07519
G1 X92.829 Y178.994 E8.10549
G1 X93.042 Y179.794 E8.13578
G1 X93.331 Y180.57 E8.16607
G1 X93.694 Y181.315 E8.19639
G1 X94.126 Y182.021 E8.22667
G1 X94.625 Y182.682 E8.25698
G1 X95.186 Y183.292 E8.2873
G1 X95.802 Y183.845 E8.31758
G1 X96.469 Y184.337 E8.34791
G1 X97.18 Y184.761 E8.37819
G1 X97.929 Y185.115 E8.4085
G1 X98.708 Y185.395 E8.43879
G1 X99.511 Y185.599 E8.4691
G1 X100.33 Y185.724 E8.49941
G1 X101.157 Y185.77 E8.52971
G1 X102.777 Y185.781 E8.58899
G1 X102.914 Y185.802 E8.59406
G1 X103.741 Y185.847 E8.62436
G1 X104.085 Y185.849 E8.63694
G1 X104.459 Y185.881 E8.65068
G1 X105.118 Y185.912 E8.67481
G1 X105.482 Y185.915 E8.68813
G1 X105.964 Y185.901 E8.70577
G1 X106.097 Y186.379 E8.72393
G1 X106.395 Y187.152 E8.75424
G1 X106.766 Y187.893 E8.78455
G1 X107.206 Y188.594 E8.81484
G1 X107.713 Y189.249 E8.84514
G1 X108.28 Y189.853 E8.87545
G1 X108.902 Y190.399 E8.90573
G1 X109.575 Y190.883 E8.93606
G1 X110.291 Y191.299 E8.96635
G1 X111.044 Y191.645 E8.99667
G1 X111.75 Y191.89 E9.02401
G1 X109.384 Y192.133 E9.11103
G1 X108.621 Y192.246 E9.13925
G1 X107.816 Y192.444 E9.16958
G1 X107.478 Y192.563 E9.18269
G1 X106.643 Y192.744 E9.21395
G1 X105.86 Y193.014 E9.24425
G1 X105.106 Y193.357 E9.27456
G1 X104.389 Y193.771 E9.30485
G1 X103.715 Y194.253 E9.33517
G1 X103.064 Y194.826 E9.36689
G1 X96.571 Y194.783 E9.60445
G1 X95.468 Y194.847 E9.64488
G1 X94.651 Y194.988 E9.67521
G1 X93.853 Y195.206 E9.70547
G1 X93.079 Y195.501 E9.73578
G1 X92.336 Y195.869 E9.76611
G1 X91.633 Y196.306 E9.7964
G1 X90.976 Y196.81 E9.82669
G1 X90.37 Y197.374 E9.85698
G1 X89.821 Y197.995 E9.88731
G1 X89.334 Y198.665 E9.91761
G1 X88.915 Y199.379 E9.9479
G1 X88.566 Y200.131 E9.97823
G1 X88.292 Y200.912 E10.00851
G1 X88.094 Y201.716 E10.03881
G1 X87.974 Y202.536 E10.06913
G1 X87.934 Y203.363 E10.09942
G1 X87.974 Y204.19 E10.12971
G1 X88.094 Y205.01 E10.16003
G1 X88.292 Y205.814 E10.19032
G1 X88.566 Y206.596 E10.22064
G1 X88.915 Y207.347 E10.25094
G1 X91.888 Y213.018 E10.4852
G1 X92.486 Y213.994 E10.52708
G1 X92.997 Y214.646 E10.55739
G1 X93.496 Y215.17 E10.58386
G1 X93.584 Y215.308 E10.58985
G1 X94.102 Y215.954 E10.62014
G1 X94.77 Y216.638 E10.65512
G1 X94.801 Y217.338 E10.68076
G1 X95.122 Y219.897 E10.77511
G1 X95.228 Y220.568 E10.79997
G1 X95.77 Y225.048 E10.96507
G1 X95.86 Y225.627 E10.98651
G1 X95.895 Y225.77 E10.99189
G1 X96.15 Y227.14 E11.04288
G1 X96.386 Y228.096 E11.0789
G1 X96.668 Y228.875 E11.10921
G1 X97.082 Y229.885 E11.14915
G1 X97.321 Y230.422 E11.17065
G1 X98.657 Y233.813 E11.304
G1 X98.814 Y234.184 E11.31874
G1 X99.441 Y235.579 E11.37469
G1 X99.777 Y236.231 E11.40153
G1 X101.053 Y238.625 E11.50078
G1 X101.591 Y239.5 E11.53836
G1 X102.196 Y240.364 E11.57695
G1 X102.804 Y241.136 E11.6129
G1 X103.27 Y241.661 E11.63859
G1 X103.835 Y242.749 E11.68344
G1 X103.881 Y242.857 E11.68773
G1 X104.353 Y243.8 E11.72632
G1 X105.526 Y245.82 E11.81178
G1 X106.588 Y247.516 E11.88499
G1 X107.1 Y248.166 E11.91526
G1 X108.394 Y249.657 E11.98749
G1 X109.414 Y250.921 E12.04691
G1 X109.685 Y251.276 E12.06325
G1 X111.002 Y252.943 E12.14098
G1 X111.403 Y253.466 E12.16509
G1 X113.798 Y256.435 E12.30465
G1 X114.218 Y256.925 E12.32826
G1 X114.618 Y257.352 E12.34967
G1 X116.154 Y258.882 E12.42899
G1 X116.393 Y259.111 E12.4411
G1 X117.472 Y260.106 E12.4948
G1 X121.225 Y263.423 E12.67805
G1 X121.65 Y263.776 E12.69826
G1 X123.269 Y265.03 E12.77318
G1 X123.678 Y265.37 E12.79264
G1 X124.312 Y265.849 E12.82171
G1 X126.616 Y267.427 E12.92388
G1 X127.168 Y267.779 E12.94784
G1 X130.604 Y270.017 E13.09786
G1 X131.143 Y270.349 E13.12102
G1 X132.007 Y270.806 E13.15678
G1 X133.08 Y271.298 E13.19997
G1 X133.934 Y271.634 E13.23354
G1 X134.081 Y271.71 E13.2396
G1 X134.757 Y272.018 E13.26678
G1 X134.87 Y272.077 E13.27144
G1 X135.632 Y272.402 E13.30175
G1 X137.667 Y273.152 E13.3811
G1 X139.866 Y273.894 E13.46601
G1 X140.646 Y274.116 E13.49568
G1 X145.623 Y275.286 E13.68273
G1 X146.365 Y275.427 E13.71036
G1 X148.048 Y275.669 E13.77257
G1 X148.69 Y275.75 E13.79625
G1 X149.314 Y275.804 E13.81916
G1 X149.641 Y275.805 E13.83112
G1 X150.578 Y275.838 E13.86543
G1 X151.877 Y276.045 E13.91355
G1 X152.968 Y276.148 E13.95364
G1 X153.832 Y276.174 E13.98527
G1 X154.343 Y276.174 E14.00397
G1 X155.168 Y276.11 E14.03424
G1 X155.499 Y276.052 E14.04653
G1 X155.966 Y276.141 E14.06393
G1 X156.51 Y276.226 E14.08407
G1 X156.794 Y276.326 E14.09509
G1 X157.975 Y276.65 E14.13989
G1 X158.795 Y276.772 E14.17022
G1 X159.622 Y276.814 E14.20052
G1 X162.001 Y276.821 E14.28756
G1 X162.197 Y276.812 E14.29474
G1 X165.076 Y276.844 E14.40007
G1 X167.67 Y276.815 E14.49498
G1 X168.508 Y276.765 E14.5257
G1 X168.791 Y276.734 E14.53611
G1 X169.575 Y276.611 E14.56515
G1 X170.069 Y276.51 E14.5836
G1 X171.082 Y276.4 E14.62088
G1 X171.628 Y276.32 E14.64106
G1 X172.23 Y276.218 E14.6634
G1 X172.653 Y276.136 E14.67917
G1 X172.987 Y276.062 E14.69168
G1 X173.874 Y275.942 E14.72443
G1 X175.506 Y275.668 E14.78498
G1 X176.41 Y275.465 E14.81887
G1 X176.931 Y275.314 E14.83872
G1 X180.276 Y274.261 E14.96702
G1 X180.986 Y274.003 E14.99466
G1 X187.003 Y271.508 E15.23297
G1 X187.634 Y271.24 E15.25805
G1 X189.849 Y270.212 E15.34739
G1 X190.745 Y269.731 E15.3846
G1 X190.873 Y269.655 E15.39005
G1 X191.316 Y269.418 E15.40843
G1 X193.712 Y268.056 E15.50926
G1 X195.647 Y266.882 E15.59207
G1 X195.997 Y266.658 E15.60727
G1 X199.045 Y264.6 E15.74182
G1 X199.508 Y264.264 E15.76275
G1 X200.073 Y263.825 E15.78893
G1 X201.425 Y262.813 E15.85072
G1 X201.848 Y262.474 E15.87055
G1 X202.452 Y261.907 E15.90086
G1 X203.148 Y261.187 E15.9375
G1 X203.667 Y260.628 E15.9654
G1 X204.41 Y259.703 E16.00881
G1 X204.668 Y259.331 E16.02538
G1 X206.395 Y256.946 E16.13311
G1 X207.63 Y255.506 E16.20251
G1 X209.734 Y253.226 E16.31602
G1 X210.219 Y252.651 E16.34354
G1 X211.718 Y250.709 E16.4333
G1 X212.078 Y250.206 E16.45593
G1 X212.465 Y249.622 E16.48156
G1 X212.787 Y249.096 E16.50412
G1 X213.484 Y247.86 E16.55604
G1 X213.64 Y247.57 E16.56809
G1 X214.416 Y246.061 E16.63017
G1 X214.69 Y245.476 E16.6538
G1 X215.338 Y243.942 E16.71473
G1 X215.838 Y242.699 E16.76374
G1 X216.475 Y241.346 E16.81846
G1 X217.013 Y240.672 E16.85001
G1 X217.667 Y239.736 E16.89178
G1 X217.66 Y239.731 E16.8921
G1 X218.112 Y239.077 E16.92118
G1 X218.5 Y238.345 E16.95149
G1 X218.834 Y237.634 E16.98023
G1 X218.884 Y237.506 E16.98526
G1 X219.775 Y235.872 E17.05335
G1 X220.204 Y234.962 E17.09016
G1 X221.039 Y232.882 E17.17216
G1 X221.615 Y231.604 E17.22345
G1 X221.909 Y230.974 E17.24889
G1 X223.129 Y228.067 E17.36423
G1 X223.345 Y227.496 E17.38656
G1 X224.005 Y225.545 E17.46192
G1 X224.269 Y224.583 E17.49841
G1 X224.519 Y223.409 E17.54233
G1 X225.305 Y220.351 E17.65785
G1 X225.397 Y220.022 E17.67035
G1 X225.866 Y218.054 E17.74436
G1 X225.998 Y217.385 E17.76931
G1 X226.086 Y216.561 E17.79963
G1 X226.092 Y215.892 E17.82411
G1 X226.291 Y215.051 E17.85573
G1 X226.398 Y214.23 E17.88602
G1 X226.465 Y213.414 E17.91597
G1 X226.494 Y212.692 E17.94241
G1 X226.493 Y212.243 E17.95884
G1 X226.635 Y211.901 E17.97238
G1 X226.883 Y211.214 E17.99911
G1 X227.135 Y210.391 E18.0306
G1 X227.297 Y209.579 E18.06089
G1 X227.329 Y209.266 E18.0724
G1 X227.43 Y208.71 E18.09308
G1 X227.507 Y208.012 E18.11877
G1 X227.531 Y207.184 E18.14907
G1 X227.475 Y206.357 E18.1794
G1 X227.34 Y205.54 E18.2097
G1 X227.126 Y204.74 E18.23999
G1 X226.837 Y203.964 E18.27029
G1 X226.473 Y203.22 E18.30059
G1 X226.04 Y202.514 E18.33089
G1 X225.541 Y201.853 E18.36119
G1 X224.98 Y201.243 E18.39151
G1 X224.363 Y200.691 E18.4218
G1 X223.696 Y200.2 E18.45211
G1 X222.985 Y199.776 E18.48239
G1 X222.235 Y199.423 E18.51272
G1 X221.456 Y199.143 E18.54301
G1 X220.653 Y198.94 E18.57331
G1 X219.834 Y198.815 E18.60362
G1 X219.007 Y198.77 E18.63392
G1 X217.4 Y198.76 E18.69272
G1 X217.256 Y198.738 E18.69805
G1 X216.429 Y198.693 E18.72835
G1 X216.085 Y198.691 E18.74093
G1 X215.711 Y198.659 E18.75467
G1 X215.052 Y198.628 E18.7788
G1 X214.688 Y198.625 E18.79212
G1 X214.139 Y198.641 E18.81222
G1 X213.802 Y197.713 E18.84834
G1 X213.445 Y196.965 E18.87866
G1 X213.018 Y196.256 E18.90894
G1 X212.524 Y195.591 E18.93925
G1 X211.969 Y194.976 E18.96956
G1 X211.357 Y194.418 E18.99986
G1 X210.694 Y193.922 E19.03015
G1 X209.986 Y193.491 E19.06048
G1 X209.24 Y193.132 E19.09077
G1 X208.463 Y192.845 E19.12107
G1 X207.937 Y192.707 E19.14097
G1 X210.678 Y192.423 E19.24179
G1 X211.456 Y192.306 E19.27057
G1 X212.26 Y192.107 E19.30087
G1 X212.622 Y191.979 E19.31492
G1 X213.508 Y191.789 E19.34807
G1 X214.291 Y191.52 E19.37836
G1 X215.045 Y191.177 E19.40867
G1 X215.763 Y190.764 E19.43897
G1 X216.437 Y190.282 E19.46929
G1 X217.086 Y189.714 E19.50084
G1 X223.597 Y189.757 E19.73906
G1 X224.691 Y189.694 E19.77915
G1 X225.508 Y189.554 E19.80948
G1 X226.307 Y189.337 E19.83977
G1 X227.081 Y189.043 E19.87006
G1 X227.824 Y188.676 E19.90038
G1 X228.527 Y188.239 E19.93066
G1 X229.185 Y187.736 E19.96097
G1 X229.792 Y187.172 E19.99128
G1 X230.342 Y186.552 E20.0216
G1 X230.829 Y185.882 E20.05191
G1 X231.249 Y185.169 E20.08218
G1 X231.598 Y184.418 E20.11248
G1 X231.874 Y183.637 E20.14279
G1 X232.073 Y182.833 E20.17309
G1 X232.193 Y182.013 E20.20341
G1 X232.234 Y181.186 E20.2337
G1 X232.195 Y180.359 E20.26399
G1 X232.076 Y179.539 E20.29431
G1 X231.879 Y178.734 E20.32463
G1 X231.605 Y177.953 E20.35491
G1 X231.257 Y177.201 E20.38523
G1 X228.29 Y171.527 E20.61949
G1 X227.691 Y170.547 E20.66151
G1 X227.18 Y169.895 E20.69181
G1 X226.609 Y169.295 E20.72212
G1 X226.418 Y169.129 E20.73138
G1 X226.3 Y168.981 E20.7383
G1 X225.724 Y168.385 E20.76863
G1 X225.407 Y168.114 E20.78388
G1 X225.392 Y167.626 E20.80175
G1 X225.368 Y167.191 E20.81769
G1 X225.048 Y164.642 E20.91168
G1 X224.941 Y163.965 E20.93675
G1 X224.4 Y159.491 E21.10163
G1 X224.302 Y158.87 E21.12463
G1 X224.265 Y158.722 E21.13021
G1 X224.02 Y157.403 E21.1793
G1 X223.784 Y156.444 E21.21543
G1 X223.502 Y155.665 E21.24574
G1 X223.213 Y154.974 E21.27314
G1 X223.088 Y154.655 E21.28568
G1 X222.849 Y154.118 E21.30718
G1 X221.513 Y150.727 E21.44053
G1 X221.356 Y150.356 E21.45527
G1 X220.729 Y148.961 E21.51122
G1 X220.393 Y148.309 E21.53806
G1 X219.117 Y145.915 E21.63731
G1 X218.579 Y145.04 E21.67489
G1 X217.974 Y144.176 E21.71348
G1 X217.366 Y143.404 E21.74943
G1 X216.899 Y142.878 E21.77517
G1 X216.336 Y141.793 E21.81989
G1 X216.284 Y141.671 E21.82474
G1 X215.817 Y140.74 E21.86285
G1 X214.644 Y138.72 E21.94831
G1 X213.582 Y137.024 E22.02152
G1 X213.07 Y136.374 E22.05179
G1 X211.769 Y134.875 E22.12441
G1 X210.743 Y133.602 E22.18423
G1 X210.485 Y133.264 E22.19978
G1 X209.148 Y131.571 E22.27871
G1 X208.766 Y131.073 E22.30167
G1 X206.373 Y128.106 E22.44113
G1 X205.952 Y127.615 E22.46479
G1 X205.552 Y127.188 E22.4862
G1 X204.016 Y125.658 E22.56552
G1 X203.778 Y125.43 E22.57758
G1 X202.561 Y124.31 E22.63809
G1 X198.945 Y121.116 E22.8146
G1 X198.52 Y120.764 E22.83479
G1 X196.899 Y119.508 E22.90982
G1 X196.492 Y119.17 E22.92917
G1 X195.774 Y118.633 E22.96198
G1 X196.622 Y118.54 E22.99319
G1 X197.168 Y118.46 E23.01338
G1 X197.77 Y118.358 E23.03572
G1 X198.193 Y118.276 E23.05148
G1 X198.527 Y118.202 E23.064
G1 X199.414 Y118.082 E23.09674
G1 X201.046 Y117.808 E23.15729
G1 X201.95 Y117.605 E23.19119
G1 X202.471 Y117.454 E23.21103
G1 X205.816 Y116.401 E23.33933
G1 X206.526 Y116.143 E23.36697
G1 X212.543 Y113.648 E23.60528
G1 X213.174 Y113.38 E23.63037
G1 X215.389 Y112.352 E23.71971
G1 X216.285 Y111.871 E23.75691
G1 X216.413 Y111.795 E23.76236
G1 X216.856 Y111.558 E23.78074
G1 X219.252 Y110.196 E23.88157
G1 X221.187 Y109.022 E23.96438
G1 X221.537 Y108.798 E23.97958
G1 X224.585 Y106.74 E24.11414
G1 X225.048 Y106.404 E24.13507
G1 X225.613 Y105.965 E24.16124
G1 X226.965 Y104.953 E24.22303
G1 X227.388 Y104.614 E24.24286
G1 X227.992 Y104.047 E24.27317
G1 X228.688 Y103.327 E24.30981
G1 X229.207 Y102.768 E24.33772
G1 X229.95 Y101.843 E24.38113
G1 X230.208 Y101.471 E24.39769
G1 X231.935 Y99.086 E24.50542
G1 X233.17 Y97.646 E24.57483
G1 X235.274 Y95.366 E24.68833
G1 X235.759 Y94.791 E24.71585
G1 X237.258 Y92.849 E24.80561
G1 X237.618 Y92.346 E24.82824
G1 X238.005 Y91.762 E24.85387
G1 X238.327 Y91.236 E24.87644
G1 X239.024 Y90 E24.92835
G1 X239.18 Y89.71 E24.9404
G1 X239.956 Y88.201 E25.00248
G1 X240.23 Y87.616 E25.02611
G1 X240.878 Y86.082 E25.08704
G1 X241.378 Y84.839 E25.13606
G1 X242.015 Y83.486 E25.19077
G1 X242.553 Y82.812 E25.22232
G1 X243.207 Y81.876 E25.2641
G1 X243.2 Y81.871 E25.26441
G1 X243.652 Y81.217 E25.2935
G1 X244.04 Y80.485 E25.32381
G1 X244.374 Y79.774 E25.35255
G1 X244.426 Y79.642 E25.35774
G1 X245.315 Y78.012 E25.42567
G1 X245.744 Y77.102 E25.46247
G1 X246.585 Y75.008 E25.54503
G1 X247.154 Y73.747 E25.59565
G1 X247.449 Y73.114 E25.6212
G1 X248.669 Y70.207 E25.73654
G1 X248.885 Y69.636 E25.75888
G1 X249.545 Y67.685 E25.83423
G1 X249.809 Y66.723 E25.87073
G1 X250.06 Y65.546 E25.91476
G1 X250.845 Y62.491 E26.03016
G1 X250.937 Y62.162 E26.04266
G1 X251.406 Y60.194 E26.11667
G1 X251.538 Y59.525 E26.14162
G1 X251.626 Y58.701 E26.17194
G1 X251.632 Y58.034 E26.19634
G1 X251.831 Y57.192 E26.228
G1 X251.938 Y56.371 E26.25829
G1 X252.005 Y55.556 E26.28821
G1 X252.034 Y54.833 E26.31468
G1 X252.033 Y54.383 E26.33115
G1 X252.175 Y54.041 E26.34469
G1 X252.423 Y53.354 E26.37142
G1 X252.675 Y52.531 E26.40291
G1 X252.837 Y51.719 E26.4332
G1 X252.869 Y51.403 E26.44482
G1 X252.969 Y50.849 E26.46542
G1 X253.047 Y50.152 E26.49108
G1 X253.071 Y49.324 E26.52138
G1 X253.015 Y48.497 E26.55171
G1 X252.88 Y47.68 E26.582
G1 X252.666 Y46.88 E26.6123
G1 X252.377 Y46.104 E26.6426
G1 X252.013 Y45.36 E26.6729
G1 X251.58 Y44.654 E26.7032
G1 X251.081 Y43.993 E26.7335
G1 X250.52 Y43.383 E26.76382
G1 X249.903 Y42.831 E26.79411
G1 X249.236 Y42.34 E26.82441
G1 X248.525 Y41.916 E26.8547
G1 X247.775 Y41.563 E26.88503
G1 X246.996 Y41.283 E26.91531
G1 X246.193 Y41.08 E26.94562
G1 X245.374 Y40.955 E26.97593
G1 X244.547 Y40.91 E27.00623
G1 X242.94 Y40.9 E27.06503
G1 X242.796 Y40.878 E27.07035
G1 X241.969 Y40.833 E27.10066
G1 X241.625 Y40.831 E27.11324
G1 X241.251 Y40.799 E27.12698
G1 X240.592 Y40.768 E27.15111
G1 X240.228 Y40.765 E27.16443
G1 X239.69 Y40.78 E27.18412
G1 X239.333 Y39.81 E27.22194
G1 X238.974 Y39.064 E27.25223
G1 X238.544 Y38.356 E27.28253
G1 X238.048 Y37.693 E27.31283
G1 X237.49 Y37.08 E27.34315
G1 X236.876 Y36.525 E27.37343
G1 X236.211 Y36.031 E27.40374
G1 X235.502 Y35.603 E27.43404
G1 X234.755 Y35.246 E27.46433
G1 X233.976 Y34.963 E27.49466
G1 X233.175 Y34.756 E27.52492
G1 X232.356 Y34.627 E27.55526
G1 X231.198 Y34.502 E27.59787
G1 X230.472 Y34.367 E27.62489
G1 X230.206 Y34.344 E27.63465
G1 X229.744 Y34.238 E27.652
G1 X228.923 Y34.131 E27.68229
G1 X216.823 Y33.152 E28.12643
G1 X215.968 Y33.04 E28.15798
G1 X214.987 Y32.98 E28.19393
G1 X213.386 Y32.777 E28.25298
G1 X213.112 Y32.759 E28.26302
G1 X212.324 Y32.654 E28.29211
G1 X211.685 Y32.504 E28.31612
G1 X210.864 Y32.395 E28.34642
G1 X204.535 Y31.859 E28.57881
G1 X203.712 Y31.798 E28.609
G1 X203.393 Y31.756 E28.62077
G1 X202.566 Y31.709 E28.65108
G1 X201.369 Y31.699 E28.69487
G1 X199.992 Y31.631 E28.74531
G1 X199.521 Y31.628 E28.76254
G1 X198.93 Y31.597 E28.7842
G1 X197.483 Y31.569 E28.83715
G1 X195.042 Y31.552 E28.92645
G1 X194.643 Y31.564 E28.94106
G1 X193.222 Y31.555 E28.99305
G1 X192.539 Y31.578 E29.01805
G1 X190.894 Y31.568 E29.07824
G1 X190.177 Y31.594 E29.10449
G1 X188.611 Y31.585 E29.16178
G1 X187.958 Y31.606 E29.18568
G1 X178.121 Y31.535 E29.54559
G1 X175.89 Y31.497 E29.62723
G1 X175.101 Y31.52 E29.65611
G1 X174.383 Y31.513 E29.68238
G1 X173.643 Y31.538 E29.70947
G1 X172.799 Y31.53 E29.74035
G1 X172.055 Y31.556 E29.76758
G1 X171.871 Y31.554 E29.77431
G1 X170.407 Y31.601 E29.8279
G1 X169.639 Y31.597 E29.856
G1 X169.197 Y31.606 E29.87218
G1 X168.374 Y31.685 E29.90243
G1 X166.604 Y31.787 E29.96729
G1 X165.983 Y31.798 E29.99001
G1 X165.296 Y31.88 E30.01533
G1 X163.268 Y32.009 E30.08967
G1 X163.024 Y32.017 E30.09861
G1 X161.979 Y32.085 E30.13692
G1 X161.775 Y32.091 E30.14439
G1 X160.965 Y32.144 E30.17408
G1 X160.397 Y32.169 E30.19489
G1 X158.212 Y32.295 E30.27496
G1 X157.985 Y32.302 E30.28327
G1 X157.237 Y32.356 E30.31071
G1 X156.714 Y32.368 E30.32985
G1 X153.782 Y32.498 E30.43722
G1 X152.696 Y32.616 E30.47719
G1 X152.381 Y32.687 E30.489
G1 X150.611 Y32.796 E30.55388
G1 X150.312 Y32.807 E30.56483
G1 X149.447 Y32.868 E30.59655
G1 X149.142 Y32.882 E30.60772
G1 X148.895 Y32.904 E30.6168
G1 X148.618 Y32.914 E30.62694
G1 X142.536 Y33.347 E30.85002
G1 X142.115 Y33.387 E30.86549
G1 X141.298 Y33.526 E30.89581
G1 X140.688 Y33.692 E30.91894
G1 X135.333 Y34.238 E31.11587
G1 X134.582 Y34.349 E31.14365
G1 X133.777 Y34.544 E31.17395
G1 X133.646 Y34.59 E31.17903
G1 X133.361 Y34.631 E31.18957
G1 X132.444 Y34.816 E31.22379
G1 X131.653 Y35.061 E31.25409
G1 X130.89 Y35.382 E31.28437
G1 X130.161 Y35.775 E31.31467
G1 X129.473 Y36.236 E31.34497
G1 X128.832 Y36.762 E31.37531
G1 X128.627 Y36.966 E31.38589
G1 X122.115 Y36.923 E31.62415
G1 X121.015 Y36.987 E31.66446
G1 X120.198 Y37.127 E31.69478
G1 X119.4 Y37.345 E31.72505
G1 X118.625 Y37.64 E31.75539
G1 X117.883 Y38.007 E31.78567
G1 X117.18 Y38.445 E31.81598
G1 X116.522 Y38.948 E31.84628
G1 X115.916 Y39.512 E31.87657
G1 X115.367 Y40.132 E31.90687
G1 X114.88 Y40.803 E31.9372
G1 X114.46 Y41.517 E31.96751
G1 X114.111 Y42.268 E31.99781
G1 X113.836 Y43.049 E32.0281
G1 X113.638 Y43.853 E32.05839
G1 X113.518 Y44.673 E32.08871
G1 X113.478 Y45.5 E32.119
G1 X113.518 Y46.327 E32.1493
G1 X113.659 Y47.302 E32.18534
G1 X112.875 Y46.734 E32.22076
G1 X111.436 Y45.499 E32.29014
G1 X109.156 Y43.396 E32.40362
G1 X108.58 Y42.911 E32.43117
G1 X106.639 Y41.413 E32.52087
G1 X106.139 Y41.055 E32.54337
G1 X105.554 Y40.667 E32.56905
G1 X105.026 Y40.343 E32.59172
G1 X103.79 Y39.646 E32.64363
G1 X103.5 Y39.49 E32.65568
G1 X101.991 Y38.714 E32.71776
G1 X101.406 Y38.44 E32.7414
G1 X99.872 Y37.792 E32.80232
G1 X98.628 Y37.292 E32.85137
G1 X97.277 Y36.655 E32.90602
G1 X96.602 Y36.117 E32.9376
G1 X95.666 Y35.463 E32.97938
G1 X95.661 Y35.47 E32.97969
G1 X95.012 Y35.021 E33.00856
G1 X94.28 Y34.633 E33.03887
G1 X93.57 Y34.299 E33.06758
G1 X93.436 Y34.246 E33.07285
G1 X91.802 Y33.355 E33.14094
G1 X90.893 Y32.926 E33.17772
G1 X88.791 Y32.082 E33.26059
G1 X87.554 Y31.524 E33.31024
G1 X86.904 Y31.221 E33.33648
G1 X83.997 Y30.001 E33.45182
G1 X83.427 Y29.785 E33.47412
G1 X81.479 Y29.126 E33.54936
G1 X80.52 Y28.863 E33.58574
G1 X79.347 Y28.613 E33.62962
G1 X76.276 Y27.823 E33.74563
G1 X75.949 Y27.732 E33.75805
G1 X73.978 Y27.263 E33.83218
G1 X73.31 Y27.132 E33.85708
G1 X72.486 Y27.044 E33.8874
G1 X71.827 Y27.038 E33.91151
G1 X70.985 Y26.84 E33.94316
G1 X70.164 Y26.732 E33.97345
G1 X69.352 Y26.665 E34.00326
G1 X68.626 Y26.636 E34.02984
G1 X68.173 Y26.637 E34.04642
G1 X67.831 Y26.495 E34.05997
G1 X67.144 Y26.247 E34.08669
G1 X66.321 Y25.995 E34.11818
G1 X65.509 Y25.833 E34.14847
G1 X65.196 Y25.801 E34.15998
G1 X64.64 Y25.7 E34.18066
G1 X63.942 Y25.623 E34.20635
G1 X63.114 Y25.599 E34.23666
G1 X62.287 Y25.655 E34.26698
G1 X61.47 Y25.79 E34.29728
G1 X60.67 Y26.004 E34.32758
G1 X59.894 Y26.293 E34.35787
G1 X59.15 Y26.657 E34.38818
G1 X58.444 Y27.09 E34.41848
G1 X57.783 Y27.589 E34.44878
G1 X57.173 Y28.15 E34.4791
G1 X56.621 Y28.767 E34.50939
G1 X56.13 Y29.434 E34.53969
G1 X55.706 Y30.145 E34.56998
G0 F3000 X56.144 Y30.26
G1 F1500 X55.792 Y30.986 E34.5995
G1 X55.513 Y31.742 E34.62898
G1 X55.31 Y32.523 E34.6585
G1 X55.185 Y33.32 E34.68802
G1 X55.14 Y34.126 E34.71755
G1 X55.134 Y35.728 E34.77616
G1 X55.108 Y35.898 E34.78245
G1 X55.063 Y36.703 E34.81195
G1 X55.061 Y37.072 E34.82545
G1 X55.028 Y37.456 E34.83955
G1 X54.998 Y38.082 E34.86248
G1 X54.995 Y38.446 E34.8758
G1 X55.049 Y39.307 E34.90736
G1 X54.64 Y39.404 E34.92274
G1 X53.877 Y39.667 E34.95227
G1 X53.145 Y40.004 E34.98175
G1 X52.449 Y40.413 E35.01129
G1 X51.797 Y40.888 E35.0408
G1 X51.195 Y41.425 E35.07031
G1 X50.65 Y42.02 E35.09983
G1 X50.166 Y42.665 E35.12934
G1 X49.748 Y43.355 E35.15885
G1 X49.401 Y44.083 E35.18836
G1 X49.127 Y44.842 E35.21788
G1 X48.93 Y45.624 E35.24739
G1 X48.811 Y46.422 E35.2769
G1 X48.705 Y47.495 E35.31635
G1 X48.511 Y48.304 E35.34679
G1 X48.404 Y49.104 E35.37632
G1 X47.471 Y60.266 E35.78612
G1 X47.464 Y60.436 E35.79234
G1 X47.099 Y64.28 E35.93361
G1 X47.062 Y64.977 E35.95915
G1 X47.07 Y65.176 E35.96644
G1 X46.718 Y68.036 E36.07186
G1 X46.518 Y68.877 E36.10349
G1 X46.416 Y69.677 E36.13299
G1 X46.059 Y74.246 E36.30067
G1 X46.034 Y74.805 E36.32114
G1 X46.032 Y75.067 E36.33072
G1 X45.983 Y75.348 E36.34116
G1 X45.937 Y76.154 E36.3707
G1 X45.929 Y77.27 E36.41153
G1 X45.862 Y78.696 E36.46376
G1 X45.859 Y79.078 E36.47773
G1 X45.826 Y79.74 E36.50198
G1 X45.81 Y81.109 E36.55207
G1 X45.795 Y81.541 E36.56789
G1 X45.78 Y83.641 E36.64472
G1 X45.794 Y84.108 E36.66181
G1 X45.785 Y85.437 E36.71044
G1 X45.808 Y86.095 E36.73453
G1 X45.798 Y87.783 E36.79629
G1 X45.824 Y88.484 E36.82195
G1 X45.815 Y90.021 E36.87818
G1 X45.836 Y90.655 E36.90139
G1 X45.76 Y100.127 E37.24795
G1 X45.727 Y102.691 E37.34176
G1 X45.751 Y103.435 E37.369
G1 X45.743 Y104.268 E37.39947
G1 X45.768 Y104.978 E37.42547
G1 X45.76 Y105.911 E37.4596
G1 X45.786 Y106.63 E37.48593
G1 X45.784 Y106.785 E37.4916
G1 X45.831 Y108.239 E37.54482
G1 X45.827 Y108.994 E37.57244
G1 X45.843 Y109.536 E37.59228
G1 X45.891 Y109.969 E37.60822
G1 X46.022 Y111.787 E37.67491
G1 X46.016 Y111.885 E37.6785
G1 X46.031 Y112.691 E37.70799
G1 X46.113 Y113.383 E37.73349
G1 X46.299 Y115.966 E37.82823
G1 X46.303 Y116.366 E37.84287
G1 X46.378 Y117.847 E37.89712
G1 X46.488 Y119.37 E37.95299
G1 X46.486 Y119.625 E37.96232
G1 X46.511 Y120.327 E37.98802
G1 X46.587 Y121.371 E38.02631
G1 X46.713 Y124.587 E38.14407
G1 X46.745 Y125.055 E38.16123
G1 X46.863 Y125.853 E38.19074
G1 X46.882 Y125.927 E38.19354
G1 X46.898 Y126.557 E38.21659
G1 X47.397 Y134.511 E38.50817
G1 X47.505 Y135.415 E38.54148
G1 X47.684 Y136.202 E38.57101
G1 X47.714 Y136.291 E38.57445
G1 X48.157 Y141.089 E38.75073
G1 X48.224 Y141.623 E38.77042
G1 X48.39 Y142.413 E38.79996
G1 X48.509 Y142.789 E38.81439
G1 X48.811 Y145.12 E38.90038
G1 X49.014 Y146.156 E38.93901
G1 X49.259 Y146.925 E38.96853
G1 X49.578 Y147.666 E38.99805
G1 X49.97 Y148.372 E39.02759
G1 X50.429 Y149.035 E39.0571
G1 X50.951 Y149.649 E39.08658
G1 X51.197 Y149.886 E39.09908
G1 X51.153 Y156.559 E39.34322
G1 X51.173 Y157.188 E39.36625
G1 X51.27 Y157.989 E39.39577
G1 X51.446 Y158.776 E39.42527
G1 X51.698 Y159.542 E39.45477
G1 X52.026 Y160.28 E39.48432
G1 X52.424 Y160.981 E39.51381
G1 X52.89 Y161.639 E39.54331
G1 X53.419 Y162.248 E39.57283
G1 X54.006 Y162.802 E39.60236
G1 X54.644 Y163.295 E39.63186
G1 X55.329 Y163.722 E39.66139
G1 X56.052 Y164.08 E39.6909
G1 X56.807 Y164.364 E39.72042
G1 X57.586 Y164.572 E39.74992
G1 X58.383 Y164.702 E39.77946
G1 X59.188 Y164.752 E39.80897
G1 X59.994 Y164.723 E39.83848
G1 X60.793 Y164.614 E39.86798
G1 X61.578 Y164.426 E39.89751
G1 X62.34 Y164.161 E39.92703
G1 X63.072 Y163.823 E39.95653
G1 X68.74 Y160.852 E40.19066
G1 X69.599 Y160.331 E40.22741
G1 X70.239 Y159.839 E40.25695
G1 X70.826 Y159.287 E40.28643
G1 X70.976 Y159.115 E40.29478
G1 X71.546 Y158.608 E40.32269
G1 X72.168 Y157.932 E40.3563
G1 X72.829 Y157.912 E40.38049
G1 X73.777 Y157.815 E40.41536
G1 X73.778 Y157.82 E40.41554
G1 X75.773 Y157.571 E40.4891
G1 X76.44 Y157.466 E40.5138
G1 X80.925 Y156.923 E40.67909
G1 X81.465 Y156.839 E40.69908
G1 X81.608 Y156.804 E40.70447
G1 X82.987 Y156.548 E40.75578
G1 X83.876 Y156.33 E40.78927
G1 X84.635 Y156.056 E40.8188
G1 X85.304 Y155.776 E40.84533
G1 X85.654 Y155.639 E40.85908
G1 X86.217 Y155.389 E40.88162
G1 X89.581 Y154.063 E41.01391
G1 X89.934 Y153.915 E41.02791
G1 X91.329 Y153.288 E41.08387
G1 X91.955 Y152.968 E41.10959
G1 X94.347 Y151.689 E41.20883
G1 X95.182 Y151.176 E41.24468
G1 X96.045 Y150.571 E41.28324
G1 X96.769 Y150 E41.31698
G1 X97.34 Y149.494 E41.34489
G1 X98.489 Y148.897 E41.39227
G1 X98.614 Y148.844 E41.39723
G1 X99.509 Y148.396 E41.43385
G1 X101.759 Y147.084 E41.52914
G1 X100.781 Y148.879 E41.60393
G1 X100.374 Y149.742 E41.63884
G1 X99.526 Y151.855 E41.72214
G1 X98.967 Y153.095 E41.7719
G1 X98.668 Y153.736 E41.79778
G1 X97.448 Y156.642 E41.91309
G1 X97.242 Y157.185 E41.93434
G1 X96.582 Y159.136 E42.00969
G1 X96.332 Y160.048 E42.04429
G1 X96.081 Y161.224 E42.08828
G1 X95.302 Y164.257 E42.20285
G1 X95.201 Y164.62 E42.21663
G1 X94.732 Y166.588 E42.29065
G1 X94.613 Y167.181 E42.31278
G1 X94.525 Y167.983 E42.3423
G1 X94.517 Y168.714 E42.36904
G1 X94.317 Y169.544 E42.40028
G1 X94.211 Y170.343 E42.42977
G1 X94.144 Y171.151 E42.45943
G1 X94.116 Y171.843 E42.48477
G1 X94.117 Y172.385 E42.5046
G1 X93.949 Y172.788 E42.52057
G1 X93.701 Y173.475 E42.5473
G1 X93.473 Y174.215 E42.57563
G1 X93.311 Y175.006 E42.60517
G1 X93.277 Y175.336 E42.6173
G1 X93.17 Y175.927 E42.63928
G1 X93.079 Y177.006 E42.67889
G1 X93.101 Y177.813 E42.70843
G1 X93.202 Y178.613 E42.73793
G1 X93.383 Y179.4 E42.76748
G1 X93.64 Y180.164 E42.79697
G1 X93.971 Y180.9 E42.82649
G1 X94.374 Y181.599 E42.85601
G1 X94.844 Y182.254 E42.88551
G1 X95.377 Y182.86 E42.91503
G1 X95.967 Y183.41 E42.94454
G1 X96.608 Y183.9 E42.97406
G1 X97.295 Y184.323 E43.00358
G1 X98.02 Y184.676 E43.03308
G1 X98.777 Y184.956 E43.06261
G1 X99.558 Y185.159 E43.09213
G1 X100.355 Y185.284 E43.12165
G1 X101.16 Y185.33 E43.15115
G1 X102.774 Y185.336 E43.2102
G1 X102.938 Y185.362 E43.21628
G1 X103.743 Y185.407 E43.24577
G1 X104.112 Y185.409 E43.25927
G1 X104.496 Y185.442 E43.27337
G1 X105.122 Y185.472 E43.2963
G1 X105.486 Y185.475 E43.30962
G1 X106.298 Y185.424 E43.33939
G1 X106.439 Y186.001 E43.36112
G1 X106.707 Y186.762 E43.39064
G1 X107.049 Y187.493 E43.42016
G1 X107.461 Y188.186 E43.44966
G1 X107.94 Y188.835 E43.47917
G1 X108.481 Y189.434 E43.5087
G1 X109.078 Y189.976 E43.5382
G1 X109.727 Y190.456 E43.56774
G1 X110.419 Y190.869 E43.59722
G1 X111.149 Y191.213 E43.62674
G1 X111.91 Y191.482 E43.65627
G1 X112.693 Y191.674 E43.68577
G1 X113.492 Y191.788 E43.7153
G1 X115.2 Y191.946 E43.77805
G1 X115.037 Y191.994 E43.78427
G1 X109.429 Y192.571 E43.99053
G1 X108.808 Y192.659 E44.01348
G1 X108.022 Y192.842 E44.043
G1 X107.632 Y192.975 E44.05808
G1 X107.009 Y193.101 E44.08133
G1 X106.238 Y193.34 E44.11086
G1 X105.495 Y193.654 E44.14038
G1 X104.787 Y194.041 E44.1699
G1 X104.121 Y194.496 E44.19941
G1 X103.503 Y195.014 E44.22891
G1 X103.255 Y195.267 E44.24187
G1 X96.568 Y195.223 E44.48653
G1 X95.939 Y195.243 E44.50955
G1 X95.138 Y195.34 E44.53907
G1 X94.351 Y195.516 E44.56858
G1 X93.584 Y195.768 E44.59811
G1 X92.847 Y196.096 E44.62763
G1 X92.146 Y196.494 E44.65712
G1 X91.487 Y196.961 E44.68667
G1 X90.878 Y197.49 E44.71618
G1 X90.325 Y198.076 E44.74566
G1 X89.832 Y198.715 E44.77519
G1 X89.404 Y199.399 E44.80471
G1 X89.047 Y200.122 E44.83421
G1 X88.763 Y200.877 E44.86372
G1 X88.555 Y201.657 E44.89326
G1 X88.425 Y202.453 E44.92276
G1 X88.375 Y203.258 E44.95227
G1 X88.404 Y204.064 E44.98178
G1 X88.514 Y204.864 E45.01133
G1 X88.701 Y205.648 E45.04081
G1 X88.966 Y206.41 E45.07033
G1 X89.305 Y207.142 E45.09984
G1 X92.278 Y212.813 E45.33411
G1 X92.809 Y213.688 E45.37155
G1 X93.302 Y214.326 E45.40105
G1 X93.822 Y214.876 E45.42874
G1 X94.255 Y215.455 E45.4552
G1 X94.799 Y216.05 E45.48469
G1 X95.203 Y216.413 E45.50456
G1 X95.218 Y216.899 E45.52235
G1 X95.315 Y217.844 E45.55711
G1 X95.31 Y217.845 E45.55729
G1 X95.559 Y219.842 E45.63092
G1 X95.662 Y220.494 E45.65507
G1 X96.207 Y224.995 E45.82095
G1 X96.289 Y225.524 E45.84053
G1 X96.322 Y225.66 E45.84565
G1 X96.583 Y227.059 E45.89772
G1 X96.8 Y227.946 E45.93113
G1 X97.074 Y228.705 E45.96065
G1 X97.352 Y229.37 E45.98702
G1 X97.491 Y229.724 E46.00094
G1 X97.741 Y230.287 E46.02347
G1 X99.067 Y233.651 E46.15577
G1 X99.215 Y234.004 E46.16977
G1 X99.842 Y235.399 E46.22573
G1 X100.162 Y236.025 E46.25145
G1 X101.441 Y238.417 E46.35069
G1 X101.951 Y239.248 E46.38636
G1 X102.556 Y240.112 E46.42495
G1 X103.134 Y240.844 E46.45907
G1 X103.635 Y241.409 E46.4867
G1 X104.233 Y242.559 E46.53412
G1 X104.286 Y242.684 E46.53909
G1 X104.734 Y243.579 E46.57571
G1 X105.907 Y245.599 E46.66117
G1 X106.934 Y247.243 E46.73209
G1 X107.432 Y247.878 E46.76161
G1 X108.745 Y249.391 E46.8349
G1 X109.769 Y250.66 E46.89456
G1 X110.03 Y251.003 E46.91033
G1 X111.349 Y252.672 E46.98816
G1 X111.745 Y253.19 E47.01202
G1 X114.14 Y256.159 E47.15158
G1 X114.549 Y256.635 E47.17454
G1 X114.928 Y257.04 E47.19483
G1 X116.464 Y258.57 E47.27415
G1 X117.899 Y259.899 E47.34571
G1 X121.516 Y263.094 E47.52227
G1 X121.92 Y263.428 E47.54145
G1 X123.512 Y264.661 E47.61512
G1 X123.959 Y265.032 E47.63638
G1 X124.56 Y265.486 E47.66393
G1 X126.864 Y267.064 E47.7661
G1 X130.844 Y269.649 E47.93973
G1 X131.371 Y269.972 E47.96235
G1 X132.19 Y270.406 E47.99626
G1 X133.263 Y270.898 E48.03945
G1 X134.018 Y271.2 E48.0692
G1 X134.264 Y271.309 E48.07904
G1 X134.923 Y271.61 E48.10555
G1 X135.043 Y271.672 E48.11049
G1 X135.785 Y271.989 E48.14001
G1 X137.808 Y272.735 E48.2189
G1 X140.007 Y273.477 E48.3038
G1 X140.746 Y273.688 E48.33192
G1 X145.723 Y274.858 E48.51898
G1 X146.427 Y274.991 E48.54519
G1 X148.11 Y275.233 E48.6074
G1 X148.744 Y275.313 E48.63077
G1 X149.315 Y275.364 E48.65175
G1 X149.658 Y275.365 E48.6643
G1 X150.614 Y275.399 E48.6993
G1 X151.946 Y275.611 E48.74864
G1 X152.981 Y275.708 E48.78668
G1 X153.845 Y275.734 E48.8183
G1 X154.267 Y275.736 E48.83374
G1 X155.071 Y275.679 E48.86323
G1 X155.503 Y275.605 E48.87926
G1 X156.048 Y275.709 E48.89956
G1 X156.634 Y275.802 E48.92127
G1 X156.941 Y275.911 E48.93319
G1 X158.02 Y276.21 E48.97415
G1 X158.817 Y276.332 E49.00365
G1 X159.623 Y276.374 E49.03318
G1 X162.002 Y276.381 E49.12022
G1 X162.204 Y276.372 E49.12762
G1 X165.071 Y276.404 E49.23252
G1 X167.665 Y276.375 E49.32743
G1 X168.46 Y276.328 E49.35656
G1 X168.743 Y276.297 E49.36698
G1 X169.487 Y276.18 E49.39453
G1 X170.007 Y276.074 E49.41395
G1 X171.022 Y275.964 E49.4513
G1 X171.555 Y275.887 E49.47101
G1 X172.157 Y275.785 E49.49334
G1 X172.902 Y275.63 E49.52118
G1 X173.801 Y275.508 E49.55438
G1 X175.433 Y275.234 E49.61492
G1 X176.291 Y275.042 E49.64709
G1 X176.799 Y274.894 E49.66645
G1 X180.144 Y273.841 E49.79475
G1 X180.818 Y273.596 E49.82099
G1 X186.907 Y271.071 E50.06215
G1 X187.461 Y270.835 E50.08419
G1 X189.664 Y269.812 E50.17305
G1 X191.098 Y269.036 E50.2327
G1 X193.483 Y267.68 E50.33308
G1 X195.418 Y266.506 E50.41588
G1 X195.751 Y266.293 E50.43035
G1 X198.799 Y264.235 E50.5649
G1 X199.238 Y263.917 E50.58473
G1 X199.83 Y263.457 E50.61216
G1 X201.161 Y262.461 E50.67298
G1 X201.547 Y262.153 E50.69105
G1 X202.136 Y261.601 E50.72058
G1 X202.961 Y260.745 E50.76408
G1 X203.344 Y260.33 E50.78474
G1 X204.048 Y259.452 E50.82591
G1 X204.306 Y259.081 E50.84245
G1 X206.05 Y256.672 E50.95125
G1 X207.322 Y255.19 E51.02271
G1 X209.41 Y252.927 E51.13536
G1 X209.871 Y252.382 E51.16148
G1 X211.37 Y250.44 E51.25123
G1 X211.711 Y249.962 E51.27271
G1 X212.098 Y249.378 E51.29835
G1 X212.403 Y248.88 E51.31971
G1 X213.249 Y247.369 E51.38307
G1 X214.025 Y245.86 E51.44515
G1 X214.284 Y245.305 E51.46756
G1 X214.99 Y243.63 E51.53406
G1 X215.428 Y242.537 E51.57714
G1 X216.098 Y241.115 E51.63465
G1 X216.653 Y240.42 E51.66719
G1 X217.307 Y239.484 E51.70897
G1 X217.3 Y239.479 E51.70928
G1 X217.723 Y238.87 E51.73641
G1 X218.102 Y238.158 E51.76592
G1 X218.436 Y237.447 E51.79466
G1 X218.489 Y237.312 E51.79997
G1 X219.389 Y235.661 E51.86876
G1 X219.796 Y234.798 E51.90367
G1 X220.645 Y232.684 E51.98702
G1 X221.203 Y231.445 E52.03673
G1 X221.503 Y230.804 E52.06263
G1 X222.723 Y227.897 E52.17797
G1 X222.928 Y227.355 E52.19917
G1 X223.588 Y225.404 E52.27452
G1 X223.839 Y224.491 E52.30916
G1 X224.092 Y223.305 E52.35353
G1 X224.874 Y220.262 E52.46848
G1 X224.969 Y219.92 E52.48147
G1 X225.438 Y217.952 E52.55549
G1 X225.557 Y217.359 E52.57761
G1 X225.645 Y216.557 E52.60713
G1 X225.653 Y215.853 E52.63289
G1 X225.854 Y214.994 E52.66517
G1 X225.96 Y214.194 E52.69469
G1 X226.027 Y213.378 E52.72465
G1 X226.054 Y212.693 E52.74973
G1 X226.053 Y212.155 E52.76941
G1 X226.221 Y211.752 E52.78538
G1 X226.469 Y211.065 E52.81211
G1 X226.697 Y210.325 E52.84044
G1 X226.859 Y209.534 E52.86998
G1 X226.893 Y209.205 E52.88208
G1 X227.006 Y208.535 E52.90694
G1 X227.091 Y207.528 E52.94391
G1 X227.069 Y206.721 E52.97345
G1 X226.967 Y205.921 E53.00295
G1 X226.786 Y205.135 E53.03246
G1 X226.528 Y204.371 E53.06196
G1 X226.196 Y203.635 E53.0915
G1 X225.793 Y202.937 E53.12099
G1 X225.322 Y202.281 E53.15054
G1 X224.789 Y201.676 E53.18004
G1 X224.199 Y201.126 E53.20955
G1 X223.557 Y200.637 E53.23907
G1 X222.87 Y200.214 E53.26859
G1 X222.144 Y199.862 E53.29811
G1 X221.388 Y199.583 E53.32759
G1 X220.607 Y199.38 E53.35711
G1 X219.81 Y199.255 E53.38663
G1 X219.004 Y199.21 E53.41616
G1 X217.402 Y199.204 E53.47478
G1 X217.232 Y199.178 E53.48107
G1 X216.427 Y199.133 E53.51057
G1 X216.058 Y199.131 E53.52407
G1 X215.674 Y199.098 E53.53817
G1 X215.048 Y199.068 E53.5611
G1 X214.684 Y199.065 E53.57441
G1 X213.793 Y199.121 E53.60708
G1 X213.735 Y198.863 E53.61675
G1 X213.482 Y198.097 E53.64627
G1 X213.155 Y197.36 E53.67576
G1 X212.756 Y196.659 E53.70527
G1 X212.289 Y196 E53.73483
G1 X211.76 Y195.392 E53.76431
G1 X211.173 Y194.838 E53.79384
G1 X210.534 Y194.345 E53.82337
G1 X209.85 Y193.919 E53.85285
G1 X209.126 Y193.561 E53.8824
G1 X208.371 Y193.278 E53.9119
G1 X207.591 Y193.07 E53.94143
G1 X206.795 Y192.941 E53.97094
G1 X205.078 Y192.749 E54.03415
G1 X204.684 Y192.674 E54.04882
G1 X205.073 Y192.579 E54.06347
G1 X205.14 Y192.555 E54.06607
G1 X210.632 Y191.986 E54.26808
G1 X211.268 Y191.894 E54.29159
G1 X212.053 Y191.709 E54.3211
G1 X212.471 Y191.565 E54.33727
G1 X213.143 Y191.432 E54.36234
G1 X213.913 Y191.193 E54.39183
G1 X214.657 Y190.88 E54.42136
G1 X215.365 Y190.494 E54.45087
G1 X216.032 Y190.04 E54.48039
G1 X216.65 Y189.522 E54.50989
G1 X216.894 Y189.273 E54.52264
G1 X223.6 Y189.317 E54.768
G1 X224.221 Y189.297 E54.79073
G1 X225.022 Y189.201 E54.82024
G1 X225.809 Y189.026 E54.84974
G1 X226.576 Y188.775 E54.87927
G1 X227.313 Y188.448 E54.90876
G1 X228.015 Y188.05 E54.93829
G1 X228.674 Y187.585 E54.9678
G1 X229.284 Y187.056 E54.99734
G1 X229.838 Y186.47 E55.02684
G1 X230.332 Y185.832 E55.05636
G1 X230.76 Y185.148 E55.08588
G1 X231.118 Y184.425 E55.1154
G1 X231.403 Y183.671 E55.14489
G1 X231.611 Y182.892 E55.17439
G1 X231.742 Y182.095 E55.20394
G1 X231.793 Y181.29 E55.23345
G1 X231.764 Y180.484 E55.26296
G1 X231.656 Y179.685 E55.29246
G1 X231.469 Y178.9 E55.32198
G1 X231.205 Y178.138 E55.35148
G1 X230.867 Y177.405 E55.38102
G1 X227.9 Y171.731 E55.61527
G1 X227.368 Y170.853 E55.65283
G1 X226.875 Y170.214 E55.68236
G1 X226.321 Y169.628 E55.71186
G1 X226.128 Y169.461 E55.7212
G1 X225.603 Y168.881 E55.74982
G1 X224.972 Y168.314 E55.78086
G1 X224.952 Y167.639 E55.80557
G1 X224.854 Y166.693 E55.84036
G1 X224.86 Y166.692 E55.84059
G1 X224.611 Y164.697 E55.91414
G1 X224.506 Y164.03 E55.93885
G1 X223.963 Y159.544 E56.10417
G1 X223.874 Y158.976 E56.1252
G1 X223.84 Y158.838 E56.1304
G1 X223.588 Y157.483 E56.18083
G1 X223.37 Y156.594 E56.21432
G1 X223.096 Y155.835 E56.24384
G1 X222.816 Y155.166 E56.27037
G1 X222.679 Y154.816 E56.28412
G1 X222.429 Y154.253 E56.30666
G1 X221.103 Y150.889 E56.43895
G1 X220.955 Y150.536 E56.45296
G1 X220.328 Y149.141 E56.50891
G1 X220.008 Y148.515 E56.53463
G1 X218.729 Y146.123 E56.63387
G1 X218.219 Y145.292 E56.66955
G1 X217.614 Y144.428 E56.70814
G1 X217.036 Y143.696 E56.74226
G1 X216.536 Y143.132 E56.76983
G1 X215.939 Y141.982 E56.81724
G1 X215.88 Y141.845 E56.8227
G1 X215.436 Y140.961 E56.85889
G1 X214.263 Y138.941 E56.94435
G1 X213.236 Y137.297 E57.01527
G1 X212.738 Y136.662 E57.04479
G1 X211.419 Y135.142 E57.11842
G1 X210.396 Y133.874 E57.17803
G1 X210.14 Y133.537 E57.19351
G1 X208.807 Y131.849 E57.27221
G1 X208.423 Y131.349 E57.29527
G1 X206.03 Y128.382 E57.43473
G1 X205.621 Y127.905 E57.45772
G1 X205.242 Y127.5 E57.47801
G1 X203.706 Y125.97 E57.55733
G1 X202.27 Y124.64 E57.62894
G1 X198.654 Y121.446 E57.80546
G1 X198.25 Y121.112 E57.82463
G1 X196.639 Y119.864 E57.89919
G1 X196.211 Y119.508 E57.91956
G1 X195.608 Y119.053 E57.9472
G1 X194.629 Y118.383 E57.9906
G1 X195.027 Y118.32 E58.00534
G1 X195.547 Y118.214 E58.02476
G1 X196.562 Y118.104 E58.06211
G1 X197.095 Y118.027 E58.08181
G1 X197.697 Y117.925 E58.10415
G1 X198.442 Y117.77 E58.13199
G1 X199.341 Y117.648 E58.16518
G1 X200.973 Y117.374 E58.22573
G1 X201.831 Y117.182 E58.25789
G1 X202.339 Y117.034 E58.27725
G1 X205.684 Y115.981 E58.40555
G1 X206.358 Y115.736 E58.43179
G1 X212.447 Y113.211 E58.67296
G1 X213.001 Y112.975 E58.69499
G1 X215.204 Y111.952 E58.78386
G1 X216.054 Y111.496 E58.81915
G1 X216.191 Y111.415 E58.82497
G1 X216.638 Y111.176 E58.84352
G1 X219.023 Y109.82 E58.94389
G1 X220.958 Y108.646 E59.0267
G1 X221.291 Y108.433 E59.04116
G1 X224.339 Y106.375 E59.17571
G1 X224.778 Y106.057 E59.19554
G1 X225.37 Y105.597 E59.22297
G1 X226.701 Y104.601 E59.28379
G1 X227.087 Y104.293 E59.30186
G1 X227.676 Y103.741 E59.33139
G1 X228.501 Y102.885 E59.37489
G1 X228.884 Y102.47 E59.39555
G1 X229.588 Y101.592 E59.43672
G1 X229.846 Y101.221 E59.45326
G1 X231.59 Y98.812 E59.56207
G1 X232.851 Y97.343 E59.6329
G1 X234.95 Y95.067 E59.74617
G1 X235.411 Y94.522 E59.77229
G1 X236.91 Y92.58 E59.86204
G1 X237.251 Y92.102 E59.88352
G1 X237.638 Y91.518 E59.90916
G1 X237.943 Y91.02 E59.93052
G1 X238.789 Y89.509 E59.99388
G1 X239.565 Y88 E60.05596
G1 X239.824 Y87.445 E60.07837
G1 X240.53 Y85.77 E60.14487
G1 X240.968 Y84.677 E60.18795
G1 X241.638 Y83.255 E60.24546
G1 X242.193 Y82.56 E60.278
G1 X242.847 Y81.624 E60.31978
G1 X242.84 Y81.619 E60.32009
G1 X243.263 Y81.01 E60.34722
G1 X243.642 Y80.298 E60.37673
G1 X243.976 Y79.587 E60.40547
G1 X244.029 Y79.452 E60.41078
G1 X244.929 Y77.801 E60.47957
G1 X245.336 Y76.938 E60.51448
G1 X246.187 Y74.819 E60.59802
G1 X246.743 Y73.585 E60.64754
G1 X247.043 Y72.944 E60.67344
G1 X248.263 Y70.037 E60.78878
G1 X248.468 Y69.495 E60.80998
G1 X249.128 Y67.544 E60.88533
G1 X249.379 Y66.631 E60.91997
G1 X249.633 Y65.44 E60.96453
G1 X250.417 Y62.391 E61.07971
G1 X250.509 Y62.06 E61.09228
G1 X250.978 Y60.092 E61.1663
G1 X251.097 Y59.499 E61.18842
G1 X251.185 Y58.697 E61.21794
G1 X251.193 Y57.966 E61.24469
G1 X251.394 Y57.135 E61.27597
G1 X251.5 Y56.335 E61.30549
G1 X251.567 Y55.52 E61.33541
G1 X251.594 Y54.834 E61.36053
G1 X251.593 Y54.295 E61.38025
G1 X251.761 Y53.892 E61.39622
G1 X252.009 Y53.205 E61.42294
G1 X252.237 Y52.465 E61.45127
G1 X252.399 Y51.674 E61.48081
G1 X252.433 Y51.344 E61.49295
G1 X252.54 Y50.752 E61.51496
G1 X252.631 Y49.668 E61.55476
G1 X252.609 Y48.861 E61.5843
G1 X252.507 Y48.061 E61.6138
G1 X252.326 Y47.275 E61.64331
G1 X252.068 Y46.511 E61.67281
G1 X251.736 Y45.775 E61.70235
G1 X251.333 Y45.077 E61.73184
G1 X250.862 Y44.421 E61.76139
G1 X250.329 Y43.816 E61.79089
G1 X249.739 Y43.266 E61.8204
G1 X249.097 Y42.777 E61.84992
G1 X248.41 Y42.354 E61.87944
G1 X247.684 Y42.002 E61.90896
G1 X246.928 Y41.723 E61.93844
G1 X246.147 Y41.52 E61.96797
G1 X245.35 Y41.395 E61.99748
G1 X244.544 Y41.35 E62.02702
G1 X242.942 Y41.344 E62.08563
G1 X242.772 Y41.318 E62.09192
G1 X241.967 Y41.273 E62.12142
G1 X241.598 Y41.271 E62.13492
G1 X241.214 Y41.238 E62.14902
G1 X240.588 Y41.208 E62.17195
G1 X240.224 Y41.205 E62.18527
G1 X239.339 Y41.26 E62.21771
G1 X239.271 Y40.961 E62.22893
G1 X239.015 Y40.196 E62.25844
G1 X238.685 Y39.46 E62.28795
G1 X238.283 Y38.76 E62.31748
G1 X237.814 Y38.103 E62.34702
G1 X237.283 Y37.497 E62.37649
G1 X236.694 Y36.945 E62.40603
G1 X236.053 Y36.455 E62.43555
G1 X235.367 Y36.031 E62.46505
G1 X234.642 Y35.676 E62.49459
G1 X233.886 Y35.395 E62.52409
G1 X233.106 Y35.191 E62.55359
G1 X232.309 Y35.064 E62.58312
G1 X231.11 Y34.934 E62.62724
G1 X230.433 Y34.806 E62.65245
G1 X230.139 Y34.78 E62.66325
G1 X229.688 Y34.674 E62.6802
G1 X228.888 Y34.57 E62.70971
G1 X216.77 Y33.589 E63.15451
G1 X215.911 Y33.477 E63.18621
G1 X214.923 Y33.416 E63.22242
G1 X213.33 Y33.214 E63.28117
G1 X213.05 Y33.196 E63.29144
G1 X212.352 Y33.096 E63.31724
G1 X212.261 Y33.091 E63.32057
G1 X211.626 Y32.941 E63.34444
G1 X210.827 Y32.833 E63.37394
G1 X204.406 Y32.29 E63.6097
G1 X202.563 Y32.149 E63.67732
G1 X201.36 Y32.139 E63.72134
G1 X199.989 Y32.071 E63.77156
G1 X199.498 Y32.068 E63.78952
G1 X198.922 Y32.037 E63.81063
G1 X197.48 Y32.009 E63.86339
G1 X195.039 Y31.992 E63.9527
G1 X194.638 Y32.004 E63.96738
G1 X193.22 Y31.995 E64.01926
G1 X192.55 Y32.018 E64.04379
G1 X190.891 Y32.008 E64.10449
G1 X190.196 Y32.034 E64.12993
G1 X188.609 Y32.025 E64.18799
G1 X187.968 Y32.046 E64.21146
G1 X178.111 Y31.975 E64.5721
G1 X175.883 Y31.937 E64.65362
G1 X175.105 Y31.961 E64.6821
G1 X174.378 Y31.953 E64.7087
G1 X173.658 Y31.978 E64.73506
G1 X172.795 Y31.97 E64.76663
G1 X172.07 Y31.996 E64.79318
G1 X171.867 Y31.994 E64.8006
G1 X170.418 Y32.041 E64.85364
G1 X169.637 Y32.037 E64.88222
G1 X167.349 Y32.189 E64.96611
G1 X166.644 Y32.226 E64.99194
G1 X166.035 Y32.236 E65.01422
G1 X165.33 Y32.319 E65.0402
G1 X163.293 Y32.448 E65.11487
G1 X162.585 Y32.483 E65.14081
G1 X162.012 Y32.524 E65.16182
G1 X161.804 Y32.53 E65.16944
G1 X160.604 Y32.604 E65.21342
G1 X160.422 Y32.608 E65.22008
G1 X158.017 Y32.741 E65.30821
G1 X157.27 Y32.795 E65.33561
G1 X156.733 Y32.808 E65.35526
G1 X153.801 Y32.938 E65.46264
G1 X152.792 Y33.046 E65.49976
G1 X152.444 Y33.123 E65.5128
G1 X150.636 Y33.235 E65.57908
G1 X150.343 Y33.245 E65.5898
G1 X149.46 Y33.308 E65.62219
G1 X149.181 Y33.32 E65.63241
G1 X148.922 Y33.343 E65.64192
G1 X148.649 Y33.353 E65.65192
G1 X142.567 Y33.786 E65.875
G1 X141.455 Y33.942 E65.91608
G1 X140.758 Y34.127 E65.94246
G1 X135.378 Y34.676 E66.14032
G1 X134.747 Y34.765 E66.16363
G1 X133.962 Y34.949 E66.19313
G1 X133.757 Y35.019 E66.20106
G1 X133.424 Y35.067 E66.21337
G1 X132.799 Y35.182 E66.23662
G1 X132.022 Y35.399 E66.26613
G1 X131.27 Y35.691 E66.29565
G1 X130.55 Y36.056 E66.32518
G1 X129.871 Y36.491 E66.35468
G1 X129.237 Y36.99 E66.3842
G1 X128.805 Y37.407 E66.40617
G1 X122.112 Y37.363 E66.65104
G1 X121.486 Y37.383 E66.67396
G1 X120.685 Y37.48 E66.70348
G1 X119.897 Y37.655 E66.73301
G1 X119.131 Y37.907 E66.76251
G1 X118.394 Y38.234 E66.79201
G1 X117.692 Y38.633 E66.82155
G1 X117.034 Y39.099 E66.85105
G1 X116.424 Y39.628 E66.88059
G1 X115.87 Y40.214 E66.9101
G1 X115.377 Y40.852 E66.9396
G1 X114.95 Y41.537 E66.96913
G1 X114.592 Y42.26 E66.99865
G1 X114.308 Y43.015 E67.02816
G1 X114.099 Y43.794 E67.05767
G1 X113.969 Y44.59 E67.08717
G1 X113.919 Y45.395 E67.11668
G1 X113.948 Y46.201 E67.14619
G1 X114.057 Y47.001 E67.17573
G1 X114.245 Y47.785 E67.20523
G1 X114.469 Y48.432 E67.23028
G1 X112.605 Y47.083 E67.31446
G1 X111.131 Y45.818 E67.38552
G1 X108.857 Y43.72 E67.49872
G1 X108.311 Y43.259 E67.52486
G1 X106.37 Y41.761 E67.61457
G1 X105.896 Y41.421 E67.63591
G1 X105.311 Y41.033 E67.66159
G1 X104.81 Y40.727 E67.68307
G1 X103.299 Y39.881 E67.74643
G1 X101.79 Y39.105 E67.80851
G1 X101.235 Y38.846 E67.83091
G1 X99.701 Y38.198 E67.89184
G1 X98.455 Y37.697 E67.94097
G1 X97.047 Y37.033 E67.99793
G1 X96.35 Y36.477 E68.03055
G1 X95.414 Y35.823 E68.07232
G1 X95.409 Y35.83 E68.07264
G1 X94.805 Y35.41 E68.09955
G1 X94.093 Y35.031 E68.12906
G1 X93.383 Y34.697 E68.15777
G1 X93.242 Y34.641 E68.16332
G1 X91.591 Y33.741 E68.23212
G1 X90.729 Y33.335 E68.26698
G1 X88.634 Y32.493 E68.34958
G1 X87.363 Y31.921 E68.40058
G1 X86.734 Y31.627 E68.42598
G1 X83.827 Y30.407 E68.54132
G1 X83.286 Y30.202 E68.56249
G1 X81.338 Y29.543 E68.63773
G1 X80.428 Y29.293 E68.67225
G1 X79.231 Y29.038 E68.71703
G1 X76.237 Y28.267 E68.83014
G1 X75.847 Y28.16 E68.84494
G1 X73.876 Y27.691 E68.91906
G1 X73.284 Y27.573 E68.94115
G1 X72.482 Y27.485 E68.97067
G1 X71.758 Y27.477 E68.99716
G1 X70.927 Y27.277 E69.02843
G1 X70.127 Y27.171 E69.05795
G1 X69.315 Y27.104 E69.08776
G1 X68.627 Y27.076 E69.11295
G1 X68.085 Y27.077 E69.13278
G1 X67.682 Y26.909 E69.14876
G1 X66.995 Y26.661 E69.17548
G1 X66.255 Y26.433 E69.20381
G1 X65.464 Y26.271 E69.23335
G1 X65.135 Y26.237 E69.24545
G1 X64.465 Y26.124 E69.27031
G1 X63.458 Y26.039 E69.30728
G1 X62.651 Y26.061 E69.33682
G1 X61.851 Y26.163 E69.36632
G1 X61.065 Y26.344 E69.39583
G1 X60.301 Y26.602 E69.42534
G1 X59.565 Y26.934 E69.45488
G1 X58.867 Y27.337 E69.48436
G1 X58.211 Y27.808 E69.51391
G1 X57.606 Y28.341 E69.54341
G1 X57.056 Y28.931 E69.57292
G1 X56.567 Y29.573 E69.60245
G1 X56.144 Y30.26 E69.63196
G0 F3000 X56.583 Y30.378
G1 F1500 X56.231 Y31.079 E69.66066
G1 X55.952 Y31.813 E69.68939
G1 X55.749 Y32.571 E69.7181
G1 X55.625 Y33.345 E69.74678
G1 X55.58 Y34.129 E69.77551
G1 X55.571 Y35.558 E69.82779
G1 X55.548 Y35.923 E69.84117
G1 X55.503 Y36.706 E69.86987
G1 X55.501 Y37.087 E69.88381
G1 X55.466 Y37.494 E69.89875
G1 X55.438 Y38.086 E69.92043
G1 X55.435 Y38.45 E69.93375
G1 X55.476 Y39.302 E69.96496
G1 X55.531 Y39.654 E69.97799
G1 X55.012 Y39.758 E69.99736
G1 X54.262 Y39.99 E70.02608
G1 X53.54 Y40.297 E70.05479
G1 X52.853 Y40.677 E70.08351
G1 X52.208 Y41.124 E70.11222
G1 X51.613 Y41.634 E70.14089
G1 X51.072 Y42.202 E70.16959
G1 X50.591 Y42.823 E70.19833
G1 X50.177 Y43.489 E70.22702
G1 X49.832 Y44.193 E70.2557
G1 X49.561 Y44.93 E70.28443
G1 X49.366 Y45.69 E70.31314
G1 X49.249 Y46.465 E70.34181
G1 X49.14 Y47.576 E70.38266
G1 X48.948 Y48.363 E70.41229
G1 X48.843 Y49.141 E70.44102
G1 X47.91 Y60.303 E70.85081
G1 X47.903 Y60.468 E70.85686
G1 X47.537 Y64.321 E70.99846
G1 X47.503 Y64.96 E71.02187
G1 X47.512 Y65.192 E71.03036
G1 X47.152 Y68.119 E71.13826
G1 X46.955 Y68.933 E71.1689
G1 X46.854 Y69.711 E71.1976
G1 X46.497 Y74.28 E71.36527
G1 X46.474 Y74.809 E71.38465
G1 X46.471 Y75.099 E71.39526
G1 X46.423 Y75.374 E71.40547
G1 X46.377 Y76.157 E71.43417
G1 X46.369 Y77.291 E71.47566
G1 X46.302 Y78.7 E71.52726
G1 X46.298 Y79.099 E71.54186
G1 X46.266 Y79.745 E71.56553
G1 X46.25 Y81.113 E71.61558
G1 X46.235 Y81.544 E71.63136
G1 X46.22 Y83.644 E71.70819
G1 X46.234 Y84.113 E71.72536
G1 X46.225 Y85.44 E71.77391
G1 X46.248 Y86.095 E71.79789
G1 X46.238 Y87.786 E71.85975
G1 X46.264 Y88.46 E71.88443
G1 X46.255 Y90.024 E71.94165
G1 X46.276 Y90.647 E71.96446
G1 X46.2 Y100.13 E72.31142
G1 X46.167 Y102.697 E72.40534
G1 X46.191 Y103.412 E72.43152
G1 X46.183 Y104.272 E72.46298
G1 X46.208 Y104.963 E72.48828
G1 X46.2 Y105.915 E72.52311
G1 X46.226 Y106.615 E72.54874
G1 X46.224 Y106.789 E72.5551
G1 X46.271 Y108.211 E72.60716
G1 X46.267 Y108.996 E72.63588
G1 X46.28 Y109.488 E72.65389
G1 X46.33 Y109.94 E72.67052
G1 X46.475 Y111.963 E72.74473
G1 X46.469 Y112.64 E72.7695
G1 X46.552 Y113.352 E72.79572
G1 X46.738 Y115.945 E72.89083
G1 X46.743 Y116.362 E72.90609
G1 X46.788 Y117.294 E72.94023
G1 X46.81 Y117.593 E72.9512
G1 X46.817 Y117.816 E72.95936
G1 X46.928 Y119.355 E73.01581
G1 X46.926 Y119.629 E73.02584
G1 X46.949 Y120.293 E73.05015
G1 X47.027 Y121.367 E73.08954
G1 X47.153 Y124.57 E73.20682
G1 X47.179 Y124.969 E73.22145
G1 X47.29 Y125.746 E73.25016
G1 X47.32 Y125.866 E73.25469
G1 X47.337 Y126.529 E73.27895
G1 X47.836 Y134.483 E73.57053
G1 X47.92 Y135.233 E73.59814
G1 X48.085 Y136 E73.62685
G1 X48.146 Y136.187 E73.63404
G1 X48.595 Y141.048 E73.81265
G1 X48.648 Y141.49 E73.82893
G1 X48.805 Y142.259 E73.85765
G1 X48.942 Y142.696 E73.8744
G1 X49.248 Y145.064 E73.96176
G1 X49.378 Y145.793 E73.98885
G1 X49.592 Y146.548 E74.01756
G1 X49.881 Y147.278 E74.04629
G1 X50.243 Y147.974 E74.07499
G1 X50.674 Y148.629 E74.10368
G1 X51.17 Y149.237 E74.13238
G1 X51.638 Y149.705 E74.1566
G1 X51.593 Y156.562 E74.40747
G1 X51.645 Y157.51 E74.44221
G1 X51.776 Y158.283 E74.47089
G1 X51.985 Y159.04 E74.49963
G1 X52.27 Y159.771 E74.52833
G1 X52.628 Y160.469 E74.55703
G1 X53.055 Y161.127 E74.58573
G1 X53.547 Y161.739 E74.61446
G1 X54.098 Y162.297 E74.64315
G1 X54.704 Y162.796 E74.67187
G1 X55.357 Y163.231 E74.70058
G1 X56.05 Y163.597 E74.72925
G1 X56.778 Y163.891 E74.75797
G1 X57.532 Y164.109 E74.78669
G1 X58.304 Y164.249 E74.8154
G1 X59.086 Y164.31 E74.84409
G1 X59.87 Y164.291 E74.87279
G1 X60.649 Y164.193 E74.90151
G1 X61.413 Y164.015 E74.93021
G1 X62.155 Y163.761 E74.9589
G1 X62.868 Y163.433 E74.98762
G1 X68.536 Y160.462 E75.22175
G1 X69.295 Y160.006 E75.25414
G1 X69.92 Y159.532 E75.28284
G1 X70.494 Y158.997 E75.31155
G1 X70.698 Y158.763 E75.32291
G1 X71.05 Y158.472 E75.33962
G1 X71.6 Y157.912 E75.36834
G1 X71.93 Y157.499 E75.38768
G1 X72.816 Y157.472 E75.42011
G1 X73.723 Y157.379 E75.45346
G1 X73.724 Y157.384 E75.45365
G1 X75.719 Y157.135 E75.52721
G1 X76.396 Y157.028 E75.55228
G1 X80.872 Y156.486 E75.71724
G1 X81.362 Y156.411 E75.73537
G1 X81.525 Y156.372 E75.74151
G1 X82.906 Y156.115 E75.7929
G1 X83.727 Y155.915 E75.82382
G1 X84.465 Y155.65 E75.8525
G1 X85.493 Y155.229 E75.89315
G1 X86.044 Y154.984 E75.91521
G1 X89.42 Y153.654 E76.04796
G1 X89.754 Y153.513 E76.06123
G1 X91.149 Y152.886 E76.11718
G1 X91.747 Y152.578 E76.14179
G1 X94.14 Y151.301 E76.24103
G1 X94.929 Y150.816 E76.27491
G1 X95.792 Y150.211 E76.31347
G1 X96.477 Y149.67 E76.34541
G1 X97.085 Y149.131 E76.37513
G1 X98.294 Y148.503 E76.42498
G1 X98.442 Y148.44 E76.43086
G1 X99.288 Y148.016 E76.46549
G1 X101.308 Y146.843 E76.55095
G1 X102.826 Y145.896 E76.6164
G1 X102.47 Y146.564 E76.6441
G1 X102.135 Y147.276 E76.67289
G1 X102.081 Y147.414 E76.67831
G1 X101.167 Y149.09 E76.74815
G1 X100.782 Y149.906 E76.78116
G1 X99.934 Y152.019 E76.86446
G1 X99.357 Y153.3 E76.91586
G1 X99.073 Y153.906 E76.94035
G1 X97.853 Y156.812 E77.05566
G1 X97.659 Y157.326 E77.07576
G1 X96.999 Y159.277 E77.15111
G1 X96.762 Y160.14 E77.18385
G1 X96.509 Y161.33 E77.22837
G1 X95.723 Y164.385 E77.34378
G1 X95.629 Y164.722 E77.35658
G1 X95.16 Y166.69 E77.43059
G1 X95.055 Y167.209 E77.44997
G1 X94.965 Y167.988 E77.47866
G1 X94.956 Y168.759 E77.50687
G1 X94.754 Y169.602 E77.53858
G1 X94.649 Y170.38 E77.5673
G1 X94.582 Y171.188 E77.59697
G1 X94.556 Y171.842 E77.62091
G1 X94.557 Y172.472 E77.64396
G1 X94.362 Y172.938 E77.66244
G1 X94.114 Y173.625 E77.68917
G1 X93.91 Y174.283 E77.71437
G1 X93.749 Y175.051 E77.74308
G1 X93.714 Y175.39 E77.75555
G1 X93.61 Y175.964 E77.77689
G1 X93.534 Y176.673 E77.80298
G1 X93.522 Y177.457 E77.83167
G1 X93.589 Y178.239 E77.86038
[truncated: 998,000+ more rows]
[truncated: 1 more columns]
