# Supplementary material for: Development and Validation of a Neurosurgical Phantom for Simulating External Ventricular Drain Placement
Source: J Med Syst. 2025 Jan 3;49(1):1. doi: 10.1007/s10916-024-02133-4 (PMC11698783; doi:10.1007/s10916-024-02133-4)
Supplement: Supplementary file 1 — Supplementary file1 stl meshes of outer shell, brain mold and skin mold of phantom (ZIP 114975 KB) [file 10916_2024_2133_MOESM1_ESM.zip › PhantomModels/Phantom2/Skull/gcode/CalvariaPermanent2X.gcode]

	FLAVOR:Marlin
	TIME:103247
	Filament used:77.9986m
	Layer Height:0.2
	MINX:34.698
	MINY:33.79
	MINZ:0.2
	MAXX:265.302
	MAXY:266.22
	MAXZ:70
	OuterWall Time:13509.9
	InnerWall Time:11949.6
	Skin Time:13594.5
	Support Time:30045.3
	SkirtBrim Time:1142.2
	Infill Time:8400.47
	Support Infills Time:0
	Combing Time:3749.57
	Retraction Time:18146.6
	PrimeTower Time:2708.43
	Creality Print GCode Generated by CXEngine
	CRSLICE_GIT_HASH:6b8d75d
	Creality Print Version : V4.3.7.6619
	CXEngine Release Time:2023-09-20 15:19:09
	Gcode Generated Time:2023-11-17 16:22:34
	----------Machine Config--------------
	Machine Name:Ender-3 Max Neo
	Machine Height:320
	Machine Width:300
	Machine Depth:300
	Material Type:PLA
	Material Name:Generic-PLA_1.75
	Number of Extruders:1
	ExtruderParams[0] Nozzle Diameter:1000
	----------Profile Config---------------
	Wall Thickness:0.8
	Top/Bottom Thickness:1
	Out Wall Line Width:0.4
	Inner Wall Line Width:0.4
	Inital Height:200
	Wall Line Count:2
	Infill Line Distance:16
	Infill Pattern:grid
	Infill Sparse Density:5
	Infill Wipe Distance:0
	Print Temperature:210
	Bed Temperature:50
	Support Enable:true
	Support Density:10
	Support Angle:45
	Adhesion Type:brim
	machine is belt:false
	machine belt offset:10
	machine belt offset Y:0
	Raft Base Line Spacing:1.6
	Wait Heatup Sync:true
	Enable Ironing:false
	Material Type:PLA
	Max volumetric speed:18
	Material Diameter:1.75
	Material Density:1.24
	Filament Cost:20
	Filament Weight:1000
	Preview Img Type:png
	Screen Size:Sermoon D3
	----------Shell Config----------------
	Outer Wall Wipe Distance:200
	Outer Inset First:false
	Infill Before Walls:false
	Infill Overlap:0.12
	Fill Gaps Between Walls:everywhere
	Minimum Infill Area:15
	Top Surface Skin Layer:0
	Top Layers:3
	Z Seam Alignment:sharpest_corner
	Seam Corner Preference:z_seam_corner_inner
	Z Seam X:110
	Z Seam Y:220
	Horizontal Expansion:0
	Top/Bottom Pattern:zigzag
	Ironing Pattern:zigzag
	Vase Model:false
	----------Support Config----------------
	Support Type:everywhere
	Support Pattern:zigzag
	Support Infill Layer Thickness:0.15
	Minimum Support Area:1
	Enable Support Roof:true
	Support Roof Thickness:0.8
	Support Roof Pattern:lines
	Connect Support Lines:0
	Connect Support ZigZags:1
	Minimum Support X/Y Distance:0.2
	Support Line Distance:4
	---------PrintSpeed & Travel----------
	Enable Print Cool:true
	Avoid Printed Parts Traveling:true
	Enable Retraction:true
	Retraction Distance:4
	Retraction Speed:40
	Retraction Prime Speed:40
	Maximum Retraction Count:100
	Minimum Extrusion Distance Window:1
	Z Hop When Retracted:false
	Z Hop Height:0.2
	Retract Before Outer Wall:true
	Outer Wall Speed:30
	Inner Wall Speed:30
	Infill Speed:60
	Top/Bottom Speed:30
	Travel Speed:100
	Initial Layer Speed:15
	Skirt/Brim Speed:25
	Prime Tower Speed:60
	Outer Wall Acceleration:3000
	Inner Wall Acceleration:3000
	Infill Acceleration:3000
	Top/Bottom Acceleration:3000
	Travel Acceleration:500
	Initial Layer Print Acceleration:3000
	Initial Layer Travel Acceleration:3000
	Skirt/Brim Acceleration:3000
	Combing Mode:noskin
	--------SpecialModel&Mesh Fixes--------
	Union Overlapping Volum:true
	Remove All Holes:false
	Maximum Travel Resolution:0.42
	Maximum Deviation:0.05
	Maximum Model Angle:0.872665
	IS Mold Print:false
	Make Overhang Printable:false
	Enable Coasting:false
	Coasting Volumes:0.064
	Coasting Speed:0.9
	Raft AirGap:0.25
	Layer0 ZOverLap:0.13
	Adaptive Layers:0
	---------------------End of Head--------------------------
M140 S50
M105
M190 S50
M104 S210
M82	absolute extrusion mode
M220 S100	Reset Feedrate
M221 S100	Reset Flowrate
G28	Home
G92 E0	Reset Extruder
G1 Z2.0 F3000	Move Z Axis up
G1 X10.1 Y20 Z0.28 F5000.0	Move to start position
M109 S210.000000
G1 X10.1 Y145.0 Z0.28 F1500.0 E15	Draw the first line
G1 X10.4 Y145.0 Z0.28 F5000.0	Move to side a little
G1 X10.4 Y20 Z0.28 F1500.0 E30	Draw the second line
G92 E0	Reset Extruder
G1 E-1.0000 F1800	Retract a bit
G1 Z2.0 F3000	Move Z Axis up
G1 E0.0000 F1800
G92 E0
G92 E0
G1 F2400 E-4
	LAYER_COUNT:350
	LAYER:0
M106 S0
G0 F2500.2 X117.505 Y47.198 Z0.2
	TYPE:SKIRT
G1 F2400 E0
G1 F1500 X117.257 Y47.814 E0.02429
G1 X116.456 Y50.056 E0.1114
G1 X116.285 Y50.59 E0.13191
G1 X116.154 Y51.055 E0.14959
G1 X115.286 Y54.35 E0.27425
G1 X115.175 Y54.804 E0.29135
G1 X115.079 Y55.153 E0.30459
G1 X113.747 Y60.458 E0.50471
G1 X112.745 Y64.861 E0.66992
G1 X112.131 Y66.679 E0.74012
G1 X112.142 Y66.683 E0.74055
G1 X112.002 Y67.059 E0.75523
G1 X111.822 Y67.669 E0.7785
G1 X111.669 Y68.264 E0.80097
G1 X111.367 Y69.645 E0.85269
G1 X111.196 Y70.8 E0.89541
G1 X111.067 Y72.428 E0.95516
G1 X111.037 Y73.504 E0.99454
G1 X111.038 Y74.054 E1.01466
G1 X111.059 Y74.658 E1.03678
G1 X111.111 Y75.346 E1.06202
G1 X111.316 Y77.115 E1.12717
G1 X111.314 Y77.708 E1.14887
G1 X111.266 Y78.543 E1.17947
G1 X111.25 Y79.218 E1.20417
G1 X111.255 Y80.859 E1.26421
G1 X111.284 Y81.532 E1.28885
G1 X111.607 Y85.479 E1.43374
G1 X111.595 Y85.927 E1.45014
G1 X111.659 Y86.753 E1.48045
G1 X111.767 Y87.61 E1.51205
G1 X111.747 Y87.919 E1.52338
G1 X111.748 Y88.09 E1.52964
G1 X111.709 Y88.339 E1.53886
G1 X111.66 Y89.166 E1.56917
G1 X111.647 Y90.437 E1.61567
G1 X111.663 Y91.042 E1.63781
G1 X111.714 Y91.51 E1.65504
G1 X111.711 Y91.653 E1.66027
G1 X111.79 Y92.477 E1.69056
G1 X111.82 Y92.631 E1.6963
G1 X111.86 Y93.136 E1.71483
G1 X111.992 Y94.106 E1.75065
G1 X112.075 Y94.442 E1.76331
G1 X112.074 Y94.67 E1.77165
G1 X112.15 Y95.494 E1.80192
G1 X112.306 Y96.308 E1.83225
G1 X112.505 Y96.983 E1.85799
G1 X112.535 Y97.187 E1.86554
G1 X112.734 Y97.99 E1.89581
G1 X113.034 Y98.827 E1.92834
G1 X113.025 Y99.2 E1.94199
G1 X113.085 Y100.026 E1.97229
G1 X113.178 Y100.793 E2.00055
G1 X113.182 Y100.998 E2.00805
G1 X113.208 Y101.365 E2.02152
G1 X113.383 Y102.583 E2.06653
G1 X113.598 Y103.383 E2.09684
G1 X113.77 Y103.841 E2.11474
G1 X113.948 Y104.349 E2.13443
G1 X114.036 Y104.742 E2.14917
G1 X114.288 Y105.637 E2.18319
G1 X114.417 Y105.963 E2.19601
G1 X114.611 Y106.64 E2.22178
G1 X114.866 Y107.256 E2.24617
G1 X114.953 Y107.549 E2.25735
G1 X115.038 Y107.776 E2.26622
G1 X115.282 Y108.685 E2.30066
G1 X115.341 Y108.865 E2.30759
G1 X115.577 Y109.867 E2.34525
G1 X115.852 Y110.649 E2.37558
G1 X116.23 Y111.575 E2.41217
G1 X116.474 Y112.377 E2.44284
G1 X116.616 Y112.803 E2.45927
G1 X116.935 Y113.567 E2.48956
G1 X117.695 Y115.162 E2.5542
G1 X117.921 Y115.68 E2.57488
G1 X118.17 Y116.128 E2.59363
G1 X118.224 Y116.779 E2.61753
G1 X118.391 Y117.59 E2.64782
G1 X118.636 Y118.381 E2.67812
G1 X118.934 Y119.202 E2.71007
G1 X119.089 Y119.586 E2.72522
G1 X119.223 Y119.966 E2.73996
G1 X119.458 Y120.558 E2.76327
G1 X119.615 Y120.915 E2.77754
G1 X119.929 Y121.954 E2.81725
G1 X120.124 Y122.525 E2.83932
G1 X120.456 Y123.284 E2.86963
G1 X120.767 Y123.912 E2.89527
G1 X121.185 Y124.849 E2.93281
G1 X121.612 Y125.866 E2.97316
G1 X121.659 Y125.998 E2.97829
G1 X121.916 Y126.622 E3.00298
G1 X122.124 Y127.089 E3.02168
G1 X122.52 Y127.817 E3.052
G1 X123.14 Y128.835 E3.09561
G1 X120.809 Y128.393 E3.18241
G1 X120.308 Y128.313 E3.20098
G1 X117.857 Y127.997 E3.29139
G1 X117.04 Y127.913 E3.32144
G1 X111.773 Y127.536 E3.51463
G1 X111.316 Y127.515 E3.53137
G1 X110.657 Y127.503 E3.55548
G1 X102.533 Y127.591 E3.85273
G1 X101.633 Y127.648 E3.88572
G1 X99.118 Y127.942 E3.97836
G1 X98.207 Y128.099 E4.01218
G1 X94.711 Y128.896 E4.14337
G1 X93.942 Y129.109 E4.17256
G1 X89.431 Y130.59 E4.34627
G1 X88.986 Y130.75 E4.36357
G1 X88.388 Y130.988 E4.38712
G1 X84.832 Y132.503 E4.52854
G1 X84.301 Y132.751 E4.54998
G1 X83.813 Y133 E4.57002
G1 X81.55 Y134.196 E4.66367
G1 X81.109 Y134.446 E4.68221
G1 X79.049 Y135.701 E4.77047
G1 X78.822 Y135.822 E4.77988
G1 X77.935 Y136.367 E4.81797
G1 X77.314 Y136.849 E4.84673
G1 X77.031 Y137.058 E4.8596
G1 X76.638 Y137.366 E4.87787
G1 X75.923 Y138.02 E4.91332
G1 X74.933 Y138.626 E4.95578
G1 X74.279 Y139.135 E4.9861
G1 X73.765 Y139.622 E5.01201
G1 X72.871 Y140.19 E5.05076
G1 X72.468 Y140.396 E5.06732
G1 X72.068 Y140.63 E5.08427
G1 X71.873 Y140.73 E5.09229
G1 X71.175 Y141.176 E5.1226
G1 X70.523 Y141.688 E5.15293
G1 X70.239 Y141.934 E5.16667
G1 X69.866 Y142.28 E5.18529
G1 X69.325 Y142.716 E5.21071
G1 X68.6 Y143.416 E5.24758
G1 X67.857 Y143.977 E5.28164
G1 X67.51 Y144.266 E5.29816
G1 X66.929 Y144.797 E5.32696
G1 X66.373 Y145.411 E5.35727
G1 X65.99 Y145.925 E5.38072
G1 X65.6 Y146.324 E5.40113
G1 X65.168 Y146.802 E5.4247
G1 X64.843 Y147.069 E5.44009
G1 X64.353 Y147.505 E5.46409
G1 X63.713 Y148.18 E5.49812
G1 X63.127 Y148.578 E5.52404
G1 X62.625 Y148.864 E5.54517
G1 X61.948 Y149.341 E5.57547
G1 X61.261 Y149.877 E5.60735
G1 X60.778 Y150.283 E5.63044
G1 X60.192 Y150.868 E5.66073
G1 X58.802 Y152.396 E5.73631
G1 X57.562 Y153.78 E5.80429
G1 X57.076 Y154.362 E5.83203
G1 X56.527 Y155.119 E5.86624
G1 X55.705 Y156.393 E5.92172
G1 X55.206 Y157.278 E5.95889
G1 X55.009 Y157.737 E5.97716
G1 X54.71 Y158.226 E5.99813
G1 X54.271 Y158.788 E6.02422
G1 X53.899 Y159.303 E6.04747
G1 X53.695 Y159.461 E6.05691
G1 X53.249 Y159.882 E6.07934
G1 X53.179 Y159.936 E6.08258
G1 X52.573 Y160.501 E6.11289
G1 X52.024 Y161.121 E6.14319
G1 X51.567 Y161.69 E6.16989
G1 X51.143 Y162.202 E6.19421
G1 X50.678 Y162.888 E6.22453
G1 X50.206 Y163.663 E6.25773
G1 X49.871 Y164.267 E6.283
G1 X49.502 Y165 E6.31302
G1 X48.915 Y166.116 E6.35916
G1 X47.508 Y168.522 E6.46113
G1 X47.286 Y168.926 E6.478
G1 X47.062 Y169.361 E6.4959
G1 X46.861 Y169.777 E6.5128
G1 X46.55 Y170.575 E6.54414
G1 X46.195 Y171.233 E6.57149
G1 X46.159 Y171.282 E6.57371
G1 X45.556 Y172.323 E6.61773
G1 X44.145 Y174.953 E6.72692
G1 X43.782 Y175.668 E6.75626
G1 X42.214 Y178.996 E6.89086
G1 X41.933 Y179.573 E6.91434
G1 X41.618 Y180.304 E6.94346
G1 X40.127 Y184.26 E7.09813
G1 X39.977 Y184.693 E7.1149
G1 X38.834 Y188.298 E7.25326
G1 X38.685 Y188.826 E7.27333
G1 X38.532 Y189.448 E7.29677
G1 X37.869 Y192.329 E7.40493
G1 X37.557 Y193.538 E7.45061
G1 X37.21 Y194.604 E7.49163
G1 X37.066 Y195.097 E7.51042
G1 X36.896 Y195.907 E7.5407
G1 X36.728 Y196.957 E7.5796
G1 X36.641 Y197.715 E7.60752
G1 X36.585 Y198.517 E7.63693
G1 X36.583 Y198.973 E7.65361
G1 X36.153 Y200.423 E7.70895
G1 X35.871 Y201.501 E7.74971
G1 X35.603 Y202.897 E7.80172
G1 X35.512 Y203.445 E7.82204
G1 X35.148 Y206.2 E7.92371
G1 X35.074 Y207.237 E7.96175
G1 X35.023 Y212.272 E8.14597
G1 X35.023 Y212.97 E8.17151
G1 X35.086 Y217.486 E8.33675
G1 X35.096 Y218.752 E8.38307
G1 X34.838 Y220.518 E8.44836
G1 X34.786 Y220.953 E8.46439
G1 X34.748 Y221.78 E8.49468
G1 X34.749 Y222.028 E8.50375
G1 X34.705 Y223.519 E8.55833
G1 X34.698 Y224.779 E8.60443
G1 X34.777 Y225.604 E8.63475
G1 X35.061 Y227.565 E8.70724
G1 X35.293 Y228.661 E8.74823
G1 X35.391 Y228.955 E8.75957
G1 X35.647 Y229.977 E8.79811
G1 X35.798 Y230.931 E8.83345
G1 X36.414 Y234.198 E8.95509
G1 X36.496 Y234.712 E8.97413
G1 X37.149 Y238.46 E9.11332
G1 X37.296 Y239.139 E9.13874
G1 X37.902 Y241.812 E9.23901
G1 X38.417 Y243.886 E9.3172
G1 X38.921 Y245.67 E9.38502
G1 X39.661 Y248.186 E9.48097
G1 X39.833 Y248.71 E9.50115
G1 X40.163 Y249.613 E9.53632
G1 X40.318 Y250.007 E9.55181
G1 X41.421 Y252.618 E9.65551
G1 X42.568 Y255.612 E9.77282
G1 X42.754 Y256.061 E9.7906
G1 X43.24 Y257.142 E9.83396
G1 X43.413 Y257.503 E9.8486
G1 X44.009 Y258.679 E9.89684
G1 X44.572 Y259.632 E9.93734
G1 X44.667 Y259.758 E9.94311
G1 X44.958 Y260.228 E9.96333
G1 X45.435 Y260.92 E9.99408
G1 X45.913 Y261.546 E10.0229
G1 X46.058 Y261.715 E10.03105
G1 X46.502 Y262.318 E10.05844
G1 X47.063 Y262.928 E10.08876
G1 X47.679 Y263.482 E10.11908
G1 X48.346 Y263.973 E10.14938
G1 X49.057 Y264.397 E10.17966
G1 X49.806 Y264.751 E10.20997
G1 X50.586 Y265.031 E10.24029
G1 X51.388 Y265.235 E10.27057
G1 X52.207 Y265.36 E10.30088
G1 X53.034 Y265.406 E10.33119
G1 X58.764 Y265.446 E10.54083
G1 X59.752 Y265.396 E10.57702
G1 X60.57 Y265.266 E10.60733
G1 X61.372 Y265.059 E10.63763
G1 X62.15 Y264.775 E10.66793
G1 X62.897 Y264.418 E10.69822
G1 X63.606 Y263.99 E10.72852
G1 X64.271 Y263.495 E10.75885
G1 X64.885 Y262.939 E10.78916
G1 X65.442 Y262.327 E10.81943
G1 X65.938 Y261.663 E10.84975
G1 X66.367 Y260.955 E10.88004
G1 X66.726 Y260.209 E10.91033
G1 X67.071 Y259.271 E10.9469
G1 X72.529 Y258.595 E11.14811
G1 X73.114 Y258.502 E11.16978
G1 X73.747 Y258.347 E11.19362
G1 X75.391 Y258.368 E11.25378
G1 X76.15 Y258.344 E11.28156
G1 X76.972 Y258.242 E11.31186
G1 X77.78 Y258.06 E11.34217
G1 X78.049 Y257.972 E11.35252
G1 X80.832 Y257.999 E11.45435
G1 X81.738 Y257.96 E11.48752
G1 X82.557 Y257.841 E11.5178
G1 X83.359 Y257.644 E11.54802
G1 X87.429 Y257.688 E11.69693
G1 X88.186 Y257.663 E11.72464
G1 X94.632 Y257.163 E11.96118
G1 X95.754 Y257.001 E12.00266
G1 X96.527 Y256.797 E12.03191
G1 X101.315 Y256.853 E12.20709
G1 X102.057 Y256.83 E12.23425
G1 X107.972 Y256.895 E12.45067
G1 X108.382 Y256.908 E12.46568
G1 X109.676 Y256.913 E12.51303
G1 X110.337 Y256.891 E12.53722
G1 X114.194 Y256.914 E12.67834
G1 X114.861 Y256.892 E12.70275
G1 X117.703 Y256.909 E12.80673
G1 X118.417 Y256.885 E12.83287
G1 X120.375 Y256.895 E12.90451
G1 X121.085 Y256.87 E12.9305
G1 X125.062 Y256.901 E13.07601
G1 X125.485 Y256.937 E13.09154
G1 X126.137 Y256.967 E13.11542
G1 X127.052 Y256.974 E13.1489
G1 X155.524 Y259.541 E14.1948
G1 X156.308 Y259.738 E14.22438
G1 X157.127 Y259.862 E14.25468
G1 X157.954 Y259.906 E14.28498
G1 X158.528 Y259.909 E14.30598
G1 X158.946 Y259.895 E14.32128
G1 X159.083 Y260.352 E14.33874
G1 X159.396 Y261.119 E14.36905
G1 X159.782 Y261.852 E14.39936
G1 X160.113 Y262.378 E14.42209
G1 X160.611 Y263.039 E14.45237
G1 X161.171 Y263.65 E14.4827
G1 X161.787 Y264.203 E14.51298
G1 X162.454 Y264.695 E14.54331
G1 X163.165 Y265.12 E14.57361
G1 X163.913 Y265.475 E14.6039
G1 X164.692 Y265.755 E14.63419
G1 X165.495 Y265.959 E14.6645
G1 X166.314 Y266.085 E14.69482
G1 X167.141 Y266.132 E14.72512
G1 X168.823 Y266.145 E14.78666
G1 X169.158 Y266.166 E14.79894
G1 X169.985 Y266.211 E14.82924
G1 X171.383 Y266.22 E14.88039
G1 X171.955 Y266.204 E14.90133
G1 X172.778 Y266.115 E14.93161
G1 X173.589 Y265.946 E14.96192
G1 X174.38 Y265.7 E14.99223
G1 X175.143 Y265.379 E15.02252
G1 X175.872 Y264.985 E15.05283
G1 X176.56 Y264.524 E15.08313
G1 X177.2 Y263.998 E15.11344
G1 X177.786 Y263.412 E15.14376
G1 X178.313 Y262.774 E15.17404
G1 X178.776 Y262.087 E15.20435
G1 X179.17 Y261.359 E15.23463
G1 X179.493 Y260.596 E15.26495
G1 X179.74 Y259.805 E15.29526
G1 X179.834 Y259.358 E15.31197
G1 X180.117 Y258.835 E15.33373
G1 X180.307 Y258.463 E15.34901
G1 X180.629 Y257.7 E15.37931
G1 X180.818 Y257.176 E15.39969
G1 X181.586 Y254.867 E15.48872
G1 X181.693 Y254.605 E15.49907
G1 X182.495 Y252.812 E15.57094
G1 X182.743 Y252.196 E15.59523
G1 X183.544 Y249.954 E15.68234
G1 X183.715 Y249.42 E15.70285
G1 X183.846 Y248.955 E15.72052
G1 X184.714 Y245.66 E15.84519
G1 X184.825 Y245.206 E15.86229
G1 X184.921 Y244.857 E15.87553
G1 X186.208 Y239.739 E16.06861
G1 X187.252 Y235.159 E16.24047
G1 X187.868 Y233.336 E16.31087
G1 X187.857 Y233.332 E16.3113
G1 X187.998 Y232.951 E16.32616
G1 X188.178 Y232.341 E16.34943
G1 X188.331 Y231.746 E16.37191
G1 X188.633 Y230.365 E16.42363
G1 X188.804 Y229.21 E16.46635
G1 X188.933 Y227.582 E16.5261
G1 X188.963 Y226.506 E16.56548
G1 X188.962 Y225.957 E16.58556
G1 X188.941 Y225.351 E16.60775
G1 X188.889 Y224.661 E16.63306
G1 X188.684 Y222.889 E16.69833
G1 X188.686 Y222.302 E16.7198
G1 X188.734 Y221.467 E16.7504
G1 X188.75 Y220.797 E16.77492
G1 X188.746 Y219.156 E16.83496
G1 X188.717 Y218.476 E16.85986
G1 X188.393 Y214.526 E17.00486
G1 X188.405 Y214.083 E17.02108
G1 X188.341 Y213.257 E17.05139
G1 X188.233 Y212.4 E17.08299
G1 X188.253 Y212.091 E17.09432
G1 X188.252 Y211.918 E17.10065
G1 X188.291 Y211.671 E17.1098
G1 X188.34 Y210.844 E17.14011
G1 X188.353 Y209.573 E17.18661
G1 X188.337 Y208.968 E17.20875
G1 X188.287 Y208.51 E17.22561
G1 X188.29 Y208.378 E17.23044
G1 X188.212 Y207.553 E17.26076
G1 X188.181 Y207.392 E17.26676
G1 X188.14 Y206.873 E17.2858
G1 X188.008 Y205.904 E17.32158
G1 X187.925 Y205.568 E17.33425
G1 X187.926 Y205.34 E17.34259
G1 X187.85 Y204.516 E17.37286
G1 X187.694 Y203.702 E17.40318
G1 X187.495 Y203.027 E17.42893
G1 X187.465 Y202.823 E17.43648
G1 X187.266 Y202.02 E17.46674
G1 X186.966 Y201.183 E17.49927
G1 X186.975 Y200.81 E17.51292
G1 X186.915 Y199.984 E17.54322
G1 X186.822 Y199.21 E17.57174
G1 X186.817 Y199.009 E17.5791
G1 X186.791 Y198.643 E17.59252
G1 X186.617 Y197.427 E17.63747
G1 X186.402 Y196.627 E17.66777
G1 X186.217 Y196.133 E17.68707
G1 X186.053 Y195.665 E17.70522
G1 X185.966 Y195.274 E17.71987
G1 X185.699 Y194.334 E17.75562
G1 X185.577 Y194.03 E17.76761
G1 X185.393 Y193.382 E17.79225
G1 X185.133 Y192.749 E17.81729
G1 X185.044 Y192.451 E17.82867
G1 X184.959 Y192.225 E17.8375
G1 X184.716 Y191.319 E17.87182
G1 X184.658 Y191.142 E17.87863
G1 X184.425 Y190.148 E17.91599
G1 X184.15 Y189.367 E17.94628
G1 X183.771 Y188.435 E17.98309
G1 X183.522 Y187.619 E18.0143
G1 X183.381 Y187.198 E18.03055
G1 X183.061 Y186.434 E18.06085
G1 X182.313 Y184.865 E18.12445
G1 X182.08 Y184.332 E18.14573
G1 X181.85 Y183.918 E18.16305
G1 X181.775 Y183.224 E18.18859
G1 X181.607 Y182.413 E18.21889
G1 X181.362 Y181.622 E18.24919
G1 X181.063 Y180.8 E18.28119
G1 X180.905 Y180.407 E18.29669
G1 X180.775 Y180.041 E18.3109
G1 X180.542 Y179.452 E18.33407
G1 X180.383 Y179.091 E18.34851
G1 X180.068 Y178.048 E18.38837
G1 X179.874 Y177.481 E18.41029
G1 X179.543 Y176.722 E18.44059
G1 X179.225 Y176.081 E18.46677
G1 X178.803 Y175.134 E18.5047
G1 X178.531 Y174.495 E18.53011
G1 X178.341 Y174.01 E18.54916
G1 X178.083 Y173.384 E18.57393
G1 X177.874 Y172.917 E18.59265
G1 X177.478 Y172.19 E18.62294
G1 X176.86 Y171.175 E18.66642
G1 X179.191 Y171.617 E18.75322
G1 X179.692 Y171.697 E18.77178
G1 X182.143 Y172.013 E18.8622
G1 X182.96 Y172.097 E18.89225
G1 X188.227 Y172.474 E19.08544
G1 X188.684 Y172.495 E19.10218
G1 X189.343 Y172.507 E19.12629
G1 X197.467 Y172.419 E19.42353
G1 X198.367 Y172.362 E19.45653
G1 X200.882 Y172.068 E19.54917
G1 X201.793 Y171.911 E19.58299
G1 X205.289 Y171.114 E19.71418
G1 X206.058 Y170.901 E19.74337
G1 X210.569 Y169.42 E19.91708
G1 X211.014 Y169.26 E19.93438
G1 X211.612 Y169.022 E19.95792
G1 X215.168 Y167.507 E20.09934
G1 X215.699 Y167.259 E20.12078
G1 X216.187 Y167.01 E20.14083
G1 X218.45 Y165.814 E20.23447
G1 X218.891 Y165.564 E20.25302
G1 X220.951 Y164.309 E20.34127
G1 X221.178 Y164.188 E20.35068
G1 X222.065 Y163.643 E20.38877
G1 X222.695 Y163.154 E20.41795
G1 X222.969 Y162.952 E20.4304
G1 X223.362 Y162.644 E20.44867
G1 X224.077 Y161.99 E20.48412
G1 X225.067 Y161.384 E20.52659
G1 X225.721 Y160.875 E20.55691
G1 X226.235 Y160.388 E20.58282
G1 X227.129 Y159.82 E20.62157
G1 X227.532 Y159.614 E20.63813
G1 X227.932 Y159.38 E20.65508
G1 X228.127 Y159.28 E20.6631
G1 X228.825 Y158.834 E20.6934
G1 X229.477 Y158.322 E20.72373
G1 X229.761 Y158.076 E20.73748
G1 X230.134 Y157.73 E20.75609
G1 X230.675 Y157.294 E20.78151
G1 X231.271 Y156.719 E20.81181
G1 X231.36 Y156.623 E20.8166
G1 X232.142 Y156.033 E20.85244
G1 X232.488 Y155.745 E20.86891
G1 X233.068 Y155.216 E20.89763
G1 X233.625 Y154.602 E20.92796
G1 X234.008 Y154.087 E20.95144
G1 X234.4 Y153.686 E20.97196
G1 X234.832 Y153.208 E20.99553
G1 X235.157 Y152.941 E21.01092
G1 X235.647 Y152.505 E21.03492
G1 X236.287 Y151.83 E21.06895
G1 X236.876 Y151.43 E21.095
G1 X237.375 Y151.146 E21.116
G1 X238.052 Y150.669 E21.1463
G1 X238.739 Y150.133 E21.17818
G1 X239.222 Y149.727 E21.20127
G1 X239.808 Y149.142 E21.23156
G1 X241.198 Y147.614 E21.30714
G1 X242.438 Y146.23 E21.37512
G1 X242.924 Y145.648 E21.40286
G1 X243.473 Y144.891 E21.43708
G1 X244.295 Y143.617 E21.49255
G1 X244.794 Y142.732 E21.52972
G1 X244.991 Y142.273 E21.54799
G1 X245.283 Y141.794 E21.56852
G1 X245.732 Y141.219 E21.59521
G1 X246.104 Y140.705 E21.61842
G1 X246.305 Y140.549 E21.62773
G1 X246.751 Y140.128 E21.65017
G1 X246.821 Y140.074 E21.6534
G1 X247.427 Y139.509 E21.68372
G1 X247.976 Y138.889 E21.71401
G1 X248.438 Y138.313 E21.74103
G1 X248.857 Y137.808 E21.76504
G1 X249.322 Y137.122 E21.79536
G1 X249.794 Y136.347 E21.82856
G1 X250.129 Y135.743 E21.85383
G1 X250.513 Y134.98 E21.88508
G1 X251.084 Y133.895 E21.92993
G1 X252.492 Y131.488 E22.03196
G1 X252.737 Y131.04 E22.05064
G1 X252.968 Y130.585 E22.06931
G1 X253.149 Y130.205 E22.08471
G1 X253.45 Y129.434 E22.11499
G1 X253.809 Y128.769 E22.14264
G1 X253.852 Y128.711 E22.14528
G1 X254.447 Y127.683 E22.18873
G1 X255.856 Y125.055 E22.29783
G1 X256.218 Y124.342 E22.32709
G1 X257.786 Y121.014 E22.46168
G1 X258.067 Y120.437 E22.48516
G1 X258.382 Y119.706 E22.51428
G1 X259.873 Y115.75 E22.66896
G1 X260.023 Y115.317 E22.68572
G1 X261.166 Y111.712 E22.82409
G1 X261.315 Y111.184 E22.84416
G1 X261.468 Y110.562 E22.86759
G1 X261.998 Y108.281 E22.95327
G1 X262.129 Y107.686 E22.97556
G1 X262.444 Y106.467 E23.02162
G1 X262.79 Y105.406 E23.06245
G1 X262.934 Y104.913 E23.08124
G1 X263.104 Y104.103 E23.11152
G1 X263.272 Y103.053 E23.15043
G1 X263.359 Y102.295 E23.17834
G1 X263.415 Y101.493 E23.20776
G1 X263.417 Y101.037 E23.22444
G1 X263.847 Y99.587 E23.27977
G1 X264.129 Y98.509 E23.32054
G1 X264.398 Y97.104 E23.37288
G1 X264.487 Y96.568 E23.39276
G1 X264.852 Y93.813 E23.49443
G1 X264.926 Y92.773 E23.53258
G1 X264.977 Y87.738 E23.7168
G1 X264.977 Y87.04 E23.74234
G1 X264.914 Y82.524 E23.90757
G1 X264.904 Y81.253 E23.95408
G1 X265.161 Y79.489 E24.0193
G1 X265.213 Y79.057 E24.03522
G1 X265.251 Y78.23 E24.0655
G1 X265.25 Y77.977 E24.07476
G1 X265.295 Y76.497 E24.12893
G1 X265.302 Y75.231 E24.17525
G1 X265.223 Y74.406 E24.20557
G1 X264.939 Y72.445 E24.27807
G1 X264.71 Y71.362 E24.31857
G1 X264.612 Y71.067 E24.32994
G1 X264.351 Y70.027 E24.36917
G1 X264.203 Y69.084 E24.40409
G1 X263.585 Y65.804 E24.52621
G1 X263.504 Y65.298 E24.54495
G1 X262.851 Y61.55 E24.68415
G1 X262.704 Y60.871 E24.70956
G1 X262.056 Y58.018 E24.8166
G1 X261.583 Y56.124 E24.88802
G1 X261.079 Y54.34 E24.95585
G1 X260.339 Y51.824 E25.0518
G1 X260.167 Y51.3 E25.07198
G1 X259.837 Y50.397 E25.10715
G1 X259.682 Y50.003 E25.12264
G1 X258.574 Y47.38 E25.22682
G1 X257.428 Y44.387 E25.34407
G1 X257.244 Y43.945 E25.36159
G1 X256.759 Y42.867 E25.40483
G1 X256.589 Y42.511 E25.41927
G1 X255.992 Y41.332 E25.46762
G1 X255.412 Y40.354 E25.50922
G1 X255.32 Y40.233 E25.51478
G1 X255.039 Y39.779 E25.53431
G1 X254.566 Y39.091 E25.56486
G1 X254.089 Y38.466 E25.59363
G1 X253.941 Y38.293 E25.60195
G1 X253.498 Y37.692 E25.62927
G1 X252.937 Y37.082 E25.65959
G1 X252.321 Y36.528 E25.6899
G1 X251.654 Y36.037 E25.7202
G1 X250.943 Y35.613 E25.75049
G1 X250.194 Y35.259 E25.7808
G1 X249.414 Y34.979 E25.81112
G1 X248.612 Y34.775 E25.8414
G1 X247.793 Y34.65 E25.87171
G1 X246.966 Y34.604 E25.90201
G1 X241.236 Y34.564 E26.11166
G1 X240.248 Y34.614 E26.14785
G1 X239.43 Y34.744 E26.17815
G1 X238.628 Y34.951 E26.20846
G1 X237.85 Y35.235 E26.23876
G1 X237.103 Y35.592 E26.26905
G1 X236.394 Y36.02 E26.29935
G1 X235.729 Y36.515 E26.32968
G1 X235.115 Y37.071 E26.35998
G1 X234.558 Y37.683 E26.39026
G1 X234.062 Y38.347 E26.42058
G1 X233.633 Y39.055 E26.45087
G1 X233.274 Y39.801 E26.48116
G1 X232.922 Y40.759 E26.5185
G1 X220.662 Y42.057 E26.96955
G1 X218.814 Y42.037 E27.03717
G1 X218.381 Y42.044 E27.05301
G1 X217.556 Y42.117 E27.08331
G1 X216.741 Y42.269 E27.11364
G1 X216.411 Y42.364 E27.12621
G1 X213.783 Y42.324 E27.22237
G1 X213.002 Y42.348 E27.25095
G1 X203.555 Y43.065 E27.59758
G1 X202.709 Y43.171 E27.62877
G1 X202.601 Y43.195 E27.63282
G1 X198.746 Y43.168 E27.77386
G1 X198.423 Y43.176 E27.78568
G1 X191.976 Y43.113 E28.02156
G1 X191.617 Y43.102 E28.03471
G1 X190.328 Y43.097 E28.08187
G1 X189.667 Y43.119 E28.10606
G1 X185.805 Y43.096 E28.24736
G1 X185.139 Y43.118 E28.27174
G1 X182.297 Y43.101 E28.37572
G1 X181.583 Y43.125 E28.40186
G1 X179.625 Y43.115 E28.47349
G1 X178.916 Y43.14 E28.49945
G1 X175.027 Y43.109 E28.64174
G1 X174.604 Y43.073 E28.65727
G1 X173.943 Y43.043 E28.68148
G1 X172.842 Y43.035 E28.72176
G1 X144.363 Y40.47 E29.76791
G1 X143.605 Y40.277 E29.79653
G1 X142.787 Y40.151 E29.82681
G1 X141.96 Y40.104 E29.85712
G1 X141.581 Y40.101 E29.87098
G1 X141.058 Y40.131 E29.89015
G1 X140.917 Y39.658 E29.90821
G1 X140.604 Y38.891 E29.93852
G1 X140.218 Y38.158 E29.96883
G1 X139.887 Y37.632 E29.99156
G1 X139.389 Y36.971 E30.02184
G1 X138.829 Y36.36 E30.05216
G1 X138.213 Y35.807 E30.08245
G1 X137.546 Y35.315 E30.11277
G1 X136.835 Y34.89 E30.14308
G1 X136.087 Y34.535 E30.17337
G1 X135.308 Y34.255 E30.20366
G1 X134.505 Y34.051 E30.23397
G1 X133.686 Y33.925 E30.26429
G1 X132.859 Y33.878 E30.29459
G1 X131.177 Y33.865 E30.35613
G1 X130.842 Y33.844 E30.36841
G1 X130.015 Y33.799 E30.39871
G1 X128.617 Y33.79 E30.44986
G1 X128.045 Y33.806 E30.4708
G1 X127.222 Y33.895 E30.50108
G1 X126.411 Y34.064 E30.53139
G1 X125.62 Y34.31 E30.5617
G1 X124.857 Y34.631 E30.59198
G1 X124.128 Y35.025 E30.6223
G1 X123.44 Y35.486 E30.6526
G1 X122.8 Y36.012 E30.68291
G1 X122.214 Y36.598 E30.71323
G1 X121.687 Y37.236 E30.74351
G1 X121.224 Y37.923 E30.77382
G1 X120.83 Y38.651 E30.8041
G1 X120.507 Y39.414 E30.83441
G1 X120.26 Y40.205 E30.86473
G1 X120.166 Y40.652 E30.88144
G1 X119.883 Y41.175 E30.9032
G1 X119.693 Y41.547 E30.91848
G1 X119.371 Y42.31 E30.94878
G1 X119.182 Y42.834 E30.96916
G1 X118.414 Y45.143 E31.05819
G1 X118.316 Y45.384 E31.06771
G1 X117.505 Y47.198 E31.14041
G0 F2500.2 X117.906 Y47.377
G1 F1500 X117.672 Y47.962 E31.16346
G1 X116.871 Y50.204 E31.25056
G1 X116.708 Y50.71 E31.27001
G1 X116.623 Y51.008 E31.28135
G1 X115.506 Y55.26 E31.44219
G1 X114.176 Y60.556 E31.64197
G1 X113.171 Y64.972 E31.80766
G1 X112.547 Y66.82 E31.87902
G1 X112.558 Y66.824 E31.87945
G1 X112.424 Y67.183 E31.89347
G1 X112.244 Y67.793 E31.91674
G1 X112.099 Y68.358 E31.93808
G1 X111.797 Y69.739 E31.9898
G1 X111.634 Y70.835 E32.03034
G1 X111.505 Y72.463 E32.09009
G1 X111.477 Y73.517 E32.12867
G1 X111.478 Y74.039 E32.14776
G1 X111.499 Y74.643 E32.16988
G1 X111.548 Y75.295 E32.1938
G1 X111.762 Y77.146 E32.26197
G1 X111.754 Y77.719 E32.28293
G1 X111.717 Y78.324 E32.30511
G1 X111.694 Y78.931 E32.32733
G1 X111.695 Y80.858 E32.39784
G1 X111.722 Y81.496 E32.4212
G1 X112.046 Y85.456 E32.56656
G1 X112.034 Y85.894 E32.58259
G1 X112.095 Y86.698 E32.61209
G1 X112.209 Y87.599 E32.64532
G1 X112.186 Y87.948 E32.65812
G1 X112.149 Y88.365 E32.67343
G1 X112.1 Y89.171 E32.70298
G1 X112.087 Y90.442 E32.74948
G1 X112.099 Y90.974 E32.76895
G1 X112.15 Y91.453 E32.78657
G1 X112.148 Y91.569 E32.79082
G1 X112.22 Y92.372 E32.82031
G1 X112.255 Y92.553 E32.82706
G1 X112.298 Y93.101 E32.84717
G1 X112.397 Y93.877 E32.87579
G1 X112.511 Y94.374 E32.89445
G1 X112.508 Y94.524 E32.89994
G1 X112.572 Y95.328 E32.92944
G1 X112.715 Y96.122 E32.95896
G1 X112.931 Y96.885 E32.98797
G1 X113.076 Y97.582 E33.01402
G1 X113.318 Y98.351 E33.04351
G1 X113.478 Y98.725 E33.0584
G1 X113.465 Y99.169 E33.07465
G1 X113.522 Y99.973 E33.10414
G1 X113.617 Y100.756 E33.13299
G1 X113.621 Y100.967 E33.14072
G1 X113.647 Y101.334 E33.15418
G1 X113.76 Y102.223 E33.18696
G1 X113.944 Y103.008 E33.21646
G1 X114.205 Y103.771 E33.24596
G1 X114.234 Y103.834 E33.2485
G1 X114.369 Y104.213 E33.26322
G1 X114.466 Y104.646 E33.27946
G1 X114.691 Y105.455 E33.31018
G1 X114.827 Y105.802 E33.32381
G1 X115.011 Y106.452 E33.34853
G1 X115.285 Y107.121 E33.37498
G1 X115.375 Y107.424 E33.38654
G1 X115.463 Y107.659 E33.39572
G1 X115.7 Y108.548 E33.42938
G1 X115.77 Y108.763 E33.43766
G1 X115.992 Y109.721 E33.47364
G1 X116.26 Y110.482 E33.50315
G1 X116.643 Y111.421 E33.54026
G1 X116.895 Y112.249 E33.57192
G1 X117.022 Y112.633 E33.58672
G1 X117.333 Y113.378 E33.61625
G1 X118.096 Y114.978 E33.68111
G1 X118.306 Y115.466 E33.70054
G1 X118.597 Y115.992 E33.72254
G1 X118.652 Y116.67 E33.74742
G1 X118.812 Y117.46 E33.77691
G1 X119.049 Y118.231 E33.80642
G1 X119.347 Y119.052 E33.83838
G1 X119.506 Y119.445 E33.85389
G1 X119.638 Y119.819 E33.8684
G1 X119.86 Y120.381 E33.89051
G1 X120.031 Y120.77 E33.90605
G1 X120.35 Y121.827 E33.94645
G1 X120.528 Y122.349 E33.96663
G1 X120.85 Y123.089 E33.99615
G1 X121.162 Y123.718 E34.02184
G1 X121.587 Y124.673 E34.06008
G1 X121.864 Y125.32 E34.08583
G1 X122.322 Y126.455 E34.13061
G1 X122.511 Y126.879 E34.1476
G1 X122.896 Y127.588 E34.17711
G1 X124.03 Y129.451 E34.25691
G1 X120.727 Y128.825 E34.3799
G1 X120.252 Y128.75 E34.3975
G1 X117.635 Y128.414 E34.49403
G1 X117.008 Y128.352 E34.51708
G1 X111.741 Y127.975 E34.71027
G1 X111.308 Y127.955 E34.72613
G1 X110.649 Y127.943 E34.75024
G1 X102.538 Y128.031 E35.04701
G1 X101.684 Y128.085 E35.07832
G1 X99.169 Y128.379 E35.17096
G1 X98.305 Y128.528 E35.20304
G1 X94.809 Y129.325 E35.33422
G1 X94.079 Y129.527 E35.36194
G1 X89.568 Y131.008 E35.53564
G1 X89.146 Y131.159 E35.55204
G1 X88.561 Y131.392 E35.57508
G1 X85.005 Y132.907 E35.71649
G1 X84.5 Y133.143 E35.73689
G1 X84.019 Y133.389 E35.75665
G1 X81.756 Y134.585 E35.8503
G1 X81.337 Y134.822 E35.86791
G1 X79.269 Y136.082 E35.95651
G1 X79.029 Y136.21 E35.96646
G1 X78.205 Y136.715 E36.00182
G1 X76.951 Y137.677 E36.05964
G1 X76.181 Y138.377 E36.09772
G1 X75.221 Y138.962 E36.13885
G1 X74.582 Y139.455 E36.16837
G1 X74.035 Y139.972 E36.19591
G1 X73.087 Y140.574 E36.237
G1 X72.67 Y140.787 E36.25413
G1 X72.25 Y141.03 E36.27188
G1 X72.128 Y141.091 E36.27687
G1 X71.447 Y141.523 E36.30638
G1 X70.812 Y142.02 E36.33588
G1 X70.528 Y142.266 E36.34963
G1 X70.144 Y142.621 E36.36876
G1 X69.646 Y143.02 E36.3921
G1 X69.063 Y143.577 E36.4216
G1 X68.881 Y143.768 E36.43126
G1 X68.783 Y143.83 E36.4355
G1 X68.139 Y144.315 E36.465
G1 X67.792 Y144.604 E36.48152
G1 X67.315 Y145.034 E36.50501
G1 X66.766 Y145.626 E36.53455
G1 X66.314 Y146.223 E36.56195
G1 X65.927 Y146.619 E36.58221
G1 X65.473 Y147.121 E36.60697
G1 X65.123 Y147.409 E36.62355
G1 X64.688 Y147.794 E36.64481
G1 X64.131 Y148.377 E36.67431
G1 X64.046 Y148.486 E36.67936
G1 X63.333 Y148.968 E36.71085
G1 X62.879 Y149.224 E36.72992
G1 X62.219 Y149.688 E36.75944
G1 X61.532 Y150.224 E36.79132
G1 X61.089 Y150.595 E36.81246
G1 X60.518 Y151.164 E36.84195
G1 X59.086 Y152.738 E36.9198
G1 X57.89 Y154.073 E36.98538
G1 X57.418 Y154.64 E37.01237
G1 X56.897 Y155.358 E37.04482
G1 X56.075 Y156.632 E37.1003
G1 X55.62 Y157.433 E37.134
G1 X55.399 Y157.941 E37.15427
G1 X55.068 Y158.484 E37.17753
G1 X54.618 Y159.059 E37.20425
G1 X54.335 Y159.443 E37.2217
G1 X54.241 Y159.594 E37.22821
G1 X53.997 Y159.782 E37.23948
G1 X53.539 Y160.213 E37.26249
G1 X52.903 Y160.793 E37.29398
G1 X52.367 Y161.396 E37.32349
G1 X51.897 Y161.982 E37.35098
G1 X51.507 Y162.45 E37.37327
G1 X51.054 Y163.117 E37.40276
G1 X50.582 Y163.892 E37.43596
G1 X50.264 Y164.465 E37.45994
G1 X49.878 Y165.231 E37.49132
G1 X49.305 Y166.321 E37.53638
G1 X47.888 Y168.744 E37.63907
G1 X47.677 Y169.127 E37.65507
G1 X47.453 Y169.562 E37.67297
G1 X47.272 Y169.938 E37.68824
G1 X46.954 Y170.755 E37.72031
G1 X46.576 Y171.455 E37.74942
G1 X46.54 Y171.504 E37.75164
G1 X45.944 Y172.531 E37.79508
G1 X44.533 Y175.161 E37.90428
G1 X44.078 Y176.065 E37.94131
G1 X42.582 Y179.247 E38.06995
G1 X42.329 Y179.766 E38.09107
G1 X42.03 Y180.459 E38.11869
G1 X40.539 Y184.415 E38.27336
G1 X40.397 Y184.826 E38.28927
G1 X39.254 Y188.431 E38.42763
G1 X39.112 Y188.932 E38.44668
G1 X38.992 Y189.416 E38.46493
G1 X38.428 Y191.839 E38.55595
G1 X38.301 Y192.417 E38.5776
G1 X37.977 Y193.671 E38.62498
G1 X37.629 Y194.74 E38.66611
G1 X37.497 Y195.188 E38.6832
G1 X37.33 Y195.977 E38.71271
G1 X37.162 Y197.027 E38.75161
G1 X37.08 Y197.746 E38.77809
G1 X37.024 Y198.548 E38.8075
G1 X37.021 Y199.042 E38.82557
G1 X36.492 Y200.847 E38.89439
G1 X36.297 Y201.61 E38.9232
G1 X36.118 Y202.528 E38.95742
G1 X36.113 Y202.585 E38.95951
G1 X36.034 Y202.983 E38.97436
G1 X35.948 Y203.503 E38.99364
G1 X35.584 Y206.258 E39.09531
G1 X35.514 Y207.242 E39.13141
G1 X35.463 Y212.277 E39.31563
G1 X35.464 Y213.085 E39.34519
G1 X35.526 Y217.483 E39.50611
G1 X35.536 Y218.78 E39.55356
G1 X35.273 Y220.582 E39.62019
G1 X35.188 Y221.779 E39.66409
G1 X35.189 Y222.03 E39.67328
G1 X35.141 Y223.753 E39.73634
G1 X35.136 Y224.738 E39.77238
G1 X35.212 Y225.541 E39.80189
G1 X35.496 Y227.502 E39.87438
G1 X35.711 Y228.522 E39.91252
G1 X35.815 Y228.833 E39.92452
G1 X36.079 Y229.89 E39.96438
G1 X36.233 Y230.863 E40.00042
G1 X36.848 Y234.128 E40.12197
G1 X36.93 Y234.636 E40.1408
G1 X37.583 Y238.384 E40.27999
G1 X37.722 Y239.029 E40.30413
G1 X38.331 Y241.716 E40.40493
G1 X38.772 Y243.507 E40.47241
G1 X39.369 Y245.633 E40.5532
G1 X40.083 Y248.061 E40.6458
G1 X40.247 Y248.559 E40.66498
G1 X40.577 Y249.462 E40.70015
G1 X40.724 Y249.836 E40.71485
G1 X41.823 Y252.438 E40.81819
G1 X42.979 Y255.455 E40.9364
G1 X43.156 Y255.881 E40.95328
G1 X43.642 Y256.962 E40.99664
G1 X43.805 Y257.304 E41.0105
G1 X44.401 Y258.48 E41.05874
G1 X44.924 Y259.367 E41.09641
G1 X45.029 Y259.507 E41.10281
G1 X45.332 Y259.996 E41.12386
G1 X45.784 Y260.653 E41.15304
G1 X46.262 Y261.279 E41.18185
G1 X46.39 Y261.43 E41.18909
G1 X46.721 Y261.89 E41.20983
G1 X47.254 Y262.496 E41.23935
G1 X47.844 Y263.047 E41.26889
G1 X48.485 Y263.536 E41.29839
G1 X49.172 Y263.959 E41.3279
G1 X49.897 Y264.312 E41.35741
G1 X50.654 Y264.592 E41.38693
G1 X51.435 Y264.795 E41.41646
G1 X52.232 Y264.92 E41.44597
G1 X53.037 Y264.966 E41.47547
G1 X58.767 Y265.006 E41.68512
G1 X59.286 Y264.993 E41.70411
G1 X60.088 Y264.907 E41.73362
G1 X60.878 Y264.743 E41.76314
G1 X61.648 Y264.501 E41.79267
G1 X62.39 Y264.184 E41.82219
G1 X63.096 Y263.795 E41.85168
G1 X63.761 Y263.338 E41.8812
G1 X64.378 Y262.817 E41.91075
G1 X64.939 Y262.238 E41.94024
G1 X65.441 Y261.607 E41.96975
G1 X65.878 Y260.928 E41.99929
G1 X66.245 Y260.21 E42.02879
G1 X66.54 Y259.459 E42.05831
G1 X66.706 Y258.872 E42.08063
G1 X72.475 Y258.158 E42.2933
G1 X73.612 Y257.934 E42.3357
G1 X73.696 Y257.906 E42.33894
G1 X75.397 Y257.928 E42.40118
G1 X75.929 Y257.918 E42.42065
G1 X76.731 Y257.835 E42.45014
G1 X77.522 Y257.674 E42.47968
G1 X77.983 Y257.531 E42.49734
G1 X80.836 Y257.559 E42.60172
G1 X81.424 Y257.543 E42.62324
G1 X82.225 Y257.453 E42.65273
G1 X83.014 Y257.284 E42.68225
G1 X83.265 Y257.204 E42.69189
G1 X87.434 Y257.249 E42.84443
G1 X88.152 Y257.225 E42.87071
G1 X94.598 Y256.725 E43.10726
G1 X95.519 Y256.6 E43.14126
G1 X96.302 Y256.407 E43.17076
G1 X96.445 Y256.356 E43.17632
G1 X101.32 Y256.413 E43.35469
G1 X102.029 Y256.391 E43.38064
G1 X108.011 Y256.456 E43.59951
G1 X108.384 Y256.468 E43.61317
G1 X109.678 Y256.473 E43.66051
G1 X110.312 Y256.451 E43.68372
G1 X114.197 Y256.474 E43.82586
G1 X114.845 Y256.452 E43.84958
G1 X117.705 Y256.469 E43.95422
G1 X118.391 Y256.444 E43.97933
G1 X120.378 Y256.455 E44.05203
G1 X121.069 Y256.43 E44.07733
G1 X125.09 Y256.462 E44.22444
G1 X125.522 Y256.498 E44.2403
G1 X126.14 Y256.527 E44.26294
G1 X127.07 Y256.534 E44.29697
G1 X155.619 Y259.108 E45.3457
G1 X156.354 Y259.298 E45.37348
G1 X157.151 Y259.422 E45.40299
G1 X157.956 Y259.466 E45.43248
G1 X158.53 Y259.469 E45.45348
G1 X159.266 Y259.421 E45.48047
G1 X159.484 Y260.166 E45.50887
G1 X159.786 Y260.914 E45.53838
G1 X160.194 Y261.685 E45.57029
G1 X160.83 Y262.612 E45.61142
G1 X161.363 Y263.218 E45.64095
G1 X161.952 Y263.769 E45.67046
G1 X162.593 Y264.258 E45.69996
G1 X163.28 Y264.682 E45.72949
G1 X164.005 Y265.036 E45.75901
G1 X164.761 Y265.316 E45.7885
G1 X165.542 Y265.52 E45.81804
G1 X166.339 Y265.646 E45.84756
G1 X167.144 Y265.692 E45.87706
G1 X169.061 Y265.707 E45.9472
G1 X169.182 Y265.726 E45.95168
G1 X169.988 Y265.771 E45.98121
G1 X171.386 Y265.78 E46.03236
G1 X172.273 Y265.737 E46.06485
G1 X173.07 Y265.615 E46.09435
G1 X173.852 Y265.414 E46.12389
G1 X174.609 Y265.137 E46.15338
G1 X175.336 Y264.786 E46.18292
G1 X176.024 Y264.365 E46.21243
G1 X176.667 Y263.878 E46.24194
G1 X177.259 Y263.33 E46.27145
G1 X177.794 Y262.726 E46.30097
G1 X178.266 Y262.072 E46.33048
G1 X178.671 Y261.374 E46.36
G1 X179.005 Y260.64 E46.38951
G1 X179.265 Y259.876 E46.41903
G1 X179.426 Y259.187 E46.44492
G1 X179.73 Y258.625 E46.4683
G1 X180.216 Y257.549 E46.51149
G1 X180.4 Y257.036 E46.53143
G1 X181.17 Y254.721 E46.62069
G1 X181.276 Y254.462 E46.63093
G1 X182.094 Y252.633 E46.70424
G1 X182.328 Y252.048 E46.72729
G1 X183.129 Y249.806 E46.81439
G1 X183.292 Y249.3 E46.83384
G1 X183.377 Y249.002 E46.84518
G1 X184.494 Y244.75 E47.00602
G1 X185.824 Y239.453 E47.20583
G1 X186.828 Y235.038 E47.37148
G1 X187.451 Y233.195 E47.44266
G1 X187.441 Y233.192 E47.44304
G1 X187.576 Y232.827 E47.45728
G1 X187.756 Y232.217 E47.48055
G1 X187.901 Y231.652 E47.50189
G1 X188.203 Y230.271 E47.55361
G1 X188.366 Y229.175 E47.59415
G1 X188.495 Y227.547 E47.6539
G1 X188.523 Y226.493 E47.69247
G1 X188.522 Y225.972 E47.71154
G1 X188.501 Y225.366 E47.73372
G1 X188.452 Y224.712 E47.75771
G1 X188.237 Y222.856 E47.82607
G1 X188.246 Y222.291 E47.84675
G1 X188.283 Y221.686 E47.86892
G1 X188.306 Y221.079 E47.89115
G1 X188.306 Y219.157 E47.96146
G1 X188.279 Y218.512 E47.98508
G1 X187.954 Y214.546 E48.13067
G1 X187.966 Y214.116 E48.14641
G1 X187.905 Y213.312 E48.17591
G1 X187.791 Y212.411 E48.20914
G1 X187.814 Y212.062 E48.22193
G1 X187.851 Y211.645 E48.23725
G1 X187.9 Y210.839 E48.26679
G1 X187.913 Y209.568 E48.31329
G1 X187.901 Y209.036 E48.33276
G1 X187.851 Y208.562 E48.3502
G1 X187.853 Y208.461 E48.3539
G1 X187.783 Y207.657 E48.38342
G1 X187.746 Y207.459 E48.39079
G1 X187.702 Y206.908 E48.41102
G1 X187.603 Y206.133 E48.4396
G1 X187.489 Y205.634 E48.45833
G1 X187.492 Y205.486 E48.46374
G1 X187.428 Y204.682 E48.49325
G1 X187.285 Y203.888 E48.52277
G1 X187.069 Y203.125 E48.55178
G1 X186.924 Y202.428 E48.57783
G1 X186.682 Y201.659 E48.60732
G1 X186.522 Y201.285 E48.62221
G1 X186.535 Y200.841 E48.63846
G1 X186.478 Y200.037 E48.66795
G1 X186.384 Y199.254 E48.6968
G1 X186.379 Y199.04 E48.70463
G1 X186.353 Y198.674 E48.71805
G1 X186.24 Y197.787 E48.75077
G1 X186.056 Y197.002 E48.78027
G1 X185.795 Y196.239 E48.80977
G1 X185.765 Y196.174 E48.81239
G1 X185.632 Y195.799 E48.82695
G1 X185.536 Y195.37 E48.84303
G1 X185.297 Y194.518 E48.8754
G1 X185.167 Y194.19 E48.88831
G1 X184.993 Y193.569 E48.91191
G1 X184.713 Y192.884 E48.93898
G1 X184.622 Y192.577 E48.9507
G1 X184.513 Y192.24 E48.96366
G1 X184.298 Y191.456 E48.9934
G1 X184.231 Y191.252 E49.00125
G1 X184.009 Y190.294 E49.03723
G1 X183.743 Y189.533 E49.06673
G1 X183.355 Y188.58 E49.10437
G1 X183.101 Y187.748 E49.1362
G1 X182.664 Y186.623 E49.18035
G1 X181.903 Y185.028 E49.24501
G1 X181.695 Y184.546 E49.26422
G1 X181.402 Y184.018 E49.28631
G1 X181.347 Y183.334 E49.31142
G1 X181.187 Y182.543 E49.34094
G1 X180.949 Y181.772 E49.37046
G1 X180.65 Y180.95 E49.40246
G1 X180.497 Y180.57 E49.41745
G1 X180.361 Y180.187 E49.43232
G1 X180.14 Y179.629 E49.45428
G1 X179.968 Y179.237 E49.46994
G1 X179.647 Y178.176 E49.5105
G1 X179.47 Y177.657 E49.53056
G1 X179.148 Y176.917 E49.56008
G1 X178.832 Y176.279 E49.58613
G1 X178.4 Y175.31 E49.62495
G1 X178.149 Y174.722 E49.64834
G1 X177.676 Y173.551 E49.69454
G1 X177.487 Y173.127 E49.71153
G1 X177.102 Y172.419 E49.74101
G1 X175.969 Y170.559 E49.82069
G1 X179.273 Y171.185 E49.94373
G1 X179.748 Y171.26 E49.96132
G1 X182.365 Y171.596 E50.05785
G1 X182.992 Y171.658 E50.0809
G1 X188.259 Y172.035 E50.27409
G1 X188.692 Y172.055 E50.28995
G1 X189.351 Y172.067 E50.31407
G1 X197.462 Y171.979 E50.61084
G1 X198.316 Y171.925 E50.64214
G1 X200.831 Y171.631 E50.73478
G1 X201.695 Y171.482 E50.76686
G1 X205.191 Y170.685 E50.89805
G1 X205.921 Y170.483 E50.92576
G1 X210.432 Y169.002 E51.09947
G1 X210.854 Y168.851 E51.11586
G1 X211.439 Y168.618 E51.1389
G1 X214.995 Y167.103 E51.28032
G1 X215.5 Y166.867 E51.30071
G1 X215.981 Y166.621 E51.32048
G1 X218.244 Y165.425 E51.41412
G1 X218.663 Y165.188 E51.43174
G1 X220.731 Y163.928 E51.52033
G1 X220.971 Y163.8 E51.53028
G1 X221.795 Y163.295 E51.56564
G1 X223.049 Y162.333 E51.62347
G1 X223.819 Y161.633 E51.66154
G1 X224.779 Y161.048 E51.70267
G1 X225.418 Y160.555 E51.7322
G1 X225.965 Y160.038 E51.75973
G1 X226.914 Y159.435 E51.80087
G1 X227.33 Y159.223 E51.81795
G1 X227.75 Y158.98 E51.83571
G1 X227.872 Y158.919 E51.8407
G1 X228.553 Y158.487 E51.8702
G1 X229.188 Y157.99 E51.8997
G1 X229.472 Y157.744 E51.91345
G1 X229.856 Y157.389 E51.93258
G1 X230.354 Y156.99 E51.95593
G1 X230.937 Y156.433 E51.98543
G1 X231.121 Y156.24 E51.99518
G1 X231.216 Y156.18 E51.9993
G1 X231.861 Y155.695 E52.02882
G1 X232.207 Y155.407 E52.04529
G1 X232.682 Y154.979 E52.06868
G1 X233.231 Y154.387 E52.09822
G1 X233.692 Y153.781 E52.12608
G1 X234.073 Y153.391 E52.14603
G1 X234.527 Y152.889 E52.17079
G1 X234.877 Y152.601 E52.18737
G1 X235.312 Y152.216 E52.20863
G1 X235.869 Y151.633 E52.23813
G1 X235.954 Y151.524 E52.24318
G1 X236.667 Y151.042 E52.27467
G1 X237.121 Y150.786 E52.29374
G1 X237.781 Y150.322 E52.32326
G1 X238.468 Y149.786 E52.35514
G1 X238.911 Y149.415 E52.37628
G1 X239.482 Y148.846 E52.40577
G1 X240.914 Y147.272 E52.48362
G1 X242.11 Y145.937 E52.5492
G1 X242.582 Y145.37 E52.57619
G1 X243.103 Y144.652 E52.60865
G1 X243.925 Y143.378 E52.66412
G1 X244.38 Y142.577 E52.69782
G1 X244.603 Y142.063 E52.71832
G1 X244.918 Y141.548 E52.74041
G1 X245.385 Y140.949 E52.76819
G1 X245.797 Y140.386 E52.79372
G1 X246.003 Y140.228 E52.80322
G1 X246.461 Y139.797 E52.82623
G1 X247.097 Y139.217 E52.85772
G1 X247.633 Y138.614 E52.88723
G1 X248.131 Y137.994 E52.91633
G1 X248.493 Y137.56 E52.93701
G1 X248.946 Y136.893 E52.96651
G1 X249.418 Y136.118 E52.9997
G1 X249.736 Y135.545 E53.02368
G1 X250.114 Y134.795 E53.05441
G1 X250.7 Y133.68 E53.10049
G1 X252.112 Y131.266 E53.20281
G1 X252.344 Y130.841 E53.22052
G1 X252.575 Y130.386 E53.23919
G1 X253.046 Y129.255 E53.28402
G1 X253.427 Y128.549 E53.31337
G1 X253.471 Y128.49 E53.31606
G1 X254.059 Y127.475 E53.35898
G1 X255.468 Y124.847 E53.46807
G1 X255.922 Y123.945 E53.50502
G1 X257.418 Y120.763 E53.63366
G1 X257.671 Y120.244 E53.65478
G1 X257.97 Y119.551 E53.6824
G1 X259.461 Y115.595 E53.83707
G1 X259.603 Y115.184 E53.85298
G1 X260.746 Y111.579 E53.99134
G1 X260.888 Y111.078 E54.0104
G1 X261.008 Y110.594 E54.02864
G1 X261.572 Y108.171 E54.11966
G1 X261.7 Y107.591 E54.14139
G1 X262.025 Y106.332 E54.18896
G1 X262.371 Y105.27 E54.22982
G1 X262.503 Y104.822 E54.24691
G1 X262.67 Y104.033 E54.27642
G1 X262.838 Y102.983 E54.31532
G1 X262.92 Y102.264 E54.3418
G1 X262.976 Y101.462 E54.37121
G1 X262.979 Y100.968 E54.38929
G1 X263.508 Y99.163 E54.4581
G1 X263.703 Y98.4 E54.48691
G1 X263.882 Y97.482 E54.52113
G1 X263.887 Y97.424 E54.52326
G1 X263.967 Y97.019 E54.53837
G1 X264.05 Y96.51 E54.55723
G1 X264.415 Y93.755 E54.65891
G1 X264.486 Y92.768 E54.69511
G1 X264.537 Y87.733 E54.87933
G1 X264.536 Y86.925 E54.9089
G1 X264.474 Y82.513 E55.07033
G1 X264.464 Y81.225 E55.11745
G1 X264.726 Y79.425 E55.184
G1 X264.811 Y78.231 E55.2278
G1 X264.81 Y77.959 E55.23775
G1 X264.859 Y76.257 E55.30004
G1 X264.864 Y75.272 E55.33608
G1 X264.788 Y74.469 E55.36559
G1 X264.504 Y72.508 E55.43809
G1 X264.292 Y71.501 E55.47574
G1 X264.186 Y71.18 E55.4881
G1 X263.92 Y70.119 E55.52812
G1 X263.768 Y69.152 E55.56394
G1 X263.697 Y68.76 E55.57851
G1 X263.623 Y68.406 E55.59174
G1 X263.149 Y65.865 E55.68631
G1 X263.09 Y65.492 E55.70013
G1 X262.417 Y61.626 E55.8437
G1 X262.278 Y60.981 E55.86784
G1 X261.629 Y58.123 E55.97506
G1 X261.228 Y56.502 E56.03616
G1 X260.631 Y54.377 E56.11691
G1 X259.917 Y51.949 E56.2095
G1 X259.753 Y51.451 E56.22869
G1 X259.423 Y50.548 E56.26386
G1 X259.276 Y50.174 E56.27856
G1 X258.179 Y47.577 E56.38171
G1 X257.017 Y44.545 E56.5005
G1 X256.842 Y44.125 E56.51715
G1 X256.357 Y43.047 E56.5604
G1 X256.196 Y42.71 E56.57406
G1 X255.599 Y41.531 E56.62241
G1 X255.061 Y40.62 E56.66112
G1 X254.961 Y40.488 E56.66718
G1 X254.665 Y40.01 E56.68775
G1 X254.216 Y39.358 E56.71671
G1 X253.739 Y38.733 E56.74548
G1 X253.613 Y38.584 E56.75262
G1 X253.279 Y38.12 E56.77353
G1 X252.746 Y37.514 E56.80306
G1 X252.156 Y36.963 E56.83259
G1 X251.515 Y36.474 E56.86209
G1 X250.828 Y36.051 E56.89161
G1 X250.103 Y35.698 E56.92111
G1 X249.346 Y35.418 E56.95064
G1 X248.565 Y35.215 E56.98016
G1 X247.768 Y35.09 E57.00968
G1 X246.963 Y35.044 E57.03918
G1 X241.233 Y35.004 E57.24882
G1 X240.714 Y35.017 E57.26782
G1 X239.912 Y35.103 E57.29733
G1 X239.122 Y35.267 E57.32685
G1 X238.352 Y35.509 E57.35638
G1 X237.61 Y35.826 E57.3859
G1 X236.904 Y36.215 E57.41539
G1 X236.239 Y36.672 E57.44491
G1 X235.622 Y37.193 E57.47445
G1 X235.061 Y37.772 E57.50395
G1 X234.559 Y38.403 E57.53345
G1 X234.122 Y39.082 E57.56299
G1 X233.755 Y39.8 E57.59249
G1 X233.46 Y40.551 E57.62201
G1 X233.287 Y41.162 E57.64525
G1 X220.678 Y42.497 E58.10914
G1 X218.809 Y42.477 E58.17752
G1 X217.886 Y42.52 E58.21133
G1 X217.089 Y42.643 E58.24083
G1 X216.455 Y42.805 E58.26477
G1 X213.776 Y42.764 E58.3628
G1 X213.035 Y42.786 E58.38992
G1 X203.588 Y43.503 E58.73655
G1 X202.848 Y43.594 E58.76382
G1 X202.658 Y43.636 E58.77094
G1 X198.743 Y43.608 E58.91418
G1 X198.414 Y43.616 E58.92622
G1 X191.984 Y43.553 E59.16148
G1 X191.616 Y43.542 E59.17495
G1 X190.327 Y43.537 E59.22211
G1 X189.692 Y43.559 E59.24536
G1 X185.803 Y43.536 E59.38764
G1 X185.155 Y43.558 E59.41137
G1 X182.295 Y43.541 E59.516
G1 X181.609 Y43.566 E59.54112
G1 X179.622 Y43.555 E59.61382
G1 X178.932 Y43.58 E59.63908
G1 X175 Y43.548 E59.78294
G1 X174.567 Y43.512 E59.79884
G1 X173.94 Y43.483 E59.8218
G1 X172.823 Y43.475 E59.86267
G1 X144.27 Y40.903 E60.91154
G1 X143.559 Y40.716 E60.93844
G1 X142.762 Y40.591 E60.96795
G1 X141.956 Y40.544 E60.99749
G1 X141.577 Y40.541 E61.01136
G1 X140.729 Y40.573 E61.04241
G1 X140.516 Y39.844 E61.07019
G1 X140.214 Y39.096 E61.09971
G1 X139.806 Y38.325 E61.13162
G1 X139.17 Y37.398 E61.17275
G1 X138.637 Y36.792 E61.20228
G1 X138.048 Y36.241 E61.23178
G1 X137.407 Y35.752 E61.26128
G1 X136.72 Y35.328 E61.29082
G1 X135.995 Y34.974 E61.32034
G1 X135.239 Y34.694 E61.34983
G1 X134.458 Y34.49 E61.37936
G1 X133.661 Y34.364 E61.40888
G1 X132.856 Y34.318 E61.43838
G1 X130.939 Y34.303 E61.50852
G1 X130.818 Y34.284 E61.513
G1 X130.012 Y34.239 E61.54254
G1 X128.614 Y34.23 E61.59369
G1 X127.727 Y34.273 E61.62618
G1 X126.93 Y34.395 E61.65568
G1 X126.148 Y34.596 E61.68522
G1 X125.391 Y34.873 E61.71471
G1 X124.664 Y35.224 E61.74424
G1 X123.976 Y35.645 E61.77375
G1 X123.333 Y36.132 E61.80326
G1 X122.741 Y36.68 E61.83278
G1 X122.206 Y37.284 E61.8623
G1 X121.734 Y37.938 E61.89181
G1 X121.329 Y38.636 E61.92133
G1 X120.995 Y39.37 E61.95083
G1 X120.735 Y40.134 E61.98036
G1 X120.574 Y40.823 E62.00625
G1 X120.27 Y41.385 E62.02962
G1 X119.784 Y42.461 E62.07282
G1 X119.6 Y42.974 E62.09276
G1 X118.83 Y45.289 E62.18202
G1 X118.731 Y45.532 E62.19162
G1 X117.906 Y47.377 E62.26556
G0 F2500.2 X118.308 Y47.557
G1 F1500 X118.086 Y48.11 E62.28736
G1 X117.285 Y50.352 E62.37447
G1 X117.131 Y50.831 E62.39288
G1 X117.046 Y51.129 E62.40421
G1 X116.137 Y54.575 E62.5346
G1 X116.028 Y55.022 E62.55143
G1 X115.932 Y55.367 E62.56454
G1 X114.645 Y60.485 E62.75761
G1 X113.594 Y65.093 E62.93053
G1 X112.964 Y66.961 E63.00266
G1 X112.974 Y66.964 E63.00304
G1 X112.846 Y67.308 E63.01647
G1 X112.666 Y67.918 E63.03974
G1 X112.529 Y68.452 E63.05991
G1 X112.227 Y69.833 E63.11163
G1 X112.073 Y70.87 E63.14998
G1 X111.944 Y72.498 E63.20973
G1 X111.916 Y73.53 E63.2475
G1 X111.918 Y74.024 E63.26558
G1 X111.939 Y74.628 E63.28769
G1 X111.985 Y75.245 E63.31032
G1 X112.202 Y77.12 E63.37938
G1 X112.194 Y77.731 E63.40174
G1 X112.156 Y78.351 E63.42446
G1 X112.134 Y78.945 E63.44621
G1 X112.135 Y80.856 E63.51613
G1 X112.161 Y81.46 E63.53824
G1 X112.485 Y85.427 E63.68386
G1 X112.473 Y85.86 E63.69971
G1 X112.532 Y86.643 E63.72844
G1 X112.651 Y87.588 E63.76329
G1 X112.626 Y87.976 E63.77751
G1 X112.588 Y88.392 E63.7928
G1 X112.54 Y89.175 E63.8215
G1 X112.527 Y90.446 E63.868
G1 X112.536 Y90.907 E63.88487
G1 X112.587 Y91.41 E63.90337
G1 X112.585 Y91.486 E63.90615
G1 X112.65 Y92.268 E63.93486
G1 X112.691 Y92.49 E63.94312
G1 X112.737 Y93.067 E63.96429
G1 X112.806 Y93.652 E63.98584
G1 X112.948 Y94.329 E64.01115
G1 X112.995 Y95.165 E64.04179
G1 X113.124 Y95.939 E64.07049
G1 X113.332 Y96.696 E64.09922
G1 X113.367 Y96.785 E64.10272
G1 X113.432 Y97.178 E64.11729
G1 X113.638 Y97.935 E64.14599
G1 X113.92 Y98.663 E64.17456
G1 X113.904 Y99.138 E64.19194
G1 X113.958 Y99.921 E64.22066
G1 X114.056 Y100.734 E64.25062
G1 X114.06 Y100.936 E64.25801
G1 X114.086 Y101.303 E64.27147
G1 X114.147 Y101.868 E64.29226
G1 X114.3 Y102.637 E64.32095
G1 X114.529 Y103.387 E64.34964
G1 X114.618 Y103.598 E64.35802
G1 X114.753 Y103.993 E64.37329
G1 X114.787 Y104.066 E64.37624
G1 X114.895 Y104.55 E64.39438
G1 X115.095 Y105.275 E64.42189
G1 X115.238 Y105.643 E64.43634
G1 X115.412 Y106.265 E64.45997
G1 X115.706 Y106.993 E64.48869
G1 X115.797 Y107.298 E64.50034
G1 X115.888 Y107.542 E64.50987
G1 X115.914 Y107.662 E64.51436
G1 X116.118 Y108.411 E64.54276
G1 X116.198 Y108.655 E64.55215
G1 X116.408 Y109.576 E64.58672
G1 X116.667 Y110.316 E64.6154
G1 X117.059 Y111.279 E64.65344
G1 X117.316 Y112.121 E64.68565
G1 X117.73 Y113.188 E64.72752
G1 X118.497 Y114.796 E64.7927
G1 X118.692 Y115.253 E64.81088
G1 X119.026 Y115.859 E64.8362
G1 X119.081 Y116.561 E64.86196
G1 X119.233 Y117.331 E64.89067
G1 X119.463 Y118.081 E64.91937
G1 X119.761 Y118.902 E64.95133
G1 X119.918 Y119.291 E64.96668
G1 X120.053 Y119.673 E64.9815
G1 X120.263 Y120.204 E65.00239
G1 X120.447 Y120.624 E65.01917
G1 X120.772 Y121.699 E65.06025
G1 X120.932 Y122.174 E65.07859
G1 X121.244 Y122.894 E65.1073
G1 X121.565 Y123.543 E65.13379
G1 X121.986 Y124.486 E65.17157
G1 X122.425 Y125.53 E65.21301
G1 X122.472 Y125.663 E65.21817
G1 X122.729 Y126.287 E65.24286
G1 X122.899 Y126.669 E65.25816
G1 X123.272 Y127.359 E65.28685
G1 X124.556 Y129.468 E65.37719
G1 X124.942 Y130.082 E65.40372
G1 X124.252 Y129.942 E65.42948
G1 X120.645 Y129.258 E65.5638
G1 X120.196 Y129.186 E65.58044
G1 X117.745 Y128.87 E65.67085
G1 X116.977 Y128.791 E65.6991
G1 X111.71 Y128.414 E65.89229
G1 X111.3 Y128.395 E65.90731
G1 X110.415 Y128.382 E65.93969
G1 X102.543 Y128.47 E66.22771
G1 X101.735 Y128.522 E66.25734
G1 X99.22 Y128.816 E66.34998
G1 X98.403 Y128.957 E66.38031
G1 X94.907 Y129.754 E66.5115
G1 X94.216 Y129.945 E66.53773
G1 X89.705 Y131.426 E66.71143
G1 X89.306 Y131.569 E66.72694
G1 X88.733 Y131.797 E66.7495
G1 X85.177 Y133.312 E66.89092
G1 X84.7 Y133.535 E66.91018
G1 X84.224 Y133.778 E66.92974
G1 X81.961 Y134.974 E67.02338
G1 X81.566 Y135.199 E67.04001
G1 X79.497 Y136.459 E67.12864
G1 X79.236 Y136.598 E67.13946
G1 X78.474 Y137.064 E67.17214
G1 X77.838 Y137.556 E67.20156
G1 X77.553 Y137.766 E67.21451
G1 X76.681 Y138.515 E67.25657
G1 X76.453 Y138.74 E67.26829
G1 X76.278 Y138.832 E67.27552
G1 X75.507 Y139.299 E67.3085
G1 X74.884 Y139.776 E67.33721
G1 X74.302 Y140.325 E67.36648
G1 X73.304 Y140.958 E67.40972
G1 X72.871 Y141.178 E67.42749
G1 X72.382 Y141.453 E67.44801
G1 X71.718 Y141.87 E67.4767
G1 X71.1 Y142.353 E67.50539
G1 X70.816 Y142.599 E67.51914
G1 X70.446 Y142.944 E67.53765
G1 X69.967 Y143.324 E67.56002
G1 X69.397 Y143.864 E67.58875
G1 X69.154 Y144.116 E67.60155
G1 X69.048 Y144.183 E67.60614
G1 X68.42 Y144.653 E67.63484
G1 X68.073 Y144.942 E67.65136
G1 X67.7 Y145.275 E67.66965
G1 X67.159 Y145.843 E67.69835
G1 X66.656 Y146.501 E67.72866
G1 X66.253 Y146.914 E67.74977
G1 X65.777 Y147.441 E67.77575
G1 X65.402 Y147.749 E67.7935
G1 X65.022 Y148.083 E67.81201
G1 X64.478 Y148.649 E67.84073
G1 X64.348 Y148.816 E67.84848
G1 X63.572 Y149.339 E67.88271
G1 X63.132 Y149.585 E67.90116
G1 X62.489 Y150.035 E67.92987
G1 X61.802 Y150.571 E67.96175
G1 X61.4 Y150.908 E67.98094
G1 X60.843 Y151.461 E68.00966
G1 X59.453 Y152.989 E68.08523
G1 X58.218 Y154.367 E68.15293
G1 X57.76 Y154.917 E68.17912
G1 X57.267 Y155.596 E68.20982
G1 X56.445 Y156.87 E68.26529
G1 X56.034 Y157.59 E68.29562
G1 X55.789 Y158.147 E68.31788
G1 X55.43 Y158.735 E68.34309
G1 X54.965 Y159.33 E68.37072
G1 X54.598 Y159.875 E68.39476
G1 X54.299 Y160.103 E68.40851
G1 X53.838 Y160.536 E68.43165
G1 X53.232 Y161.086 E68.46159
G1 X52.711 Y161.672 E68.49028
G1 X52.24 Y162.259 E68.51782
G1 X51.871 Y162.697 E68.53877
G1 X51.43 Y163.346 E68.56748
G1 X50.958 Y164.121 E68.60068
G1 X50.657 Y164.662 E68.62333
G1 X50.278 Y165.415 E68.65417
G1 X49.681 Y166.551 E68.70112
G1 X48.268 Y168.966 E68.80349
G1 X48.068 Y169.329 E68.81865
G1 X47.844 Y169.764 E68.83655
G1 X47.393 Y170.83 E68.8789
G1 X47.358 Y170.931 E68.88281
G1 X46.954 Y171.681 E68.91398
G1 X46.92 Y171.726 E68.91604
G1 X46.332 Y172.739 E68.95889
G1 X44.83 Y175.544 E69.0753
G1 X44.476 Y176.252 E69.10427
G1 X42.987 Y179.418 E69.23227
G1 X42.724 Y179.959 E69.25428
G1 X42.442 Y180.614 E69.28037
G1 X40.951 Y184.57 E69.43504
G1 X40.816 Y184.959 E69.4501
G1 X39.673 Y188.564 E69.58847
G1 X39.539 Y189.038 E69.60649
G1 X39.419 Y189.522 E69.62473
G1 X38.854 Y191.95 E69.71594
G1 X38.73 Y192.516 E69.73714
G1 X38.4 Y193.793 E69.78539
G1 X38.047 Y194.877 E69.8271
G1 X37.928 Y195.279 E69.84244
G1 X37.765 Y196.046 E69.87113
G1 X37.597 Y197.096 E69.91003
G1 X37.519 Y197.777 E69.93511
G1 X37.463 Y198.579 E69.96452
G1 X37.459 Y199.114 E69.9841
G1 X36.997 Y200.673 E70.04359
G1 X36.724 Y201.719 E70.08314
G1 X36.579 Y202.417 E70.10922
G1 X36.56 Y202.594 E70.11573
G1 X36.466 Y203.068 E70.13341
G1 X36.384 Y203.56 E70.15166
G1 X36.02 Y206.315 E70.25333
G1 X35.954 Y207.246 E70.28748
G1 X35.903 Y212.281 E70.4717
G1 X35.903 Y212.97 E70.49691
G1 X35.966 Y217.479 E70.66189
G1 X35.976 Y218.814 E70.71074
G1 X35.709 Y220.645 E70.77843
G1 X35.628 Y221.778 E70.81999
G1 X35.629 Y222.032 E70.82928
G1 X35.584 Y223.545 E70.88466
G1 X35.575 Y224.696 E70.92678
G1 X35.648 Y225.478 E70.95551
G1 X35.932 Y227.439 E71.028
G1 X36.129 Y228.383 E71.06329
G1 X36.237 Y228.71 E71.07589
G1 X36.51 Y229.797 E71.11689
G1 X36.667 Y230.794 E71.15382
G1 X36.812 Y231.534 E71.1814
G1 X37.282 Y234.051 E71.27508
G1 X37.363 Y234.561 E71.29398
G1 X38.016 Y238.309 E71.43317
G1 X38.76 Y241.619 E71.55729
G1 X39.199 Y243.401 E71.62443
G1 X39.768 Y245.43 E71.70153
G1 X40.505 Y247.937 E71.79713
G1 X40.66 Y248.408 E71.81527
G1 X40.99 Y249.311 E71.85045
G1 X41.129 Y249.664 E71.86433
G1 X42.229 Y252.268 E71.96775
G1 X43.39 Y255.298 E72.08647
G1 X43.557 Y255.7 E72.10239
G1 X44.043 Y256.781 E72.14575
G1 X44.198 Y257.105 E72.1589
G1 X44.794 Y258.281 E72.20713
G1 X45.276 Y259.102 E72.24196
G1 X45.388 Y259.251 E72.24878
G1 X45.706 Y259.765 E72.2709
G1 X46.134 Y260.386 E72.29849
G1 X46.612 Y261.012 E72.3273
G1 X46.726 Y261.148 E72.3338
G1 X46.947 Y261.464 E72.34791
G1 X47.451 Y262.065 E72.3766
G1 X48.013 Y262.612 E72.40529
G1 X48.629 Y263.099 E72.43402
G1 X49.29 Y263.521 E72.46272
G1 X49.991 Y263.873 E72.49141
G1 X50.725 Y264.152 E72.52014
G1 X51.482 Y264.355 E72.54882
G1 X52.257 Y264.48 E72.57754
G1 X53.04 Y264.526 E72.60623
G1 X58.77 Y264.566 E72.81588
G1 X59.615 Y264.525 E72.84683
G1 X60.39 Y264.405 E72.87552
G1 X61.149 Y264.207 E72.90422
G1 X61.884 Y263.932 E72.93293
G1 X62.587 Y263.584 E72.96163
G1 X63.251 Y263.166 E72.99034
G1 X63.869 Y262.683 E73.01903
G1 X64.435 Y262.139 E73.04776
G1 X64.943 Y261.541 E73.07646
G1 X65.387 Y260.894 E73.10517
G1 X65.762 Y260.205 E73.13387
G1 X66.066 Y259.481 E73.1626
G1 X66.295 Y258.731 E73.19129
G1 X66.345 Y258.474 E73.20087
G1 X72.421 Y257.722 E73.42486
G1 X73.309 Y257.558 E73.4579
G1 X73.618 Y257.465 E73.46971
G1 X75.403 Y257.488 E73.53502
G1 X76.494 Y257.425 E73.575
G1 X77.266 Y257.284 E73.60371
G1 X77.932 Y257.09 E73.62909
G1 X80.84 Y257.119 E73.73549
G1 X81.899 Y257.056 E73.7743
G1 X82.671 Y256.916 E73.80301
G1 X83.203 Y256.763 E73.82326
G1 X87.438 Y256.809 E73.97821
G1 X88.117 Y256.786 E74.00307
G1 X94.563 Y256.286 E74.23961
G1 X95.287 Y256.195 E74.26631
G1 X96.052 Y256.022 E74.295
G1 X96.368 Y255.915 E74.30721
G1 X101.326 Y255.973 E74.48861
G1 X102.015 Y255.95 E74.51384
G1 X108 Y256.016 E74.73282
G1 X108.385 Y256.028 E74.74691
G1 X109.679 Y256.033 E74.79425
G1 X110.3 Y256.011 E74.81699
G1 X114.2 Y256.034 E74.95968
G1 X114.829 Y256.012 E74.9827
G1 X117.708 Y256.029 E75.08804
G1 X118.38 Y256.004 E75.11264
G1 X120.38 Y256.015 E75.18581
G1 X121.054 Y255.989 E75.21049
G1 X125.104 Y256.022 E75.35867
G1 X125.559 Y256.06 E75.37537
G1 X126.144 Y256.087 E75.3968
G1 X127.089 Y256.095 E75.43137
G1 X155.707 Y258.674 E76.48264
G1 X156.401 Y258.858 E76.50891
G1 X157.175 Y258.982 E76.53759
G1 X157.959 Y259.026 E76.56631
G1 X158.533 Y259.029 E76.58732
G1 X159.369 Y258.988 E76.61794
G1 X159.622 Y258.949 E76.6273
G1 X159.671 Y259.227 E76.63763
G1 X159.886 Y259.981 E76.66632
G1 X160.177 Y260.71 E76.69504
G1 X160.573 Y261.461 E76.7261
G1 X161.057 Y262.185 E76.75796
G1 X161.56 Y262.787 E76.78666
G1 X162.122 Y263.334 E76.81535
G1 X162.737 Y263.822 E76.84408
G1 X163.398 Y264.244 E76.87277
G1 X164.099 Y264.597 E76.90148
G1 X164.832 Y264.877 E76.93019
G1 X165.59 Y265.08 E76.9589
G1 X166.364 Y265.206 E76.98759
G1 X167.147 Y265.252 E77.01629
G1 X168.829 Y265.265 E77.07783
G1 X169.207 Y265.286 E77.09168
G1 X169.99 Y265.331 E77.12037
G1 X171.388 Y265.34 E77.17152
G1 X172.558 Y265.258 E77.21443
G1 X173.328 Y265.105 E77.24315
G1 X174.077 Y264.873 E77.27184
G1 X174.8 Y264.567 E77.30056
G1 X175.487 Y264.189 E77.32925
G1 X176.133 Y263.743 E77.35797
G1 X176.73 Y263.234 E77.38668
G1 X177.271 Y262.666 E77.41537
G1 X177.753 Y262.046 E77.44411
G1 X178.168 Y261.381 E77.47279
G1 X178.514 Y260.677 E77.50148
G1 X178.786 Y259.941 E77.53019
G1 X178.982 Y259.181 E77.55891
G1 X179.003 Y259.045 E77.56394
G1 X179.344 Y258.415 E77.59015
G1 X179.803 Y257.397 E77.63101
G1 X179.983 Y256.897 E77.65045
G1 X180.758 Y254.566 E77.74032
G1 X180.873 Y254.283 E77.7515
G1 X181.692 Y252.453 E77.82485
G1 X181.914 Y251.9 E77.84665
G1 X182.715 Y249.658 E77.93375
G1 X182.869 Y249.179 E77.95216
G1 X182.954 Y248.881 E77.9635
G1 X183.863 Y245.435 E78.09389
G1 X183.972 Y244.988 E78.11072
G1 X184.068 Y244.643 E78.12382
G1 X185.355 Y239.525 E78.3169
G1 X186.405 Y234.917 E78.48981
G1 X187.034 Y233.054 E78.56175
G1 X187.025 Y233.051 E78.5621
G1 X187.154 Y232.702 E78.57571
G1 X187.334 Y232.092 E78.59898
G1 X187.471 Y231.558 E78.61915
G1 X187.773 Y230.177 E78.67087
G1 X187.927 Y229.14 E78.70923
G1 X188.056 Y227.512 E78.76897
G1 X188.084 Y226.48 E78.80675
G1 X188.082 Y225.987 E78.82478
G1 X188.061 Y225.381 E78.84697
G1 X188.015 Y224.762 E78.86968
G1 X187.805 Y222.949 E78.93645
G1 X187.8 Y222.693 E78.94582
G1 X187.806 Y222.278 E78.961
G1 X187.844 Y221.659 E78.98369
G1 X187.866 Y221.065 E79.00544
G1 X187.866 Y219.158 E79.07521
G1 X187.84 Y218.548 E79.09755
G1 X187.515 Y214.576 E79.24335
G1 X187.527 Y214.15 E79.25894
G1 X187.468 Y213.367 E79.28767
G1 X187.349 Y212.422 E79.32252
G1 X187.374 Y212.034 E79.33674
G1 X187.412 Y211.618 E79.35203
G1 X187.46 Y210.835 E79.38073
G1 X187.473 Y209.564 E79.42723
G1 X187.464 Y209.103 E79.4441
G1 X187.414 Y208.609 E79.46227
G1 X187.416 Y208.542 E79.46472
G1 X187.353 Y207.76 E79.49342
G1 X187.308 Y207.515 E79.50254
G1 X187.263 Y206.943 E79.52353
G1 X187.194 Y206.358 E79.54508
G1 X187.052 Y205.681 E79.57039
G1 X187.005 Y204.845 E79.60102
G1 X186.876 Y204.071 E79.62973
G1 X186.668 Y203.314 E79.65845
G1 X186.633 Y203.225 E79.66195
G1 X186.568 Y202.832 E79.67653
G1 X186.362 Y202.075 E79.70523
G1 X186.08 Y201.347 E79.73379
G1 X186.096 Y200.872 E79.75118
G1 X186.042 Y200.089 E79.77989
G1 X185.944 Y199.276 E79.80985
G1 X185.94 Y199.071 E79.81736
G1 X185.914 Y198.705 E79.83078
G1 X185.853 Y198.142 E79.8515
G1 X185.7 Y197.373 E79.88018
G1 X185.471 Y196.623 E79.90888
G1 X185.382 Y196.412 E79.91725
G1 X185.247 Y196.017 E79.93253
G1 X185.214 Y195.945 E79.93542
G1 X185.107 Y195.466 E79.95338
G1 X184.894 Y194.7 E79.98247
G1 X184.757 Y194.352 E79.99615
G1 X184.592 Y193.756 E80.01878
G1 X184.294 Y193.019 E80.04786
G1 X184.2 Y192.702 E80.05996
G1 X184.112 Y192.467 E80.06914
G1 X184.083 Y192.335 E80.07408
G1 X183.88 Y191.593 E80.10223
G1 X183.802 Y191.354 E80.11143
G1 X183.593 Y190.439 E80.14576
G1 X183.335 Y189.698 E80.17447
G1 X182.94 Y188.728 E80.21279
G1 X182.68 Y187.876 E80.24538
G1 X182.267 Y186.812 E80.28714
G1 X181.498 Y185.203 E80.35238
G1 X181.309 Y184.759 E80.37004
G1 X180.974 Y184.151 E80.39543
G1 X180.918 Y183.443 E80.42142
G1 X180.765 Y182.673 E80.45014
G1 X180.535 Y181.923 E80.47884
G1 X180.236 Y181.101 E80.51084
[truncated: 998,000+ more rows]
[truncated: 1 more columns]
