# Supplementary material for: Development and Validation of a Neurosurgical Phantom for Simulating External Ventricular Drain Placement
Source: J Med Syst. 2025 Jan 3;49(1):1. doi: 10.1007/s10916-024-02133-4 (PMC11698783; doi:10.1007/s10916-024-02133-4)
Supplement: Supplementary file 3 — Supplementary file3 Comparison of characteristics between our phantom and other previously described EVD simulation phantoms (XLSX 11 KB) [file 10916_2024_2133_MOESM3_ESM.xlsx]

## Sheet: Sheet1
Article	Application	Manufacturing	Required expertise	Cost per phantom ($)	Anatomical features	Procedural steps	Method of measuring EVD location	Reusability	Validation
Bova et al. (2013)	EVD placement	3-D printing	Low	Unknown	Partial skin on calvaria Skull Dura mater Brain Ventricles	Incision Trepanation EVD placement	Electromagnetic tracking	Replaceable skull cap with skin and dura layer	None
Craven et al. (2014)	EVD placement	Molding Sculpting	Medium to high	316.92	Skull Brain Ventricles	Trepanation EVD placement	Unknown	Unknown	Questionnaire completed by surgeons
Tai et al. (2015)	EVD placement	3-D printing Molding	Low to medium	<1000.00	Partial skin on calvaria Skull Brain Ventricles with CSF	Incision Trepanation EVD placement Incision closing Tunneling	Visual inspection	Replaceable skull cap with skin layer	Questionnaire completed by surgeons
Lai et al. (2022)	Endonasal skull base surgery Needle biopsy EVD placement	3-D printing Molding	Medium	570	Skull Brain Ventricles	Trepanation EVD placement	Unknown	Replaceable skull cap Replaceable nasal cavity and frontal skull base	Questionnaire completed by surgeons Mechanical testing Radio-opacity testing
Van Doormaal et al.	EVD placement	3-D printing Molding	Low to medium	30.01	Skin on calvaria and face Skull Brain Ventricles	Incision Trepanation EVD placement Incision closing Tunneling	Visual inspection	Replaceable skull cap Replaceable skin layer Replaceable brain hemispheres	Questionnaire completed by surgeons Analysis of surgical outcomes Mechanical testing
